# Supplementary material for: A single cell atlas of the human liver tumor microenvironment
Source: Mol Syst Biol. 2020 Dec 17;16(12):e9682. doi: 10.15252/msb.20209682 (PMC7746227; doi:10.15252/msb.20209682)
Supplement: Supplementary file 2 — Dataset EV1 [file MSB-16-e9682-s002.xlsx]

## Sheet: Caption
Datasets EV1 - Patient clinical information
Clinical details of patients included in the study.

## Sheet: Data
Clinical details of patients included in the study.
sample name	Gender	Age(y)	Tumor type	Carcinoma type	Collected sample status	Fibrotic status of the non-malignant sites
p1	female	65	cholangiocarcinoma	adenocarcinoma	non-malignant, malignant	no signs
p2	female	71	cholangiocarcinoma	adenocarcinoma	non-malignant, malignant	substantial fibrosis
p3	male	55	colorectal metastases	adenocarcinoma	non-malignant, malignant	no signs
p4	male	40	colorectal metastases	adenocarcinoma	non-malignant, malignant	no signs
p5	female	74	colorectal metastases	adenocarcinoma	non-malignant, malignant	no signs
p6	female	68	liver cyst	benign	non-malignant	no signs
