# Supplementary material for: A single cell atlas of the human liver tumor microenvironment
Source: Mol Syst Biol. 2020 Dec 17;16(12):e9682. doi: 10.15252/msb.20209682 (PMC7746227; doi:10.15252/msb.20209682)
Supplement: Supplementary file 3 — Dataset EV2 [file MSB-16-e9682-s003.xlsx]

## Sheet: Captions
Datasets EV2 - Seurat markers for all cell types
Marker genes of the 17 clusters generated by the Seurat function ‘FindAllMarkers’ (general sheet). clusters were extracted using Seurat function ‘FindMarkers’. Specific markers of each cell type were tested against the remaining cell types from the same coarse-grained cluster (cell type specific markers sheet). ‘p_val’ – unadjusted p-values, ‘avg_logFC’ - log fold-change in the average expression…

## Sheet: general
Datasets EV2 - Seurat general marker genes
markers	p_val	avg_logFC	pct.1	pct.2	p_val_adj	cluster
AC007192.1	0	1.315	0.971	0.745	0	SAMs
HLA-DQB1	0	1.23072	0.986	0.798	0	SAMs
C1QA	0	1.15698	0.978	0.734	0	SAMs
FTL	0	1.08068	0.998	0.929	0	SAMs
C1QB	0	0.996549	0.976	0.723	0	SAMs
C1QC	0	0.927397	0.96	0.724	0	SAMs
CD74	8.95596e-307	1.14178	0.999	0.903	1.79119e-303	SAMs
HLA-DRA	1.08509e-299	1.22027	0.991	0.829	2.17019e-296	SAMs
MSR1	1.63727e-298	0.907854	0.899	0.723	3.27455e-295	SAMs
HLA-DQA1	4.84618e-298	1.08133	0.982	0.802	9.69237e-295	SAMs
HLA-DPA1	2.19817e-278	1.11361	0.984	0.796	4.39633e-275	SAMs
IGSF6	2.43116e-278	0.880151	0.907	0.734	4.86232e-275	SAMs
HLA-DRB1	5.04285e-277	1.10183	0.992	0.828	1.00857e-273	SAMs
FCGR3A	1.64473e-275	0.984509	0.919	0.696	3.28946e-272	SAMs
CTSB	1.14681e-271	1.13413	0.987	0.852	2.29362e-268	SAMs
LAPTM5	3.0015e-266	1.17485	0.959	0.719	6.00301e-263	SAMs
HLA-DPB1	1.07886e-264	1.08125	0.975	0.812	2.15771e-261	SAMs
LGMN	1.379e-257	0.86961	0.942	0.72	2.75801e-254	SAMs
GPNMB	4.79569e-257	1.27668	0.869	0.633	9.59139e-254	SAMs
APOE	7.8563e-255	1.45559	0.962	0.765	1.57126e-251	SAMs
PSAP	3.14077e-250	1.13849	0.991	0.863	6.28154e-247	SAMs
TPSB2	1.57269e-247	0.351942	0.855	0.68	3.14538e-244	SAMs
KCNMA1	6.67013e-247	0.454521	0.849	0.629	1.33403e-243	SAMs
RGS1	8.32757e-244	1.14841	0.923	0.722	1.66551e-240	SAMs
LIPA	3.92834e-240	0.810205	0.908	0.713	7.85667e-237	SAMs
FCGR1A	5.82605e-234	0.650644	0.851	0.725	1.16521e-230	SAMs
MS4A6E	1.13202e-233	0.799674	0.897	0.669	2.26403e-230	SAMs
AXL	3.07088e-228	0.320522	0.882	0.634	6.14176e-225	SAMs
F13A1	4.91179e-228	0.356115	0.862	0.715	9.82357e-225	SAMs
ADAP2	9.24355e-226	0.549268	0.854	0.666	1.84871e-222	SAMs
SDS	6.49953e-224	0.600012	0.864	0.664	1.29991e-220	SAMs
LAIR1	4.79872e-222	0.849072	0.838	0.661	9.59745e-219	SAMs
CPVL	2.87644e-217	0.546216	0.901	0.693	5.75288e-214	SAMs
CALHM6	9.48877e-217	0.502132	0.883	0.72	1.89775e-213	SAMs
CXCL9	1.07927e-214	0.482433	0.842	0.658	2.15853e-211	SAMs
HMOX1	4.16743e-213	0.724512	0.866	0.69	8.33487e-210	SAMs
PLEK	1.03093e-205	0.502659	0.872	0.699	2.06185e-202	SAMs
MAFB	1.77875e-201	0.969218	0.861	0.688	3.55751e-198	SAMs
P2RX7	5.12416e-200	0.377878	0.818	0.657	1.02483e-196	SAMs
CD83	9.41783e-200	0.673726	0.857	0.636	1.88357e-196	SAMs
HLA-DMB	4.15934e-199	0.771984	0.88	0.688	8.31869e-196	SAMs
GM2A	5.72581e-196	0.80676	0.849	0.634	1.14516e-192	SAMs
FCGR2A	2.17134e-192	0.911181	0.842	0.682	4.34268e-189	SAMs
GPR183	2.14332e-190	0.574762	0.876	0.756	4.28664e-187	SAMs
CLEC7A	1.16561e-188	0.420237	0.843	0.696	2.33123e-185	SAMs
TGFBI	8.97018e-188	0.66292	0.925	0.683	1.79404e-184	SAMs
AC068580.4	7.39667e-180	1.05826	0.937	0.742	1.47933e-176	SAMs
CCR1	2.8238e-179	0.486352	0.831	0.718	5.6476e-176	SAMs
FGL2	2.35612e-178	0.405862	0.888	0.71	4.71225e-175	SAMs
CCL3	5.1762e-177	0.804876	0.838	0.7	1.03524e-173	SAMs
LYZ	1.0809e-174	0.785194	0.886	0.72	2.1618e-171	SAMs
VSIG4	7.76526e-170	0.465494	0.821	0.695	1.55305e-166	SAMs
CEBPA	2.19293e-169	0.407934	0.82	0.56	4.38586e-166	SAMs
FYB1	1.47788e-168	0.696932	0.85	0.715	2.95577e-165	SAMs
C5AR1	1.19951e-164	0.701459	0.801	0.59	2.39901e-161	SAMs
ZNF331	2.78361e-163	0.476823	0.883	0.697	5.56723e-160	SAMs
LILRB1	4.11425e-160	0.28326	0.793	0.68	8.22849e-157	SAMs
LCP1	2.5398e-159	0.51105	0.881	0.662	5.07961e-156	SAMs
CD14	1.11832e-153	0.753165	0.858	0.719	2.23665e-150	SAMs
RNASE6	1.81002e-148	0.486297	0.774	0.599	3.62004e-145	SAMs
MARCH1	1.31721e-147	0.349836	0.78	0.688	2.63443e-144	SAMs
HBEGF	1.38509e-147	0.372042	0.87	0.695	2.77018e-144	SAMs
SLC1A3	8.34962e-147	0.569105	0.729	0.475	1.66992e-143	SAMs
CXCL10	5.59728e-146	0.357229	0.808	0.69	1.11946e-142	SAMs
CXCR4	1.80941e-141	0.424757	0.886	0.719	3.61881e-138	SAMs
APOC1	3.97482e-141	0.444429	0.897	0.73	7.94963e-138	SAMs
SCD	3.56012e-139	0.365937	0.862	0.701	7.12023e-136	SAMs
CST3	4.75745e-133	0.654029	0.975	0.833	9.5149e-130	SAMs
TNFAIP3	6.71774e-131	0.61987	0.872	0.706	1.34355e-127	SAMs
EMILIN2	1.16097e-128	0.371725	0.754	0.588	2.32194e-125	SAMs
CAPG	1.88963e-128	1.0124	0.773	0.611	3.77927e-125	SAMs
PLA2G7	2.00179e-127	0.590746	0.748	0.666	4.00357e-124	SAMs
LILRB4	2.39518e-126	0.614464	0.746	0.557	4.79037e-123	SAMs
PTPRC	2.9161e-126	0.329134	0.831	0.713	5.83221e-123	SAMs
CCL4	1.1658e-122	0.322046	0.821	0.732	2.33161e-119	SAMs
RGS2	3.90735e-117	0.587047	0.866	0.687	7.81469e-114	SAMs
RGS10	1.45732e-113	0.681476	0.788	0.647	2.91465e-110	SAMs
DOK3	4.82817e-113	0.253561	0.751	0.656	9.65635e-110	SAMs
SLC16A3	4.62718e-111	0.338525	0.799	0.693	9.25437e-108	SAMs
SLC8A1	1.24763e-110	0.374643	0.804	0.694	2.49525e-107	SAMs
CFD	5.58048e-109	0.308812	0.748	0.619	1.1161e-105	SAMs
SLCO2B1	3.49117e-108	0.470974	0.757	0.62	6.98234e-105	SAMs
DUSP2	2.34542e-105	0.330557	0.799	0.648	4.69084e-102	SAMs
PLTP	7.81934e-105	0.436583	0.835	0.693	1.56387e-101	SAMs
G0S2	7.03238e-101	0.453285	0.774	0.637	1.40648e-97	SAMs
IL1B	1.30254e-94	0.585005	0.762	0.642	2.60508e-91	SAMs
SGK1	4.80218e-91	0.484016	0.857	0.72	9.60436e-88	SAMs
GNA13	5.6736e-89	0.264923	0.79	0.652	1.13472e-85	SAMs
HLA-DRB5	2.88286e-79	0.37024	0.709	0.522	5.76572e-76	SAMs
BCL2A1	2.39118e-71	0.47935	0.816	0.743	4.78236e-68	SAMs
MNDA	1.26318e-70	0.384826	0.719	0.698	2.52636e-67	SAMs
S100A4	1.86137e-70	0.403988	0.771	0.644	3.72274e-67	SAMs
CSF2RA	1.01454e-69	0.313965	0.734	0.663	2.02908e-66	SAMs
FABP5	1.83879e-64	0.333219	0.71	0.589	3.67758e-61	SAMs
CD37	1.95403e-62	0.483063	0.698	0.567	3.90806e-59	SAMs
IER3	1.1744e-61	0.536741	0.825	0.688	2.3488e-58	SAMs
CXCL3	5.62213e-56	0.306418	0.796	0.706	1.12443e-52	SAMs
C15orf48	1.04656e-55	0.325306	0.755	0.654	2.09313e-52	SAMs
ALOX5AP	5.69625e-55	0.474213	0.709	0.713	1.13925e-51	SAMs
TNFAIP2	2.81843e-53	0.293462	0.76	0.682	5.63686e-50	SAMs
SLC16A10	1.25721e-51	0.27283	0.69	0.653	2.51441e-48	SAMs
CSTB	7.36583e-50	0.502602	0.766	0.62	1.47317e-46	SAMs
IL1RN	9.92752e-50	0.272105	0.734	0.7	1.9855e-46	SAMs
ACSL1	3.24478e-49	0.360553	0.776	0.693	6.48957e-46	SAMs
LGALS3	3.459e-42	0.371826	0.829	0.716	6.918e-39	SAMs
C9	2.47738e-38	0.262828	0.849	0.754	4.95476e-35	SAMs
LPL	1.12616e-35	0.299813	0.607	0.539	2.25232e-32	SAMs
SLC11A1	9.06499e-33	0.257424	0.641	0.643	1.813e-29	SAMs
SOD2	2.04079e-28	0.435431	0.786	0.736	4.08159e-25	SAMs
FGR	2.41523e-28	0.250458	0.625	0.615	4.83046e-25	SAMs
LSP1	6.85374e-25	0.296777	0.636	0.572	1.37075e-21	SAMs
PLIN2	1.65375e-18	0.45104	0.691	0.661	3.30751e-15	SAMs
CXCL8	7.20108e-15	0.452742	0.762	0.737	1.44022e-11	SAMs
TMIGD3	9.10641e-14	0.275822	0.57	0.597	1.82128e-10	SAMs
SPP1	0	2.89556	0.99	0.845	0	Carcinoma
DEFB1	0	2.81282	0.979	0.792	0	Carcinoma
FXYD2	0	2.51683	0.964	0.741	0	Carcinoma
TM4SF4	0	2.4502	0.969	0.786	0	Carcinoma
KRT18	0	2.1088	0.926	0.766	0	Carcinoma
ANXA4	0	2.08517	0.957	0.77	0	Carcinoma
LGALS4	0	2.03226	0.913	0.74	0	Carcinoma
KRT8	0	2.02547	0.879	0.747	0	Carcinoma
CRP	0	1.95392	0.899	0.783	0	Carcinoma
KRT7	0	1.8387	0.886	0.743	0	Carcinoma
CD24	0	1.73207	0.865	0.753	0	Carcinoma
CLDN10	0	1.72256	0.903	0.755	0	Carcinoma
PCDH11X	0	1.70895	0.888	0.762	0	Carcinoma
EPCAM	0	1.70109	0.863	0.75	0	Carcinoma
ATP1B1	0	1.66674	0.941	0.806	0	Carcinoma
AC002094.3	0	1.66536	0.954	0.755	0	Carcinoma
GDF15	0	1.65679	0.862	0.774	0	Carcinoma
CLDN1	0	1.65017	0.908	0.756	0	Carcinoma
PERP	0	1.64811	0.897	0.777	0	Carcinoma
SLPI	0	1.6318	0.89	0.773	0	Carcinoma
SERPINA1	0	1.50101	0.982	0.845	0	Carcinoma
HIST1H1C	0	1.49773	0.891	0.738	0	Carcinoma
ATP1A1	0	1.41676	0.929	0.728	0	Carcinoma
APCS	0	1.39165	0.899	0.765	0	Carcinoma
AKR1C1	0	1.31319	0.864	0.741	0	Carcinoma
AGT	0	1.27272	0.881	0.72	0	Carcinoma
ITIH2	0	1.21841	0.893	0.732	0	Carcinoma
SLC12A2	0	1.20164	0.805	0.691	0	Carcinoma
SPINT2	0	1.17315	0.835	0.72	0	Carcinoma
SDC4	0	1.16841	0.851	0.727	0	Carcinoma
S100A14	0	1.15104	0.831	0.745	0	Carcinoma
AKR1C2	0	1.14598	0.836	0.721	0	Carcinoma
CDH1	0	1.09152	0.84	0.741	0	Carcinoma
PDZK1IP1	0	1.06672	0.813	0.771	0	Carcinoma
PCDH11Y	0	1.05637	0.832	0.764	0	Carcinoma
TNFRSF12A	0	1.04651	0.842	0.729	0	Carcinoma
ANXA13	0	1.02602	0.824	0.761	0	Carcinoma
LSR	0	0.983358	0.818	0.715	0	Carcinoma
SLC4A4	0	0.973667	0.826	0.743	0	Carcinoma
SDC1	0	0.970092	0.848	0.766	0	Carcinoma
GMNN	0	0.959588	0.813	0.656	0	Carcinoma
AC004691.2	0	0.947464	0.889	0.762	0	Carcinoma
GC	0	0.945593	0.894	0.766	0	Carcinoma
CITED4	0	0.929941	0.808	0.738	0	Carcinoma
HIST2H2AA4	0	0.918144	0.835	0.722	0	Carcinoma
ARL4C	0	0.873772	0.884	0.746	0	Carcinoma
HSD17B2	0	0.782872	0.799	0.731	0	Carcinoma
HIST2H2AA3	0	0.775867	0.813	0.699	0	Carcinoma
IL32	0	0.76988	0.847	0.634	0	Carcinoma
H1F0	0	0.750779	0.826	0.751	0	Carcinoma
HNF1B	0	0.746959	0.792	0.761	0	Carcinoma
ALB	0	0.611519	0.991	0.915	0	Carcinoma
FGG	0	0.452248	0.879	0.773	0	Carcinoma
TRIB3	0	0.371139	0.72	0.446	0	Carcinoma
AL049839.2	3.10629e-306	0.804745	0.828	0.745	6.21259e-303	Carcinoma
AL645922.1	4.77982e-300	0.625618	0.844	0.753	9.55965e-297	Carcinoma
HOMER2	1.26513e-298	0.566135	0.75	0.635	2.53027e-295	Carcinoma
SERPING1	1.02004e-296	0.76525	0.94	0.808	2.04008e-293	Carcinoma
F5	5.68014e-292	0.82736	0.804	0.73	1.13603e-288	Carcinoma
LCN2	1.57692e-291	0.778457	0.767	0.754	3.15384e-288	Carcinoma
C3	4.80772e-290	0.797607	0.92	0.792	9.61544e-287	Carcinoma
TESC	7.04104e-289	0.630902	0.754	0.615	1.40821e-285	Carcinoma
S100A6	8.95445e-289	1.03248	0.934	0.783	1.79089e-285	Carcinoma
CA2	8.9949e-289	0.728185	0.797	0.69	1.79898e-285	Carcinoma
RARRES2	2.19244e-288	0.601751	0.836	0.708	4.38489e-285	Carcinoma
HPN	5.75245e-288	0.515769	0.788	0.71	1.15049e-284	Carcinoma
PLPP2	1.33483e-287	0.87589	0.772	0.737	2.66967e-284	Carcinoma
APOB	5.44199e-278	0.273101	0.828	0.736	1.0884e-274	Carcinoma
DNAJC22	1.14359e-276	0.611123	0.772	0.746	2.28718e-273	Carcinoma
CCND1	2.33688e-266	0.710304	0.827	0.701	4.67377e-263	Carcinoma
KRT19	3.23002e-265	1.5951	0.777	0.738	6.46004e-262	Carcinoma
SHROOM3	2.97597e-264	0.757884	0.756	0.731	5.95193e-261	Carcinoma
PMEPA1	1.74438e-261	0.886872	0.792	0.675	3.48876e-258	Carcinoma
BAAT	1.03928e-260	0.432167	0.78	0.685	2.07855e-257	Carcinoma
BICC1	6.83364e-259	0.747477	0.775	0.679	1.36673e-255	Carcinoma
CLU	1.76771e-256	0.619555	0.862	0.71	3.53542e-253	Carcinoma
UBD	5.79546e-256	0.85567	0.761	0.683	1.15909e-252	Carcinoma
MAL2	5.87159e-256	0.902471	0.775	0.745	1.17432e-252	Carcinoma
CYB5A	2.19526e-254	0.462084	0.821	0.71	4.39051e-251	Carcinoma
TXN	2.19916e-250	0.875555	0.879	0.727	4.39832e-247	Carcinoma
CA9	3.19431e-250	0.485897	0.749	0.76	6.38863e-247	Carcinoma
ACAA2	3.11862e-249	0.56621	0.816	0.686	6.23724e-246	Carcinoma
PTPRF	3.47434e-246	1.06816	0.769	0.737	6.94868e-243	Carcinoma
ANXA3	6.57746e-246	0.664042	0.739	0.661	1.31549e-242	Carcinoma
ONECUT2	2.93923e-245	0.619701	0.754	0.744	5.87846e-242	Carcinoma
FGFR2	9.72894e-245	0.778422	0.757	0.735	1.94579e-241	Carcinoma
AZGP1	1.35153e-243	0.409804	0.778	0.714	2.70305e-240	Carcinoma
SFRP5	5.43444e-243	0.449644	0.594	0.255	1.08689e-239	Carcinoma
S100A16	1.06919e-241	0.662454	0.832	0.758	2.13837e-238	Carcinoma
ERRFI1	2.40973e-237	0.759972	0.826	0.721	4.81946e-234	Carcinoma
PLLP	6.51019e-235	0.406964	0.741	0.744	1.30204e-231	Carcinoma
GATM	1.10722e-231	0.39005	0.816	0.772	2.21445e-228	Carcinoma
DHCR24	3.2246e-231	0.460122	0.774	0.745	6.44919e-228	Carcinoma
SLC25A4	3.38286e-231	0.49217	0.77	0.709	6.76572e-228	Carcinoma
TACSTD2	7.52156e-230	1.06667	0.748	0.755	1.50431e-226	Carcinoma
TST	2.72911e-226	0.57675	0.768	0.699	5.45821e-223	Carcinoma
GGT1	5.43342e-225	0.259469	0.736	0.72	1.08668e-221	Carcinoma
SERPINE2	1.9805e-222	0.385212	0.787	0.753	3.961e-219	Carcinoma
C4B	3.51736e-221	0.321746	0.793	0.682	7.03472e-218	Carcinoma
IL1RAP	1.26109e-220	0.375819	0.747	0.684	2.52218e-217	Carcinoma
CHST4	1.84749e-219	0.518296	0.725	0.727	3.69498e-216	Carcinoma
KRT23	2.12961e-219	0.561438	0.728	0.749	4.25923e-216	Carcinoma
FGFR3	4.15172e-219	0.507657	0.732	0.698	8.30344e-216	Carcinoma
B3GNT3	1.33594e-218	0.454483	0.724	0.75	2.67189e-215	Carcinoma
SORBS2	2.64787e-218	0.720095	0.774	0.756	5.29574e-215	Carcinoma
DSG2	1.72306e-217	0.943805	0.74	0.734	3.44612e-214	Carcinoma
JUP	3.59497e-215	0.670079	0.756	0.651	7.18995e-212	Carcinoma
METTL7B	5.93393e-213	0.251945	0.727	0.673	1.18679e-209	Carcinoma
KRT80	1.06883e-212	0.375402	0.718	0.745	2.13766e-209	Carcinoma
HIST2H2BE	1.43894e-212	0.26745	0.731	0.697	2.87788e-209	Carcinoma
RAB11FIP1	4.12771e-212	0.627144	0.781	0.744	8.25542e-209	Carcinoma
SDCBP2	2.59267e-211	0.506679	0.727	0.753	5.18533e-208	Carcinoma
CXCL1	1.6574e-208	0.687516	0.786	0.762	3.31481e-205	Carcinoma
GCLM	2.68112e-204	0.276726	0.705	0.592	5.36224e-201	Carcinoma
CFI	3.07814e-204	0.511985	0.791	0.738	6.15628e-201	Carcinoma
RNASE4	1.23693e-203	0.301737	0.794	0.736	2.47386e-200	Carcinoma
AC036214.3	2.06365e-202	0.59607	0.75	0.737	4.12731e-199	Carcinoma
ALDH3A2	1.16265e-200	0.499223	0.753	0.681	2.3253e-197	Carcinoma
CHCHD10	1.30446e-198	0.493729	0.837	0.695	2.60891e-195	Carcinoma
HKDC1	1.49928e-197	0.37133	0.708	0.696	2.99856e-194	Carcinoma
CYS1	2.16214e-197	0.350635	0.725	0.746	4.32428e-194	Carcinoma
MYRF	5.55623e-197	0.434959	0.732	0.753	1.11125e-193	Carcinoma
FST	8.16428e-197	0.471109	0.745	0.729	1.63286e-193	Carcinoma
UGT2B15	2.51065e-196	0.884249	0.749	0.755	5.0213e-193	Carcinoma
SYNGR1	4.58217e-193	0.282096	0.727	0.684	9.16435e-190	Carcinoma
HGD	8.85335e-193	0.311063	0.708	0.656	1.77067e-189	Carcinoma
GJB1	1.0012e-192	0.553572	0.747	0.769	2.00241e-189	Carcinoma
PGM1	1.34267e-192	0.268642	0.764	0.722	2.68535e-189	Carcinoma
COPRS	1.91208e-191	0.570206	0.914	0.84	3.82417e-188	Carcinoma
PAH	6.06898e-191	0.377427	0.734	0.695	1.2138e-187	Carcinoma
ATP5G3	6.59517e-190	0.775217	0.851	0.722	1.31903e-186	Carcinoma
HS3ST1	2.48636e-189	0.360903	0.739	0.74	4.97272e-186	Carcinoma
DMKN	3.79949e-189	0.437517	0.706	0.657	7.59898e-186	Carcinoma
SH3YL1	7.7561e-188	0.591975	0.716	0.689	1.55122e-184	Carcinoma
BMP2	3.77663e-187	0.529155	0.736	0.738	7.55325e-184	Carcinoma
RDH10	8.9096e-187	0.357344	0.754	0.728	1.78192e-183	Carcinoma
NMB	4.90276e-186	0.284814	0.722	0.714	9.80553e-183	Carcinoma
SEZ6L2	4.87071e-184	0.40486	0.725	0.755	9.74143e-181	Carcinoma
B4GALT4	6.41404e-184	0.295042	0.703	0.611	1.28281e-180	Carcinoma
CDH6	7.03804e-183	0.501753	0.721	0.709	1.40761e-179	Carcinoma
ASS1	2.8748e-182	0.257762	0.707	0.518	5.7496e-179	Carcinoma
ELF3	1.03428e-181	1.2424	0.719	0.743	2.06856e-178	Carcinoma
FXYD3	6.31948e-180	0.615691	0.684	0.658	1.2639e-176	Carcinoma
MSMO1	8.57994e-180	0.342488	0.752	0.74	1.71599e-176	Carcinoma
DSTN	5.18211e-177	0.359361	0.884	0.782	1.03642e-173	Carcinoma
A1CF	2.06511e-176	0.564305	0.728	0.714	4.13023e-173	Carcinoma
SMAD2	4.93395e-175	0.526719	0.926	0.831	9.8679e-172	Carcinoma
BNIP3	7.36768e-174	0.303087	0.743	0.73	1.47354e-170	Carcinoma
CPB2	1.80264e-173	0.291453	0.722	0.698	3.60528e-170	Carcinoma
CTAGE5	4.80138e-172	0.31362	0.689	0.506	9.60275e-169	Carcinoma
ETFB	3.44386e-171	0.533203	0.778	0.677	6.88772e-168	Carcinoma
CXCL81	3.80667e-171	0.457664	0.794	0.726	7.61335e-168	Carcinoma
SERPINA6	6.2042e-171	0.317443	0.705	0.662	1.24084e-167	Carcinoma
SLC5A1	7.23787e-169	0.378139	0.685	0.702	1.44757e-165	Carcinoma
TUSC3	1.23512e-167	0.422414	0.732	0.756	2.47023e-164	Carcinoma
ITGB8	1.48826e-166	0.370591	0.705	0.749	2.97651e-163	Carcinoma
TPM1	3.62603e-166	0.381008	0.805	0.751	7.25207e-163	Carcinoma
LACTB2	5.15905e-166	0.277809	0.72	0.706	1.03181e-162	Carcinoma
SCD5	3.19374e-163	0.494515	0.696	0.691	6.38749e-160	Carcinoma
MPP6	2.78063e-162	0.374677	0.73	0.756	5.56126e-159	Carcinoma
RAB3D	1.83799e-161	0.506709	0.775	0.696	3.67599e-158	Carcinoma
FAM47E-STBD1	6.79679e-161	0.299311	0.721	0.72	1.35936e-157	Carcinoma
SEPHS2	1.23262e-159	0.553981	0.775	0.722	2.46525e-156	Carcinoma
CCL20	1.54114e-159	0.519745	0.739	0.741	3.08228e-156	Carcinoma
ALAD	1.57246e-157	0.302225	0.736	0.71	3.14492e-154	Carcinoma
KIF13B	3.34863e-157	0.349728	0.713	0.679	6.69726e-154	Carcinoma
PTPRK	2.50193e-154	0.397938	0.732	0.708	5.00387e-151	Carcinoma
LAD1	3.14086e-154	0.860705	0.695	0.749	6.28172e-151	Carcinoma
LURAP1L	5.85955e-153	0.272182	0.675	0.661	1.17191e-149	Carcinoma
MTUS1	1.58902e-152	0.251752	0.729	0.688	3.17804e-149	Carcinoma
PKHD1	3.93207e-152	0.275559	0.679	0.708	7.86414e-149	Carcinoma
ERO1A	3.04948e-151	0.416718	0.764	0.708	6.09897e-148	Carcinoma
VIL1	5.16693e-151	0.658057	0.705	0.724	1.03339e-147	Carcinoma
HABP2	9.15095e-151	0.612566	0.711	0.737	1.83019e-147	Carcinoma
DCDC2	1.67959e-149	0.697993	0.698	0.75	3.35918e-146	Carcinoma
TSPAN6	2.14923e-149	0.63103	0.725	0.735	4.29847e-146	Carcinoma
ERICH5	7.56571e-147	0.312403	0.689	0.752	1.51314e-143	Carcinoma
LAMB3	9.26097e-147	0.501529	0.646	0.593	1.85219e-143	Carcinoma
FMO5	4.75032e-145	0.305962	0.699	0.66	9.50064e-142	Carcinoma
ANPEP	1.23817e-143	0.336404	0.746	0.698	2.47634e-140	Carcinoma
SERINC2	5.63226e-142	0.831325	0.682	0.692	1.12645e-138	Carcinoma
CXCL6	6.72659e-142	0.44016	0.689	0.688	1.34532e-138	Carcinoma
MMP7	1.43138e-141	0.371295	0.674	0.69	2.86276e-138	Carcinoma
SOX9	1.64715e-141	0.848089	0.673	0.675	3.29431e-138	Carcinoma
IRF6	8.6491e-140	0.407225	0.679	0.713	1.72982e-136	Carcinoma
SPINT1	1.24897e-139	0.733969	0.69	0.709	2.49794e-136	Carcinoma
APCDD1	1.93659e-139	0.305895	0.663	0.664	3.87319e-136	Carcinoma
SPAG16	1.85699e-135	0.341043	0.701	0.741	3.71397e-132	Carcinoma
ERBB3	3.05093e-135	0.980611	0.702	0.763	6.10185e-132	Carcinoma
PGRMC1	8.4475e-135	0.313653	0.76	0.691	1.6895e-131	Carcinoma
SERPINA5	1.24136e-134	0.286819	0.688	0.666	2.48272e-131	Carcinoma
MT-CO1	1.63857e-132	0.297355	1	1	3.27713e-129	Carcinoma
CYP51A1	4.17201e-132	0.405321	0.741	0.72	8.34401e-129	Carcinoma
AL713999.1	2.07948e-131	0.294898	0.666	0.738	4.15896e-128	Carcinoma
WWTR1	2.67574e-131	0.309749	0.757	0.703	5.35148e-128	Carcinoma
RGS4	4.15606e-131	0.642418	0.721	0.764	8.31212e-128	Carcinoma
EPB41L1	7.05404e-130	0.279931	0.716	0.684	1.41081e-126	Carcinoma
KLF5	4.03908e-129	0.698989	0.657	0.659	8.07817e-126	Carcinoma
RAB3IP	1.17901e-128	0.556183	0.688	0.71	2.35803e-125	Carcinoma
NPNT	4.41642e-127	0.289895	0.69	0.707	8.83285e-124	Carcinoma
COBL	5.2158e-127	0.346265	0.662	0.706	1.04316e-123	Carcinoma
RAB25	1.65856e-125	0.655968	0.664	0.727	3.31712e-122	Carcinoma
TMPRSS2	2.66028e-124	0.562397	0.658	0.685	5.32056e-121	Carcinoma
SCP2	2.02734e-123	0.381951	0.788	0.717	4.05469e-120	Carcinoma
DDR1	5.24617e-122	0.693932	0.674	0.706	1.04923e-118	Carcinoma
GPX2	1.84812e-120	0.602864	0.671	0.727	3.69625e-117	Carcinoma
RHOB	5.67936e-120	0.458705	0.882	0.803	1.13587e-116	Carcinoma
AC073896.1	2.72109e-119	0.394917	0.731	0.662	5.44218e-116	Carcinoma
DSP	1.11561e-118	0.986529	0.68	0.725	2.23121e-115	Carcinoma
ARSE	1.99601e-118	0.255305	0.669	0.704	3.99201e-115	Carcinoma
ABCC3	1.5437e-117	0.678629	0.667	0.64	3.0874e-114	Carcinoma
HSD3B7	1.05635e-116	0.25088	0.701	0.719	2.1127e-113	Carcinoma
VTCN1	1.36537e-115	0.354991	0.66	0.755	2.73073e-112	Carcinoma
ACOT13	1.82344e-115	0.270215	0.722	0.693	3.64688e-112	Carcinoma
TNFRSF21	2.1713e-115	0.341964	0.692	0.63	4.3426e-112	Carcinoma
PCCA	1.65437e-113	0.270817	0.701	0.72	3.30874e-110	Carcinoma
LRRC1	1.05434e-111	0.263658	0.639	0.676	2.10868e-108	Carcinoma
GPRC5B	2.31194e-110	0.286885	0.708	0.745	4.62389e-107	Carcinoma
HDHD3	3.37229e-109	0.306261	0.649	0.651	6.74458e-106	Carcinoma
TMEM139	2.06634e-108	0.250645	0.653	0.717	4.13269e-105	Carcinoma
PRSS8	2.57332e-108	0.573439	0.639	0.667	5.14664e-105	Carcinoma
CMBL	3.11141e-107	0.291728	0.683	0.698	6.22282e-104	Carcinoma
RASEF	4.25845e-105	0.405942	0.664	0.759	8.5169e-102	Carcinoma
GFPT1	4.74788e-105	0.316888	0.697	0.69	9.49577e-102	Carcinoma
PROX1	1.47039e-104	0.317567	0.657	0.698	2.94079e-101	Carcinoma
PEBP1	3.78814e-103	0.268881	0.844	0.778	7.57627e-100	Carcinoma
SEC61G	3.81545e-103	0.334733	0.795	0.736	7.6309e-100	Carcinoma
RIPK4	2.51357e-99	0.35899	0.672	0.76	5.02715e-96	Carcinoma
WWC1	3.21974e-99	0.274504	0.699	0.659	6.43949e-96	Carcinoma
UQCRFS1	3.49516e-99	0.343155	0.756	0.687	6.99033e-96	Carcinoma
PHLDA2	1.48844e-98	0.335075	0.656	0.662	2.97689e-95	Carcinoma
GOT1	1.76911e-98	0.293083	0.686	0.701	3.53823e-95	Carcinoma
CXCL2	4.48117e-98	0.303688	0.778	0.741	8.96234e-95	Carcinoma
PPL	1.41061e-96	0.312473	0.643	0.733	2.82122e-93	Carcinoma
YIPF3	3.09188e-96	0.316562	0.742	0.676	6.18376e-93	Carcinoma
UGT2B17	1.55146e-95	0.315658	0.611	0.614	3.10293e-92	Carcinoma
SH2D3A	2.52262e-95	0.368204	0.636	0.707	5.04524e-92	Carcinoma
TRNP1	3.08937e-93	0.274182	0.663	0.682	6.17875e-90	Carcinoma
LDLR	4.35682e-92	0.409804	0.729	0.737	8.71365e-89	Carcinoma
SRI	6.77728e-89	0.306759	0.708	0.687	1.35546e-85	Carcinoma
SPR	4.47831e-85	0.300734	0.655	0.693	8.95663e-82	Carcinoma
ELOVL7	2.03737e-84	0.252918	0.634	0.718	4.07473e-81	Carcinoma
ITGB4	1.20466e-80	0.425488	0.622	0.674	2.40933e-77	Carcinoma
DYNLRB1	9.34654e-78	0.413002	0.747	0.695	1.86931e-74	Carcinoma
CLDN4	1.63427e-76	0.687833	0.604	0.663	3.26854e-73	Carcinoma
SOX4	5.14215e-75	0.712625	0.685	0.691	1.02843e-71	Carcinoma
MGLL	1.37676e-70	0.3473	0.68	0.698	2.75351e-67	Carcinoma
ATP2A3	5.81346e-69	0.530839	0.766	0.791	1.16269e-65	Carcinoma
CHMP4C	4.94762e-67	0.293291	0.608	0.694	9.89524e-64	Carcinoma
JTB	1.54728e-65	0.342482	0.784	0.723	3.09456e-62	Carcinoma
TMEM106B	2.20902e-65	0.270224	0.667	0.71	4.41804e-62	Carcinoma
BAMBI	4.05876e-65	0.266826	0.653	0.714	8.11753e-62	Carcinoma
ANXA8	2.01053e-63	0.263971	0.624	0.666	4.02106e-60	Carcinoma
C6orf132	3.67247e-56	0.364938	0.598	0.724	7.34495e-53	Carcinoma
LGALS31	1.03297e-52	0.368944	0.76	0.725	2.06593e-49	Carcinoma
NFIC	1.70865e-52	0.309562	0.815	0.792	3.41729e-49	Carcinoma
EPHA2	2.72602e-51	0.257894	0.671	0.747	5.45205e-48	Carcinoma
PLXNB2	7.61889e-48	0.292242	0.703	0.705	1.52378e-44	Carcinoma
WNK2	2.25429e-47	0.265716	0.579	0.676	4.50859e-44	Carcinoma
VEGFA	1.98707e-44	0.333934	0.692	0.716	3.97415e-41	Carcinoma
ECHDC2	8.0008e-39	0.262902	0.638	0.697	1.60016e-35	Carcinoma
ITGA6	1.83744e-32	0.253478	0.628	0.715	3.67488e-29	Carcinoma
AFDN	1.58385e-28	0.36089	0.6	0.671	3.16771e-25	Carcinoma
MYH14	1.17846e-27	0.259246	0.516	0.529	2.35691e-24	Carcinoma
LMO7	1.74869e-25	0.473652	0.581	0.667	3.49738e-22	Carcinoma
TMEM141	4.47141e-25	0.370527	0.573	0.672	8.94282e-22	Carcinoma
MISP	8.14615e-21	0.363909	0.502	0.592	1.62923e-17	Carcinoma
DSC2	5.19764e-19	0.383236	0.603	0.737	1.03953e-15	Carcinoma
CYP3A5	2.57503e-17	0.522188	0.509	0.586	5.15005e-14	Carcinoma
CLDN3	1.02608e-12	0.708005	0.497	0.597	2.05216e-09	Carcinoma
LLGL2	1.67949e-11	0.475114	0.509	0.611	3.35898e-08	Carcinoma
TSPAN1	1.51765e-08	0.307613	0.502	0.682	3.0353e-05	Carcinoma
AL121722.1	2.13194e-08	0.279186	0.464	0.49	4.26388e-05	Carcinoma
CAMK2N1	6.14433e-07	0.461145	0.527	0.682	0.00122887	Carcinoma
USH1C	0.00319385	0.33478	0.487	0.721	1	Carcinoma
C1QB1	0	2.55107	0.991	0.735	0	Kupffer cells
C1QA1	0	2.28107	0.988	0.746	0	Kupffer cells
CTSB1	0	1.78811	0.991	0.859	0	Kupffer cells
FTL1	0	1.59219	0.999	0.933	0	Kupffer cells
C1QC1	7.71002e-282	2.18452	0.942	0.738	1.542e-278	Kupffer cells
CD5L	2.88266e-251	2.52559	0.892	0.696	5.76533e-248	Kupffer cells
MS4A6E1	1.40403e-241	1.93184	0.909	0.681	2.80805e-238	Kupffer cells
CST31	1.23623e-237	1.24416	0.988	0.84	2.47245e-234	Kupffer cells
MARCO	1.57699e-227	2.35451	0.859	0.616	3.15398e-224	Kupffer cells
FCGR3A1	1.15854e-223	1.84892	0.908	0.71	2.31708e-220	Kupffer cells
CD741	7.88863e-208	1.08062	0.999	0.908	1.57773e-204	Kupffer cells
CCR11	4.42737e-182	1.49465	0.837	0.724	8.85474e-179	Kupffer cells
LGMN1	4.69493e-170	1.42776	0.879	0.739	9.38987e-167	Kupffer cells
SDC3	3.13459e-158	1.77445	0.824	0.722	6.26917e-155	Kupffer cells
HLA-DPA11	1.06618e-157	0.982774	0.964	0.808	2.13236e-154	Kupffer cells
LAPTM51	4.64815e-157	1.11743	0.915	0.736	9.29631e-154	Kupffer cells
CCL31	1.45075e-155	1.46739	0.833	0.708	2.90149e-152	Kupffer cells
AC007192.11	2.1243e-145	1.09896	0.912	0.763	4.24859e-142	Kupffer cells
APOE1	3.69851e-145	0.951737	0.928	0.779	7.39703e-142	Kupffer cells
HLA-DRB11	1.64705e-136	0.780764	0.974	0.838	3.2941e-133	Kupffer cells
MAFB1	1.69827e-135	1.21132	0.84	0.699	3.39655e-132	Kupffer cells
LILRB5	5.51515e-135	1.57541	0.79	0.736	1.10303e-131	Kupffer cells
LIPA1	4.01765e-132	1.54428	0.83	0.731	8.03529e-129	Kupffer cells
IGSF61	2.38758e-131	1.24453	0.829	0.751	4.77517e-128	Kupffer cells
ADAP21	1.04272e-129	1.1965	0.791	0.683	2.08544e-126	Kupffer cells
CPVL1	7.45611e-129	1.27458	0.831	0.711	1.49122e-125	Kupffer cells
HLA-DRA1	4.18325e-124	0.719428	0.963	0.841	8.3665e-121	Kupffer cells
HLA-DQB11	1.94572e-121	0.764495	0.916	0.815	3.89144e-118	Kupffer cells
CCL41	4.79162e-120	1.24809	0.811	0.738	9.58324e-117	Kupffer cells
PSAP1	1.38037e-117	0.745559	0.947	0.874	2.76073e-114	Kupffer cells
CXCL12	1.90965e-117	1.1561	0.813	0.727	3.81929e-114	Kupffer cells
HMOX11	9.59856e-109	1.60054	0.78	0.708	1.91971e-105	Kupffer cells
IFIT2	2.09554e-108	0.650764	0.707	0.512	4.19107e-105	Kupffer cells
CALHM61	2.49147e-108	0.985844	0.798	0.737	4.98294e-105	Kupffer cells
AXL1	6.70209e-106	1.17636	0.787	0.657	1.34042e-102	Kupffer cells
SIGLEC1	3.15525e-100	1.13697	0.715	0.601	6.31049e-97	Kupffer cells
FGL21	3.89991e-95	0.96121	0.803	0.728	7.79982e-92	Kupffer cells
FOLR2	1.70672e-92	1.41313	0.72	0.647	3.41343e-89	Kupffer cells
HLA-DPB11	3.03894e-91	0.571579	0.919	0.826	6.07788e-88	Kupffer cells
HLA-DQA11	4.06922e-90	0.671747	0.883	0.822	8.13845e-87	Kupffer cells
GBP5	1.62045e-87	0.460472	0.735	0.686	3.24089e-84	Kupffer cells
PLEK1	1.37526e-78	0.998212	0.777	0.717	2.75052e-75	Kupffer cells
CD831	4.89027e-75	0.653601	0.771	0.656	9.78055e-72	Kupffer cells
SELENOP	7.45499e-75	0.817984	0.836	0.78	1.491e-71	Kupffer cells
C5AR11	2.1885e-74	0.750814	0.726	0.608	4.37701e-71	Kupffer cells
PDK4	4.21724e-74	1.04799	0.793	0.698	8.43449e-71	Kupffer cells
VSIG41	5.81255e-74	1.44759	0.72	0.711	1.16251e-70	Kupffer cells
LCP11	1.18302e-70	0.585953	0.813	0.681	2.36603e-67	Kupffer cells
AL049634.2	2.94297e-70	0.269341	0.706	0.65	5.88595e-67	Kupffer cells
LILRB11	1.9402e-68	0.802297	0.709	0.695	3.88041e-65	Kupffer cells
CFD1	2.41836e-68	1.30786	0.69	0.632	4.83672e-65	Kupffer cells
AC068580.41	1.15628e-63	0.74561	0.843	0.762	2.31255e-60	Kupffer cells
FYB11	2.46551e-58	0.849898	0.758	0.732	4.93102e-55	Kupffer cells
ANKRD36C	7.32339e-55	0.618347	0.738	0.692	1.46468e-51	Kupffer cells
ANKRD22	7.43495e-55	0.465065	0.687	0.667	1.48699e-51	Kupffer cells
CTSL	3.47626e-54	0.473859	0.804	0.77	6.95252e-51	Kupffer cells
POU2F2	1.5302e-53	0.623841	0.671	0.607	3.06041e-50	Kupffer cells
GBP1	4.14194e-53	0.710455	0.772	0.734	8.28388e-50	Kupffer cells
SLC1A31	3.46116e-52	0.343256	0.618	0.499	6.92233e-49	Kupffer cells
RBP7	3.5171e-51	0.613868	0.687	0.702	7.0342e-48	Kupffer cells
TGFBI1	1.53807e-49	0.593814	0.787	0.71	3.07613e-46	Kupffer cells
SCD1	3.62502e-49	0.777034	0.751	0.72	7.25003e-46	Kupffer cells
MSR11	1.47999e-48	0.749646	0.718	0.75	2.95997e-45	Kupffer cells
HLA-DMB1	1.92319e-47	0.582144	0.741	0.712	3.84638e-44	Kupffer cells
IFIT3	8.45804e-43	0.434508	0.663	0.603	1.69161e-39	Kupffer cells
LILRB41	1.31629e-42	0.466143	0.637	0.578	2.63257e-39	Kupffer cells
KCNMA11	4.57158e-40	0.389841	0.677	0.657	9.14316e-37	Kupffer cells
LILRA5	9.39444e-38	0.254445	0.656	0.618	1.87889e-34	Kupffer cells
TMEM106A	1.23358e-36	0.414924	0.627	0.626	2.46716e-33	Kupffer cells
MMP19	1.3349e-36	0.615984	0.677	0.66	2.6698e-33	Kupffer cells
CYP1B1	4.62621e-36	0.26045	0.705	0.707	9.25243e-33	Kupffer cells
VCAM1	5.38463e-32	1.14919	0.651	0.728	1.07693e-28	Kupffer cells
FCGR1A1	5.95271e-31	0.283735	0.702	0.746	1.19054e-27	Kupffer cells
GIMAP1-GIMAP5	1.46039e-30	0.666312	0.653	0.668	2.92077e-27	Kupffer cells
TMIGD31	1.03963e-29	0.377407	0.317	0.619	2.07925e-26	Kupffer cells
GBP4	1.15131e-27	0.265983	0.732	0.681	2.30262e-24	Kupffer cells
RGS11	1.47063e-27	0.326982	0.768	0.748	2.94126e-24	Kupffer cells
CLEC7A1	9.61699e-26	0.340187	0.696	0.718	1.9234e-22	Kupffer cells
ITGA9	1.57482e-24	0.254752	0.676	0.664	3.14965e-21	Kupffer cells
TNF	7.0458e-24	0.250097	0.615	0.621	1.40916e-20	Kupffer cells
GADD45B	1.37255e-20	0.440219	0.798	0.77	2.7451e-17	Kupffer cells
ADM	2.15078e-18	0.567432	0.631	0.641	4.30156e-15	Kupffer cells
C2	1.33343e-17	0.710369	0.635	0.69	2.66687e-14	Kupffer cells
SASH1	1.81315e-16	0.268732	0.676	0.675	3.62629e-13	Kupffer cells
LYVE1	1.88906e-16	0.676852	0.637	0.73	3.77813e-13	Kupffer cells
SLC8A11	5.79652e-16	0.406032	0.667	0.713	1.1593e-12	Kupffer cells
NR1H3	7.2373e-16	0.572866	0.646	0.681	1.44746e-12	Kupffer cells
KCNJ10	3.82319e-15	0.306173	0.647	0.697	7.64639e-12	Kupffer cells
SLCO2B11	6.13495e-15	0.671324	0.597	0.643	1.22699e-11	Kupffer cells
BLVRB	4.25748e-12	0.790796	0.615	0.682	8.51496e-09	Kupffer cells
PUSL1	5.7817e-12	0.298159	0.736	0.764	1.15634e-08	Kupffer cells
GM2A1	7.90347e-12	0.297919	0.633	0.666	1.58069e-08	Kupffer cells
PTPRC1	1.32473e-11	0.304063	0.66	0.736	2.64946e-08	Kupffer cells
CLEC10A	1.96403e-10	0.300901	0.624	0.72	3.92806e-07	Kupffer cells
MRC1	4.32279e-10	0.495766	0.576	0.646	8.64559e-07	Kupffer cells
MYO9A	5.16912e-10	0.433188	0.571	0.601	1.03382e-06	Kupffer cells
CD38	5.41903e-08	0.271769	0.559	0.591	0.000108381	Kupffer cells
TNFAIP21	5.75871e-08	0.518742	0.648	0.697	0.000115174	Kupffer cells
CD141	2.81397e-07	0.492571	0.659	0.746	0.000562794	Kupffer cells
HK3	2.02091e-06	0.393682	0.272	0.256	0.00404182	Kupffer cells
CETP	6.03171e-06	0.697445	0.497	0.556	0.0120634	Kupffer cells
PLA2G71	2.81122e-05	0.321539	0.45	0.699	0.0562244	Kupffer cells
TFEC	3.43316e-05	0.265238	0.563	0.677	0.0686632	Kupffer cells
VMO1	0.00014356	0.337892	0.481	0.485	0.287121	Kupffer cells
SRD5A3	0.000172977	0.271695	0.746	0.765	0.345954	Kupffer cells
CLEC14A	3.35858e-166	2.00624	0.807	0.7	6.71716e-163	LVEC
IGFBP7	6.75454e-158	1.06692	0.947	0.758	1.35091e-154	LVEC
RNASE1	1.81315e-153	1.72569	0.822	0.711	3.62631e-150	LVEC
TM4SF1	5.84437e-153	1.89934	0.884	0.84	1.16887e-149	LVEC
IL33	1.54641e-137	1.60093	0.776	0.678	3.09281e-134	LVEC
AC119674.2	3.09904e-137	1.75782	0.805	0.687	6.19808e-134	LVEC
EPAS1	4.19971e-133	1.44901	0.834	0.749	8.39942e-130	LVEC
EMP1	6.14139e-127	1.61109	0.795	0.7	1.22828e-123	LVEC
VWF	5.63054e-124	1.91846	0.75	0.685	1.12611e-120	LVEC
CCL14	1.18091e-120	1.27256	0.796	0.662	2.36181e-117	LVEC
ID1	8.49182e-119	1.34985	0.825	0.745	1.69836e-115	LVEC
ID3	9.17708e-119	1.25918	0.789	0.623	1.83542e-115	LVEC
LMO2	1.98905e-115	1.18429	0.75	0.667	3.97809e-112	LVEC
IFI27	2.60246e-115	1.23061	0.79	0.633	5.20492e-112	LVEC
GIPC2	6.03996e-115	0.265389	0.624	0.366	1.20799e-111	LVEC
MGP	9.07598e-113	1.20052	0.819	0.702	1.8152e-109	LVEC
CALCRL	2.15025e-111	1.10742	0.734	0.655	4.3005e-108	LVEC
GNG11	1.28682e-110	1.40026	0.779	0.718	2.57363e-107	LVEC
TGM2	2.2751e-110	1.76571	0.756	0.703	4.5502e-107	LVEC
TSPAN7	1.62927e-108	1.31496	0.728	0.627	3.25854e-105	LVEC
SLCO2A1	1.78593e-108	1.27817	0.725	0.696	3.57186e-105	LVEC
TGFBR3	2.03976e-103	1.12708	0.74	0.689	4.07953e-100	LVEC
FAM107A	4.45023e-102	1.61944	0.667	0.47	8.90046e-99	LVEC
PTPRB	4.3558e-101	1.54073	0.747	0.719	8.71159e-98	LVEC
DNASE1L3	6.46935e-98	0.873017	0.78	0.726	1.29387e-94	LVEC
EDN1	7.38555e-97	1.14041	0.689	0.613	1.47711e-93	LVEC
F8	1.92293e-96	1.42947	0.715	0.645	3.84586e-93	LVEC
LDB2	4.01716e-96	1.49988	0.733	0.708	8.03432e-93	LVEC
RAMP2	1.70856e-95	1.17634	0.719	0.679	3.41712e-92	LVEC
F2R	7.68078e-95	0.871586	0.759	0.676	1.53616e-91	LVEC
CYYR1	1.65596e-93	0.951828	0.7	0.65	3.31192e-90	LVEC
PLVAP	1.82782e-93	1.21052	0.73	0.693	3.65563e-90	LVEC
CD320	4.07404e-92	1.00926	0.682	0.629	8.14808e-89	LVEC
EXOSC7	9.04621e-92	1.27436	0.713	0.651	1.80924e-88	LVEC
CD34	2.24459e-91	1.08343	0.701	0.634	4.48918e-88	LVEC
FLRT2	7.74608e-89	0.859606	0.709	0.712	1.54922e-85	LVEC
ADIRF	8.90501e-88	0.954214	0.728	0.609	1.781e-84	LVEC
SPARCL1	3.32839e-87	1.25668	0.746	0.712	6.65677e-84	LVEC
NTS	1.02922e-86	0.980948	0.684	0.675	2.05844e-83	LVEC
PECAM1	9.16592e-86	1.1856	0.774	0.705	1.83318e-82	LVEC
CRIP2	1.08109e-85	0.803866	0.725	0.567	2.16218e-82	LVEC
AC142391.1	1.16398e-85	1.04918	0.655	0.529	2.32797e-82	LVEC
FLT1	5.11841e-85	1.08279	0.733	0.693	1.02368e-81	LVEC
A2M	2.43466e-84	0.912247	0.848	0.773	4.86931e-81	LVEC
ESAM	1.06946e-80	0.861901	0.713	0.687	2.13892e-77	LVEC
SOX7	2.10441e-80	0.702528	0.654	0.594	4.20882e-77	LVEC
PALMD	6.83154e-80	0.84502	0.679	0.633	1.36631e-76	LVEC
ETS1	6.17542e-78	0.85207	0.747	0.72	1.23508e-74	LVEC
CRHBP	1.26437e-77	1.09829	0.725	0.692	2.52873e-74	LVEC
CTNNAL1	1.65082e-75	0.914258	0.709	0.707	3.30163e-72	LVEC
BTNL9	6.17377e-73	0.503082	0.637	0.523	1.23475e-69	LVEC
ELK3	6.92255e-73	1.05471	0.703	0.691	1.38451e-69	LVEC
DPYSL3	8.56006e-72	0.589859	0.664	0.554	1.71201e-68	LVEC
S1PR1	1.90487e-71	0.967174	0.651	0.547	3.80974e-68	LVEC
FOXC1	2.84531e-70	0.859293	0.697	0.736	5.69061e-67	LVEC
CD36	4.07516e-70	1.10892	0.716	0.694	8.15032e-67	LVEC
IGFBP4	4.74906e-70	0.767187	0.808	0.778	9.49811e-67	LVEC
VCAM11	7.07941e-68	0.626543	0.722	0.721	1.41588e-64	LVEC
ERG	1.05056e-64	0.897891	0.676	0.69	2.10112e-61	LVEC
HSPG2	1.18647e-64	1.12924	0.718	0.727	2.37295e-61	LVEC
RAMP3	2.91625e-64	0.861013	0.676	0.703	5.8325e-61	LVEC
EMCN	8.16275e-64	1.10215	0.673	0.678	1.63255e-60	LVEC
CD9	8.60525e-64	1.0466	0.762	0.707	1.72105e-60	LVEC
HEG1	1.06747e-61	0.999425	0.691	0.712	2.13494e-58	LVEC
C7	4.32198e-61	1.09656	0.715	0.727	8.64397e-58	LVEC
SELP	9.00218e-61	0.707401	0.655	0.706	1.80044e-57	LVEC
KDR	3.46493e-60	0.358759	0.71	0.768	6.92986e-57	LVEC
ADAMTS4	7.5054e-60	1.05208	0.691	0.71	1.50108e-56	LVEC
FOXO1	8.85811e-60	0.614527	0.679	0.659	1.77162e-56	LVEC
FOSL1	4.35641e-59	0.599554	0.667	0.623	8.71283e-56	LVEC
PGM5	1.04758e-58	0.592761	0.655	0.676	2.09516e-55	LVEC
NRN1	2.9121e-58	0.761181	0.62	0.591	5.8242e-55	LVEC
CPE	3.26911e-58	1.14296	0.676	0.685	6.53821e-55	LVEC
TIMP3	2.26596e-57	0.788377	0.743	0.725	4.53192e-54	LVEC
GNA14	6.27539e-57	0.399841	0.64	0.654	1.25508e-53	LVEC
IGFBP3	1.88096e-55	0.427757	0.703	0.679	3.76192e-52	LVEC
PTGDS	7.72669e-55	0.603783	0.684	0.721	1.54534e-51	LVEC
CPXM2	7.80727e-54	0.381404	0.642	0.594	1.56145e-50	LVEC
MMRN2	1.51524e-53	1.09327	0.655	0.683	3.03048e-50	LVEC
SRPX	4.35465e-53	0.772907	0.64	0.646	8.7093e-50	LVEC
JAM2	4.89806e-53	0.910495	0.663	0.726	9.79612e-50	LVEC
NOSTRIN	5.00935e-53	0.928792	0.661	0.694	1.00187e-49	LVEC
CD93	1.77184e-52	0.643276	0.704	0.679	3.54368e-49	LVEC
NCOA7	2.49891e-52	0.76883	0.682	0.672	4.99782e-49	LVEC
AKAP12	2.96585e-52	1.04353	0.703	0.73	5.9317e-49	LVEC
ITPKC	3.17839e-52	0.42748	0.667	0.687	6.35678e-49	LVEC
AC004691.21	2.36602e-51	1.12398	0.765	0.79	4.73203e-48	LVEC
ADAMTS1	2.70457e-51	0.948931	0.71	0.739	5.40914e-48	LVEC
FAM43A	8.63492e-51	0.394159	0.63	0.611	1.72698e-47	LVEC
ADGRL4	1.00826e-50	0.620029	0.675	0.737	2.01652e-47	LVEC
ENPP2	1.23935e-50	0.456144	0.655	0.639	2.47871e-47	LVEC
SLC9A3R2	1.95362e-50	0.795143	0.694	0.717	3.90724e-47	LVEC
ADGRF5	9.7002e-50	0.806424	0.652	0.676	1.94004e-46	LVEC
MID1	1.20948e-49	0.395037	0.643	0.665	2.41896e-46	LVEC
PRSS23	1.33298e-49	1.36013	0.681	0.721	2.66596e-46	LVEC
ITM2A	3.50075e-49	0.778852	0.636	0.633	7.00149e-46	LVEC
TINAGL1	8.73039e-49	0.785204	0.701	0.73	1.74608e-45	LVEC
AL807752.6	2.02859e-48	0.920593	0.675	0.704	4.05718e-45	LVEC
LIFR	1.99823e-47	0.882526	0.667	0.695	3.99647e-44	LVEC
MYCT1	2.16487e-45	1.04802	0.655	0.714	4.32975e-42	LVEC
FCN3	2.5777e-45	0.338161	0.698	0.723	5.15539e-42	LVEC
TFF3	9.51998e-45	0.448376	0.575	0.473	1.904e-41	LVEC
TFPI	2.39809e-44	1.13414	0.686	0.705	4.79617e-41	LVEC
PUSL11	5.58468e-44	0.368935	0.698	0.767	1.11694e-40	LVEC
APLNR	7.13192e-44	0.324103	0.654	0.714	1.42638e-40	LVEC
THBD	8.18327e-44	0.755699	0.713	0.736	1.63665e-40	LVEC
EFNB1	9.04748e-44	0.744638	0.649	0.695	1.8095e-40	LVEC
RUNX1T1	1.85563e-43	0.389678	0.6	0.519	3.71125e-40	LVEC
PODXL	8.55803e-43	0.363377	0.643	0.691	1.71161e-39	LVEC
ACVRL1	1.40851e-40	0.380552	0.629	0.631	2.81702e-37	LVEC
FLT4	2.84237e-40	0.456688	0.634	0.707	5.68473e-37	LVEC
NUAK1	3.99669e-40	0.447894	0.566	0.436	7.99339e-37	LVEC
BCL6B	5.72959e-40	0.383539	0.618	0.664	1.14592e-36	LVEC
NDRG1	3.00322e-39	0.971271	0.706	0.707	6.00645e-36	LVEC
C16orf45	5.32006e-39	0.362792	0.64	0.668	1.06401e-35	LVEC
NFIB	4.6837e-38	0.897836	0.719	0.749	9.3674e-35	LVEC
SOX18	2.03804e-37	0.611254	0.612	0.648	4.07608e-34	LVEC
GJA1	2.23127e-36	0.50323	0.672	0.765	4.46254e-33	LVEC
KANK3	5.98075e-35	0.472356	0.643	0.739	1.19615e-31	LVEC
DOCK9	8.59673e-35	0.5474	0.637	0.72	1.71935e-31	LVEC
SMARCA4	8.65819e-35	0.583337	0.736	0.811	1.73164e-31	LVEC
GALNT15	9.91929e-35	0.321106	0.535	0.448	1.98386e-31	LVEC
TNS2	1.00439e-34	0.398905	0.608	0.618	2.00879e-31	LVEC
CAVIN1	1.48154e-34	0.664955	0.697	0.741	2.96308e-31	LVEC
TIMP1	2.57788e-33	0.347161	0.86	0.849	5.15576e-30	LVEC
TSC22D1	4.3145e-33	0.551446	0.692	0.653	8.629e-30	LVEC
UBE2J1	5.01153e-33	0.252214	0.706	0.685	1.00231e-29	LVEC
C2CD2	9.97003e-33	0.345144	0.63	0.699	1.99401e-29	LVEC
MMRN1	3.49097e-32	0.648326	0.62	0.682	6.98194e-29	LVEC
CLDN5	6.0127e-32	0.854003	0.615	0.671	1.20254e-28	LVEC
RBP1	9.18853e-32	0.366803	0.617	0.589	1.83771e-28	LVEC
ERG28	9.9037e-32	0.250223	0.648	0.691	1.98074e-28	LVEC
TPSB21	1.38724e-31	0.318558	0.536	0.72	2.77448e-28	LVEC
TMTC1	6.95515e-31	0.425865	0.541	0.513	1.39103e-27	LVEC
THSD7A	1.07665e-30	0.309193	0.612	0.704	2.15329e-27	LVEC
CLU1	3.60168e-30	0.884299	0.743	0.741	7.20336e-27	LVEC
CAV1	2.56872e-29	1.05753	0.624	0.676	5.13745e-26	LVEC
PDE2A	4.31039e-29	0.598758	0.599	0.674	8.62079e-26	LVEC
MDK	4.99954e-29	0.386727	0.582	0.526	9.99909e-26	LVEC
TP53I11	5.75798e-29	0.454692	0.626	0.698	1.1516e-25	LVEC
LRRC32	1.35483e-27	0.482037	0.629	0.686	2.70966e-24	LVEC
APOLD1	1.91929e-27	0.841854	0.636	0.66	3.83859e-24	LVEC
GADD45A	3.31534e-27	0.561662	0.7	0.727	6.63067e-24	LVEC
TCF7L1	5.48433e-27	0.40353	0.591	0.617	1.09687e-23	LVEC
ENG	5.68925e-27	0.559439	0.673	0.655	1.13785e-23	LVEC
MALL	2.15305e-26	0.444717	0.593	0.701	4.3061e-23	LVEC
FZD4	2.80756e-26	0.612442	0.609	0.674	5.61512e-23	LVEC
EFNB2	3.43566e-26	0.519754	0.571	0.589	6.87131e-23	LVEC
WWTR11	7.86107e-26	0.53604	0.676	0.718	1.57221e-22	LVEC
ST6GAL1	9.01486e-26	0.375516	0.71	0.77	1.80297e-22	LVEC
MAPK3	1.13412e-24	0.35872	0.621	0.634	2.26824e-21	LVEC
HYAL2	2.33425e-24	0.99016	0.582	0.619	4.6685e-21	LVEC
SNAI1	6.59445e-24	0.29362	0.63	0.655	1.31889e-20	LVEC
RAB13	1.27962e-23	0.586031	0.686	0.71	2.55924e-20	LVEC
NNMT	9.16649e-23	0.260048	0.692	0.702	1.8333e-19	LVEC
FXYD6-FXYD2	9.83735e-23	0.520083	0.621	0.67	1.96747e-19	LVEC
BNIP3L	3.07485e-22	0.313922	0.67	0.668	6.14971e-19	LVEC
ANXA1	4.46773e-22	0.524871	0.7	0.686	8.93545e-19	LVEC
LDLR1	6.52201e-22	0.463805	0.688	0.74	1.3044e-18	LVEC
C1QTNF1	8.04878e-22	0.45314	0.643	0.681	1.60976e-18	LVEC
TM4SF18	2.92781e-21	0.375604	0.574	0.645	5.85563e-18	LVEC
MPDZ	3.758e-20	0.324679	0.594	0.643	7.516e-17	LVEC
ADCY4	1.88071e-19	0.351701	0.516	0.512	3.76142e-16	LVEC
RIPOR1	4.41337e-19	0.31185	0.617	0.7	8.82675e-16	LVEC
GBP41	1.20763e-18	0.520196	0.657	0.688	2.41526e-15	LVEC
LEPR	1.59238e-18	0.316482	0.634	0.705	3.18475e-15	LVEC
KLF2	2.83722e-18	0.610664	0.655	0.708	5.67444e-15	LVEC
GIMAP1-GIMAP51	2.39283e-17	0.353483	0.596	0.674	4.78566e-14	LVEC
CDH5	2.84288e-17	0.633992	0.603	0.733	5.68576e-14	LVEC
CMTM8	1.36656e-16	0.298797	0.617	0.675	2.73312e-13	LVEC
S100A161	7.56641e-16	0.45665	0.704	0.779	1.51328e-12	LVEC
AFDN1	1.04326e-15	0.351793	0.597	0.662	2.08652e-12	LVEC
FBLN2	3.36553e-15	0.698611	0.593	0.707	6.73107e-12	LVEC
ADAMTS9	1.93503e-14	0.348861	0.594	0.686	3.87007e-11	LVEC
EIF2S2	1.98621e-14	0.353318	0.701	0.729	3.97241e-11	LVEC
SORBS3	3.06826e-14	0.304356	0.608	0.664	6.13652e-11	LVEC
CCDC149	5.39786e-14	0.270781	0.594	0.669	1.07957e-10	LVEC
ARAP3	7.29265e-14	0.341387	0.539	0.628	1.45853e-10	LVEC
IL6	1.00269e-13	0.311935	0.67	0.748	2.00538e-10	LVEC
TFPI2	1.40469e-13	0.588397	0.59	0.69	2.80938e-10	LVEC
INHBB	1.84678e-13	0.355601	0.608	0.731	3.69356e-10	LVEC
SHE	5.13546e-13	0.393813	0.578	0.717	1.02709e-09	LVEC
GFOD1	1.30268e-12	0.262534	0.527	0.47	2.60536e-09	LVEC
ZEB1	2.82903e-12	0.444117	0.596	0.699	5.65806e-09	LVEC
PROCR	3.59443e-12	0.393538	0.602	0.667	7.18886e-09	LVEC
PTGIS	6.47549e-12	0.437249	0.608	0.735	1.2951e-08	LVEC
SPRY1	4.13011e-11	0.737542	0.597	0.693	8.26023e-08	LVEC
NFATC2	5.1413e-11	0.447991	0.553	0.647	1.02826e-07	LVEC
MRC11	7.95315e-11	0.331029	0.59	0.644	1.59063e-07	LVEC
CAVIN2	1.07187e-10	1.01491	0.53	0.619	2.14374e-07	LVEC
STC1	3.35676e-10	0.690915	0.571	0.745	6.71352e-07	LVEC
C10orf10	2.06723e-09	0.360344	0.654	0.749	4.13446e-06	LVEC
EGFL7	4.39787e-09	0.735476	0.591	0.723	8.79575e-06	LVEC
ACKR3	5.17452e-09	0.338388	0.53	0.57	1.0349e-05	LVEC
RASIP1	1.10235e-08	0.437369	0.565	0.732	2.2047e-05	LVEC
CFAP36	1.58692e-08	0.307502	0.611	0.668	3.17384e-05	LVEC
C1QTNF5	3.66025e-08	0.277798	0.562	0.677	7.32049e-05	LVEC
CRYAB	5.76099e-08	0.678343	0.554	0.608	0.00011522	LVEC
HES1	6.74199e-08	0.426206	0.634	0.711	0.00013484	LVEC
GIMAP1	2.14962e-07	0.356004	0.404	0.594	0.000429924	LVEC
CXCL21	5.6514e-06	0.524656	0.667	0.756	0.0113028	LVEC
GPX3	6.35978e-06	0.670166	0.551	0.654	0.0127196	LVEC
INSR	1.11573e-05	0.665164	0.585	0.691	0.0223147	LVEC
GRB10	1.56602e-05	0.336533	0.578	0.688	0.0313205	LVEC
EHD2	1.99751e-05	0.264271	0.525	0.638	0.0399501	LVEC
ITGA5	2.05036e-05	0.464473	0.594	0.728	0.0410072	LVEC
PLPP1	5.00465e-05	0.804034	0.582	0.724	0.100093	LVEC
SYNE2	0.000159005	0.415654	0.544	0.627	0.31801	LVEC
MATN2	0.000162562	0.616284	0.517	0.66	0.325125	LVEC
SASH11	0.000172051	0.331011	0.508	0.69	0.344102	LVEC
MPZL2	0.000229432	0.272391	0.585	0.735	0.458864	LVEC
ARID3A	0.000947583	0.395461	0.7	0.744	1	LVEC
RHOB1	0.00137349	0.280127	0.777	0.823	1	LVEC
FAM213A	0.00155408	0.371752	0.6	0.72	1	LVEC
FHL1	0.00826289	0.274206	0.566	0.681	1	LVEC
COL5A2	9.7431e-281	2.24564	0.959	0.645	1.94862e-277	CAFs
COL16A1	3.37916e-266	0.747759	0.937	0.689	6.75832e-263	CAFs
LOXL1	8.06304e-264	1.06013	0.932	0.662	1.61261e-260	CAFs
FBN1	4.89666e-257	1.45099	0.941	0.687	9.79332e-254	CAFs
GEM	7.46099e-257	1.89258	0.942	0.622	1.4922e-253	CAFs
EFEMP1	1.28085e-253	0.912714	0.932	0.699	2.56169e-250	CAFs
CDH11	1.40493e-250	1.09101	0.922	0.622	2.80986e-247	CAFs
COL6A2	9.28351e-250	1.53758	0.963	0.669	1.8567e-246	CAFs
PTGIS1	1.01858e-247	0.758549	0.936	0.708	2.03715e-244	CAFs
OGN	6.14971e-244	0.360545	0.917	0.636	1.22994e-240	CAFs
PXDN	9.6726e-244	1.53546	0.941	0.676	1.93452e-240	CAFs
CTSK	4.57533e-243	1.16869	0.92	0.659	9.15066e-240	CAFs
CCDC80	1.44894e-240	1.43752	0.934	0.721	2.89788e-237	CAFs
LOX	4.84351e-239	0.564448	0.907	0.588	9.68701e-236	CAFs
MEST	1.24747e-238	0.703621	0.936	0.675	2.49495e-235	CAFs
CCDC146	1.66076e-238	0.783027	0.914	0.647	3.32152e-235	CAFs
ENC1	3.08743e-238	1.08066	0.939	0.667	6.17486e-235	CAFs
GAS1	9.03187e-238	0.452342	0.91	0.67	1.80637e-234	CAFs
COL1A2	9.69026e-238	2.80033	0.929	0.73	1.93805e-234	CAFs
COL3A1	2.04643e-237	2.78482	0.932	0.746	4.09285e-234	CAFs
CD200	2.18466e-236	0.411922	0.912	0.639	4.36932e-233	CAFs
POSTN	8.81512e-236	2.31797	0.919	0.715	1.76302e-232	CAFs
COL5A1	3.40071e-235	2.33673	0.927	0.705	6.80142e-232	CAFs
RARRES1	8.61778e-235	0.629821	0.917	0.686	1.72356e-231	CAFs
CYR61	1.84697e-233	2.21499	0.975	0.763	3.69393e-230	CAFs
COL1A1	1.47183e-232	2.86858	0.937	0.741	2.94365e-229	CAFs
COL14A1	2.32424e-231	1.11916	0.91	0.577	4.64848e-228	CAFs
THBS2	1.92102e-230	2.22288	0.91	0.714	3.84204e-227	CAFs
ELN	4.44e-229	0.620897	0.917	0.653	8.88e-226	CAFs
SPON2	4.8696e-226	1.63752	0.929	0.643	9.73921e-223	CAFs
SPARC	2.62217e-225	1.90268	0.953	0.744	5.24434e-222	CAFs
FBLN21	1.192e-224	0.539361	0.931	0.679	2.38401e-221	CAFs
MMP23B	2.62981e-224	0.272837	0.905	0.681	5.25962e-221	CAFs
FBLN1	9.42029e-224	0.441221	0.897	0.632	1.88406e-220	CAFs
SULF1	3.77223e-223	1.43657	0.915	0.717	7.54446e-220	CAFs
ACTA2	8.9829e-223	1.79908	0.939	0.695	1.79658e-219	CAFs
BGN	1.32779e-220	2.16258	0.926	0.646	2.65558e-217	CAFs
PDLIM3	1.06855e-219	1.16749	0.919	0.664	2.13709e-216	CAFs
IGFBP5	2.45513e-216	1.57999	0.932	0.717	4.91025e-213	CAFs
LEF1	3.41807e-216	0.495909	0.878	0.462	6.83613e-213	CAFs
VCAN	1.09944e-214	2.25424	0.944	0.683	2.19887e-211	CAFs
CYGB	8.60211e-213	1.09948	0.887	0.622	1.72042e-209	CAFs
C1S	5.77348e-212	1.80236	0.964	0.753	1.1547e-208	CAFs
MFAP4	4.27062e-211	0.732045	0.905	0.65	8.54124e-208	CAFs
ADAMTS2	9.97478e-211	1.06109	0.902	0.665	1.99496e-207	CAFs
ID4	4.85374e-207	0.754293	0.895	0.646	9.70748e-204	CAFs
CCDC3	6.02182e-206	1.07746	0.905	0.674	1.20436e-202	CAFs
TAGLN	2.80899e-203	1.71326	0.929	0.635	5.61799e-200	CAFs
EMILIN1	3.23581e-203	1.2774	0.895	0.676	6.47163e-200	CAFs
PDLIM7	1.92206e-201	0.769383	0.917	0.634	3.84413e-198	CAFs
GPX7	3.73637e-200	0.549167	0.902	0.631	7.47275e-197	CAFs
SOX6	1.33651e-199	0.345309	0.89	0.524	2.67301e-196	CAFs
COL4A1	2.1751e-199	2.32841	0.936	0.704	4.3502e-196	CAFs
NUAK11	3.7881e-199	0.336861	0.907	0.41	7.5762e-196	CAFs
C1R	2.1773e-197	1.89748	0.951	0.742	4.35461e-194	CAFs
PLOD2	6.89181e-196	0.637825	0.905	0.636	1.37836e-192	CAFs
GATA6	7.59474e-196	0.491602	0.907	0.689	1.51895e-192	CAFs
AMIGO2	1.28263e-194	0.351014	0.893	0.595	2.56527e-191	CAFs
DCN	7.27804e-193	2.11968	0.892	0.646	1.45561e-189	CAFs
ITGA1	2.47596e-192	1.99911	0.917	0.644	4.95192e-189	CAFs
ASPN	1.16019e-188	1.84272	0.875	0.665	2.32037e-185	CAFs
TIMP11	1.58995e-188	1.84378	0.951	0.842	3.1799e-185	CAFs
MRC2	4.47491e-188	0.643008	0.897	0.71	8.94981e-185	CAFs
COL6A1	1.61118e-187	1.21612	0.912	0.71	3.22235e-184	CAFs
TSKU	9.71171e-187	0.310361	0.888	0.624	1.94234e-183	CAFs
SYNPO2	1.21959e-184	0.597847	0.873	0.584	2.43918e-181	CAFs
IGFBP71	2.48421e-184	1.58161	0.937	0.761	4.96841e-181	CAFs
MGP1	2.76443e-184	1.82467	0.909	0.696	5.52886e-181	CAFs
FSTL1	2.2639e-181	1.83248	0.907	0.687	4.5278e-178	CAFs
RAB7B	6.74913e-179	0.284755	0.909	0.693	1.34983e-175	CAFs
C71	7.71038e-178	0.906721	0.92	0.71	1.54208e-174	CAFs
HSD11B1	1.34632e-177	0.471646	0.882	0.568	2.69263e-174	CAFs
TPM2	1.37049e-177	1.44247	0.892	0.615	2.74099e-174	CAFs
LXN	1.61706e-174	0.918995	0.893	0.66	3.23412e-171	CAFs
CLEC11A	5.27138e-174	1.06549	0.858	0.56	1.05428e-170	CAFs
EGR2	2.75241e-173	0.800384	0.888	0.666	5.50482e-170	CAFs
ECM1	3.14486e-172	0.675505	0.88	0.631	6.28972e-169	CAFs
ARF4	1.18119e-171	1.17711	0.958	0.732	2.36239e-168	CAFs
GORASP2	9.50973e-170	0.60396	0.934	0.706	1.90195e-166	CAFs
C1QTNF11	5.32712e-169	0.63704	0.929	0.658	1.06542e-165	CAFs
FRMD6	1.22432e-168	0.355613	0.868	0.703	2.44865e-165	CAFs
CTGF	1.27799e-167	2.29501	0.946	0.783	2.55598e-164	CAFs
CCL2	3.5584e-167	0.764209	0.895	0.695	7.11679e-164	CAFs
HSPB6	3.95507e-166	0.612681	0.863	0.682	7.91013e-163	CAFs
FNDC4	4.3754e-163	0.252604	0.876	0.586	8.75079e-160	CAFs
PROCR1	5.46349e-163	0.386096	0.876	0.644	1.0927e-159	CAFs
LUM	6.38689e-163	2.46625	0.851	0.712	1.27738e-159	CAFs
TGFB1I1	4.8192e-162	1.02632	0.854	0.641	9.63839e-159	CAFs
SYTL2	7.83769e-159	0.3983	0.87	0.683	1.56754e-155	CAFs
MMP2	1.22382e-155	0.916538	0.882	0.715	2.44764e-152	CAFs
LMO71	4.79965e-155	0.405315	0.883	0.631	9.59931e-152	CAFs
AC011455.2	2.71462e-153	0.473728	0.898	0.724	5.42924e-150	CAFs
LMCD1	6.88482e-153	0.847787	0.863	0.716	1.37696e-149	CAFs
MDK1	7.16498e-153	0.351997	0.865	0.504	1.433e-149	CAFs
COL4A2	2.76924e-152	2.54402	0.86	0.66	5.53849e-149	CAFs
THBS1	3.36127e-152	1.02625	0.919	0.697	6.72253e-149	CAFs
FHL11	4.2756e-152	0.615771	0.885	0.654	8.55119e-149	CAFs
MYLK	1.17294e-151	1.33678	0.875	0.682	2.34588e-148	CAFs
PRSS231	2.28577e-151	0.806796	0.922	0.701	4.57154e-148	CAFs
SOX41	1.65286e-150	0.666139	0.942	0.669	3.30573e-147	CAFs
MINOS1-NBL1	2.15098e-150	0.567251	0.851	0.524	4.30196e-147	CAFs
HSPA2	2.25033e-149	0.417109	0.854	0.61	4.50065e-146	CAFs
RBP11	2.83638e-147	0.571543	0.897	0.566	5.67276e-144	CAFs
MSRB3	6.313e-147	0.7797	0.866	0.707	1.2626e-143	CAFs
COL15A1	1.13173e-146	0.622887	0.848	0.695	2.26346e-143	CAFs
THY1	7.06044e-146	1.66805	0.849	0.698	1.41209e-142	CAFs
JAM3	1.15532e-145	0.819004	0.86	0.642	2.31064e-142	CAFs
FZD1	3.73666e-145	0.295563	0.88	0.629	7.47332e-142	CAFs
CRYAB1	4.14142e-145	0.728601	0.851	0.583	8.28283e-142	CAFs
CNN1	7.4863e-142	0.457656	0.822	0.613	1.49726e-138	CAFs
FN1	1.4881e-141	1.8811	0.863	0.744	2.9762e-138	CAFs
PLPP11	1.52205e-140	0.578381	0.926	0.695	3.04411e-137	CAFs
RGS41	5.87444e-140	0.415419	0.92	0.742	1.17489e-136	CAFs
PCOLCE	5.6054e-138	1.01173	0.819	0.596	1.12108e-134	CAFs
ITM2C	7.44465e-138	0.384745	0.888	0.683	1.48893e-134	CAFs
TMEM98	1.01302e-137	0.76092	0.858	0.635	2.02605e-134	CAFs
FLNA	1.3387e-136	1.20284	0.924	0.695	2.6774e-133	CAFs
FSTL3	2.99417e-136	0.38098	0.839	0.654	5.98834e-133	CAFs
LAMB1	1.70964e-135	1.56119	0.89	0.718	3.41929e-132	CAFs
CSRP1	1.51989e-133	0.87727	0.9	0.647	3.03978e-130	CAFs
F2R1	9.54997e-131	1.62742	0.875	0.668	1.90999e-127	CAFs
SPRY11	2.54965e-130	1.00227	0.878	0.67	5.09929e-127	CAFs
FRY	1.03585e-129	0.688959	0.854	0.658	2.0717e-126	CAFs
IGFBP41	1.11393e-128	1.01784	0.97	0.765	2.22786e-125	CAFs
ITGBL1	1.68769e-128	0.857759	0.795	0.64	3.37537e-125	CAFs
FKBP7	1.01326e-127	0.360893	0.794	0.579	2.02652e-124	CAFs
SERPINH1	2.41318e-127	1.46868	0.893	0.675	4.82637e-124	CAFs
PIM1	5.51617e-127	0.319508	0.89	0.697	1.10323e-123	CAFs
SLC39A8	8.86106e-127	0.393344	0.914	0.619	1.77221e-123	CAFs
EHD21	3.80477e-126	0.656284	0.846	0.611	7.60955e-123	CAFs
CAVIN3	1.96076e-125	0.748681	0.841	0.645	3.92151e-122	CAFs
OLFML2B	5.97875e-124	0.485704	0.838	0.673	1.19575e-120	CAFs
SEMA3C	1.0992e-123	0.389966	0.804	0.554	2.1984e-120	CAFs
ZEB11	1.13853e-122	0.63891	0.871	0.675	2.27705e-119	CAFs
EMP11	2.57018e-122	0.286206	0.909	0.692	5.14036e-119	CAFs
PLAC9	5.91632e-122	0.409428	0.838	0.652	1.18326e-118	CAFs
INHBA	1.2088e-121	1.94648	0.797	0.59	2.41759e-118	CAFs
MXRA8	1.85155e-121	1.79534	0.787	0.572	3.70311e-118	CAFs
NOTCH3	2.68653e-120	1.10997	0.824	0.64	5.37305e-117	CAFs
COX7A1	1.10912e-115	0.834251	0.909	0.701	2.21823e-112	CAFs
LAYN	2.62275e-114	0.606996	0.788	0.576	5.2455e-111	CAFs
SORBS31	2.99709e-112	0.394336	0.898	0.64	5.99417e-109	CAFs
CAVIN11	3.33336e-112	0.704163	0.914	0.723	6.66672e-109	CAFs
TPM11	3.49241e-111	1.35608	0.929	0.749	6.98483e-108	CAFs
DPYSL31	4.93259e-111	0.887724	0.827	0.542	9.86517e-108	CAFs
NFIC1	6.03826e-110	0.570242	0.958	0.784	1.20765e-106	CAFs
SERPINF1	3.3441e-108	0.833099	0.888	0.686	6.6882e-105	CAFs
NNMT1	4.83517e-108	1.37625	0.854	0.689	9.67033e-105	CAFs
NEXN	3.28061e-106	0.844746	0.79	0.601	6.56123e-103	CAFs
COPRS1	3.3163e-106	0.483806	0.976	0.846	6.63261e-103	CAFs
MRM2	4.04012e-106	0.313857	0.866	0.635	8.08024e-103	CAFs
ENAH	5.74078e-106	0.72963	0.853	0.651	1.14816e-102	CAFs
MFAP2	1.24275e-104	0.782833	0.777	0.596	2.48551e-101	CAFs
CAMK2N11	3.33256e-101	0.37146	0.866	0.633	6.66512e-98	CAFs
NR4A1	1.31775e-100	0.761068	0.904	0.644	2.6355e-97	CAFs
TCIM	3.16434e-100	0.618489	0.871	0.677	6.32867e-97	CAFs
CRISPLD2	3.60427e-100	0.873253	0.797	0.656	7.20854e-97	CAFs
TRIP6	6.55888e-100	0.424975	0.838	0.587	1.31178e-96	CAFs
ANXA11	3.50879e-98	1.05926	0.905	0.67	7.01757e-95	CAFs
SDC2	3.99435e-97	0.72064	0.851	0.637	7.9887e-94	CAFs
HEG11	1.17042e-95	0.334842	0.873	0.697	2.34083e-92	CAFs
PRELP	7.4015e-94	2.03723	0.76	0.593	1.4803e-90	CAFs
MYL9	4.24107e-92	1.28179	0.814	0.659	8.48215e-89	CAFs
MYO1D	5.51646e-92	0.655293	0.858	0.677	1.10329e-88	CAFs
RFTN1	6.05855e-92	0.885435	0.805	0.625	1.21171e-88	CAFs
TBX2	1.10776e-91	0.703455	0.761	0.502	2.21553e-88	CAFs
FNDC3B	3.85786e-90	0.612745	0.912	0.646	7.71571e-87	CAFs
TUSC31	6.94304e-89	0.275039	0.892	0.74	1.38861e-85	CAFs
GGT5	2.6251e-88	1.03285	0.745	0.595	5.25021e-85	CAFs
DCBLD2	5.02692e-88	0.34175	0.768	0.694	1.00538e-84	CAFs
ISLR	1.19543e-86	1.52884	0.743	0.495	2.39085e-83	CAFs
ZNF703	2.00718e-86	0.455479	0.775	0.473	4.01437e-83	CAFs
RGS16	3.6381e-86	0.580357	0.773	0.627	7.2762e-83	CAFs
CDC42EP5	7.95994e-86	0.282736	0.765	0.466	1.59199e-82	CAFs
AEBP1	2.77375e-85	1.87569	0.76	0.671	5.5475e-82	CAFs
FXYD6-FXYD21	1.52716e-83	0.289929	0.882	0.649	3.05432e-80	CAFs
OLFML3	1.80927e-83	0.924849	0.77	0.685	3.61853e-80	CAFs
FILIP1L	4.07304e-83	0.734081	0.854	0.725	8.14607e-80	CAFs
LPIN1	8.97393e-83	0.260848	0.88	0.663	1.79479e-79	CAFs
RHOBTB3	1.69097e-82	0.551133	0.773	0.616	3.38193e-79	CAFs
DBN1	2.78893e-79	0.331274	0.827	0.673	5.57785e-76	CAFs
FHL2	9.17933e-79	1.19479	0.761	0.657	1.83587e-75	CAFs
ABL1	1.18337e-78	0.372399	0.851	0.654	2.36674e-75	CAFs
FAM20C	2.98858e-78	0.399475	0.844	0.638	5.97717e-75	CAFs
CALD1	3.84394e-77	1.62577	0.807	0.741	7.68788e-74	CAFs
COPB1	4.04176e-77	0.361582	0.892	0.611	8.08353e-74	CAFs
C16orf451	1.27195e-76	0.347017	0.849	0.651	2.5439e-73	CAFs
CCND2	1.86066e-76	0.683763	0.839	0.66	3.72132e-73	CAFs
EVA1B	3.5817e-76	0.539496	0.893	0.734	7.1634e-73	CAFs
MAP1B	1.72904e-74	1.0733	0.766	0.67	3.45807e-71	CAFs
APCDD11	3.84663e-74	0.520212	0.443	0.681	7.69326e-71	CAFs
CADPS2	3.99312e-74	0.298496	0.843	0.707	7.98623e-71	CAFs
GSN	8.36815e-74	1.07974	0.892	0.675	1.67363e-70	CAFs
HIVEP1	1.96957e-73	0.277344	0.822	0.603	3.93915e-70	CAFs
LTBP2	2.82567e-73	1.62694	0.729	0.632	5.65134e-70	CAFs
PPP1R14A	9.8313e-73	1.02187	0.748	0.643	1.96626e-69	CAFs
CEP290	5.01714e-72	0.25647	0.81	0.582	1.00343e-68	CAFs
IGFBP31	7.57679e-72	1.01734	0.782	0.673	1.51536e-68	CAFs
NAV1	7.29247e-69	0.314323	0.797	0.659	1.45849e-65	CAFs
HOXB3	9.21475e-69	0.583546	0.748	0.6	1.84295e-65	CAFs
MXRA5	1.3067e-68	1.09841	0.721	0.6	2.61341e-65	CAFs
BAMBI1	1.79364e-68	0.345161	0.797	0.694	3.58727e-65	CAFs
SERPINE21	2.18984e-68	0.657545	0.854	0.753	4.37968e-65	CAFs
LAMA4	2.64562e-67	0.70849	0.75	0.659	5.29124e-64	CAFs
LOXL2	4.94688e-67	0.996115	0.731	0.637	9.89375e-64	CAFs
SERPINE1	5.67919e-67	1.80463	0.765	0.681	1.13584e-63	CAFs
ERRFI11	2.39697e-66	0.530443	0.898	0.73	4.79393e-63	CAFs
LYVE11	2.84273e-66	0.295313	0.915	0.706	5.68545e-63	CAFs
DACT1	1.43631e-64	0.336447	0.728	0.503	2.87262e-61	CAFs
FMOD	1.55991e-64	1.01077	0.711	0.549	3.11982e-61	CAFs
FAM114A1	2.37175e-63	0.655241	0.821	0.684	4.7435e-60	CAFs
PDGFRB	6.99511e-63	1.42148	0.704	0.408	1.39902e-59	CAFs
TGFBI2	1.31664e-62	1.00212	0.919	0.7	2.63328e-59	CAFs
PLXNB21	2.1846e-62	0.327812	0.88	0.69	4.3692e-59	CAFs
NUPR1	2.32361e-62	0.846732	0.834	0.672	4.64722e-59	CAFs
FGFR1	3.10139e-61	0.631755	0.787	0.653	6.20278e-58	CAFs
SOD3	4.26003e-61	0.508856	0.761	0.686	8.52006e-58	CAFs
PDGFD	4.82175e-61	0.324061	0.308	0.67	9.6435e-58	CAFs
JAG1	5.34932e-61	0.453257	0.848	0.715	1.06986e-57	CAFs
VASN	1.84688e-59	0.291138	0.743	0.639	3.69377e-56	CAFs
LHFPL6	1.94746e-58	0.691985	0.763	0.704	3.89493e-55	CAFs
EIF2B3	1.04962e-57	0.342055	0.866	0.633	2.09924e-54	CAFs
ANTXR1	1.0671e-57	1.6785	0.707	0.666	2.1342e-54	CAFs
CPXM21	1.82201e-57	0.393616	0.724	0.588	3.64401e-54	CAFs
GRHPR	1.27135e-56	0.32627	0.868	0.624	2.54271e-53	CAFs
GFPT11	1.40869e-56	0.254911	0.832	0.68	2.81739e-53	CAFs
LGALS32	2.23663e-55	0.489791	0.941	0.715	4.47326e-52	CAFs
GOLGA2	7.05843e-55	0.255205	0.788	0.595	1.41169e-51	CAFs
PLSCR4	1.42622e-54	0.490192	0.782	0.663	2.85244e-51	CAFs
NID1	1.84128e-52	1.09382	0.775	0.682	3.68256e-49	CAFs
TEAD1	3.17342e-52	0.316318	0.738	0.692	6.34683e-49	CAFs
BET1L	3.2602e-52	0.279037	0.841	0.63	6.5204e-49	CAFs
PIEZO2	1.45922e-51	0.463139	0.734	0.656	2.91844e-48	CAFs
BX248415.1	1.77096e-50	0.372899	0.883	0.749	3.54193e-47	CAFs
TIMP31	1.17204e-49	0.935666	0.785	0.722	2.34409e-46	CAFs
ID31	6.49027e-49	0.992498	0.775	0.626	1.29805e-45	CAFs
MRPS6	2.16497e-48	0.274776	0.809	0.631	4.32993e-45	CAFs
DAGLB	2.61417e-48	0.646314	0.915	0.714	5.22835e-45	CAFs
ANGPT2	4.48497e-48	0.37931	0.76	0.68	8.96995e-45	CAFs
HTRA1	5.15682e-48	0.853585	0.788	0.677	1.03136e-44	CAFs
YIPF31	6.62271e-48	0.381811	0.873	0.675	1.32454e-44	CAFs
TUBA1B	1.28341e-47	0.758892	0.97	0.816	2.56681e-44	CAFs
EGR1	9.55857e-46	0.917037	0.909	0.759	1.91171e-42	CAFs
CYTH3	1.1553e-44	0.492303	0.733	0.688	2.3106e-41	CAFs
GPNMB1	1.52803e-44	0.264967	0.846	0.651	3.05605e-41	CAFs
PALLD	5.10602e-44	1.43296	0.706	0.595	1.0212e-40	CAFs
ATF3	6.54589e-44	0.825873	0.885	0.687	1.30918e-40	CAFs
HSPH1	1.76716e-43	0.558444	0.778	0.538	3.53432e-40	CAFs
CHST2	7.13212e-43	0.311969	0.854	0.692	1.42642e-39	CAFs
DSTN1	2.96068e-42	0.733368	0.92	0.794	5.92136e-39	CAFs
BAG3	1.65178e-41	0.521062	0.773	0.617	3.30356e-38	CAFs
APOL1	6.9023e-41	0.570873	0.849	0.701	1.38046e-37	CAFs
LRRC321	1.26581e-39	0.980866	0.714	0.678	2.53161e-36	CAFs
JTB1	7.66753e-39	0.251186	0.902	0.722	1.53351e-35	CAFs
PTTG1IP	1.49896e-38	0.7049	0.893	0.748	2.99792e-35	CAFs
ST5	1.63662e-38	0.805923	0.663	0.558	3.27324e-35	CAFs
MAGEH1	8.96302e-38	0.441389	0.773	0.706	1.7926e-34	CAFs
HOPX	1.32472e-36	1.56272	0.653	0.568	2.64944e-33	CAFs
CYP1B11	2.39295e-36	0.639829	0.712	0.706	4.7859e-33	CAFs
IGFBP2	9.7642e-35	0.769691	0.702	0.634	1.95284e-31	CAFs
PTPN13	1.76537e-34	0.312939	0.739	0.664	3.53074e-31	CAFs
YIF1A	2.12466e-34	0.366389	0.86	0.66	4.24932e-31	CAFs
DKK3	2.65866e-34	1.34915	0.663	0.607	5.31731e-31	CAFs
ENDOD1	3.45873e-34	0.37598	0.783	0.623	6.91746e-31	CAFs
SEC61G1	4.80766e-34	0.34741	0.887	0.737	9.61532e-31	CAFs
SLC26A2	5.09363e-34	0.342905	0.68	0.46	1.01873e-30	CAFs
IER31	2.34572e-33	0.394798	0.89	0.692	4.69144e-30	CAFs
RND3	3.14457e-33	0.626335	0.721	0.651	6.28914e-30	CAFs
ANGPTL2	2.01142e-32	0.874627	0.667	0.684	4.02284e-29	CAFs
CXCL14	3.76502e-32	0.786465	0.853	0.767	7.53003e-29	CAFs
SSPN	7.78845e-32	0.496898	0.651	0.587	1.55769e-28	CAFs
MAP7D1	1.01274e-31	0.42308	0.795	0.672	2.02548e-28	CAFs
CFAP361	2.85019e-31	0.263666	0.819	0.651	5.70037e-28	CAFs
PLAT	3.44335e-31	1.36831	0.668	0.681	6.8867e-28	CAFs
RGS5	3.20323e-30	1.31261	0.663	0.609	6.40646e-27	CAFs
ACTG1	4.7119e-30	0.657515	0.986	0.924	9.4238e-27	CAFs
PDPN	3.17305e-29	0.389855	0.662	0.603	6.34611e-26	CAFs
COL18A1	2.51533e-28	1.29457	0.729	0.689	5.03067e-25	CAFs
S1PR3	3.51442e-27	0.790056	0.653	0.662	7.02883e-24	CAFs
ZBTB20	2.66548e-25	0.266171	0.878	0.742	5.33097e-22	CAFs
LDHA	7.12044e-24	0.678727	0.942	0.757	1.42409e-20	CAFs
EPRS	1.66068e-23	0.276946	0.834	0.645	3.32135e-20	CAFs
CFH	2.24744e-23	0.835373	0.836	0.773	4.49488e-20	CAFs
UGP2	2.42809e-23	0.442443	0.86	0.716	4.85618e-20	CAFs
MAST2	3.91646e-23	0.293572	0.695	0.636	7.83293e-20	CAFs
SERPING11	3.69934e-22	0.794192	0.929	0.828	7.39869e-19	CAFs
UACA	1.80767e-19	1.35828	0.684	0.682	3.61534e-16	CAFs
ITGA2	1.97105e-18	0.513265	0.646	0.634	3.94211e-15	CAFs
MT2A	2.09096e-17	0.729086	0.875	0.788	4.18192e-14	CAFs
AC058822.1	2.11841e-17	0.864463	0.651	0.706	4.23683e-14	CAFs
MT1E	4.17583e-17	0.519968	0.753	0.692	8.35166e-14	CAFs
TMEM106B1	5.07146e-16	0.332812	0.854	0.688	1.01429e-12	CAFs
NES	1.27248e-15	0.714043	0.65	0.707	2.54497e-12	CAFs
FOXO11	2.90276e-15	0.332328	0.748	0.654	5.80553e-12	CAFs
SLC2A10	1.79833e-14	0.268348	0.45	0.596	3.59666e-11	CAFs
RAB131	5.29574e-14	0.27647	0.834	0.698	1.05915e-10	CAFs
PCYOX1	5.38933e-14	0.29987	0.635	0.717	1.07787e-10	CAFs
TNS1	1.68089e-13	0.726979	0.689	0.658	3.36177e-10	CAFs
HSPA5	2.17038e-13	0.613776	0.939	0.814	4.34076e-10	CAFs
ISG15	6.42552e-13	0.475524	0.479	0.582	1.2851e-09	CAFs
ADI1	7.97822e-13	0.365616	0.834	0.63	1.59564e-09	CAFs
C10orf101	1.13029e-12	0.608963	0.766	0.739	2.26059e-09	CAFs
MYO1B	2.17286e-12	0.319873	0.736	0.688	4.34571e-09	CAFs
ACSL4	9.45017e-12	0.26425	0.785	0.668	1.89003e-08	CAFs
ENG1	3.5239e-11	0.854909	0.657	0.657	7.0478e-08	CAFs
ALDOA	6.42866e-11	0.475941	0.882	0.75	1.28573e-07	CAFs
CXCL91	1.76224e-10	0.350024	0.645	0.687	3.52449e-07	CAFs
SCP21	3.77337e-10	0.31119	0.87	0.721	7.54673e-07	CAFs
RARRES21	7.55854e-09	0.822303	0.699	0.737	1.51171e-05	CAFs
POLR2C	1.28367e-08	0.365424	0.805	0.667	2.56734e-05	CAFs
CD91	4.13205e-08	0.446966	0.795	0.705	8.26411e-05	CAFs
HSPA1B	7.77509e-08	0.581579	0.706	0.572	0.000155502	CAFs
TNS21	1.74735e-07	0.502227	0.67	0.613	0.00034947	CAFs
SLC6A6	1.19819e-06	0.571361	0.631	0.68	0.00239638	CAFs
KLF15	1.49541e-06	0.781554	0.584	0.481	0.00299082	CAFs
AXL2	2.28643e-06	0.441308	0.773	0.659	0.00457285	CAFs
A2M1	3.17958e-06	0.480751	0.804	0.777	0.00635917	CAFs
PEBP11	4.08273e-06	0.412297	0.902	0.783	0.00816546	CAFs
DNAJB4	5.06468e-06	0.450115	0.607	0.564	0.0101294	CAFs
TSC22D11	5.32663e-06	0.427491	0.513	0.668	0.0106533	CAFs
HIST1H4C	1.43084e-05	0.2901	0.788	0.673	0.0286168	CAFs
ARCN1	1.93891e-05	0.401692	0.761	0.681	0.0387781	CAFs
CDH61	2.55785e-05	0.463481	0.516	0.727	0.0511571	CAFs
TWSG1	8.20063e-05	0.38969	0.638	0.663	0.164013	CAFs
DSE	0.000129496	0.277536	0.753	0.684	0.258993	CAFs
CRIP21	0.000224341	0.438308	0.509	0.586	0.448681	CAFs
MFGE8	0.000350169	0.499777	0.565	0.602	0.700338	CAFs
ATP5G31	0.00177398	0.340471	0.866	0.739	1	CAFs
GADD45G	0.00264317	0.27162	0.677	0.628	1	CAFs
C1QTNF51	0.00289836	0.418969	0.611	0.672	1	CAFs
EIF2S21	0.00452035	0.2561	0.856	0.716	1	CAFs
HLA-DRA2	5.4955e-224	1.48803	0.991	0.841	1.0991e-220	cDC2
HLA-DPB12	1.91286e-217	1.49918	0.981	0.823	3.82572e-214	cDC2
HLA-DRB12	4.10862e-211	1.4176	0.988	0.84	8.21723e-208	cDC2
HLA-DQA12	9.80671e-210	1.56891	0.975	0.816	1.96134e-206	cDC2
HLA-DPA12	9.85727e-206	1.37774	0.988	0.809	1.97145e-202	cDC2
CD742	1.79813e-201	1.18741	1	0.91	3.59627e-198	cDC2
HLA-DQB12	3.13198e-199	1.49007	0.979	0.812	6.26396e-196	cDC2
LYZ1	3.53722e-177	1.49735	0.945	0.728	7.07444e-174	cDC2
AREG	7.48307e-169	1.5871	0.887	0.674	1.49661e-165	cDC2
GPR1831	7.83323e-164	1.41858	0.883	0.764	1.56665e-160	cDC2
FCER1A	2.80892e-157	1.22418	0.83	0.752	5.61785e-154	cDC2
RGS21	7.43123e-153	1.27596	0.919	0.696	1.48625e-149	cDC2
CXCR41	8.07106e-153	1.16256	0.92	0.728	1.61421e-149	cDC2
RGS12	5.90732e-146	1.24933	0.924	0.736	1.18146e-142	cDC2
CLEC10A1	8.8848e-136	1.19613	0.818	0.704	1.77696e-132	cDC2
LGALS2	2.57755e-130	0.735415	0.814	0.708	5.15509e-127	cDC2
HLA-DMB2	9.69104e-129	1.11359	0.867	0.703	1.93821e-125	cDC2
HBEGF1	2.19846e-128	0.928046	0.873	0.707	4.39692e-125	cDC2
FCGR2A1	3.02736e-118	0.979245	0.841	0.693	6.05473e-115	cDC2
F13A11	1.16341e-108	0.641971	0.795	0.73	2.32682e-105	cDC2
NLRP3	1.42445e-108	0.59737	0.756	0.579	2.84889e-105	cDC2
FGL22	4.67474e-104	0.900529	0.86	0.725	9.34949e-101	cDC2
HERPUD1	3.07471e-102	0.71065	0.894	0.738	6.14942e-99	cDC2
NR4A3	1.30731e-101	1.12935	0.812	0.718	2.61461e-98	cDC2
VASH1	1.64743e-100	0.520873	0.791	0.707	3.29486e-97	cDC2
LSP11	4.04615e-100	0.741222	0.772	0.566	8.09229e-97	cDC2
VDR	1.10374e-99	0.388824	0.77	0.664	2.20747e-96	cDC2
JAML	4.39681e-99	0.992417	0.763	0.676	8.79362e-96	cDC2
GPAT3	1.45381e-97	0.632368	0.766	0.718	2.90762e-94	cDC2
AC007192.12	1.44483e-94	0.723061	0.924	0.765	2.88965e-91	cDC2
CRYBG1	4.19554e-94	0.473383	0.779	0.649	8.39108e-91	cDC2
CIITA	1.43873e-92	0.413714	0.766	0.686	2.87747e-89	cDC2
CST32	2.15066e-91	0.670728	0.975	0.843	4.30132e-88	cDC2
VEGFA1	1.25749e-90	0.625479	0.809	0.703	2.51497e-87	cDC2
ZNF3311	2.75666e-90	0.806859	0.83	0.715	5.51332e-87	cDC2
CLEC7A2	1.58262e-89	0.675175	0.789	0.711	3.16524e-86	cDC2
IRF4	1.21e-88	0.452423	0.74	0.71	2.41999e-85	cDC2
CREM	2.37014e-88	0.607447	0.804	0.691	4.74027e-85	cDC2
LAPTM52	4.28398e-87	0.661582	0.92	0.739	8.56796e-84	cDC2
THBD1	1.34469e-83	0.409664	0.818	0.727	2.68937e-80	cDC2
FCN1	1.78839e-83	0.330362	0.72	0.528	3.57678e-80	cDC2
RUNX3	8.19423e-82	0.349284	0.77	0.737	1.63885e-78	cDC2
CPVL2	1.6939e-80	0.668851	0.841	0.713	3.3878e-77	cDC2
PTPRE	2.93369e-80	0.508624	0.765	0.66	5.86738e-77	cDC2
ALOX5AP1	1.21012e-79	0.9434	0.761	0.709	2.42025e-76	cDC2
CD371	3.48109e-79	0.669292	0.745	0.573	6.96219e-76	cDC2
RGS101	1.40067e-78	0.706579	0.77	0.659	2.80135e-75	cDC2
LCP12	8.90114e-78	0.59861	0.85	0.68	1.78023e-74	cDC2
SGK11	2.20026e-77	0.784938	0.846	0.731	4.40052e-74	cDC2
HLA-DRB51	2.16718e-76	0.602758	0.735	0.533	4.33436e-73	cDC2
CD832	6.29441e-76	0.909019	0.782	0.657	1.25888e-72	cDC2
CSF2RA1	2.02948e-75	0.736226	0.743	0.668	4.05896e-72	cDC2
ATP1B3	5.01648e-75	0.624978	0.835	0.67	1.0033e-71	cDC2
CST7	1.38078e-74	0.256579	0.708	0.613	2.76156e-71	cDC2
TNFAIP31	1.09142e-73	0.635515	0.837	0.721	2.18284e-70	cDC2
SDS1	1.49903e-70	0.375068	0.791	0.684	2.99806e-67	cDC2
MNDA1	1.05194e-69	0.679794	0.735	0.699	2.10389e-66	cDC2
IL1B1	5.97555e-69	0.635003	0.754	0.651	1.19511e-65	cDC2
DUSP4	2.08221e-66	0.39945	0.752	0.696	4.16441e-63	cDC2
KLF4	3.27153e-66	0.77557	0.828	0.737	6.54307e-63	cDC2
G0S21	8.05662e-66	0.286459	0.747	0.649	1.61132e-62	cDC2
PTPRC2	2.11241e-63	0.531454	0.782	0.725	4.22483e-60	cDC2
B3GNT5	4.11443e-63	0.463396	0.722	0.677	8.22887e-60	cDC2
CD1C	6.63841e-63	0.777108	0.704	0.729	1.32768e-59	cDC2
ADAM28	6.23422e-62	0.291161	0.742	0.684	1.24684e-58	cDC2
BCL2A11	9.9332e-62	0.449844	0.795	0.75	1.98664e-58	cDC2
SPN	8.00118e-61	0.297386	0.68	0.559	1.60024e-57	cDC2
CALHM62	3.25135e-58	0.543435	0.784	0.739	6.5027e-55	cDC2
LAIR11	1.888e-56	0.378849	0.75	0.68	3.77601e-53	cDC2
DUSP21	8.34988e-54	0.359387	0.758	0.662	1.66998e-50	cDC2
FCGR2B	1.55017e-53	0.517306	0.72	0.639	3.10034e-50	cDC2
PLEK2	5.47378e-52	0.352773	0.772	0.719	1.09476e-48	cDC2
SLC8A12	3.23331e-50	0.281917	0.752	0.706	6.46662e-47	cDC2
GZMB	1.87997e-49	0.264445	0.671	0.614	3.75994e-46	cDC2
GNA131	2.9244e-47	0.532075	0.733	0.667	5.8488e-44	cDC2
EMILIN21	3.6592e-47	0.334296	0.678	0.606	7.31839e-44	cDC2
TGFBI3	4.59081e-42	0.280202	0.828	0.708	9.18162e-39	cDC2
TUBA1B1	4.32692e-40	0.395144	0.91	0.821	8.65385e-37	cDC2
PKIB	4.02559e-36	0.456781	0.664	0.698	8.05117e-33	cDC2
S100A41	2.90256e-34	0.476663	0.726	0.656	5.80513e-31	cDC2
CORO1A	4.21613e-34	0.461569	0.69	0.677	8.43226e-31	cDC2
INSIG1	2.69373e-33	0.399476	0.765	0.745	5.38746e-30	cDC2
CAPG1	1.55676e-32	0.350058	0.68	0.63	3.11352e-29	cDC2
CD1D	2.64064e-32	0.276777	0.671	0.688	5.28127e-29	cDC2
DSE1	3.19625e-32	0.400569	0.706	0.688	6.3925e-29	cDC2
CSTA	1.05735e-31	0.367995	0.6	0.49	2.11471e-28	cDC2
C15orf481	2.54072e-28	0.354351	0.694	0.666	5.08143e-25	cDC2
RGCC	8.77598e-28	0.449847	0.697	0.686	1.7552e-24	cDC2
IGFLR1	8.10709e-27	0.445873	0.644	0.636	1.62142e-23	cDC2
CYTIP	1.29824e-26	0.383143	0.614	0.546	2.59647e-23	cDC2
CD52	4.73171e-25	0.335067	0.596	0.526	9.46341e-22	cDC2
RNASE61	3.06357e-22	0.647292	0.609	0.624	6.12714e-19	cDC2
MARCH11	4.69088e-22	0.440049	0.644	0.705	9.38176e-19	cDC2
ATP2A31	9.29994e-22	0.397784	0.788	0.785	1.85999e-18	cDC2
HLA-DQA2	4.04023e-18	0.413342	0.504	0.396	8.08046e-15	cDC2
IL1R2	3.02298e-10	0.440938	0.565	0.638	6.04596e-07	cDC2
FLT3	1.87143e-09	0.284553	0.469	0.393	3.74287e-06	cDC2
FGR1	0.00018705	0.304352	0.536	0.622	0.3741	cDC2
FCN31	1.09405e-223	3.60564	0.977	0.707	2.1881e-220	LSEC
DNASE1L31	3.29044e-222	3.22177	0.975	0.718	6.58088e-219	LSEC
CCL141	3.08514e-214	2.99471	0.972	0.657	6.17029e-211	LSEC
CLEC4G	4.54963e-188	3.10077	0.925	0.698	9.09927e-185	LSEC
OIT3	8.66425e-168	3.04119	0.899	0.701	1.73285e-164	LSEC
CRHBP1	7.70287e-154	2.66107	0.889	0.685	1.54057e-150	LSEC
CLEC4M	5.14e-142	2.56567	0.849	0.681	1.028e-138	LSEC
CTSL1	6.52578e-137	2.38984	0.912	0.766	1.30516e-133	LSEC
FCN2	1.80079e-129	2.63244	0.834	0.59	3.60158e-126	LSEC
STAB1	1.48169e-127	2.20959	0.859	0.689	2.96338e-124	LSEC
ADM1	4.14991e-115	1.90993	0.824	0.631	8.29982e-112	LSEC
STAB2	8.43609e-112	2.13316	0.812	0.693	1.68722e-108	LSEC
CLEC1B	3.05063e-111	2.42387	0.814	0.689	6.10126e-108	LSEC
IFI271	2.37606e-95	1.63351	0.832	0.637	4.75212e-92	LSEC
AC119674.21	5.07639e-95	1.64002	0.832	0.69	1.01528e-91	LSEC
RFLNB	3.09241e-93	1.26451	0.774	0.667	6.18482e-90	LSEC
TIMP32	1.57282e-92	1.43569	0.847	0.72	3.14564e-89	LSEC
KDR1	5.47517e-90	1.60855	0.802	0.761	1.09503e-86	LSEC
FLT11	1.22278e-81	1.48296	0.789	0.691	2.44556e-78	LSEC
IL331	4.8065e-77	1.43281	0.779	0.681	9.613e-74	LSEC
ENG2	7.12144e-76	1.60065	0.791	0.65	1.42429e-72	LSEC
VMO11	2.34771e-74	0.55929	0.681	0.474	4.69542e-71	LSEC
PTPRB1	2.12259e-73	1.49879	0.779	0.719	4.24518e-70	LSEC
SPARC1	6.12894e-73	0.694386	0.899	0.752	1.22579e-69	LSEC
C1QTNF12	1.28069e-71	1.09036	0.781	0.673	2.56138e-68	LSEC
CD361	8.24691e-70	1.77271	0.759	0.693	1.64938e-66	LSEC
IGFBP42	6.58403e-68	1.15509	0.852	0.777	1.31681e-64	LSEC
CLDN51	1.48788e-67	1.05389	0.736	0.663	2.97576e-64	LSEC
GRAP	1.19047e-66	0.512421	0.658	0.497	2.38093e-63	LSEC
MRC12	7.3892e-66	1.76009	0.746	0.634	1.47784e-62	LSEC
TIMP12	1.21799e-65	0.724285	0.94	0.845	2.43599e-62	LSEC
F81	3.26165e-65	1.42175	0.744	0.646	6.5233e-62	LSEC
TSPAN71	3.629e-65	1.57238	0.731	0.63	7.25799e-62	LSEC
NOSTRIN1	2.6632e-64	1.20652	0.744	0.689	5.3264e-61	LSEC
AKAP121	3.07016e-63	1.8091	0.766	0.726	6.14031e-60	LSEC
NID11	4.00281e-63	1.13709	0.761	0.685	8.00562e-60	LSEC
CD142	2.03221e-62	1.30788	0.822	0.734	4.06443e-59	LSEC
KAZN	2.79851e-62	0.451721	0.696	0.642	5.59702e-59	LSEC
TGFBR31	2.90298e-61	0.909337	0.739	0.691	5.80595e-58	LSEC
MMRN11	4.14427e-60	1.14538	0.716	0.674	8.28854e-57	LSEC
ANGPT21	4.51279e-60	0.532173	0.709	0.685	9.02557e-57	LSEC
AC055811.2	1.67174e-59	0.273088	0.678	0.606	3.34348e-56	LSEC
ADGRL41	4.73273e-58	1.28777	0.739	0.731	9.46547e-55	LSEC
MYCT11	2.91939e-57	1.13084	0.731	0.707	5.83878e-54	LSEC
RAMP31	1.9075e-56	1.01817	0.724	0.7	3.81501e-53	LSEC
F2R2	4.20962e-55	0.915187	0.771	0.678	8.41925e-52	LSEC
S1PR11	5.37155e-55	0.69581	0.696	0.549	1.07431e-51	LSEC
TM4SF181	6.48844e-54	1.02095	0.688	0.637	1.29769e-50	LSEC
BTNL91	3.04872e-53	0.630216	0.668	0.526	6.09744e-50	LSEC
ACSM3	2.65363e-52	0.923184	0.688	0.621	5.30726e-49	LSEC
FCGR2B1	1.6723e-51	1.50482	0.706	0.642	3.3446e-48	LSEC
KCNK6	1.68847e-51	0.546799	0.729	0.661	3.37693e-48	LSEC
SNED1	2.94198e-51	0.345452	0.704	0.688	5.88397e-48	LSEC
RNASE11	2.58999e-50	0.90393	0.776	0.717	5.17999e-47	LSEC
MASP1	8.92249e-50	0.867458	0.729	0.702	1.7845e-46	LSEC
GNG111	2.54703e-49	1.25099	0.751	0.722	5.09405e-46	LSEC
LYVE12	3.4411e-49	1.60359	0.741	0.72	6.88219e-46	LSEC
MAP7D3	6.30755e-49	0.622105	0.666	0.561	1.26151e-45	LSEC
LGMN2	7.83148e-49	0.954352	0.802	0.748	1.5663e-45	LSEC
ERG1	9.28479e-49	0.896669	0.721	0.687	1.85696e-45	LSEC
CDH51	3.02106e-48	1.00598	0.726	0.722	6.04213e-45	LSEC
PSEN2	5.11467e-48	0.372049	0.678	0.631	1.02293e-44	LSEC
RLF	1.27221e-47	0.351714	0.678	0.578	2.54442e-44	LSEC
CTNNAL11	1.68609e-47	0.552825	0.731	0.706	3.37217e-44	LSEC
RELN	3.40419e-47	1.35969	0.673	0.662	6.80838e-44	LSEC
HSPG21	3.98696e-47	1.02776	0.764	0.724	7.97392e-44	LSEC
PGM51	6.54697e-47	0.652076	0.706	0.673	1.30939e-43	LSEC
AOC3	1.09318e-46	0.362823	0.693	0.676	2.18636e-43	LSEC
PRDM1	1.17858e-46	0.292927	0.719	0.607	2.35716e-43	LSEC
ADGRF51	2.67506e-46	1.1821	0.701	0.673	5.35012e-43	LSEC
EFNB11	1.29347e-45	0.597013	0.719	0.69	2.58695e-42	LSEC
TAL1	7.97019e-45	0.408739	0.661	0.658	1.59404e-41	LSEC
SELENOP1	1.12356e-44	1.29477	0.784	0.785	2.24712e-41	LSEC
FXYD6-FXYD22	2.37267e-44	1.17114	0.724	0.663	4.74535e-41	LSEC
PIEZO21	4.13456e-44	0.649527	0.678	0.661	8.26913e-41	LSEC
ACP5	1.17677e-43	0.69042	0.691	0.668	2.35353e-40	LSEC
CYYR11	6.1699e-43	0.418667	0.701	0.651	1.23398e-39	LSEC
ARAP31	1.54381e-42	0.401695	0.653	0.618	3.08762e-39	LSEC
TFPI21	1.69354e-42	1.06182	0.693	0.681	3.38708e-39	LSEC
C5AR2	1.44627e-41	0.436969	0.588	0.428	2.89254e-38	LSEC
EXOSC71	1.5085e-41	0.877404	0.706	0.654	3.017e-38	LSEC
SH2D3C	5.3222e-41	0.407604	0.646	0.583	1.06444e-37	LSEC
RASIP11	5.93792e-41	0.683253	0.688	0.719	1.18758e-37	LSEC
LMO21	7.17879e-41	0.510508	0.719	0.671	1.43576e-37	LSEC
COL4A11	5.85765e-40	0.258666	0.769	0.719	1.17153e-36	LSEC
TFPI1	6.64445e-40	1.2576	0.731	0.702	1.32889e-36	LSEC
ST6GAL11	3.18869e-39	1.10228	0.774	0.765	6.37738e-36	LSEC
EPAS11	5.47227e-39	0.82177	0.771	0.756	1.09445e-35	LSEC
HES11	1.27491e-38	0.757798	0.739	0.703	2.54982e-35	LSEC
EPHA21	1.28259e-38	0.276409	0.706	0.732	2.56519e-35	LSEC
SHE1	1.02912e-37	0.636225	0.696	0.706	2.05824e-34	LSEC
AC142391.11	2.39843e-37	0.311326	0.653	0.534	4.79687e-34	LSEC
TGM21	3.26859e-37	0.706472	0.744	0.706	6.53718e-34	LSEC
FGFR11	3.51658e-37	0.300048	0.307	0.682	7.03316e-34	LSEC
LIFR1	4.66914e-37	1.25066	0.693	0.693	9.33829e-34	LSEC
FAM213A1	3.14455e-36	0.840837	0.721	0.71	6.28911e-33	LSEC
CALCRL1	3.42874e-36	0.336022	0.683	0.66	6.85749e-33	LSEC
TINAGL11	1.52171e-34	1.04662	0.709	0.729	3.04343e-31	LSEC
FHL12	1.8203e-34	0.484388	0.698	0.67	3.64061e-31	LSEC
CD931	2.49793e-34	0.624649	0.719	0.679	4.99586e-31	LSEC
EFNB21	4.84278e-34	0.5719	0.653	0.584	9.68557e-31	LSEC
PLTP1	9.56532e-34	1.15313	0.739	0.711	1.91306e-30	LSEC
FZD41	1.34436e-33	1.0199	0.658	0.669	2.68872e-30	LSEC
CASKIN2	4.48199e-33	0.536705	0.633	0.612	8.96398e-30	LSEC
ADAMTS41	1.01066e-32	0.770119	0.711	0.708	2.02132e-29	LSEC
FLT41	2.56364e-32	0.76933	0.661	0.703	5.12728e-29	LSEC
APOL11	1.03909e-31	0.786924	0.721	0.712	2.07817e-28	LSEC
ABCA6	2.6333e-31	0.292179	0.686	0.671	5.26659e-28	LSEC
PDE2A1	4.11493e-31	1.13879	0.648	0.669	8.22987e-28	LSEC
BMP21	5.84586e-31	0.423343	0.716	0.739	1.16917e-27	LSEC
TMTC4	6.85725e-31	0.391428	0.653	0.683	1.37145e-27	LSEC
APLNR1	3.04389e-30	0.651061	0.673	0.711	6.08778e-27	LSEC
EGFL71	3.78211e-30	0.870354	0.671	0.714	7.56423e-27	LSEC
TM4SF11	7.16947e-30	0.51813	0.842	0.844	1.43389e-26	LSEC
ANKS1A	1.33753e-29	0.453736	0.628	0.551	2.67505e-26	LSEC
MINOS1-NBL11	1.5663e-29	0.268027	0.648	0.543	3.1326e-26	LSEC
EMILIN11	5.12679e-29	0.284175	0.681	0.693	1.02536e-25	LSEC
ETS11	5.54717e-29	0.584583	0.719	0.723	1.10943e-25	LSEC
CEACAM1	7.96819e-29	0.433216	0.633	0.662	1.59364e-25	LSEC
ACVRL11	2.9087e-28	0.254815	0.658	0.63	5.8174e-25	LSEC
MAPK31	6.44879e-28	0.280485	0.696	0.629	1.28976e-24	LSEC
FAM43A1	1.74754e-27	0.569995	0.618	0.613	3.49508e-24	LSEC
ECM11	1.88037e-26	0.750131	0.641	0.65	3.76074e-23	LSEC
BCL6B1	4.77067e-26	0.59769	0.643	0.661	9.54135e-23	LSEC
MCAM	6.89675e-26	0.328434	0.671	0.665	1.37935e-22	LSEC
SMARCA41	1.54059e-25	0.626839	0.764	0.806	3.08117e-22	LSEC
UACA1	2.99351e-25	0.283387	0.711	0.681	5.98703e-22	LSEC
PXDN1	3.62409e-25	0.80087	0.663	0.698	7.24818e-22	LSEC
OLFM1	2.93366e-24	0.302719	0.638	0.676	5.86732e-21	LSEC
LDB21	1.23239e-22	0.982546	0.666	0.713	2.46478e-19	LSEC
SCARB1	4.46641e-22	0.257977	0.671	0.618	8.93282e-19	LSEC
CAVIN12	6.36662e-22	0.564392	0.721	0.738	1.27332e-18	LSEC
FAM107A1	8.81626e-22	0.268187	0.59	0.481	1.76325e-18	LSEC
STARD8	9.88354e-22	0.292575	0.317	0.603	1.97671e-18	LSEC
ENC11	1.74194e-20	0.373216	0.691	0.687	3.48389e-17	LSEC
AC068580.42	2.04701e-20	0.717296	0.781	0.768	4.09401e-17	LSEC
KANK31	1.84102e-19	0.28806	0.651	0.735	3.68203e-16	LSEC
MPDZ1	6.84416e-19	0.283717	0.628	0.64	1.36883e-15	LSEC
SGK12	7.95563e-19	0.751101	0.754	0.738	1.59113e-15	LSEC
C1QTNF52	9.02064e-19	0.440874	0.628	0.669	1.80413e-15	LSEC
RAMP21	1.1622e-18	0.510622	0.633	0.685	2.3244e-15	LSEC
SOX71	2.32107e-18	0.368493	0.595	0.6	4.64214e-15	LSEC
SYNE21	3.5743e-18	0.272569	0.648	0.619	7.1486e-15	LSEC
ESAM1	1.42958e-17	0.713055	0.638	0.692	2.85915e-14	LSEC
PHLDB2	3.51217e-17	0.486351	0.613	0.634	7.02433e-14	LSEC
EVA1B1	1.40556e-16	0.34908	0.688	0.749	2.81113e-13	LSEC
ANPEP1	1.50404e-15	0.786752	0.668	0.71	3.00809e-12	LSEC
ARID3A1	2.36881e-15	0.292753	0.714	0.742	4.73761e-12	LSEC
AL807752.61	3.22676e-15	0.757497	0.641	0.705	6.45352e-12	LSEC
A2M2	4.33248e-15	0.391321	0.756	0.781	8.66496e-12	LSEC
MYO18A	1.03134e-14	0.310426	0.693	0.676	2.06269e-11	LSEC
EHD3	1.48445e-14	1.05159	0.575	0.653	2.96891e-11	LSEC
TNS22	2.99365e-14	0.262321	0.595	0.618	5.9873e-11	LSEC
NCOA71	3.02355e-14	0.272515	0.668	0.673	6.04711e-11	LSEC
CHST12	1.40092e-13	0.378603	0.751	0.775	2.80183e-10	LSEC
FEZ1	2.9969e-13	0.500055	0.575	0.628	5.99381e-10	LSEC
SLC9A3R21	3.99407e-13	0.568675	0.666	0.718	7.98813e-10	LSEC
SRD5A31	1.49049e-12	0.438862	0.731	0.765	2.98098e-09	LSEC
AGFG2	2.67954e-12	0.438129	0.56	0.568	5.35907e-09	LSEC
EMCN1	6.64913e-12	0.3437	0.613	0.681	1.32983e-08	LSEC
TP53I111	6.03127e-11	0.530386	0.611	0.696	1.20625e-07	LSEC
NUAK12	2.35303e-10	0.346374	0.51	0.443	4.70606e-07	LSEC
ID32	3.62157e-10	0.450333	0.626	0.638	7.24313e-07	LSEC
CAVIN21	6.97876e-10	0.971416	0.563	0.615	1.39575e-06	LSEC
C91	7.27234e-10	0.825603	0.704	0.77	1.45447e-06	LSEC
RBP12	7.95782e-10	0.595961	0.563	0.593	1.59156e-06	LSEC
SERPINH11	1.0989e-09	0.270031	0.666	0.692	2.1978e-06	LSEC
ELK31	1.83512e-09	0.450232	0.636	0.695	3.67025e-06	LSEC
SNAI11	4.36171e-08	0.369734	0.425	0.665	8.72342e-05	LSEC
ARHGEF15	4.59335e-08	0.3457	0.359	0.592	9.18671e-05	LSEC
SMAD6	2.24306e-07	0.414925	0.55	0.675	0.000448611	LSEC
S100A162	4.5391e-07	0.561271	0.671	0.778	0.000907821	LSEC
ID11	5.95637e-07	0.407522	0.693	0.755	0.00119127	LSEC
BNIP3L1	6.49134e-07	0.309611	0.663	0.668	0.00129827	LSEC
ZNF160	2.32388e-06	0.28012	0.45	0.657	0.00464776	LSEC
ADCY41	3.78709e-06	0.258795	0.5	0.513	0.00757418	LSEC
GIMAP1-GIMAP52	4.13075e-06	0.63817	0.57	0.672	0.00826149	LSEC
ACADM	5.073e-06	0.303343	0.658	0.681	0.010146	LSEC
HYAL21	3.03853e-05	0.844862	0.538	0.62	0.0607707	LSEC
GNA11	4.79796e-05	0.255302	0.595	0.651	0.0959592	LSEC
RAB11FIP3	9.17209e-05	0.311294	0.533	0.601	0.183442	LSEC
ITGA91	0.000115677	0.667104	0.548	0.672	0.231353	LSEC
ISG151	0.000124647	0.250183	0.578	0.574	0.249295	LSEC
GBP42	0.000416216	0.780316	0.57	0.691	0.832431	LSEC
MID11	0.00066811	0.548805	0.525	0.67	1	LSEC
APOLD11	0.00119952	0.696663	0.553	0.664	1	LSEC
INSR1	0.00272567	0.39443	0.515	0.691	1	LSEC
DHCR241	0.00507669	0.288524	0.553	0.762	1	LSEC
APOA2	6.5083e-244	3.90467	1	0.726	1.30166e-240	Hepatocytes
ORM1	7.23636e-244	3.58849	1	0.702	1.44727e-240	Hepatocytes
APOC3	7.48138e-242	3.83067	0.997	0.698	1.49628e-238	Hepatocytes
RBP4	1.512e-241	3.58059	0.997	0.687	3.024e-238	Hepatocytes
TTR	1.81001e-241	3.78071	0.997	0.745	3.62002e-238	Hepatocytes
HP	9.71423e-241	3.93629	0.997	0.747	1.94285e-237	Hepatocytes
ALDOB	6.13383e-240	3.5749	0.997	0.746	1.22677e-236	Hepatocytes
APOC4-APOC2	8.09181e-240	3.40246	0.997	0.736	1.61836e-236	Hepatocytes
FGB	1.23695e-237	3.68065	0.992	0.7	2.4739e-234	Hepatocytes
TF	7.88972e-237	3.40553	0.992	0.736	1.57794e-233	Hepatocytes
AMBP	4.77111e-236	2.97375	0.995	0.736	9.54222e-233	Hepatocytes
ALB1	8.09009e-236	3.11124	1	0.927	1.61802e-232	Hepatocytes
ADH1B	3.15362e-235	3.08883	0.995	0.704	6.30724e-232	Hepatocytes
FABP1	1.46209e-234	3.0534	0.992	0.577	2.92418e-231	Hepatocytes
APOH	2.19279e-231	3.36953	0.987	0.713	4.38558e-228	Hepatocytes
APOC11	3.11615e-230	3.14925	0.995	0.74	6.2323e-227	Hepatocytes
FGG1	1.05935e-229	2.89151	0.992	0.785	2.1187e-226	Hepatocytes
APOA1	1.08517e-229	3.43706	0.985	0.645	2.17034e-226	Hepatocytes
MT1G	3.2136e-223	2.86581	0.977	0.629	6.4272e-220	Hepatocytes
ORM2	8.28403e-223	2.64075	0.972	0.483	1.65681e-219	Hepatocytes
GSTA1	1.23927e-222	2.49862	0.974	0.694	2.47854e-219	Hepatocytes
ADH1A	2.4633e-221	2.47173	0.972	0.54	4.92661e-218	Hepatocytes
FGA	6.66691e-220	3.01679	0.977	0.726	1.33338e-216	Hepatocytes
HRG	1.50412e-218	2.8425	0.972	0.674	3.00824e-215	Hepatocytes
KNG1	3.37705e-218	2.539	0.967	0.596	6.7541e-215	Hepatocytes
HMGCS2	1.67681e-217	2.25008	0.974	0.612	3.35361e-214	Hepatocytes
HPX	2.25927e-215	2.61458	0.969	0.693	4.51854e-212	Hepatocytes
PCK1	1.18658e-214	2.35356	0.969	0.696	2.37316e-211	Hepatocytes
APOB1	2.5862e-214	2.61364	0.977	0.744	5.1724e-211	Hepatocytes
ADH4	3.96992e-212	2.74694	0.964	0.715	7.93984e-209	Hepatocytes
GC1	2.16015e-211	2.27887	0.987	0.782	4.32029e-208	Hepatocytes
MGST1	3.80532e-211	2.23808	0.964	0.653	7.61064e-208	Hepatocytes
SERPINA11	1.02074e-208	2.04511	1	0.867	2.04147e-205	Hepatocytes
CYP4A11	1.03963e-208	1.93387	0.967	0.722	2.07926e-205	Hepatocytes
BX248415.11	8.96606e-207	2.07558	0.974	0.748	1.79321e-203	Hepatocytes
CPS1	4.66024e-203	2.04493	0.959	0.721	9.32047e-200	Hepatocytes
RIDA	1.7332e-202	1.8518	0.969	0.718	3.46639e-199	Hepatocytes
EPHX1	1.63077e-201	1.85383	0.977	0.728	3.26154e-198	Hepatocytes
MT1H	5.27545e-201	1.85375	0.934	0.583	1.05509e-197	Hepatocytes
CYB5A1	6.53576e-199	1.96427	0.974	0.72	1.30715e-195	Hepatocytes
BAAT1	8.30799e-199	1.87726	0.969	0.691	1.6616e-195	Hepatocytes
IGFBP1	5.21561e-198	2.22802	0.967	0.73	1.04312e-194	Hepatocytes
AL645922.11	1.62584e-197	1.92907	0.977	0.761	3.25167e-194	Hepatocytes
DCXR	3.10864e-196	1.97403	0.957	0.623	6.21728e-193	Hepatocytes
RNASE41	5.92763e-196	1.90775	0.964	0.737	1.18553e-192	Hepatocytes
CYP2E1	6.85924e-196	3.3762	0.946	0.693	1.37185e-192	Hepatocytes
SERPINF2	1.33824e-195	1.68267	0.936	0.62	2.67648e-192	Hepatocytes
MT1X	4.38253e-195	1.81446	0.972	0.657	8.76507e-192	Hepatocytes
ITIH1	2.64059e-194	1.86089	0.944	0.672	5.28117e-191	Hepatocytes
TAT	5.7515e-193	1.86414	0.939	0.602	1.1503e-189	Hepatocytes
GATM1	1.3884e-192	1.75584	0.985	0.771	2.7768e-189	Hepatocytes
C31	8.02855e-191	1.88012	0.99	0.81	1.60571e-187	Hepatocytes
MT1E1	2.02638e-189	1.87215	0.972	0.682	4.05277e-186	Hepatocytes
GSTA2	1.93401e-187	2.24885	0.928	0.613	3.86803e-184	Hepatocytes
ANGPTL3	1.18786e-186	1.70458	0.936	0.669	2.37572e-183	Hepatocytes
F2	1.31586e-186	1.87068	0.934	0.686	2.63173e-183	Hepatocytes
AC002094.31	3.41782e-186	1.80477	0.987	0.786	6.83564e-183	Hepatocytes
HPD	5.73965e-185	1.76158	0.931	0.609	1.14793e-181	Hepatocytes
AZGP11	6.97225e-185	1.86801	0.944	0.716	1.39445e-181	Hepatocytes
IGF2	2.99244e-184	1.69479	0.972	0.703	5.98488e-181	Hepatocytes
C4B1	2.33499e-181	1.75032	0.959	0.692	4.66999e-178	Hepatocytes
BCHE	5.9297e-181	1.27364	0.918	0.729	1.18594e-177	Hepatocytes
PON1	1.2673e-180	1.56875	0.921	0.643	2.53461e-177	Hepatocytes
TMEM176A	5.56262e-178	1.76582	0.949	0.666	1.11252e-174	Hepatocytes
A1BG	1.60971e-176	1.78799	0.936	0.674	3.21942e-173	Hepatocytes
C1S1	3.25784e-176	1.32015	0.977	0.758	6.51569e-173	Hepatocytes
PPP1R1A	4.16455e-175	1.07062	0.895	0.544	8.32911e-172	Hepatocytes
DDT	3.10913e-174	1.3657	0.962	0.609	6.21827e-171	Hepatocytes
CYP2C8	4.30338e-174	1.9174	0.921	0.706	8.60676e-171	Hepatocytes
AL049839.21	3.56399e-172	1.88686	0.944	0.753	7.12798e-169	Hepatocytes
PEBP12	1.92109e-169	1.52888	0.974	0.782	3.84218e-166	Hepatocytes
ITIH4	8.88387e-169	1.58242	0.908	0.63	1.77677e-165	Hepatocytes
FGL1	2.62948e-167	1.869	0.908	0.581	5.25895e-164	Hepatocytes
CLU2	4.54693e-166	1.61292	0.972	0.729	9.09385e-163	Hepatocytes
TMEM176B	1.19209e-165	1.55207	0.949	0.742	2.38419e-162	Hepatocytes
ALDH2	1.93701e-165	1.46025	0.982	0.79	3.87402e-162	Hepatocytes
ITIH21	2.81987e-165	1.58993	0.964	0.755	5.63974e-162	Hepatocytes
TFR2	7.77802e-165	1.26278	0.887	0.564	1.5556e-161	Hepatocytes
F12	5.25994e-162	1.29686	0.893	0.676	1.05199e-158	Hepatocytes
ATF5	5.81267e-162	1.27315	0.913	0.676	1.16253e-158	Hepatocytes
CYP3A4	8.47996e-161	2.49917	0.89	0.598	1.69599e-157	Hepatocytes
CFH1	7.10826e-160	1.37594	0.957	0.769	1.42165e-156	Hepatocytes
MT1F	1.08595e-159	1.65958	0.9	0.594	2.1719e-156	Hepatocytes
ARG1	1.28703e-159	1.61908	0.895	0.673	2.57406e-156	Hepatocytes
DPYS	1.86059e-159	1.43523	0.9	0.723	3.72119e-156	Hepatocytes
CAT	3.05093e-159	1.41742	0.957	0.67	6.10186e-156	Hepatocytes
CES1	2.16062e-158	0.975023	0.872	0.61	4.32124e-155	Hepatocytes
SELENOP2	7.23364e-156	1.2362	0.977	0.775	1.44673e-152	Hepatocytes
AGT1	9.90932e-156	1.45136	0.959	0.743	1.98186e-152	Hepatocytes
PLG	4.38709e-154	1.67719	0.882	0.6	8.77418e-151	Hepatocytes
FBP1	2.96971e-153	1.33309	0.928	0.649	5.93942e-150	Hepatocytes
C6	3.2471e-153	1.20752	0.88	0.466	6.4942e-150	Hepatocytes
ADI11	5.28943e-152	1.30688	0.954	0.629	1.05789e-148	Hepatocytes
UGT2B4	1.52359e-150	1.47355	0.877	0.618	3.04717e-147	Hepatocytes
SOD1	4.15919e-150	1.29616	0.967	0.744	8.31838e-147	Hepatocytes
MT2A1	5.30792e-150	1.24575	0.992	0.785	1.06158e-146	Hepatocytes
ADH6	3.93152e-149	1.43321	0.872	0.547	7.86305e-146	Hepatocytes
ACAA1	4.45486e-149	1.27687	0.923	0.663	8.90973e-146	Hepatocytes
ASGR1	1.00376e-148	1.12568	0.862	0.512	2.00752e-145	Hepatocytes
ECHS1	4.9371e-148	1.46159	0.916	0.718	9.8742e-145	Hepatocytes
C4BPA	1.63992e-147	1.81056	0.887	0.689	3.27983e-144	Hepatocytes
ACAA21	2.53518e-146	1.35874	0.934	0.702	5.07036e-143	Hepatocytes
APOE2	5.6487e-146	1.27317	0.99	0.781	1.12974e-142	Hepatocytes
CP	3.07135e-145	2.03443	0.875	0.61	6.14271e-142	Hepatocytes
C1R1	1.28899e-144	0.92637	0.957	0.747	2.57797e-141	Hepatocytes
PGLYRP2	1.28124e-142	1.10852	0.841	0.504	2.56249e-139	Hepatocytes
GSTM4	5.29642e-142	1.34652	0.928	0.733	1.05928e-138	Hepatocytes
CYP27A1	5.18303e-141	1.04072	0.885	0.647	1.03661e-137	Hepatocytes
PAH1	1.38315e-140	1.46649	0.887	0.694	2.76631e-137	Hepatocytes
ACSM2A	2.40759e-139	1.65571	0.862	0.632	4.81518e-136	Hepatocytes
ACSM2B	2.60387e-139	1.54161	0.867	0.678	5.20773e-136	Hepatocytes
MT1M	5.08141e-139	0.696241	0.887	0.596	1.01628e-135	Hepatocytes
ECHDC3	9.0213e-138	0.708509	0.859	0.676	1.80426e-134	Hepatocytes
CES2	1.21045e-137	0.949517	0.885	0.704	2.4209e-134	Hepatocytes
ASGR2	2.87838e-137	1.14985	0.875	0.72	5.75675e-134	Hepatocytes
TDO2	3.95763e-137	1.23004	0.854	0.589	7.91526e-134	Hepatocytes
NNMT2	7.54571e-137	1.15582	0.928	0.69	1.50914e-133	Hepatocytes
FTCD	9.76418e-137	1.2177	0.867	0.693	1.95284e-133	Hepatocytes
GRHPR1	2.22842e-135	1.30532	0.887	0.629	4.45684e-132	Hepatocytes
FXYD1	5.02572e-135	0.774107	0.852	0.603	1.00514e-131	Hepatocytes
CPB21	1.1544e-134	1.47983	0.872	0.695	2.3088e-131	Hepatocytes
HMGCS1	6.28573e-133	0.841927	0.857	0.659	1.25715e-129	Hepatocytes
APCS1	1.93696e-132	1.38846	0.931	0.786	3.87392e-129	Hepatocytes
PGRMC11	2.14226e-131	1.21204	0.903	0.695	4.28453e-128	Hepatocytes
BDH1	2.84674e-130	0.537438	0.785	0.335	5.69348e-127	Hepatocytes
GSTM2	7.32956e-130	1.23898	0.9	0.743	1.46591e-126	Hepatocytes
AKR1C4	1.5307e-129	1.11313	0.862	0.726	3.06141e-126	Hepatocytes
SERPINA61	3.76106e-129	1.20539	0.864	0.661	7.52212e-126	Hepatocytes
SLC27A2	5.41383e-129	1.10484	0.841	0.646	1.08277e-125	Hepatocytes
ACOX2	3.57102e-128	0.826664	0.798	0.335	7.14204e-125	Hepatocytes
AKR1C11	1.17409e-127	1.15188	0.931	0.758	2.34817e-124	Hepatocytes
NTHL1	6.12762e-126	0.713972	0.836	0.594	1.22552e-122	Hepatocytes
MSMO11	3.12979e-123	1.00185	0.893	0.735	6.25958e-120	Hepatocytes
ACADSB	3.55383e-123	1.0513	0.857	0.643	7.10766e-120	Hepatocytes
PCK2	4.38394e-123	1.20553	0.862	0.672	8.76789e-120	Hepatocytes
CIDEB	6.4896e-123	1.20056	0.859	0.669	1.29792e-119	Hepatocytes
GAMT	1.92209e-122	0.899634	0.875	0.728	3.84418e-119	Hepatocytes
PBLD	6.36486e-121	0.993934	0.847	0.636	1.27297e-117	Hepatocytes
ALDH1A1	2.55245e-120	1.14891	0.872	0.669	5.10491e-117	Hepatocytes
AKR1C21	2.97477e-120	1.06368	0.91	0.736	5.94953e-117	Hepatocytes
DHCR242	1.08593e-119	1.0408	0.887	0.744	2.17186e-116	Hepatocytes
SHMT1	1.15512e-119	1.2297	0.847	0.68	2.31024e-116	Hepatocytes
CDO1	1.9256e-119	1.15621	0.818	0.557	3.85119e-116	Hepatocytes
ACAT1	3.71576e-119	1.18635	0.885	0.707	7.43151e-116	Hepatocytes
IGFBP21	1.94289e-118	0.683121	0.839	0.629	3.88579e-115	Hepatocytes
SERPING12	7.13506e-117	0.986837	0.967	0.829	1.42701e-113	Hepatocytes
OAF	2.22171e-116	0.889941	0.857	0.662	4.44342e-113	Hepatocytes
C10orf102	2.57933e-116	0.448921	0.885	0.734	5.15865e-113	Hepatocytes
ACAT2	7.75007e-116	0.762388	0.836	0.668	1.55001e-112	Hepatocytes
SLC2A2	8.35232e-116	1.23412	0.821	0.555	1.67046e-112	Hepatocytes
TCEA3	1.22837e-115	0.808227	0.844	0.624	2.45673e-112	Hepatocytes
GADD45G1	1.36145e-114	0.500596	0.818	0.622	2.72291e-111	Hepatocytes
KHK	1.93188e-114	0.889515	0.821	0.665	3.86376e-111	Hepatocytes
BHMT2	5.69801e-114	0.743912	0.798	0.538	1.1396e-110	Hepatocytes
FMO3	1.05662e-113	1.35047	0.836	0.677	2.11324e-110	Hepatocytes
ACSL11	7.55926e-113	1.01168	0.89	0.695	1.51185e-109	Hepatocytes
AOX1	3.42226e-112	1.42836	0.829	0.716	6.84452e-109	Hepatocytes
PTGR1	6.1826e-112	1.18918	0.859	0.676	1.23652e-108	Hepatocytes
RARRES22	9.23664e-112	1.04571	0.88	0.727	1.84733e-108	Hepatocytes
SLC16A2	1.08107e-111	0.419473	0.803	0.542	2.16213e-108	Hepatocytes
AQP9	1.28336e-111	1.29597	0.808	0.467	2.56671e-108	Hepatocytes
HSD11B11	1.6776e-110	1.16805	0.818	0.58	3.35521e-107	Hepatocytes
CMBL1	1.68776e-110	1.18642	0.847	0.687	3.37551e-107	Hepatocytes
CXCL22	3.3809e-110	0.599831	0.928	0.739	6.76181e-107	Hepatocytes
INSIG11	1.31631e-108	1.19582	0.872	0.74	2.63262e-105	Hepatocytes
ACADS	3.22933e-108	0.454638	0.808	0.663	6.45867e-105	Hepatocytes
SLC27A5	5.26568e-107	1.22922	0.821	0.665	1.05314e-103	Hepatocytes
CFI1	1.67947e-106	1.05125	0.89	0.742	3.35894e-103	Hepatocytes
C92	2.05459e-106	0.993172	0.893	0.761	4.10918e-103	Hepatocytes
PDK41	2.76764e-106	0.769974	0.941	0.694	5.53528e-103	Hepatocytes
ASS11	1.39154e-105	1.30602	0.826	0.543	2.78308e-102	Hepatocytes
FN11	5.81832e-105	0.730447	0.969	0.742	1.16366e-101	Hepatocytes
ALAS1	3.43485e-104	0.866896	0.839	0.673	6.86971e-101	Hepatocytes
ALDH6A1	3.39908e-103	0.946091	0.834	0.663	6.79816e-100	Hepatocytes
LEAP2	4.45008e-102	1.25245	0.795	0.572	8.90017e-99	Hepatocytes
AC011498.4	5.70699e-102	1.06621	0.839	0.725	1.1414e-98	Hepatocytes
SCP22	1.05345e-101	0.961963	0.893	0.723	2.10691e-98	Hepatocytes
SLC39A14	1.20464e-100	0.917457	0.857	0.726	2.40928e-97	Hepatocytes
C4BPB	1.57159e-100	1.11472	0.808	0.717	3.14318e-97	Hepatocytes
UPB1	1.70148e-100	0.829059	0.772	0.442	3.40296e-97	Hepatocytes
A1CF1	3.39353e-100	0.945885	0.841	0.711	6.78706e-97	Hepatocytes
ACADM1	4.02313e-100	0.726352	0.852	0.671	8.04626e-97	Hepatocytes
SPSB3	1.08589e-99	0.420619	0.808	0.54	2.17178e-96	Hepatocytes
PCBD1	2.3953e-99	0.932699	0.864	0.706	4.79059e-96	Hepatocytes
SORD	3.06242e-99	1.04724	0.811	0.679	6.12484e-96	Hepatocytes
ABHD14A-ACY1	6.01842e-99	0.917428	0.824	0.674	1.20368e-95	Hepatocytes
MTHFD1	1.08154e-97	0.924875	0.824	0.7	2.16308e-94	Hepatocytes
GLUD1	2.6527e-97	0.9517	0.87	0.705	5.3054e-94	Hepatocytes
ABAT	2.65248e-95	0.992761	0.801	0.644	5.30496e-92	Hepatocytes
SEPHS21	1.08177e-94	0.750973	0.895	0.724	2.16354e-91	Hepatocytes
TST1	1.50986e-94	0.911066	0.847	0.706	3.01972e-91	Hepatocytes
FMO51	4.50188e-94	0.953192	0.811	0.66	9.00377e-91	Hepatocytes
SCD2	6.95616e-94	1.01407	0.849	0.716	1.39123e-90	Hepatocytes
SERPINF11	7.91871e-94	0.913217	0.849	0.693	1.58374e-90	Hepatocytes
GLYCTK	2.17088e-93	0.528277	0.803	0.715	4.34176e-90	Hepatocytes
F51	1.61798e-92	0.810181	0.862	0.739	3.23596e-89	Hepatocytes
ATAD3C	1.73605e-92	0.422336	0.826	0.773	3.4721e-89	Hepatocytes
PHYH	2.6041e-92	1.09483	0.829	0.739	5.2082e-89	Hepatocytes
IDI1	2.62659e-92	0.432213	0.849	0.65	5.25318e-89	Hepatocytes
ERRFI12	1.18198e-91	0.838843	0.875	0.736	2.36396e-88	Hepatocytes
REEP6	1.4409e-91	1.04488	0.795	0.672	2.88179e-88	Hepatocytes
MTTP	2.93271e-91	0.897015	0.806	0.706	5.86542e-88	Hepatocytes
AL121722.11	4.59284e-91	0.307003	0.742	0.472	9.18568e-88	Hepatocytes
RCAN1	1.04467e-89	0.429987	0.824	0.703	2.08934e-86	Hepatocytes
ENTPD5	1.96757e-89	0.838468	0.821	0.714	3.93515e-86	Hepatocytes
NADK2	3.09804e-89	0.968183	0.798	0.632	6.19607e-86	Hepatocytes
AMACR	1.87849e-88	0.659048	0.78	0.596	3.75698e-85	Hepatocytes
HABP21	2.10418e-88	1.03037	0.829	0.726	4.20836e-85	Hepatocytes
HPN1	2.59622e-88	0.925729	0.831	0.721	5.19244e-85	Hepatocytes
APOM	1.75271e-87	1.1491	0.788	0.724	3.50543e-84	Hepatocytes
ZNF511-PRAP1	9.75494e-87	1.07081	0.744	0.387	1.95099e-83	Hepatocytes
UGP21	2.6913e-86	0.795416	0.849	0.72	5.3826e-83	Hepatocytes
MT-CO2	3.22235e-86	0.392804	1	0.998	6.44469e-83	Hepatocytes
CBSL	9.34419e-86	0.724149	0.772	0.65	1.86884e-82	Hepatocytes
LIPC	4.06913e-85	0.601846	0.719	0.389	8.13826e-82	Hepatocytes
UGT2B151	1.74123e-83	1.08001	0.821	0.75	3.48246e-80	Hepatocytes
SLC38A4	5.36343e-83	0.972394	0.772	0.708	1.07269e-79	Hepatocytes
QPRT	1.62159e-82	0.644188	0.806	0.634	3.24317e-79	Hepatocytes
VNN1	2.37288e-82	0.608401	0.785	0.605	4.74575e-79	Hepatocytes
AL121845.3	1.67066e-81	0.573639	0.754	0.537	3.34132e-78	Hepatocytes
PLGLB2	5.63923e-81	1.02714	0.777	0.702	1.12785e-77	Hepatocytes
SLC39A5	5.05923e-79	0.400779	0.716	0.455	1.01185e-75	Hepatocytes
AL080251.1	2.25796e-78	0.527544	0.775	0.666	4.51592e-75	Hepatocytes
RETREG1	1.70892e-77	0.442083	0.767	0.694	3.41784e-74	Hepatocytes
EXTL3	6.31076e-77	0.326093	0.788	0.735	1.26215e-73	Hepatocytes
ITIH3	6.32213e-77	1.27229	0.754	0.65	1.26443e-73	Hepatocytes
SELENBP1	7.34438e-77	0.765748	0.798	0.627	1.46888e-73	Hepatocytes
CAMK2N12	1.35324e-76	0.271808	0.816	0.642	2.70648e-73	Hepatocytes
MLXIPL	1.35585e-76	0.373649	0.749	0.626	2.71171e-73	Hepatocytes
PROC	2.57461e-76	0.813487	0.744	0.6	5.14922e-73	Hepatocytes
CYP4F2	4.62156e-75	0.921984	0.726	0.49	9.24312e-72	Hepatocytes
SAT2	5.74151e-75	0.7147	0.821	0.646	1.1483e-71	Hepatocytes
METTL7A	1.78167e-74	0.823815	0.862	0.755	3.56334e-71	Hepatocytes
BNIP31	3.88533e-74	0.746891	0.818	0.729	7.77066e-71	Hepatocytes
MT1A	4.95166e-73	0.361038	0.785	0.702	9.90332e-70	Hepatocytes
AMN	1.0223e-72	0.314325	0.724	0.611	2.0446e-69	Hepatocytes
ECHDC21	1.55241e-72	0.730111	0.793	0.679	3.10483e-69	Hepatocytes
ENPP1	6.37355e-72	0.389298	0.724	0.565	1.27471e-68	Hepatocytes
SERPINA4	2.08464e-71	0.573096	0.744	0.658	4.16929e-68	Hepatocytes
AK4	1.08012e-70	0.57645	0.77	0.699	2.16023e-67	Hepatocytes
AKR7A3	2.32463e-70	0.960709	0.729	0.548	4.64926e-67	Hepatocytes
CHCHD101	4.84015e-70	0.692471	0.859	0.717	9.6803e-67	Hepatocytes
COL18A11	8.90152e-70	0.460013	0.852	0.684	1.7803e-66	Hepatocytes
SDHB	1.01676e-69	0.647795	0.831	0.716	2.03352e-66	Hepatocytes
ALDH5A1	2.69063e-69	0.577366	0.775	0.741	5.38126e-66	Hepatocytes
CYP2J2	2.07616e-68	0.550482	0.757	0.727	4.15232e-65	Hepatocytes
SDC41	4.73216e-68	0.351177	0.864	0.746	9.46432e-65	Hepatocytes
GJB11	3.91148e-67	0.691884	0.801	0.762	7.82296e-64	Hepatocytes
ALAD1	7.68188e-67	0.633102	0.801	0.711	1.53638e-63	Hepatocytes
PXMP2	1.09392e-66	0.842866	0.754	0.717	2.18785e-63	Hepatocytes
CYP51A11	5.35291e-66	0.553728	0.839	0.718	1.07058e-62	Hepatocytes
ACOX1	7.5652e-66	0.667742	0.798	0.686	1.51304e-62	Hepatocytes
RGN	1.11656e-65	0.81271	0.714	0.503	2.23311e-62	Hepatocytes
PUSL12	1.29415e-65	0.395796	0.808	0.759	2.5883e-62	Hepatocytes
MARC2	4.17911e-65	0.577104	0.775	0.718	8.35821e-62	Hepatocytes
ZGPAT	3.50088e-64	0.724718	0.749	0.672	7.00176e-61	Hepatocytes
HAAO	4.57687e-63	0.802711	0.719	0.571	9.15374e-60	Hepatocytes
EVA1B2	9.06435e-63	0.353755	0.785	0.744	1.81287e-59	Hepatocytes
TM7SF2	1.57839e-62	0.634554	0.729	0.617	3.15678e-59	Hepatocytes
RCL1	2.65707e-61	0.585657	0.721	0.629	5.31415e-58	Hepatocytes
SERPINA51	6.83629e-61	1.05415	0.739	0.667	1.36726e-57	Hepatocytes
FAH	9.85394e-61	0.764635	0.749	0.696	1.97079e-57	Hepatocytes
H6PD	1.67366e-59	0.276647	0.788	0.697	3.34733e-56	Hepatocytes
CLDN11	1.39486e-58	0.345245	0.88	0.783	2.78973e-55	Hepatocytes
QDPR	2.88871e-57	0.578552	0.757	0.661	5.77743e-54	Hepatocytes
ACOT131	3.09686e-57	0.703716	0.775	0.695	6.19371e-54	Hepatocytes
FAM47E-STBD11	1.63336e-56	0.369528	0.798	0.716	3.26672e-53	Hepatocytes
EBPL	1.84134e-56	0.432523	0.793	0.675	3.68269e-53	Hepatocytes
MT-ATP6	2.71479e-55	0.282276	0.997	0.999	5.42957e-52	Hepatocytes
TKFC	1.83591e-54	0.5587	0.721	0.638	3.67183e-51	Hepatocytes
AR	6.1038e-54	0.642586	0.729	0.713	1.22076e-50	Hepatocytes
SDC21	8.5927e-54	0.736004	0.752	0.648	1.71854e-50	Hepatocytes
ETFB1	4.04631e-53	0.67529	0.795	0.693	8.09261e-50	Hepatocytes
PGM11	1.23949e-51	0.697381	0.785	0.728	2.47898e-48	Hepatocytes
GOT2	1.30575e-51	0.7173	0.744	0.66	2.61151e-48	Hepatocytes
C5	2.26514e-51	0.941644	0.708	0.625	4.53027e-48	Hepatocytes
CYP2C18	1.15733e-50	0.550172	0.619	0.23	2.31466e-47	Hepatocytes
TMEM56	1.25548e-50	0.737709	0.744	0.738	2.51096e-47	Hepatocytes
EHHADH	6.64251e-50	0.774171	0.721	0.668	1.3285e-46	Hepatocytes
ID2	2.30327e-49	0.368207	0.951	0.821	4.60655e-46	Hepatocytes
FAM13A	4.61085e-49	0.492307	0.706	0.585	9.2217e-46	Hepatocytes
MBNL3	2.72092e-48	0.302024	0.729	0.68	5.44184e-45	Hepatocytes
PCYOX11	1.01494e-47	0.267428	0.795	0.706	2.02987e-44	Hepatocytes
C4A	1.48287e-47	0.741782	0.726	0.7	2.96575e-44	Hepatocytes
NUPR11	6.8671e-46	0.324266	0.77	0.68	1.37342e-42	Hepatocytes
ARSE1	7.99442e-46	0.385682	0.716	0.695	1.59888e-42	Hepatocytes
C21	9.70986e-46	0.70876	0.731	0.683	1.94197e-42	Hepatocytes
SLC25A20	2.031e-45	0.434221	0.716	0.636	4.062e-42	Hepatocytes
EPHX2	4.37246e-44	0.583008	0.673	0.568	8.74492e-41	Hepatocytes
LCAT	3.32633e-43	0.539401	0.716	0.681	6.65265e-40	Hepatocytes
SYBU	5.00527e-43	0.300174	0.696	0.659	1.00105e-39	Hepatocytes
POR	5.25636e-42	0.666219	0.706	0.607	1.05127e-38	Hepatocytes
ASL	5.29124e-42	0.460032	0.734	0.664	1.05825e-38	Hepatocytes
RHOB2	1.78731e-41	0.279909	0.959	0.812	3.57461e-38	Hepatocytes
SCARB11	1.27069e-40	0.380334	0.716	0.616	2.54137e-37	Hepatocytes
ST6GAL12	6.27787e-40	0.4477	0.78	0.764	1.25557e-36	Hepatocytes
LEPR1	1.72619e-39	0.287454	0.726	0.697	3.45239e-36	Hepatocytes
COBLL1	2.50197e-39	0.344438	0.714	0.683	5.00394e-36	Hepatocytes
PLIN21	5.58202e-39	0.371665	0.777	0.659	1.1164e-35	Hepatocytes
MPC1	7.9687e-39	0.596526	0.706	0.662	1.59374e-35	Hepatocytes
EBP	1.19628e-37	0.725971	0.696	0.663	2.39257e-34	Hepatocytes
HSD3B71	1.42168e-36	0.274824	0.747	0.714	2.84335e-33	Hepatocytes
AGMAT	1.78804e-36	0.396447	0.639	0.575	3.57608e-33	Hepatocytes
MGMT	3.92684e-36	0.335547	0.696	0.635	7.85367e-33	Hepatocytes
PANK1	8.86675e-35	0.430314	0.647	0.595	1.77335e-31	Hepatocytes
CYP4F3	5.07446e-34	0.69221	0.668	0.704	1.01489e-30	Hepatocytes
DHRS1	1.41517e-33	0.490949	0.691	0.615	2.83034e-30	Hepatocytes
TM4SF5	1.79212e-33	0.519073	0.678	0.717	3.58425e-30	Hepatocytes
YWHAG	1.90406e-33	0.440274	0.957	0.852	3.80813e-30	Hepatocytes
TMPRSS6	2.00769e-33	0.293525	0.67	0.681	4.01538e-30	Hepatocytes
FST1	3.24919e-32	0.311996	0.721	0.733	6.49838e-29	Hepatocytes
DECR2	3.85016e-31	0.334066	0.678	0.605	7.70031e-28	Hepatocytes
MPDZ2	3.90734e-31	0.262514	0.68	0.637	7.81469e-28	Hepatocytes
ALDH3A21	4.5461e-31	0.595889	0.698	0.696	9.09221e-28	Hepatocytes
SMARCA42	8.60559e-30	0.736936	0.811	0.804	1.72112e-26	Hepatocytes
CHDH	1.58673e-29	0.325551	0.685	0.726	3.17347e-26	Hepatocytes
TSKU1	1.51004e-28	0.630056	0.645	0.644	3.02009e-25	Hepatocytes
AK3	7.63551e-28	0.49825	0.724	0.68	1.5271e-24	Hepatocytes
GNE	1.68973e-27	0.368047	0.665	0.71	3.37947e-24	Hepatocytes
FAM213A2	2.35819e-27	0.397131	0.742	0.709	4.71638e-24	Hepatocytes
SDC11	3.39763e-27	0.38745	0.777	0.783	6.79526e-24	Hepatocytes
ANPEP2	1.44705e-26	0.553355	0.737	0.706	2.8941e-23	Hepatocytes
IL1RAP1	3.6133e-26	0.398666	0.714	0.696	7.2266e-23	Hepatocytes
HMGCL	3.63064e-26	0.488148	0.647	0.623	7.26127e-23	Hepatocytes
HGD1	6.46531e-26	0.604948	0.65	0.668	1.29306e-22	Hepatocytes
LPIN2	6.57957e-26	0.424122	0.734	0.686	1.31591e-22	Hepatocytes
RAB3D1	5.36097e-25	0.35407	0.742	0.711	1.07219e-21	Hepatocytes
HPGD	2.30196e-24	0.563586	0.621	0.608	4.60392e-21	Hepatocytes
ACSM5	3.83399e-24	0.66296	0.621	0.674	7.66798e-21	Hepatocytes
GGH	4.00026e-23	0.533603	0.619	0.589	8.00052e-20	Hepatocytes
SPRYD4	2.0705e-22	0.414769	0.632	0.691	4.14101e-19	Hepatocytes
MST1	4.91992e-22	0.602058	0.627	0.692	9.83984e-19	Hepatocytes
F10	2.87654e-20	0.462536	0.601	0.573	5.75308e-17	Hepatocytes
HAMP	3.03827e-20	0.836609	0.611	0.675	6.07653e-17	Hepatocytes
FUOM	3.86748e-20	0.506208	0.627	0.665	7.73497e-17	Hepatocytes
PSAT1	3.8214e-19	0.555735	0.601	0.623	7.6428e-16	Hepatocytes
GOT11	6.48778e-19	0.585265	0.65	0.7	1.29756e-15	Hepatocytes
CTH	8.91456e-19	0.281842	0.575	0.556	1.78291e-15	Hepatocytes
DNAJC25	7.2875e-18	0.30328	0.609	0.607	1.4575e-14	Hepatocytes
SDS2	1.25243e-17	0.76515	0.67	0.693	2.50487e-14	Hepatocytes
SEC14L2	2.86506e-17	0.511393	0.624	0.728	5.73013e-14	Hepatocytes
SOD21	3.46535e-17	0.325359	0.767	0.742	6.9307e-14	Hepatocytes
CMTM81	4.01505e-17	0.281603	0.655	0.67	8.0301e-14	Hepatocytes
LSR1	3.57528e-16	0.283818	0.724	0.737	7.15056e-13	Hepatocytes
IQGAP2	1.22394e-14	0.424328	0.652	0.668	2.44788e-11	Hepatocytes
ACAD11	3.03554e-13	0.450159	0.598	0.675	6.07109e-10	Hepatocytes
FGGY	4.36077e-13	0.266105	0.506	0.403	8.72154e-10	Hepatocytes
SLC7A2	5.96264e-12	0.409701	0.588	0.66	1.19253e-08	Hepatocytes
ETFDH	7.43252e-12	0.364775	0.591	0.662	1.4865e-08	Hepatocytes
ABCA61	2.04468e-11	0.302922	0.604	0.675	4.08935e-08	Hepatocytes
DHCR7	4.49913e-11	0.309675	0.609	0.697	8.99827e-08	Hepatocytes
BLVRB1	9.95052e-11	0.258539	0.662	0.676	1.9901e-07	Hepatocytes
HYAL1	3.76316e-10	0.366633	0.583	0.671	7.52632e-07	Hepatocytes
HLF	5.27591e-10	0.533413	0.552	0.58	1.05518e-06	Hepatocytes
HSD17B21	6.79014e-10	0.333814	0.637	0.751	1.35803e-06	Hepatocytes
IGF1	9.83497e-10	0.324622	0.614	0.683	1.96699e-06	Hepatocytes
PHGDH	1.22583e-09	0.415498	0.609	0.702	2.45167e-06	Hepatocytes
UGDH	2.70032e-09	0.272128	0.604	0.617	5.40064e-06	Hepatocytes
MAOA	5.84519e-09	0.418041	0.583	0.676	1.16904e-05	Hepatocytes
UGT2B171	6.2455e-09	0.301524	0.558	0.616	1.2491e-05	Hepatocytes
ALDH1B1	1.12998e-07	0.429608	0.588	0.725	0.000225995	Hepatocytes
FASN	1.48883e-06	0.349145	0.54	0.579	0.00297767	Hepatocytes
NR0B2	1.70143e-06	0.263917	0.386	0.646	0.00340287	Hepatocytes
PCSK6	2.33506e-06	0.375823	0.501	0.475	0.00467011	Hepatocytes
PROX11	2.95963e-06	0.352963	0.565	0.696	0.00591925	Hepatocytes
CYP3A51	1.01761e-05	0.385781	0.522	0.573	0.0203523	Hepatocytes
MYO1B1	2.15367e-05	0.41718	0.583	0.697	0.0430734	Hepatocytes
GCHFR	3.15435e-05	0.347485	0.542	0.648	0.0630871	Hepatocytes
SLC47A1	3.88152e-05	0.259075	0.575	0.718	0.0776305	Hepatocytes
ACSM31	0.00139259	0.286545	0.532	0.629	1	Hepatocytes
GSTZ1	0.00363203	0.35297	0.501	0.598	1	Hepatocytes
SFXN1	0.00876065	0.305606	0.568	0.714	1	Hepatocytes
AC007192.13	2.66254e-89	1.1281	0.95	0.768	5.32508e-86	TM1
LYZ2	4.51406e-89	1.53092	0.898	0.736	9.02812e-86	TM1
GPR1832	2.99979e-79	0.922979	0.882	0.767	5.99957e-76	TM1
AREG1	1.01546e-72	1.39815	0.862	0.68	2.03093e-69	TM1
CD1D1	2.28433e-66	0.493663	0.785	0.682	4.56866e-63	TM1
LCP13	2.5745e-64	1.19766	0.862	0.684	5.149e-61	TM1
SLC8A13	5.27933e-59	0.363692	0.829	0.703	1.05587e-55	TM1
S100A9	2.95507e-57	1.84683	0.722	0.46	5.91015e-54	TM1
LAPTM53	6.44297e-55	0.885803	0.909	0.744	1.28859e-51	TM1
G0S22	5.41208e-54	1.23374	0.766	0.651	1.08242e-50	TM1
JAK3	8.61732e-54	0.278714	0.766	0.696	1.72346e-50	TM1
CST33	1.17049e-53	0.824087	0.981	0.847	2.34099e-50	TM1
HLA-DRA3	1.03822e-52	0.684254	0.972	0.845	2.07643e-49	TM1
LGALS21	4.89357e-51	0.377389	0.815	0.711	9.78715e-48	TM1
HLA-DRB13	2.42546e-50	0.715208	0.961	0.845	4.85093e-47	TM1
CSF2RA2	6.95357e-50	0.262498	0.796	0.667	1.39071e-46	TM1
FCN11	5.95322e-49	1.83032	0.716	0.533	1.19064e-45	TM1
HLA-DPB13	9.47018e-49	0.604131	0.948	0.829	1.89404e-45	TM1
ATP2A32	1.16538e-48	0.340841	0.857	0.782	2.33075e-45	TM1
S100A42	2.06344e-48	1.05045	0.796	0.655	4.12687e-45	TM1
ACSL12	9.51852e-48	0.874872	0.815	0.699	1.9037e-44	TM1
DUSP22	3.3659e-47	0.79589	0.802	0.663	6.73179e-44	TM1
SDS3	3.79335e-47	0.262818	0.829	0.685	7.5867e-44	TM1
RGS22	1.38695e-46	1.0939	0.851	0.705	2.7739e-43	TM1
NLRP31	2.92892e-46	0.811487	0.73	0.585	5.85785e-43	TM1
IL10	1.31761e-44	0.2973	0.736	0.633	2.63522e-41	TM1
IL1B2	5.28605e-44	1.37366	0.755	0.654	1.05721e-40	TM1
HBEGF2	5.00907e-43	0.657301	0.835	0.713	1.00181e-39	TM1
F13A12	2.73383e-42	0.255478	0.785	0.733	5.46765e-39	TM1
CXCR42	5.92861e-42	0.690632	0.854	0.736	1.18572e-38	TM1
FGL23	2.67974e-41	0.655025	0.851	0.729	5.35949e-38	TM1
FTL2	3.71619e-40	0.301825	0.989	0.936	7.43239e-37	TM1
C5AR12	1.49416e-38	1.21915	0.749	0.612	2.98833e-35	TM1
VEGFA2	2.64778e-38	0.31872	0.829	0.705	5.29557e-35	TM1
PSAP2	6.99092e-38	0.705497	0.937	0.878	1.39818e-34	TM1
NFAM1	1.72902e-37	0.337377	0.793	0.707	3.45803e-34	TM1
ADCY7	7.03127e-35	0.307808	0.738	0.685	1.40625e-31	TM1
SLC16A101	1.10862e-34	0.360932	0.711	0.655	2.21724e-31	TM1
CXCL82	1.69637e-34	1.04163	0.813	0.737	3.39274e-31	TM1
ATP1B31	1.99605e-34	0.812774	0.829	0.675	3.9921e-31	TM1
FYB12	2.30969e-34	0.809021	0.796	0.731	4.61939e-31	TM1
CD743	3.35919e-34	0.416484	0.986	0.913	6.71838e-31	TM1
CPVL3	7.79444e-34	0.266427	0.826	0.717	1.55889e-30	TM1
CXCL31	9.58654e-34	0.430552	0.78	0.715	1.91731e-30	TM1
PTPRE1	9.72594e-34	0.710146	0.777	0.662	1.94519e-30	TM1
TMA16	2.09495e-33	0.265722	0.782	0.685	4.1899e-30	TM1
LILRA51	3.36834e-33	0.510307	0.689	0.618	6.73668e-30	TM1
FCGR2A2	1.30105e-32	0.784072	0.76	0.701	2.6021e-29	TM1
VCAN1	5.042e-32	0.972977	0.755	0.7	1.0084e-28	TM1
TNFAIP32	5.29692e-32	0.913951	0.796	0.726	1.05938e-28	TM1
HLA-DPA13	4.66258e-30	0.324613	0.939	0.816	9.32517e-27	TM1
CLEC7A3	9.28608e-30	0.563787	0.736	0.716	1.85722e-26	TM1
LILRB12	1.22617e-29	0.414114	0.736	0.694	2.45233e-26	TM1
NR4A31	6.90684e-29	0.326255	0.807	0.721	1.38137e-25	TM1
SLC11A11	2.3174e-28	1.04986	0.661	0.642	4.63481e-25	TM1
BCL2A12	2.43709e-27	1.09885	0.755	0.753	4.87417e-24	TM1
MAFB2	3.35797e-27	0.425249	0.791	0.708	6.71595e-24	TM1
CALHM63	3.78663e-27	0.429646	0.804	0.74	7.57327e-24	TM1
FCGR3A2	1.7765e-26	0.522964	0.799	0.723	3.553e-23	TM1
PTPRC3	3.85178e-25	0.903635	0.744	0.729	7.70356e-22	TM1
INSIG12	4.24779e-25	0.299555	0.826	0.743	8.49557e-22	TM1
THBS11	6.03487e-25	0.841834	0.782	0.71	1.20697e-21	TM1
LILRB3	2.30869e-23	0.584486	0.661	0.62	4.61739e-20	TM1
CORO1A1	2.81252e-23	0.745121	0.7	0.677	5.62504e-20	TM1
CD143	7.98584e-23	0.443691	0.813	0.735	1.59717e-19	TM1
FCGR1A2	4.77731e-22	0.477698	0.722	0.743	9.55463e-19	TM1
DSE2	1.78154e-21	0.340859	0.727	0.687	3.56308e-18	TM1
IL1RN1	2.54197e-21	0.851136	0.691	0.705	5.08395e-18	TM1
NFIL3	3.38683e-21	0.335027	0.76	0.693	6.77367e-18	TM1
CCL201	6.98381e-21	0.551488	0.758	0.739	1.39676e-17	TM1
AQP91	2.65159e-20	0.366399	0.3	0.493	5.30318e-17	TM1
HLA-DMB3	4.17582e-20	0.26227	0.777	0.712	8.35164e-17	TM1
EMILIN22	5.99541e-20	0.589984	0.675	0.608	1.19908e-16	TM1
EZR	6.89237e-20	0.294206	0.829	0.702	1.37847e-16	TM1
LAIR12	1.25688e-19	0.38266	0.719	0.684	2.51376e-16	TM1
ZNF3312	1.57993e-19	0.469096	0.788	0.72	3.15986e-16	TM1
TGFBI4	1.5109e-17	0.328871	0.793	0.713	3.0218e-14	TM1
CFD2	1.91506e-17	0.262112	0.694	0.634	3.83012e-14	TM1
PTGER4	3.12259e-17	0.29026	0.766	0.683	6.24518e-14	TM1
SOD22	1.21459e-15	0.873897	0.769	0.742	2.42919e-12	TM1
PTGS2	9.78517e-15	0.400595	0.658	0.622	1.95703e-11	TM1
PLEK3	3.10933e-14	0.558616	0.73	0.722	6.21865e-11	TM1
MMP191	6.48322e-14	0.33303	0.683	0.66	1.29664e-10	TM1
IER32	1.41377e-13	0.598777	0.782	0.703	2.82754e-10	TM1
MNDA2	9.38847e-13	0.349035	0.658	0.703	1.87769e-09	TM1
CYTIP1	9.87468e-13	0.616244	0.603	0.549	1.97494e-09	TM1
CD521	1.02975e-12	1.0976	0.581	0.528	2.05949e-09	TM1
GNA132	1.24031e-12	0.27959	0.697	0.67	2.48061e-09	TM1
SPN1	2.33605e-10	0.389976	0.603	0.566	4.67211e-07	TM1
FGR2	1.34813e-09	1.06133	0.584	0.618	2.69625e-06	TM1
BIRC3	1.1979e-08	0.265137	0.788	0.754	2.3958e-05	TM1
CSF3R	1.54469e-08	0.489127	0.614	0.613	3.08937e-05	TM1
JAML1	2.07347e-08	0.333903	0.634	0.685	4.14693e-05	TM1
COPE	2.29288e-06	0.328464	0.76	0.685	0.00458575	TM1
APOBEC3A	2.90919e-06	0.872516	0.565	0.617	0.00581838	TM1
AL049634.21	6.26409e-06	0.362418	0.617	0.657	0.0125282	TM1
RIPOR2	1.50036e-05	0.389723	0.433	0.586	0.0300073	TM1
FBP11	6.33777e-05	0.338583	0.65	0.663	0.126755	TM1
CLEC4E	6.8258e-05	0.7851	0.488	0.349	0.136516	TM1
IL1R21	0.000193955	0.325326	0.581	0.635	0.38791	TM1
CD833	0.00141804	0.397191	0.62	0.668	1	TM1
ZBTB16	0.00471002	0.327362	0.455	0.392	1	TM1
NKG7	2.82488e-85	1.87243	0.751	0.512	5.64975e-82	T cells
GZMA	2.60471e-77	1.93514	0.764	0.601	5.20943e-74	T cells
CCL42	2.81929e-63	2.06819	0.817	0.741	5.63859e-60	T cells
KIAA1683	2.26146e-60	0.464953	0.714	0.544	4.52292e-57	T cells
XCL2	1.30825e-59	1.69129	0.741	0.71	2.6165e-56	T cells
CD2	1.89788e-59	1.86063	0.701	0.535	3.79575e-56	T cells
CTLA4	1.00118e-56	0.607459	0.156	0.608	2.00236e-53	T cells
CD3E	1.73386e-56	1.60442	0.728	0.678	3.46771e-53	T cells
CTSW	5.57974e-53	1.11696	0.724	0.694	1.11595e-49	T cells
CCL5	2.82626e-52	2.52322	0.751	0.731	5.65253e-49	T cells
CXCR43	3.84623e-52	1.64342	0.841	0.738	7.69246e-49	T cells
LTB	1.06866e-49	1.44352	0.721	0.714	2.13732e-46	T cells
CRYBG11	3.6741e-49	1.02792	0.741	0.655	7.3482e-46	T cells
P2RY8	1.84628e-46	0.35729	0.688	0.586	3.69255e-43	T cells
RAC2	5.88942e-46	1.4734	0.777	0.743	1.17788e-42	T cells
TMEM104	2.12059e-45	0.379766	0.674	0.563	4.24119e-42	T cells
KLRC4-KLRK1	1.01251e-42	1.09872	0.694	0.692	2.02503e-39	T cells
CD69	1.38532e-42	1.65883	0.684	0.629	2.77064e-39	T cells
NSD2	8.49971e-41	0.315555	0.711	0.668	1.69994e-37	T cells
RHOH	1.66644e-39	0.586761	0.691	0.674	3.33289e-36	T cells
CD7	3.38095e-39	1.58615	0.661	0.61	6.76191e-36	T cells
RUNX31	1.3942e-38	1.37768	0.724	0.74	2.78841e-35	T cells
DUSP23	9.17256e-37	1.54907	0.734	0.666	1.83451e-33	T cells
IL321	2.80448e-36	1.43402	0.748	0.675	5.60897e-33	T cells
CCND21	1.5713e-35	0.863079	0.691	0.673	3.1426e-32	T cells
ADAM8	4.93277e-34	0.329692	0.658	0.571	9.86553e-31	T cells
LCP14	1.37824e-31	1.12811	0.794	0.688	2.75647e-28	T cells
GZMB1	2.53093e-31	0.892117	0.243	0.632	5.06186e-28	T cells
NCAM1	2.64506e-31	0.366493	0.681	0.671	5.29012e-28	T cells
IL7R	1.44878e-30	2.31604	0.671	0.691	2.89756e-27	T cells
STK39	1.49037e-27	0.323594	0.641	0.629	2.98075e-24	T cells
FAM46C	4.75892e-27	0.744234	0.651	0.647	9.51784e-24	T cells
KIF20B	1.56281e-26	0.407597	0.664	0.676	3.12562e-23	T cells
CORO1A2	4.77244e-26	1.29046	0.694	0.678	9.54488e-23	T cells
HIST2H2AC	6.21542e-25	0.335594	0.654	0.624	1.24308e-21	T cells
RIPOR21	1.13724e-24	0.351602	0.651	0.576	2.27448e-21	T cells
CDKN2D	2.56347e-24	0.395759	0.654	0.648	5.12694e-21	T cells
ARID3A2	2.81254e-24	0.417021	0.731	0.741	5.62508e-21	T cells
CRIP1	2.24065e-23	0.520012	0.698	0.59	4.48129e-20	T cells
CST71	3.41533e-23	1.34968	0.621	0.62	6.83066e-20	T cells
TUBA4A	1.82382e-22	0.486428	0.635	0.59	3.64764e-19	T cells
ITM2A1	2.3181e-22	0.792266	0.658	0.632	4.6362e-19	T cells
IKZF3	1.42432e-21	1.12783	0.598	0.597	2.84865e-18	T cells
TNF1	1.27856e-20	0.660428	0.611	0.621	2.55712e-17	T cells
ALOX5AP2	3.01283e-20	0.690795	0.684	0.714	6.02565e-17	T cells
PTPRC4	3.9823e-18	1.30781	0.694	0.731	7.9646e-15	T cells
FAM160B1	1.61691e-17	0.252914	0.681	0.692	3.23381e-14	T cells
SLAMF7	2.12908e-17	0.343748	0.681	0.722	4.25816e-14	T cells
LEF11	2.9807e-16	0.310015	0.561	0.49	5.96141e-13	T cells
SYTL3	3.13687e-16	0.734683	0.545	0.506	6.27373e-13	T cells
PUSL13	4.65506e-15	0.345333	0.731	0.762	9.31012e-12	T cells
TPSB22	6.03178e-15	2.22532	0.528	0.711	1.20636e-11	T cells
PTGER41	8.65034e-15	0.572624	0.651	0.688	1.73007e-11	T cells
VWA5A	1.08537e-14	0.267672	0.322	0.555	2.17074e-11	T cells
TMC8	3.35073e-14	0.712235	0.588	0.606	6.70146e-11	T cells
FYB13	3.47864e-14	0.748359	0.691	0.736	6.95729e-11	T cells
TBC1D10C	7.38539e-14	0.706084	0.591	0.685	1.47708e-10	T cells
LSP12	2.97266e-13	0.645747	0.615	0.579	5.94531e-10	T cells
LPIN11	8.20767e-13	0.733535	0.621	0.681	1.64153e-09	T cells
SGTB	1.17664e-12	0.250511	0.568	0.581	2.35327e-09	T cells
PRDM11	3.01891e-12	0.886384	0.605	0.613	6.03782e-09	T cells
HIKESHI	1.13122e-11	0.251761	0.674	0.656	2.26244e-08	T cells
PTTG1	1.34229e-11	0.293276	0.575	0.636	2.68459e-08	T cells
SPSB31	9.34423e-11	0.260148	0.595	0.552	1.86885e-07	T cells
ZBTB161	2.44517e-10	0.330348	0.525	0.39	4.89035e-07	T cells
SLAMF6	2.9942e-10	0.688865	0.349	0.651	5.98841e-07	T cells
SLC2A4RG	4.13902e-10	0.317189	0.498	0.692	8.27804e-07	T cells
CD372	5.44738e-10	0.692288	0.601	0.585	1.08948e-06	T cells
ITGB7	6.59602e-10	0.330347	0.548	0.633	1.3192e-06	T cells
CREM1	1.55074e-09	0.508724	0.449	0.708	3.10147e-06	T cells
VPS37B	3.99216e-09	0.555692	0.661	0.62	7.98433e-06	T cells
PTGDS1	6.45052e-09	0.260913	0.595	0.722	1.2901e-05	T cells
ITGA4	1.03286e-07	0.335193	0.641	0.62	0.000206572	T cells
ANKRD37	1.28024e-07	0.312932	0.635	0.685	0.000256049	T cells
UGGT1	2.02781e-07	0.261582	0.628	0.634	0.000405562	T cells
TAGAP	1.14276e-06	0.658518	0.558	0.649	0.00228553	T cells
ETS12	2.56536e-06	1.22611	0.618	0.727	0.00513071	T cells
IDI11	4.68037e-06	0.467487	0.625	0.661	0.00936074	T cells
NFATC21	7.29046e-06	0.406985	0.458	0.646	0.0145809	T cells
SPOCK2	6.84689e-05	1.00509	0.542	0.687	0.136938	T cells
S100A43	9.96983e-05	0.976469	0.591	0.664	0.199397	T cells
MCM6	0.000112163	0.411152	0.538	0.603	0.224326	T cells
ANXA12	0.00011605	0.549583	0.694	0.687	0.232101	T cells
HBB	0.00122648	2.61669	0.512	0.575	1	T cells
SPN2	0.00134498	0.560633	0.498	0.571	1	T cells
YARS	0.00338921	0.41103	0.575	0.633	1	T cells
TNFAIP33	0.00623647	0.813374	0.512	0.738	1	T cells
GBP51	0.00675612	0.543994	0.475	0.699	1	T cells
PECAM11	1.1392e-122	2.04065	0.961	0.702	2.27841e-119	LVECt
ESAM2	4.30352e-121	1.70763	0.936	0.68	8.60703e-118	LVECt
ADGRL42	3.47975e-119	1.51055	0.926	0.725	6.95949e-116	LVECt
EMP12	4.89236e-119	1.92874	0.947	0.7	9.78472e-116	LVECt
KDR2	1.65839e-118	1.62668	0.926	0.757	3.31678e-115	LVECt
PODXL1	9.71138e-110	2.09773	0.897	0.679	1.94228e-106	LVECt
CD341	3.56013e-109	1.73229	0.901	0.63	7.12025e-106	LVECt
CALCRL2	1.67713e-108	1.67177	0.904	0.653	3.35425e-105	LVECt
RAMP22	1.73059e-108	1.56624	0.908	0.674	3.46117e-105	LVECt
SOX181	1.94757e-108	2.03313	0.883	0.636	3.89515e-105	LVECt
FLT12	4.57155e-108	1.64293	0.936	0.688	9.14309e-105	LVECt
BCL6B2	1.59781e-107	1.21803	0.883	0.652	3.19562e-104	LVECt
S1PR12	2.80599e-104	1.49835	0.883	0.544	5.61198e-101	LVECt
THBD2	5.14636e-102	1.45863	0.918	0.727	1.02927e-98	LVECt
SLC9A3R22	1.08183e-100	1.74046	0.897	0.709	2.16366e-97	LVECt
CLEC14A1	1.56432e-98	1.33233	0.904	0.702	3.12865e-95	LVECt
A2M3	5.40281e-98	1.67205	0.986	0.772	1.08056e-94	LVECt
CD932	6.01175e-96	1.52061	0.904	0.673	1.20235e-92	LVECt
PLVAP1	1.79883e-95	1.98452	0.876	0.69	3.59766e-92	LVECt
ELK32	4.69192e-95	1.148	0.897	0.684	9.38384e-92	LVECt
IFI272	5.37427e-95	1.55423	0.926	0.636	1.07485e-91	LVECt
AC142391.12	5.66125e-95	1.20144	0.851	0.528	1.13225e-91	LVECt
EGFL72	1.90171e-92	1.39322	0.887	0.705	3.80343e-89	LVECt
KLF21	2.27516e-92	1.70994	0.908	0.696	4.55032e-89	LVECt
GNG112	3.00086e-92	1.26157	0.918	0.716	6.00172e-89	LVECt
RNASE12	2.99722e-91	1.24552	0.926	0.712	5.99444e-88	LVECt
LMO22	5.75487e-91	1.28285	0.887	0.666	1.15097e-87	LVECt
ITGA51	4.46651e-90	1.42978	0.879	0.711	8.93302e-87	LVECt
ADAMTS91	7.49768e-90	0.925705	0.851	0.672	1.49954e-86	LVECt
MYCT12	7.33808e-89	0.816953	0.879	0.702	1.46762e-85	LVECt
EMCN2	2.30778e-88	1.55707	0.862	0.671	4.61557e-85	LVECt
NES1	2.97643e-88	1.33028	0.869	0.697	5.95287e-85	LVECt
EFNB12	1.48006e-87	1.00079	0.865	0.685	2.96012e-84	LVECt
FAM107A2	2.70062e-87	1.36954	0.844	0.473	5.40125e-84	LVECt
CDH52	4.96918e-87	1.39836	0.879	0.717	9.93836e-84	LVECt
LDB22	2.14024e-86	1.02307	0.883	0.704	4.28047e-83	LVECt
MMRN12	9.48149e-86	0.480777	0.858	0.67	1.8963e-82	LVECt
JAM21	2.96671e-85	1.38207	0.862	0.716	5.93341e-82	LVECt
MMRN21	2.9799e-85	1.395	0.862	0.674	5.95981e-82	LVECt
SH2D3C1	8.39858e-83	0.746525	0.823	0.577	1.67972e-79	LVECt
FLT42	3.17434e-82	0.667465	0.848	0.696	6.34868e-79	LVECt
KANK32	3.69424e-82	0.783541	0.848	0.726	7.38848e-79	LVECt
ETS13	4.47551e-82	1.21401	0.908	0.716	8.95101e-79	LVECt
SLCO2A11	1.24e-81	0.791969	0.848	0.693	2.47999e-78	LVECt
EPAS12	1.24686e-81	1.53948	0.922	0.75	2.49371e-78	LVECt
WWTR12	1.52591e-80	0.992033	0.89	0.708	3.05181e-77	LVECt
ADGRF52	2.49498e-80	1.14843	0.862	0.667	4.98996e-77	LVECt
CC2D1A	4.44094e-80	0.33814	0.833	0.532	8.88188e-77	LVECt
FOSL11	5.77719e-80	0.535439	0.826	0.619	1.15544e-76	LVECt
APLNR2	5.04011e-79	0.791185	0.844	0.704	1.00802e-75	LVECt
FABP4	5.29352e-79	0.682158	0.798	0.526	1.0587e-75	LVECt
HYAL22	1.82845e-78	1.29813	0.844	0.607	3.6569e-75	LVECt
SOX72	2.3818e-78	0.772772	0.823	0.591	4.76359e-75	LVECt
SELP1	2.861e-78	0.261245	0.826	0.697	5.722e-75	LVECt
C1QTNF53	4.23521e-78	0.64427	0.848	0.661	8.47042e-75	LVECt
ITPKC1	3.52088e-77	0.36598	0.844	0.679	7.04176e-74	LVECt
CAVIN13	8.95913e-77	1.24393	0.901	0.731	1.79183e-73	LVECt
ID12	2.35741e-76	1.23166	0.922	0.745	4.71483e-73	LVECt
ADAMTS11	1.52242e-75	1.61634	0.876	0.732	3.04483e-72	LVECt
NDRG11	2.07767e-75	1.10716	0.901	0.7	4.15535e-72	LVECt
CYYR12	3.6274e-75	1.06818	0.833	0.647	7.2548e-72	LVECt
TP53I112	2.57421e-74	0.674519	0.858	0.686	5.14842e-71	LVECt
SPARCL11	5.47242e-74	1.36011	0.869	0.709	1.09448e-70	LVECt
RASIP12	1.14732e-72	0.958853	0.826	0.714	2.29463e-69	LVECt
STAB11	8.74909e-71	0.556267	0.872	0.691	1.74982e-67	LVECt
TM4SF182	2.42994e-70	0.876526	0.812	0.633	4.85989e-67	LVECt
TIMP33	2.91295e-70	1.39816	0.887	0.721	5.82591e-67	LVECt
MMP21	3.4501e-70	0.795068	0.858	0.723	6.9002e-67	LVECt
ADAMTS42	4.83266e-70	0.704297	0.862	0.702	9.66532e-67	LVECt
CRIP22	1.49843e-69	1.42881	0.851	0.57	2.99687e-66	LVECt
MTMR12	5.69117e-69	0.329458	0.809	0.604	1.13823e-65	LVECt
DOCK91	7.74612e-69	0.815221	0.826	0.708	1.54922e-65	LVECt
TGM22	2.50773e-67	0.759114	0.89	0.701	5.01547e-64	LVECt
LMCD11	2.78176e-67	0.922953	0.848	0.723	5.56352e-64	LVECt
IGFBP43	1.46193e-66	0.920013	0.943	0.774	2.92386e-63	LVECt
RLF1	1.04616e-65	0.26587	0.819	0.575	2.09231e-62	LVECt
GADD45A1	1.07943e-65	0.500847	0.901	0.719	2.15886e-62	LVECt
STC11	1.30274e-65	1.05769	0.826	0.726	2.60548e-62	LVECt
ZEB12	2.32172e-65	0.804665	0.833	0.685	4.64344e-62	LVECt
HEG12	4.77706e-65	0.95897	0.848	0.705	9.55412e-62	LVECt
MGP2	6.70703e-65	1.41833	0.915	0.705	1.34141e-61	LVECt
HES12	2.56059e-64	0.888501	0.887	0.698	5.12119e-61	LVECt
RAMP32	4.41031e-64	0.469332	0.819	0.697	8.82062e-61	LVECt
SLC6A61	5.14706e-64	0.319184	0.833	0.671	1.02941e-60	LVECt
GPRC5B1	1.37873e-63	0.500668	0.833	0.734	2.75746e-60	LVECt
JAM31	3.93982e-63	0.428346	0.801	0.653	7.87965e-60	LVECt
AC004691.22	5.71943e-63	1.25017	0.922	0.783	1.14389e-59	LVECt
TM4SF12	7.81203e-63	1.15989	0.947	0.84	1.56241e-59	LVECt
NID12	1.17854e-62	0.47466	0.862	0.683	2.35708e-59	LVECt
FOXC11	1.50012e-62	0.306399	0.84	0.729	3.00024e-59	LVECt
FOXO12	5.48352e-62	0.440031	0.833	0.654	1.0967e-58	LVECt
CD2001	7.80275e-62	0.485261	0.805	0.654	1.56055e-58	LVECt
SERPINH12	9.94898e-62	0.405941	0.894	0.684	1.9898e-58	LVECt
TRIM47	1.46308e-61	0.399095	0.844	0.712	2.92615e-58	LVECt
IL332	1.57258e-61	0.304101	0.855	0.68	3.14517e-58	LVECt
DNAJC2	1.57512e-61	0.343159	0.83	0.627	3.15024e-58	LVECt
ENPP21	2.42269e-61	0.297129	0.83	0.633	4.84537e-58	LVECt
LAMA41	6.58128e-61	0.893692	0.826	0.66	1.31626e-57	LVECt
HSPG22	1.08498e-60	1.41625	0.858	0.721	2.16996e-57	LVECt
COL4A12	1.15765e-60	0.795227	0.887	0.716	2.3153e-57	LVECt
HES4	1.78082e-60	0.327343	0.837	0.676	3.56164e-57	LVECt
GJA11	1.21104e-59	0.995123	0.826	0.755	2.42209e-56	LVECt
AC119674.22	2.35479e-59	0.499442	0.904	0.69	4.70958e-56	LVECt
AL807752.62	9.56761e-59	1.0254	0.823	0.697	1.91352e-55	LVECt
PTPRB2	8.41176e-58	0.758487	0.833	0.717	1.68235e-54	LVECt
ID33	2.31858e-57	0.956756	0.851	0.63	4.63716e-54	LVECt
EXOSC72	3.49221e-57	0.646035	0.823	0.65	6.98441e-54	LVECt
FAM43A2	4.49954e-57	0.322019	0.784	0.607	8.99909e-54	LVECt
PALMD1	6.07714e-57	1.18019	0.787	0.632	1.21543e-53	LVECt
ERG2	8.31478e-57	1.03527	0.794	0.685	1.66296e-53	LVECt
[truncated: 1,252 more rows]

## Sheet: cell type specific markers
Datasets EV2 - Cell type specific markers
markers	p_val	avg_logFC	pct.1	pct.2	p_val_adj	cell_type
UQCC3	5.44139e-114	0.289508	0.885	0.555	1.08828e-110	CAFs
KRT19	1.81552e-99	0.393278	0.922	0.828	3.63104e-96	CAFs
CDH1	6.27796e-95	0.265761	0.917	0.858	1.25559e-91	CAFs
POSTN	9.52718e-91	1.67123	0.919	0.826	1.90544e-87	CAFs
SLC39A8	1.55593e-85	0.509202	0.914	0.713	3.11185e-82	CAFs
CD200	1.67823e-83	0.389971	0.912	0.847	3.35647e-80	CAFs
VCAM1	2.18132e-80	0.385845	0.929	0.813	4.36265e-77	CAFs
LMO7	8.33524e-79	0.291408	0.883	0.688	1.66705e-75	CAFs
SLPI	2.46994e-76	0.652014	0.91	0.831	4.93988e-73	CAFs
SPINT2	2.77841e-71	0.25668	0.868	0.735	5.55682e-68	CAFs
ATP2A3	5.2297e-67	0.263051	0.924	0.862	1.04594e-63	CAFs
KCNK6	4.64559e-64	0.278128	0.902	0.816	9.29118e-61	CAFs
PCDH11X	8.69917e-64	0.566464	0.915	0.847	1.73983e-60	CAFs
JUP	1.61598e-63	0.478033	0.861	0.735	3.23196e-60	CAFs
COPRS	5.57903e-62	0.707925	0.976	0.902	1.11581e-58	CAFs
COL16A1	3.18195e-61	0.25758	0.937	0.857	6.36391e-58	CAFs
VWA1	3.61534e-60	0.333729	0.904	0.575	7.23068e-57	CAFs
ANXA8	7.10859e-60	0.2539	0.912	0.838	1.42172e-56	CAFs
PLOD2	1.91056e-59	0.349376	0.905	0.723	3.82111e-56	CAFs
SPP1	6.60533e-59	0.629201	0.981	0.909	1.32107e-55	CAFs
HSD11B1	1.45122e-57	0.277367	0.882	0.801	2.90245e-54	CAFs
VDR	1.75276e-57	0.256307	0.907	0.853	3.50553e-54	CAFs
MRM2	3.81539e-57	0.283101	0.866	0.609	7.63078e-54	CAFs
CDH11	1.00617e-55	0.614436	0.922	0.813	2.01235e-52	CAFs
CCDC146	1.24059e-55	0.47909	0.914	0.835	2.48119e-52	CAFs
THBS2	9.4924e-54	1.24792	0.91	0.769	1.89848e-50	CAFs
LEF1	1.30144e-53	0.313345	0.878	0.762	2.60289e-50	CAFs
EGR2	3.16509e-52	0.613959	0.888	0.732	6.33017e-49	CAFs
PXDN	6.15791e-52	0.909748	0.941	0.759	1.23158e-48	CAFs
SOX4	7.35998e-52	0.567475	0.942	0.838	1.472e-48	CAFs
NUAK1	9.23619e-52	0.285294	0.907	0.712	1.84724e-48	CAFs
LPIN1	1.45286e-50	0.295105	0.88	0.752	2.90572e-47	CAFs
ACSL4	4.89847e-50	0.352057	0.785	0.536	9.79694e-47	CAFs
TM4SF4	6.2911e-50	0.455248	0.936	0.862	1.25822e-46	CAFs
SMAD2	3.98111e-49	0.376352	0.976	0.907	7.96222e-46	CAFs
LOXL1	2.60976e-48	0.518913	0.932	0.865	5.21953e-45	CAFs
RARRES1	5.21251e-48	0.272901	0.917	0.86	1.0425e-44	CAFs
ENC1	6.07423e-47	0.453335	0.939	0.872	1.21485e-43	CAFs
VCAN	2.69434e-45	1.2456	0.944	0.857	5.38867e-42	CAFs
SULF1	6.38555e-44	0.841154	0.915	0.855	1.27711e-40	CAFs
TXNDC5	2.5628e-43	0.443691	0.919	0.722	5.1256e-40	CAFs
SPRY1	1.09296e-42	0.806251	0.878	0.742	2.18592e-39	CAFs
TCIM	5.07937e-42	0.564376	0.871	0.695	1.01587e-38	CAFs
ZEB1	8.95891e-42	0.441877	0.871	0.629	1.79178e-38	CAFs
FNDC3B	1.29696e-41	0.602969	0.912	0.722	2.59392e-38	CAFs
PRSS23	5.71724e-41	0.591894	0.922	0.766	1.14345e-37	CAFs
PCDH11Y	8.27187e-41	0.255463	0.914	0.786	1.65437e-37	CAFs
TGFBI	2.06599e-40	0.802571	0.919	0.75	4.13198e-37	CAFs
ARF4	1.46945e-39	0.680461	0.958	0.885	2.9389e-36	CAFs
PDIA4	2.21321e-39	0.289116	0.915	0.781	4.42643e-36	CAFs
MEST	2.7982e-39	0.336813	0.936	0.843	5.5964e-36	CAFs
COL1A2	1.27593e-38	0.646945	0.929	0.894	2.55186e-35	CAFs
COL1A1	1.0318e-37	0.746322	0.937	0.874	2.0636e-34	CAFs
CADPS2	2.44668e-37	0.289136	0.843	0.776	4.89337e-34	CAFs
JTB	7.24199e-37	0.274933	0.902	0.71	1.4484e-33	CAFs
CTSK	2.03491e-36	0.458753	0.92	0.781	4.06983e-33	CAFs
COL4A2	3.05317e-36	1.27601	0.86	0.739	6.10633e-33	CAFs
MGP	4.25691e-35	0.662719	0.909	0.845	8.51382e-32	CAFs
TIMP1	5.63022e-35	0.613908	0.951	0.906	1.12604e-31	CAFs
ABL2	5.68375e-35	0.259619	0.794	0.605	1.13675e-31	CAFs
CYGB	1.00335e-34	0.311322	0.887	0.796	2.00671e-31	CAFs
S100A16	2.72279e-34	0.534561	0.863	0.739	5.44559e-31	CAFs
ITGA5	4.8245e-34	0.375047	0.883	0.769	9.64901e-31	CAFs
FBN1	1.31513e-33	0.483837	0.941	0.872	2.63027e-30	CAFs
SPON2	1.78184e-33	0.901374	0.929	0.836	3.56368e-30	CAFs
IER3	3.92574e-33	0.440237	0.89	0.786	7.85148e-30	CAFs
MINOS1-NBL1	4.14675e-33	0.304481	0.851	0.595	8.29351e-30	CAFs
ADAMTS2	5.4079e-33	0.435441	0.902	0.823	1.08158e-29	CAFs
COL3A1	1.47281e-32	0.600923	0.932	0.902	2.94562e-29	CAFs
KRT8	1.69523e-32	0.513666	0.871	0.764	3.39046e-29	CAFs
HOXB3	3.76724e-32	0.474909	0.748	0.518	7.53447e-29	CAFs
PRPF6	9.75895e-32	0.253702	0.743	0.45	1.95179e-28	CAFs
GPX7	1.08541e-31	0.378639	0.902	0.86	2.17081e-28	CAFs
GNA13	1.2371e-31	0.332722	0.829	0.572	2.4742e-28	CAFs
YIF1A	2.92775e-31	0.323046	0.86	0.479	5.8555e-28	CAFs
COL5A2	5.17413e-31	0.775124	0.959	0.836	1.03483e-27	CAFs
HIVEP1	6.28424e-31	0.316986	0.822	0.803	1.25685e-27	CAFs
SLC12A2	3.38117e-30	0.281269	0.848	0.693	6.76235e-27	CAFs
SSR4	3.53224e-30	0.452975	0.882	0.718	7.06448e-27	CAFs
GEM	1.24858e-29	0.783066	0.942	0.715	2.49716e-26	CAFs
COL5A1	3.47528e-29	0.9866	0.927	0.82	6.95056e-26	CAFs
NFIC	5.72605e-29	0.359026	0.958	0.872	1.14521e-25	CAFs
FN1	7.39377e-29	0.824226	0.863	0.855	1.47875e-25	CAFs
MPDU1	2.09928e-28	0.295166	0.788	0.75	4.19857e-25	CAFs
PDGFD	2.36326e-27	0.283799	0.308	0.688	4.72653e-24	CAFs
NAV1	7.64247e-27	0.401245	0.797	0.831	1.52849e-23	CAFs
F2R	1.17973e-26	1.07495	0.875	0.83	2.35945e-23	CAFs
STC1	3.65975e-26	0.437034	0.887	0.847	7.31949e-23	CAFs
C9	4.38574e-26	0.317739	0.92	0.863	8.77148e-23	CAFs
DAGLB	8.42602e-26	0.489116	0.915	0.759	1.6852e-22	CAFs
ITGA1	1.58849e-25	0.758087	0.917	0.686	3.17698e-22	CAFs
LUM	2.12876e-25	0.690058	0.851	0.828	4.25752e-22	CAFs
RGS1	3.4498e-25	0.50405	0.802	0.705	6.8996e-22	CAFs
TMEM98	6.05802e-25	0.502252	0.858	0.853	1.2116e-21	CAFs
HYAL2	1.19217e-24	0.271956	0.8	0.688	2.38435e-21	CAFs
COPB1	1.22606e-24	0.254131	0.892	0.734	2.45212e-21	CAFs
CTGF	3.46577e-24	1.09911	0.946	0.875	6.93154e-21	CAFs
AC004691.2	1.4411e-23	0.482793	0.853	0.72	2.88221e-20	CAFs
EZR	1.57743e-23	0.430313	0.868	0.789	3.15487e-20	CAFs
LMCD1	1.84794e-23	0.404249	0.863	0.72	3.69589e-20	CAFs
C1S	2.83489e-23	0.385244	0.964	0.882	5.66978e-20	CAFs
AC011455.2	3.04542e-23	0.284213	0.898	0.838	6.09085e-20	CAFs
FRY	5.81253e-23	0.4967	0.854	0.713	1.16251e-19	CAFs
YIPF3	6.72684e-23	0.267956	0.873	0.766	1.34537e-19	CAFs
CLEC11A	1.2718e-22	0.569413	0.858	0.788	2.5436e-19	CAFs
H1F0	2.33806e-22	0.294456	0.887	0.809	4.67611e-19	CAFs
CYR61	2.75711e-22	0.516738	0.975	0.895	5.51422e-19	CAFs
TGFB1I1	3.3555e-22	0.250618	0.854	0.619	6.711e-19	CAFs
DBN1	1.12951e-21	0.301918	0.827	0.803	2.25902e-18	CAFs
ACAA1	1.24484e-21	0.28346	0.81	0.806	2.48967e-18	CAFs
PIEZO2	1.68861e-21	0.494128	0.734	0.815	3.37721e-18	CAFs
HERPUD1	7.83403e-21	0.6506	0.9	0.782	1.56681e-17	CAFs
C1R	1.85686e-20	0.330452	0.951	0.788	3.71372e-17	CAFs
HSPH1	1.86084e-20	0.444267	0.778	0.567	3.72169e-17	CAFs
CTSB	2.20483e-20	0.896041	0.905	0.813	4.40965e-17	CAFs
ZBTB20	4.27645e-20	0.53774	0.878	0.632	8.5529e-17	CAFs
COL4A1	6.84271e-20	0.930733	0.936	0.857	1.36854e-16	CAFs
EMILIN1	8.23848e-19	0.403757	0.895	0.784	1.6477e-15	CAFs
MFAP2	1.15682e-18	0.34955	0.777	0.642	2.31365e-15	CAFs
SCP2	9.67015e-18	0.509394	0.87	0.644	1.93403e-14	CAFs
ENAH	1.3862e-17	0.351147	0.853	0.6	2.77241e-14	CAFs
CXCL10	2.30034e-17	0.252838	0.8	0.734	4.60068e-14	CAFs
FXYD2	2.36582e-17	0.466791	0.721	0.803	4.73165e-14	CAFs
MXRA8	3.65463e-17	0.877433	0.787	0.648	7.30927e-14	CAFs
COL15A1	4.20844e-17	0.302519	0.848	0.809	8.41688e-14	CAFs
GPNMB	1.49084e-16	0.418452	0.846	0.776	2.98168e-13	CAFs
CYP1B1	2.21395e-16	0.371625	0.712	0.71	4.4279e-13	CAFs
ITGBL1	3.64198e-16	0.360278	0.795	0.791	7.28396e-13	CAFs
CHST2	4.49331e-16	0.253337	0.854	0.718	8.98661e-13	CAFs
LAMB1	1.12836e-15	0.5126	0.89	0.769	2.25672e-12	CAFs
INHBA	1.18109e-15	1.38441	0.797	0.821	2.36218e-12	CAFs
HEG1	3.65764e-15	0.272829	0.873	0.813	7.31527e-12	CAFs
SERPINH1	4.50921e-15	0.64473	0.893	0.754	9.01842e-12	CAFs
LXN	4.88486e-15	0.381943	0.893	0.868	9.76973e-12	CAFs
KRT18	6.00461e-15	0.718992	0.897	0.806	1.20092e-11	CAFs
PTTG1IP	1.13256e-14	0.464552	0.893	0.841	2.26513e-11	CAFs
AC068580.4	2.0131e-14	0.260249	0.836	0.725	4.02621e-11	CAFs
PLSCR4	3.07385e-14	0.324995	0.782	0.712	6.1477e-11	CAFs
ERRFI1	5.73022e-14	0.258932	0.898	0.754	1.14604e-10	CAFs
RFTN1	4.93751e-13	0.647632	0.805	0.761	9.87502e-10	CAFs
ASPN	7.22911e-13	0.592606	0.875	0.811	1.44582e-09	CAFs
FTL	7.28373e-13	0.543476	0.975	0.872	1.45675e-09	CAFs
APOL1	1.16195e-12	0.327787	0.849	0.774	2.32389e-09	CAFs
TNFRSF12A	1.51892e-12	0.280062	0.865	0.841	3.03784e-09	CAFs
PLPP1	2.4546e-12	0.26221	0.926	0.813	4.9092e-09	CAFs
THY1	6.05981e-12	0.541661	0.849	0.749	1.21196e-08	CAFs
ANXA4	2.01037e-11	0.265069	0.915	0.841	4.02075e-08	CAFs
AXL	5.86464e-11	0.393875	0.773	0.553	1.17293e-07	CAFs
EVA1B	7.27953e-10	0.440126	0.893	0.84	1.45591e-06	CAFs
HSPA5	9.50613e-10	0.509911	0.939	0.88	1.90123e-06	CAFs
SERPING1	1.03613e-09	0.439053	0.929	0.852	2.07227e-06	CAFs
LDHA	3.48525e-09	0.339445	0.942	0.831	6.9705e-06	CAFs
TUBA1B	9.7464e-09	0.34059	0.97	0.933	1.94928e-05	CAFs
IL32	1.22899e-08	0.479777	0.714	0.683	2.45797e-05	CAFs
LTBP2	1.40554e-08	0.899498	0.729	0.816	2.81108e-05	CAFs
SREK1IP1	1.50316e-08	0.322856	0.694	0.57	3.00632e-05	CAFs
RARRES2	1.53933e-08	0.532597	0.699	0.609	3.07866e-05	CAFs
ADI1	2.38272e-08	0.275262	0.834	0.621	4.76544e-05	CAFs
SEC61G	6.15614e-08	0.293206	0.887	0.847	0.000123123	CAFs
ST5	6.18193e-08	0.4115	0.663	0.563	0.000123639	CAFs
ARL4C	6.45865e-08	0.418543	0.723	0.636	0.000129173	CAFs
LAYN	7.8559e-08	0.313856	0.788	0.782	0.000157118	CAFs
IGFBP2	1.90403e-07	0.574717	0.702	0.696	0.000380806	CAFs
PDPN	2.03463e-07	0.292971	0.662	0.715	0.000406926	CAFs
CHCHD10	5.46097e-07	0.271748	0.843	0.808	0.00109219	CAFs
ACTG1	5.93766e-07	0.337418	0.986	0.946	0.00118753	CAFs
ANXA1	6.46318e-07	0.553573	0.905	0.863	0.00129264	CAFs
LOXL2	9.29689e-07	0.631558	0.731	0.737	0.00185938	CAFs
FSTL1	9.49866e-07	0.532154	0.907	0.815	0.00189973	CAFs
SLC6A6	2.32677e-06	0.636908	0.631	0.759	0.00465353	CAFs
LAMA4	2.38927e-06	0.29036	0.75	0.769	0.00477854	CAFs
ANTXR1	3.07493e-06	0.677341	0.707	0.617	0.00614985	CAFs
PEBP1	3.1581e-06	0.364591	0.902	0.791	0.0063162	CAFs
CTSL	5.53916e-06	0.304145	0.848	0.82	0.0110783	CAFs
ATP1A1	5.82705e-06	0.292194	0.802	0.732	0.0116541	CAFs
KLF15	8.48228e-06	0.366005	0.584	0.454	0.0169646	CAFs
GREM1	2.67356e-05	0.332334	0.756	0.825	0.0534712	CAFs
HOPX	4.59337e-05	1.08256	0.653	0.779	0.0918674	CAFs
DNAJB1	5.50599e-05	0.459935	0.635	0.54	0.11012	CAFs
SERPINE1	6.17682e-05	0.588923	0.765	0.831	0.123536	CAFs
SMAD6	7.0263e-05	0.335238	0.504	0.669	0.140526	CAFs
DPYSL3	0.000146137	0.306444	0.827	0.767	0.292273	CAFs
PEPD	0.000218492	0.2906	0.712	0.668	0.436985	CAFs
ISG15	0.000366002	0.457102	0.479	0.663	0.732003	CAFs
CXCL9	0.000372974	0.577238	0.645	0.764	0.745947	CAFs
ITGA2	0.0004457	0.560105	0.646	0.793	0.8914	CAFs
PRELP	0.000616387	0.808776	0.76	0.799	1	CAFs
GGT5	0.000665162	0.319949	0.745	0.786	1	CAFs
ID3	0.000681724	0.345701	0.775	0.71	1	CAFs
TMEM106B	0.000861298	0.29086	0.854	0.75	1	CAFs
GADD45G	0.00200156	0.252063	0.677	0.661	1	CAFs
HSPA1B	0.00992503	0.446268	0.706	0.646	1	CAFs
ISLR	0.0130073	0.662101	0.743	0.786	1	CAFs
RFLNB	0.0173177	0.290874	0.602	0.538	1	CAFs
JAM3	0.0182835	0.357731	0.86	0.766	1	CAFs
FAM114A1	0.0185466	0.29208	0.821	0.808	1	CAFs
HSPA1A	0.0458717	0.43474	0.734	0.7	1	CAFs
SLC26A2	0.0468195	0.360219	0.68	0.713	1	CAFs
PALLD	0.0620102	0.280813	0.706	0.771	1	CAFs
AREG	0.0660711	0.513552	0.616	0.708	1	CAFs
ATF3	0.0817019	0.382902	0.885	0.75	1	CAFs
PLAT	0.0844545	0.600158	0.668	0.732	1	CAFs
ENG	0.102742	0.371493	0.657	0.779	1	CAFs
AEBP1	0.121282	0.391806	0.76	0.874	1	CAFs
FHL2	0.133714	0.387558	0.761	0.717	1	CAFs
PDGFRB	0.148829	0.324586	0.704	0.737	1	CAFs
MXRA5	0.210012	0.404935	0.721	0.806	1	CAFs
AC058822.1	0.232106	0.274421	0.651	0.777	1	CAFs
IFIT3	0.23421	0.282984	0.557	0.578	1	CAFs
TMEM204	0.298874	0.580742	0.496	0.562	1	CAFs
HTRA1	0.37592	0.373218	0.788	0.806	1	CAFs
APCDD1	0.521138	0.373789	0.443	0.504	1	CAFs
DKK3	0.542242	0.351238	0.663	0.735	1	CAFs
UACA	0.579276	0.551928	0.684	0.808	1	CAFs
COL18A1	0.662032	0.255138	0.729	0.728	1	CAFs
NUPR1	0.691279	0.311726	0.834	0.809	1	CAFs
F3	0.723933	0.573679	0.489	0.395	1	CAFs
CCND2	0.792728	0.306096	0.839	0.85	1	CAFs
CXCL12	1.85269e-83	2.45122	0.953	0.884	3.70537e-80	Stellate cells
CCL2	1.03355e-73	1.84901	0.966	0.839	2.06711e-70	Stellate cells
DCN	2.03751e-62	1.11419	1	0.857	4.07502e-59	Stellate cells
LIFR	4.15016e-62	1.56694	0.906	0.862	8.30032e-59	Stellate cells
SERPINF1	4.03173e-54	1.3252	0.944	0.8	8.06346e-51	Stellate cells
RGS4	2.13603e-53	0.341247	0.888	0.897	4.27206e-50	Stellate cells
IGF2	3.5068e-49	1.34475	0.893	0.88	7.0136e-46	Stellate cells
C1R	1.82246e-46	0.867249	0.987	0.84	3.64491e-43	Stellate cells
SERPINE2	2.85575e-46	0.770041	0.884	0.834	5.71149e-43	Stellate cells
C7	5.29196e-46	1.62911	0.893	0.836	1.05839e-42	Stellate cells
FAM46C	1.62801e-45	0.320952	0.85	0.842	3.25602e-42	Stellate cells
BX248415.1	3.39722e-45	0.858217	0.91	0.83	6.79445e-42	Stellate cells
CFH	5.7353e-43	0.973875	0.923	0.785	1.14706e-39	Stellate cells
CXCL14	1.49614e-42	1.1589	0.906	0.83	2.99227e-39	Stellate cells
FHL2	4.50388e-42	0.298876	0.871	0.707	9.00776e-39	Stellate cells
C1S	1.86439e-41	0.809504	0.983	0.909	3.72877e-38	Stellate cells
LOX	1.22177e-40	0.475945	0.876	0.887	2.44354e-37	Stellate cells
EPHX1	1.05136e-39	0.493493	0.845	0.746	2.10272e-36	Stellate cells
MXRA5	2.14354e-38	0.473382	0.863	0.739	4.28707e-35	Stellate cells
CXCL2	3.3164e-38	0.706722	0.863	0.859	6.63279e-35	Stellate cells
CYR61	3.46909e-38	0.683853	0.996	0.92	6.93818e-35	Stellate cells
FGL2	5.25212e-38	0.394512	0.828	0.775	1.05042e-34	Stellate cells
TNFRSF11B	6.58213e-38	0.737835	0.837	0.866	1.31643e-34	Stellate cells
GADD45A	1.13744e-36	0.305082	0.88	0.633	2.27488e-33	Stellate cells
FBLN1	4.53018e-35	1.35662	0.854	0.717	9.06035e-32	Stellate cells
FMOD	1.72934e-34	0.506508	0.871	0.699	3.45868e-31	Stellate cells
MMP23B	1.26278e-33	0.604748	0.85	0.872	2.52556e-30	Stellate cells
RND3	1.3594e-33	0.491604	0.858	0.689	2.7188e-30	Stellate cells
MFAP4	1.93096e-33	1.10541	0.906	0.881	3.86191e-30	Stellate cells
COL6A1	1.96734e-33	0.9718	0.906	0.843	3.93468e-30	Stellate cells
COLEC12	2.97766e-33	0.28162	0.82	0.856	5.95533e-30	Stellate cells
CXCL8	3.01364e-32	0.282544	0.863	0.874	6.02728e-29	Stellate cells
MMP2	3.06046e-32	0.766889	0.854	0.874	6.12092e-29	Stellate cells
OGN	3.36267e-32	0.517689	0.888	0.873	6.72535e-29	Stellate cells
THBS1	1.56413e-31	0.878226	0.953	0.85	3.12826e-28	Stellate cells
TMEM176B	5.86574e-31	0.676082	0.888	0.889	1.17315e-27	Stellate cells
COL14A1	6.30096e-31	0.67652	0.91	0.879	1.26019e-27	Stellate cells
GATA6	9.40071e-31	0.379285	0.858	0.891	1.88014e-27	Stellate cells
EFEMP1	2.33544e-30	1.25004	0.94	0.826	4.67089e-27	Stellate cells
IGFBP3	2.88481e-30	1.63154	0.876	0.784	5.76962e-27	Stellate cells
SOD2	9.19491e-30	0.477474	0.841	0.875	1.83898e-26	Stellate cells
GJA1	4.28103e-29	0.378373	0.85	0.899	8.56205e-26	Stellate cells
IGFBP4	9.12825e-29	0.666423	0.974	0.844	1.82565e-25	Stellate cells
G0S2	1.67186e-28	0.507884	0.712	0.617	3.34372e-25	Stellate cells
IGF1	2.09076e-28	0.554508	0.845	0.844	4.18153e-25	Stellate cells
ADH1B	1.23657e-27	0.986035	0.807	0.872	2.47315e-24	Stellate cells
PAPPA	1.41826e-27	0.347231	0.798	0.835	2.83651e-24	Stellate cells
ERRFI1	4.72651e-27	0.420171	0.897	0.809	9.45302e-24	Stellate cells
ALDH1A1	1.09962e-25	1.09626	0.815	0.822	2.19924e-22	Stellate cells
CD74	1.26676e-25	1.05941	0.931	0.865	2.53352e-22	Stellate cells
TMEM56	1.89643e-25	0.867934	0.867	0.884	3.79286e-22	Stellate cells
PTGIS	2.52209e-25	0.624369	0.876	0.902	5.04417e-22	Stellate cells
APOE	4.32702e-25	0.620037	0.901	0.826	8.65403e-22	Stellate cells
OLFML3	6.33185e-25	0.658657	0.815	0.757	1.26637e-21	Stellate cells
MASP1	9.23439e-25	1.57773	0.845	0.829	1.84688e-21	Stellate cells
SDC4	1.68904e-24	0.498888	0.828	0.822	3.37808e-21	Stellate cells
PLXNB2	3.13503e-24	0.294737	0.824	0.851	6.27007e-21	Stellate cells
NEXN	6.7103e-24	0.501811	0.854	0.731	1.34206e-20	Stellate cells
GGT5	7.53354e-24	0.475276	0.807	0.755	1.50671e-20	Stellate cells
COL6A2	9.50291e-24	0.669572	0.966	0.945	1.90058e-20	Stellate cells
LXN	1.43514e-23	0.403924	0.867	0.884	2.87029e-20	Stellate cells
ANGPTL2	2.18833e-23	0.546501	0.82	0.665	4.37666e-20	Stellate cells
GPX3	6.27895e-23	0.929997	0.824	0.679	1.25579e-19	Stellate cells
PLTP	4.35207e-22	0.450277	0.863	0.858	8.70415e-19	Stellate cells
FXYD1	3.65484e-21	0.298434	0.773	0.695	7.30969e-18	Stellate cells
CFI	3.28852e-20	0.346406	0.858	0.881	6.57705e-17	Stellate cells
RBP1	3.38195e-20	0.870268	0.815	0.864	6.76391e-17	Stellate cells
ELN	3.98989e-20	0.564649	0.833	0.891	7.97978e-17	Stellate cells
SRPX	4.7818e-20	0.875123	0.747	0.844	9.5636e-17	Stellate cells
HLA-DRB1	2.64135e-19	0.992963	0.854	0.859	5.28269e-16	Stellate cells
FBLN2	5.40329e-19	0.375331	0.893	0.903	1.08066e-15	Stellate cells
APOL1	6.85971e-19	0.316194	0.837	0.805	1.37194e-15	Stellate cells
NNMT	8.23e-19	0.529106	0.927	0.851	1.646e-15	Stellate cells
SERPINE1	2.00017e-18	0.308887	0.91	0.771	4.00033e-15	Stellate cells
ECM1	2.58564e-18	0.798483	0.82	0.862	5.17128e-15	Stellate cells
C2CD2	2.74567e-18	0.263189	0.734	0.637	5.49135e-15	Stellate cells
SPARC	2.12756e-17	0.594883	0.987	0.895	4.25511e-14	Stellate cells
CRISPLD2	2.83876e-17	0.588333	0.897	0.812	5.67753e-14	Stellate cells
ITGA9	3.00407e-17	0.698735	0.764	0.72	6.00813e-14	Stellate cells
MEST	3.83899e-17	0.256966	0.871	0.894	7.67798e-14	Stellate cells
GAS1	9.14047e-17	0.393204	0.837	0.887	1.82809e-13	Stellate cells
IGFBP7	1.44682e-16	0.398281	0.996	0.947	2.89364e-13	Stellate cells
PIK3R3	1.89241e-16	0.251202	0.79	0.832	3.78482e-13	Stellate cells
COL3A1	4.71052e-16	0.544649	0.983	0.901	9.42105e-13	Stellate cells
APOC3	8.36042e-16	0.282829	0.678	0.887	1.67208e-12	Stellate cells
LAMB1	1.6592e-15	0.386919	0.884	0.816	3.3184e-12	Stellate cells
FGFR2	3.81641e-15	0.805513	0.768	0.886	7.63282e-12	Stellate cells
MPP6	4.07805e-15	0.33011	0.781	0.884	8.1561e-12	Stellate cells
KLF4	5.53491e-15	0.252575	0.837	0.815	1.10698e-11	Stellate cells
SDC3	8.111e-15	0.262912	0.803	0.893	1.6222e-11	Stellate cells
EMILIN1	1.64734e-14	0.350591	0.871	0.832	3.29467e-11	Stellate cells
RELN	1.69993e-14	0.696031	0.751	0.679	3.39985e-11	Stellate cells
METTL7A	5.3391e-14	0.296875	0.811	0.856	1.06782e-10	Stellate cells
C3	5.98486e-14	0.897708	0.91	0.906	1.19697e-10	Stellate cells
HSPB6	1.0769e-13	0.517213	0.841	0.792	2.1538e-10	Stellate cells
EPAS1	1.50776e-13	0.270771	0.876	0.737	3.01552e-10	Stellate cells
AC058822.1	6.86613e-13	0.499119	0.708	0.716	1.37323e-09	Stellate cells
LHFPL6	8.82858e-13	0.277259	0.828	0.759	1.76572e-09	Stellate cells
COL1A2	1.08838e-12	0.513638	0.979	0.895	2.17676e-09	Stellate cells
CCDC80	1.17715e-12	0.932756	0.906	0.885	2.3543e-09	Stellate cells
EMP1	1.32656e-12	0.498624	0.893	0.856	2.65312e-09	Stellate cells
LUM	1.61771e-12	0.416785	0.944	0.814	3.23543e-09	Stellate cells
STEAP4	6.81992e-12	1.45556	0.734	0.809	1.36398e-08	Stellate cells
COL1A1	1.36514e-11	0.466412	0.97	0.89	2.73028e-08	Stellate cells
FBN1	5.0071e-11	0.318171	0.906	0.906	1.00142e-07	Stellate cells
PIM1	8.58173e-11	0.486506	0.841	0.84	1.71635e-07	Stellate cells
APLNR	1.03561e-10	0.454759	0.704	0.619	2.07122e-07	Stellate cells
PTGDS	2.15927e-10	1.27654	0.687	0.802	4.31854e-07	Stellate cells
MMP19	3.6219e-10	0.451423	0.79	0.785	7.2438e-07	Stellate cells
RARRES1	5.06346e-10	0.33864	0.85	0.898	1.01269e-06	Stellate cells
RGCC	3.06077e-09	0.32614	0.781	0.788	6.12153e-06	Stellate cells
FAM92A	3.85988e-09	0.316963	0.734	0.801	7.71975e-06	Stellate cells
APOH	5.03367e-08	0.391041	0.76	0.883	0.000100673	Stellate cells
HLA-DPA1	2.21957e-07	0.498742	0.833	0.8	0.000443913	Stellate cells
BICC1	3.61854e-07	0.379537	0.777	0.854	0.000723709	Stellate cells
NFIB	3.82107e-07	0.504791	0.858	0.883	0.000764214	Stellate cells
FHL1	1.8606e-06	0.397577	0.876	0.862	0.0037212	Stellate cells
ADAMTS2	3.30515e-06	0.334583	0.803	0.877	0.0066103	Stellate cells
ERO1A	3.3543e-06	0.269557	0.82	0.835	0.0067086	Stellate cells
TNXB	7.95373e-06	0.397727	0.691	0.883	0.0159075	Stellate cells
APOA2	8.45553e-06	0.355153	0.687	0.878	0.0169111	Stellate cells
MATN2	1.01773e-05	0.505141	0.734	0.859	0.0203547	Stellate cells
PCOLCE	1.29058e-05	0.442798	0.7	0.72	0.0258116	Stellate cells
QPRT	5.05775e-05	0.262275	0.485	0.774	0.101155	Stellate cells
AGTR1	6.85855e-05	0.7303	0.674	0.871	0.137171	Stellate cells
TIMP1	7.28081e-05	0.288828	0.97	0.918	0.145616	Stellate cells
ABCC9	7.53563e-05	0.384726	0.386	0.556	0.150713	Stellate cells
HLA-DRA	0.000295098	0.298612	0.798	0.844	0.590196	Stellate cells
SELENOP	0.00033694	0.335005	0.747	0.83	0.67388	Stellate cells
RARRES2	0.00134101	0.342948	0.635	0.658	1	Stellate cells
FLRT2	0.00404299	0.365285	0.811	0.864	1	Stellate cells
HPX	0.00425434	0.256148	0.815	0.891	1	Stellate cells
FSTL3	0.00513581	0.470357	0.734	0.834	1	Stellate cells
CAPG	0.00572898	0.314141	0.794	0.831	1	Stellate cells
MRC2	0.00582073	0.352972	0.837	0.881	1	Stellate cells
BNIP3L	0.00619819	0.280765	0.631	0.751	1	Stellate cells
PGGHG	0.00806353	0.275533	0.605	0.637	1	Stellate cells
EDNRB	0.0111642	0.777399	0.695	0.805	1	Stellate cells
ARID3A	0.0823916	0.288544	0.815	0.849	1	Stellate cells
CYP1B1	0.153229	0.296877	0.648	0.727	1	Stellate cells
SDHAF3	0.189798	0.37396	0.609	0.694	1	Stellate cells
MARC2	0.231783	0.295782	0.652	0.767	1	Stellate cells
TGFBR3	0.304628	0.256092	0.592	0.784	1	Stellate cells
COL16A1	0.439574	0.290941	0.833	0.913	1	Stellate cells
TMEM176A	0.514213	0.518111	0.76	0.876	1	Stellate cells
LYZ	0.515513	0.434337	0.777	0.86	1	Stellate cells
TNFRSF21	0.554748	0.420583	0.618	0.846	1	Stellate cells
C10orf10	0.605928	0.334741	0.635	0.752	1	Stellate cells
C2	0.938103	0.265382	0.734	0.848	1	Stellate cells
RUNX1T1	0.991721	0.27557	0.682	0.813	1	Stellate cells
PLVAP	1.0221e-60	0.268041	0.934	0.581	2.04419e-57	Pericytes
PECAM1	1.56714e-48	0.268444	0.928	0.723	3.13429e-45	Pericytes
CAT	8.07137e-48	0.539944	0.921	0.619	1.61427e-44	Pericytes
TLR5	8.90769e-46	0.295456	0.934	0.874	1.78154e-42	Pericytes
RGS5	3.80259e-45	1.33565	0.954	0.653	7.60519e-42	Pericytes
SORBS1	4.25131e-45	0.330785	0.941	0.688	8.50261e-42	Pericytes
PFDN4	1.45899e-44	0.435847	0.947	0.84	2.91798e-41	Pericytes
EMCN	8.31194e-44	0.413044	0.934	0.823	1.66239e-40	Pericytes
LAMA5	5.81198e-41	0.452151	0.941	0.869	1.1624e-37	Pericytes
GSTM4	4.41023e-39	0.387789	0.928	0.762	8.82045e-36	Pericytes
LDB2	1.14356e-38	0.267133	0.934	0.721	2.28711e-35	Pericytes
ALDOB	1.53964e-38	0.458006	0.941	0.828	3.07929e-35	Pericytes
FGA	9.50556e-36	0.843547	0.934	0.823	1.90111e-32	Pericytes
BPNT1	1.93711e-33	0.257939	0.888	0.643	3.87422e-30	Pericytes
FABP4	8.39144e-33	0.725281	0.914	0.828	1.67829e-29	Pericytes
SPRED1	1.13252e-31	0.379276	0.816	0.389	2.26504e-28	Pericytes
LGMN	1.04856e-30	0.475536	0.914	0.791	2.09712e-27	Pericytes
RNASE1	5.04156e-29	0.253003	0.888	0.832	1.00831e-25	Pericytes
FLT1	1.31284e-28	0.27931	0.928	0.83	2.62568e-25	Pericytes
LCP1	1.33542e-27	0.373374	0.908	0.716	2.67084e-24	Pericytes
ABCC9	1.71929e-27	0.250811	0.803	0.482	3.43857e-24	Pericytes
IGLL5	2.97139e-26	0.278651	0.632	0.837	5.94278e-23	Pericytes
CBFA2T3	1.23796e-24	0.33687	0.151	0.187	2.47592e-21	Pericytes
CAV1	7.2974e-24	0.71028	0.855	0.655	1.45948e-20	Pericytes
ITM2C	9.40132e-24	0.405628	0.941	0.865	1.88026e-20	Pericytes
NFIL3	1.50049e-23	0.254974	0.895	0.791	3.00098e-20	Pericytes
NES	2.17713e-22	0.757544	0.928	0.687	4.35426e-19	Pericytes
HLA-DRB5	3.16132e-21	0.251747	0.829	0.716	6.32264e-18	Pericytes
H2AFZ	8.17501e-21	0.524368	0.941	0.807	1.635e-17	Pericytes
ANGPT2	1.15674e-19	0.69459	0.816	0.754	2.31348e-16	Pericytes
SDHB	7.3337e-19	0.568536	0.914	0.831	1.46674e-15	Pericytes
DNASE1L3	1.24196e-18	0.328804	0.928	0.868	2.48392e-15	Pericytes
ZNF597	1.74884e-18	0.326187	0.632	0.804	3.49769e-15	Pericytes
SPARCL1	2.10939e-18	0.624844	0.901	0.798	4.21878e-15	Pericytes
FXYD6-FXYD2	4.13815e-18	0.47042	0.914	0.805	8.2763e-15	Pericytes
CD36	8.72765e-18	0.594814	0.849	0.776	1.74553e-14	Pericytes
LRRC32	1.50675e-17	0.635629	0.882	0.731	3.0135e-14	Pericytes
NSD2	2.08484e-17	0.346628	0.928	0.825	4.16967e-14	Pericytes
UQCRFS1	3.2273e-17	0.365951	0.928	0.708	6.45459e-14	Pericytes
AGT	1.14939e-16	0.440048	0.829	0.632	2.29877e-13	Pericytes
ORM1	2.7163e-15	0.437767	0.928	0.796	5.4326e-12	Pericytes
INSIG1	5.09806e-15	0.315466	0.928	0.833	1.01961e-11	Pericytes
ADAMTS9	8.25688e-15	0.433558	0.862	0.801	1.65138e-11	Pericytes
A2M	2.22459e-14	0.989377	0.941	0.824	4.44919e-11	Pericytes
MCFD2	2.99009e-14	0.803134	0.882	0.759	5.98017e-11	Pericytes
ADAMTS1	2.04421e-13	0.373215	0.921	0.828	4.08842e-10	Pericytes
ANGPTL4	1.37467e-12	0.437022	0.671	0.354	2.74934e-09	Pericytes
TPPP3	2.09662e-12	0.917322	0.704	0.517	4.19324e-09	Pericytes
SASH1	5.55576e-12	0.344181	0.783	0.835	1.11115e-08	Pericytes
CCND2	7.9682e-12	0.50103	0.914	0.834	1.59364e-08	Pericytes
SEC11C	1.66353e-11	0.401057	0.849	0.716	3.32706e-08	Pericytes
TBX2	2.94476e-11	0.91293	0.783	0.737	5.88951e-08	Pericytes
SYTL2	5.16817e-11	0.404811	0.921	0.804	1.03363e-07	Pericytes
CDCA4	1.16152e-10	0.414927	0.612	0.751	2.32305e-07	Pericytes
CA2	1.43259e-10	0.304492	0.447	0.703	2.86518e-07	Pericytes
OLFML2B	2.57085e-10	0.302352	0.914	0.829	5.14169e-07	Pericytes
IFI27	3.55533e-10	0.447676	0.789	0.682	7.11066e-07	Pericytes
ATP1B3	3.57062e-10	0.515221	0.888	0.781	7.14123e-07	Pericytes
ETS1	3.5875e-10	0.397841	0.882	0.8	7.175e-07	Pericytes
ALDOA	4.69349e-10	0.690784	0.947	0.834	9.38698e-07	Pericytes
ATP5G3	5.24075e-10	0.931289	0.888	0.795	1.04815e-06	Pericytes
SCD5	8.16799e-10	0.254168	0.572	0.762	1.6336e-06	Pericytes
CRIP2	1.14949e-09	0.57572	0.855	0.655	2.29899e-06	Pericytes
ENPEP	2.26262e-09	0.297481	0.809	0.712	4.52523e-06	Pericytes
EPAS1	3.6545e-09	0.822546	0.855	0.751	7.309e-06	Pericytes
LENG1	7.40193e-09	0.334924	0.711	0.796	1.48039e-05	Pericytes
ADGRF5	9.19794e-09	0.919069	0.711	0.598	1.83959e-05	Pericytes
KANK2	1.06285e-08	0.427934	0.789	0.561	2.1257e-05	Pericytes
APCDD1	1.27216e-08	0.360446	0.23	0.51	2.54433e-05	Pericytes
LNX2	1.33573e-08	0.276271	0.921	0.877	2.67146e-05	Pericytes
CD9	1.71949e-08	0.415227	0.875	0.741	3.43899e-05	Pericytes
GPRC5C	3.51438e-08	0.470546	0.855	0.779	7.02877e-05	Pericytes
FAM213A	2.19966e-07	0.461331	0.888	0.863	0.000439931	Pericytes
LDLRAD3	2.41088e-07	0.270651	0.783	0.812	0.000482175	Pericytes
ADAMTS4	6.4088e-07	0.328102	0.625	0.819	0.00128176	Pericytes
PPP1R14A	1.06223e-06	0.350816	0.875	0.685	0.00212447	Pericytes
EDNRB	1.73102e-06	0.323754	0.724	0.793	0.00346204	Pericytes
SRI	2.0591e-06	0.438074	0.855	0.794	0.00411821	Pericytes
APOLD1	2.16225e-06	0.702367	0.77	0.773	0.0043245	Pericytes
TSC22D1	5.66195e-06	0.563533	0.711	0.542	0.0113239	Pericytes
KLF15	7.43862e-06	0.386311	0.711	0.49	0.0148772	Pericytes
INSR	8.4508e-06	0.509563	0.901	0.832	0.0169016	Pericytes
ADAP2	1.4832e-05	0.288272	0.487	0.662	0.0296641	Pericytes
FILIP1L	2.6412e-05	0.520795	0.934	0.852	0.0528239	Pericytes
SMC4	2.77693e-05	0.435732	0.895	0.784	0.0555386	Pericytes
ALAS1	4.58582e-05	0.392273	0.704	0.622	0.0917165	Pericytes
CD83	4.64699e-05	0.302933	0.796	0.682	0.0929399	Pericytes
ESAM	5.93614e-05	0.400916	0.724	0.702	0.118723	Pericytes
CAMK2N1	9.74906e-05	0.363565	0.52	0.714	0.194981	Pericytes
BCAT2	0.000112086	0.269363	0.566	0.699	0.224173	Pericytes
CRIP1	0.00021366	0.260933	0.75	0.755	0.427319	Pericytes
IL1RL1	0.000233856	0.721006	0.796	0.704	0.467713	Pericytes
PROCR	0.000234848	0.360008	0.816	0.836	0.469696	Pericytes
PPP1R11	0.000243277	0.325757	0.651	0.456	0.486554	Pericytes
MALL	0.000319487	0.269779	0.724	0.746	0.638973	Pericytes
IL33	0.00100752	0.289468	0.875	0.778	1	Pericytes
NFATC2	0.0011795	0.267643	0.711	0.592	1	Pericytes
STK38L	0.00199052	0.306483	0.763	0.758	1	Pericytes
CSRP2	0.00289524	0.637539	0.454	0.627	1	Pericytes
TM4SF1	0.00337646	0.403473	0.947	0.91	1	Pericytes
TPM1	0.00382411	0.275328	0.947	0.908	1	Pericytes
ID4	0.0050388	0.269735	0.868	0.766	1	Pericytes
NDUFA4L2	0.00607781	1.11255	0.605	0.625	1	Pericytes
S1PR3	0.00890255	0.274403	0.513	0.631	1	Pericytes
PCYOX1	0.0105067	0.274104	0.77	0.668	1	Pericytes
NFASC	0.0121976	0.263514	0.533	0.756	1	Pericytes
CYTH3	0.0128866	0.415416	0.757	0.668	1	Pericytes
RRM1	0.0139957	0.319613	0.836	0.722	1	Pericytes
NCOA7	0.0231335	0.47263	0.717	0.749	1	Pericytes
TSG101	0.0254697	0.263129	0.533	0.689	1	Pericytes
TUBA1B	0.0388856	0.274474	0.974	0.948	1	Pericytes
TLCD2	0.0494367	0.324907	0.921	0.797	1	Pericytes
MCAM	0.0634237	0.291854	0.684	0.782	1	Pericytes
WDR66	0.0637727	0.35155	0.921	0.829	1	Pericytes
ENG	0.0669043	0.334421	0.783	0.708	1	Pericytes
KCTD17	0.082047	0.259726	0.928	0.841	1	Pericytes
SEPHS2	0.0849549	0.298148	0.908	0.733	1	Pericytes
SNIP1	0.11656	0.53685	0.908	0.77	1	Pericytes
SDC2	0.14265	0.346361	0.789	0.774	1	Pericytes
TESC	0.167844	0.376402	0.697	0.697	1	Pericytes
ACTA2	0.2186	0.317513	0.934	0.943	1	Pericytes
CYGB	0.228272	0.315021	0.776	0.851	1	Pericytes
MT-ND5	0.271537	0.263953	1	0.995	1	Pericytes
ORMDL1	0.29481	0.612905	0.743	0.7	1	Pericytes
HLA-DRA	0.322009	0.250522	0.928	0.822	1	Pericytes
MYO1D	0.395253	0.369207	0.809	0.807	1	Pericytes
CSTB	0.404624	0.338358	0.757	0.77	1	Pericytes
MAP1B	0.424787	0.284236	0.592	0.748	1	Pericytes
PDLIM7	0.445299	0.263062	0.928	0.83	1	Pericytes
LHFPL6	0.457834	0.293548	0.684	0.786	1	Pericytes
NID1	0.535754	0.361813	0.651	0.734	1	Pericytes
WIPI2	0.570721	0.328007	0.849	0.784	1	Pericytes
CDH6	0.696824	0.356206	0.625	0.602	1	Pericytes
ID3	0.752186	0.329856	0.658	0.755	1	Pericytes
AC073896.1	0.755975	0.331938	0.757	0.672	1	Pericytes
CPE	0.759363	0.680384	0.743	0.863	1	Pericytes
EPB41L1	0.807266	0.568165	0.658	0.736	1	Pericytes
JAG1	0.880085	0.495035	0.75	0.824	1	Pericytes
COBLL1	0.902558	0.569668	0.697	0.68	1	Pericytes
CST3	0.905444	0.285973	0.888	0.836	1	Pericytes
COL18A1	0.953391	0.275188	0.632	0.743	1	Pericytes
MYH11	2.34253e-93	3.17698	0.962	0.73	4.68507e-90	vSMC
MT1M	1.11521e-74	2.47295	0.928	0.697	2.23043e-71	vSMC
CRIP1	6.61065e-71	2.08292	0.957	0.711	1.32213e-67	vSMC
MCAM	1.66799e-66	2.11723	0.933	0.735	3.33599e-63	vSMC
FOXC1	8.65181e-60	1.17048	0.875	0.803	1.73036e-56	vSMC
ITGA3	1.17143e-59	0.310676	0.822	0.505	2.34285e-56	vSMC
TREX2	2.74861e-58	0.381776	0.841	0.371	5.49722e-55	vSMC
COG3	3.88676e-58	0.299224	0.837	0.659	7.77352e-55	vSMC
CBFA2T3	5.19817e-58	0.300776	0.702	0.072	1.03963e-54	vSMC
EXTL3	9.62234e-57	0.516993	0.832	0.665	1.92447e-53	vSMC
IL6	1.9376e-56	1.67133	0.88	0.887	3.87521e-53	vSMC
SRD5A3	5.46554e-55	0.325539	0.861	0.848	1.09311e-51	vSMC
AMBP	2.32345e-54	0.407117	0.841	0.732	4.6469e-51	vSMC
ADIRF	3.19798e-53	2.20963	0.928	0.872	6.39596e-50	vSMC
SPARCL1	8.78648e-53	1.63836	0.894	0.794	1.7573e-49	vSMC
SMARCA4	1.78617e-52	0.981146	0.875	0.895	3.57234e-49	vSMC
NR4A3	2.92785e-52	1.14591	0.88	0.889	5.8557e-49	vSMC
NRGN	1.43324e-51	1.46912	0.856	0.801	2.86648e-48	vSMC
PPARGC1A	1.53589e-51	0.357905	0.827	0.816	3.07178e-48	vSMC
CX3CL1	5.20175e-51	0.482528	0.827	0.842	1.04035e-47	vSMC
ACKR3	3.58892e-50	1.0162	0.851	0.881	7.17784e-47	vSMC
S100A4	1.4153e-49	1.37285	0.861	0.759	2.8306e-46	vSMC
SART3	4.72784e-49	0.386541	0.173	0.704	9.45567e-46	vSMC
MYL9	7.4498e-49	1.08737	0.952	0.837	1.48996e-45	vSMC
TAGLN	1.35169e-48	0.896155	0.986	0.94	2.70337e-45	vSMC
MT1A	7.72773e-48	1.42099	0.865	0.853	1.54555e-44	vSMC
CPE	3.0402e-46	0.988713	0.87	0.843	6.0804e-43	vSMC
EPB41L1	9.29066e-46	0.447295	0.851	0.7	1.85813e-42	vSMC
AOC3	1.63809e-45	0.588345	0.779	0.473	3.27617e-42	vSMC
CRIP2	3.06499e-45	1.07452	0.918	0.63	6.12999e-42	vSMC
NPNT	7.2812e-43	0.497345	0.832	0.707	1.45624e-39	vSMC
DSTN	1.473e-41	1.46037	0.913	0.911	2.946e-38	vSMC
KCTD9	4.52808e-41	0.347601	0.827	0.8	9.05617e-38	vSMC
APBB1	1.48457e-40	0.392881	0.837	0.795	2.96914e-37	vSMC
ANGPTL4	3.37878e-40	0.584624	0.721	0.325	6.75756e-37	vSMC
NDUFA4L2	1.56294e-39	0.650548	0.827	0.579	3.12587e-36	vSMC
CRYAB	2.29098e-38	0.967214	0.889	0.845	4.58196e-35	vSMC
CHMP4C	1.51244e-37	0.276186	0.788	0.753	3.02487e-34	vSMC
MFGE8	7.3228e-37	0.973991	0.856	0.587	1.46456e-33	vSMC
ESAM	8.06921e-37	0.623365	0.817	0.68	1.61384e-33	vSMC
TMEM131L	9.6078e-37	0.344847	0.702	0.868	1.92156e-33	vSMC
MOB2	2.41208e-36	0.600893	0.812	0.693	4.82415e-33	vSMC
GPRC5C	1.00996e-35	0.495573	0.812	0.784	2.01993e-32	vSMC
SLC22A17	7.67253e-35	0.29011	0.644	0.31	1.53451e-31	vSMC
TPM2	1.30477e-34	1.13821	0.889	0.883	2.60953e-31	vSMC
PLAC9	1.85696e-34	0.895115	0.861	0.796	3.71392e-31	vSMC
SOD3	4.98857e-34	1.4784	0.913	0.772	9.97714e-31	vSMC
ALB	3.85775e-33	0.719687	0.942	0.964	7.71549e-30	vSMC
PUSL1	7.80034e-33	0.296815	0.832	0.789	1.56007e-29	vSMC
LAMA5	8.75792e-33	0.5924	0.837	0.887	1.75158e-29	vSMC
ACTA2	9.49373e-32	0.795897	0.957	0.939	1.89875e-28	vSMC
FGFR3	3.9868e-30	0.275603	0.793	0.832	7.9736e-27	vSMC
CCDC3	1.01278e-29	0.89307	0.904	0.857	2.02555e-26	vSMC
SERAC1	6.46997e-29	0.301647	0.769	0.851	1.29399e-25	vSMC
SLIT3	1.64004e-28	1.06146	0.808	0.872	3.28008e-25	vSMC
GADD45B	8.13704e-28	1.3395	0.865	0.862	1.62741e-24	vSMC
THBD	1.04341e-27	0.384634	0.841	0.855	2.08682e-24	vSMC
SMARCD3	1.66791e-27	0.477288	0.784	0.709	3.33582e-24	vSMC
HES4	3.97107e-27	1.24068	0.865	0.818	7.94215e-24	vSMC
KCTD21	9.55852e-27	0.253893	0.793	0.746	1.9117e-23	vSMC
ZNF331	1.24104e-26	1.27894	0.861	0.89	2.48208e-23	vSMC
GPRC5B	1.71698e-26	0.385058	0.779	0.824	3.43396e-23	vSMC
ALKAL2	2.09286e-26	0.297872	0.774	0.89	4.18571e-23	vSMC
CAVIN3	3.15546e-26	0.932915	0.856	0.828	6.31093e-23	vSMC
ITGA8	3.72462e-26	1.2761	0.75	0.855	7.44924e-23	vSMC
PDK4	1.97294e-25	1.69152	0.764	0.711	3.94588e-22	vSMC
MYLK	2.03564e-25	0.95576	0.923	0.884	4.07129e-22	vSMC
CYP3A4	2.79837e-24	0.254884	0.755	0.816	5.59674e-21	vSMC
S100A6	7.4962e-24	1.06818	0.885	0.835	1.49924e-20	vSMC
MT1X	1.13596e-23	1.66809	0.764	0.665	2.27193e-20	vSMC
AK1	3.81664e-23	0.562443	0.793	0.822	7.63328e-20	vSMC
ST3GAL3	1.2353e-22	0.269738	0.764	0.867	2.4706e-19	vSMC
TNS1	1.26226e-22	1.04349	0.865	0.72	2.52451e-19	vSMC
ALDH2	5.63615e-22	0.368674	0.865	0.88	1.12723e-18	vSMC
ADAMTS1	2.72391e-21	1.53469	0.812	0.845	5.44782e-18	vSMC
SOD1	2.96726e-21	0.354709	0.894	0.736	5.93451e-18	vSMC
ST6GAL1	4.53787e-21	0.293809	0.822	0.887	9.07575e-18	vSMC
TP53I11	1.27142e-20	0.431195	0.817	0.862	2.54283e-17	vSMC
WDR43	4.61469e-20	0.262833	0.428	0.731	9.22938e-17	vSMC
MT1G	3.66016e-19	0.917762	0.75	0.746	7.32032e-16	vSMC
FABP4	4.07573e-19	0.520586	0.76	0.857	8.15145e-16	vSMC
MT1E	4.8007e-19	1.29394	0.808	0.754	9.60141e-16	vSMC
RHOB	1.39632e-18	1.05248	0.784	0.746	2.79264e-15	vSMC
CSRP1	2.80011e-18	1.27163	0.87	0.863	5.60022e-15	vSMC
AK4	3.00314e-18	0.640931	0.798	0.89	6.00629e-15	vSMC
DYNLRB1	9.65132e-18	0.529374	0.774	0.681	1.93026e-14	vSMC
CNN1	3.86488e-17	1.178	0.803	0.828	7.72976e-14	vSMC
MT2A	4.01867e-17	0.620209	0.918	0.905	8.03734e-14	vSMC
PDCD5	4.11945e-17	0.268015	0.865	0.853	8.23889e-14	vSMC
IGFBP5	1.86678e-16	0.763557	0.918	0.918	3.73356e-13	vSMC
DIS3	4.42053e-16	0.281828	0.798	0.857	8.84105e-13	vSMC
APOC1	8.49732e-16	0.27955	0.75	0.743	1.69946e-12	vSMC
CCDC112	9.43073e-16	0.264668	0.812	0.749	1.88615e-12	vSMC
FADS1	1.10235e-15	0.309996	0.764	0.81	2.2047e-12	vSMC
MT-ATP6	1.23775e-15	0.335577	1	1	2.47549e-12	vSMC
PHLDA2	1.58046e-15	0.914069	0.635	0.564	3.16092e-12	vSMC
ZBTB16	2.11603e-15	0.28228	0.183	0.375	4.23205e-12	vSMC
MT-CO1	2.47946e-15	0.313411	1	1	4.95891e-12	vSMC
PHLDB2	1.02243e-14	0.553493	0.769	0.751	2.04485e-11	vSMC
ENPEP	2.18403e-14	0.603388	0.764	0.716	4.36806e-11	vSMC
CCND1	2.54592e-14	0.353813	0.697	0.489	5.09184e-11	vSMC
NOTCH3	2.92841e-14	0.806758	0.817	0.8	5.85682e-11	vSMC
HSPB8	4.59334e-14	0.480239	0.76	0.765	9.18667e-11	vSMC
RASD1	1.94269e-13	1.11143	0.712	0.827	3.88539e-10	vSMC
NAPRT	1.95889e-13	0.295714	0.74	0.89	3.91778e-10	vSMC
TWSG1	2.76179e-13	0.286904	0.75	0.668	5.52358e-10	vSMC
SYNPO2	2.74221e-12	0.584383	0.812	0.859	5.48441e-09	vSMC
MT-CO2	5.7367e-12	0.294192	1	0.999	1.14734e-08	vSMC
TP53INP2	2.06677e-11	0.317331	0.524	0.856	4.13355e-08	vSMC
TPM1	3.03878e-11	0.655264	0.923	0.911	6.07757e-08	vSMC
CAVIN1	5.00215e-11	0.716355	0.87	0.884	1.00043e-07	vSMC
CTAGE5	1.5146e-10	0.254945	0.365	0.696	3.02921e-07	vSMC
KLF2	1.77733e-10	0.338062	0.712	0.876	3.55466e-07	vSMC
CALD1	2.72483e-10	0.48249	0.918	0.838	5.44966e-07	vSMC
PHF1	4.03063e-10	0.305267	0.788	0.861	8.06126e-07	vSMC
CKB	5.38405e-10	1.02579	0.654	0.715	1.07681e-06	vSMC
SORBS2	5.83272e-10	1.25226	0.712	0.87	1.16654e-06	vSMC
HRG	7.37203e-10	0.250471	0.774	0.833	1.47441e-06	vSMC
SLC2A4RG	1.40413e-09	0.292652	0.611	0.889	2.80827e-06	vSMC
NET1	2.69125e-09	1.08885	0.62	0.63	5.3825e-06	vSMC
FXYD1	4.19334e-09	0.420999	0.433	0.769	8.38669e-06	vSMC
NFIL3	5.85211e-09	0.795812	0.457	0.878	1.17042e-05	vSMC
RBP4	2.59784e-08	0.277294	0.75	0.785	5.19567e-05	vSMC
RGN	2.60551e-08	0.287119	0.726	0.791	5.21102e-05	vSMC
CDKN1C	5.98051e-08	0.38017	0.692	0.667	0.00011961	vSMC
HP	6.00246e-08	0.26367	0.861	0.872	0.000120049	vSMC
CSRP2	6.82596e-08	0.527765	0.591	0.608	0.000136519	vSMC
JAG1	1.1628e-07	0.429108	0.822	0.812	0.00023256	vSMC
ETS1	1.80096e-07	0.35263	0.846	0.803	0.000360192	vSMC
MAP7D3	2.44967e-07	0.513925	0.769	0.832	0.000489934	vSMC
CREM	2.59291e-07	0.797608	0.726	0.822	0.000518583	vSMC
CLU	3.55647e-07	1.26467	0.793	0.879	0.000711293	vSMC
WFDC2	1.01215e-06	0.254709	0.625	0.62	0.0020243	vSMC
TINAGL1	1.20447e-06	1.13434	0.692	0.826	0.00240895	vSMC
CAV1	1.23797e-06	0.504371	0.447	0.731	0.00247595	vSMC
TUBA4A	1.59498e-06	0.437598	0.702	0.792	0.00318997	vSMC
CHST3	1.78938e-06	0.258568	0.524	0.675	0.00357875	vSMC
PGM5	2.25983e-06	0.409424	0.433	0.878	0.00451967	vSMC
MSRB3	2.43828e-06	0.500894	0.832	0.87	0.00487657	vSMC
C1QTNF1	2.57981e-06	0.684455	0.851	0.892	0.00515962	vSMC
KANK2	3.02411e-06	0.490491	0.63	0.582	0.00604821	vSMC
PRC1	3.12033e-06	0.274957	0.712	0.84	0.00624066	vSMC
SYNE2	9.66151e-06	0.288664	0.365	0.557	0.019323	vSMC
KIF21A	1.69087e-05	0.261172	0.798	0.869	0.0338175	vSMC
SLC25A4	2.78261e-05	1.04032	0.663	0.81	0.0556522	vSMC
ITIH3	3.25651e-05	0.279884	0.601	0.74	0.0651301	vSMC
MAOA	4.90641e-05	0.257391	0.678	0.833	0.0981281	vSMC
TSC22D1	6.69343e-05	0.335475	0.654	0.544	0.133869	vSMC
EIF4EBP1	0.000178438	0.318356	0.37	0.534	0.356877	vSMC
FLNA	0.000230352	0.564518	0.788	0.917	0.460704	vSMC
DMD	0.000264797	0.465604	0.49	0.787	0.529594	vSMC
MLLT11	0.000313514	0.369605	0.784	0.788	0.627028	vSMC
HSPB6	0.00035267	0.336878	0.553	0.855	0.705339	vSMC
CRISPLD2	0.000527195	0.286997	0.793	0.836	1	vSMC
CRY2	0.0008924	0.44074	0.659	0.834	1	vSMC
NOL3	0.00167931	0.483633	0.591	0.863	1	vSMC
APOLD1	0.00176764	0.821441	0.548	0.821	1	vSMC
PPP1R1A	0.00241839	0.430334	0.558	0.666	1	vSMC
ID1	0.0025515	0.452872	0.668	0.801	1	vSMC
ADAMTS4	0.00940878	0.755182	0.63	0.829	1	vSMC
PCBD1	0.0101586	0.581923	0.745	0.851	1	vSMC
FHL1	0.0144765	0.363252	0.74	0.891	1	vSMC
HSPG2	0.035065	0.513022	0.808	0.878	1	vSMC
AKAP12	0.0356038	0.794433	0.76	0.89	1	vSMC
EHD2	0.0388239	0.470074	0.707	0.765	1	vSMC
CD9	0.0511593	0.294534	0.63	0.786	1	vSMC
IGHMBP2	0.0641706	0.288729	0.452	0.5	1	vSMC
TSPAN2	0.114881	0.347517	0.538	0.839	1	vSMC
DNAJB4	0.132233	0.263197	0.596	0.638	1	vSMC
NR4A1	0.179858	0.414779	0.707	0.884	1	vSMC
GPX3	0.18141	0.414932	0.524	0.747	1	vSMC
MAP1B	0.199297	0.350798	0.726	0.728	1	vSMC
ATP1B3	0.297859	0.397721	0.62	0.832	1	vSMC
MT1F	0.299139	0.336112	0.74	0.832	1	vSMC
WFDC1	0.362214	0.958768	0.519	0.681	1	vSMC
AC119674.2	0.375203	0.630065	0.673	0.878	1	vSMC
KCNMA1	0.49773	0.647829	0.404	0.364	1	vSMC
CCDC94	0.498881	0.440677	0.577	0.681	1	vSMC
ADAMTS9	0.533943	0.540922	0.606	0.852	1	vSMC
VIRMA	0.561731	0.463344	0.784	0.827	1	vSMC
EGR1	0.571157	0.259474	0.856	0.911	1	vSMC
S1PR3	0.637706	0.392845	0.51	0.638	1	vSMC
NFASC	0.676488	0.347528	0.625	0.749	1	vSMC
SLC7A2	0.700126	1.04774	0.519	0.819	1	vSMC
MTMR3	0.88051	0.34458	0.63	0.715	1	vSMC
TBX2	0.885127	0.357599	0.654	0.762	1	vSMC
FCN3	1.34538e-145	2.47443	0.977	0.702	2.69077e-142	LSEC
DNASE1L3	1.45753e-131	1.86264	0.975	0.799	2.91506e-128	LSEC
CLEC4G	6.41944e-129	2.66541	0.925	0.717	1.28389e-125	LSEC
CCL14	1.62669e-110	1.4119	0.972	0.799	3.25338e-107	LSEC
OIT3	3.49101e-109	2.47064	0.899	0.737	6.98202e-106	LSEC
CTSL	2.28751e-102	2.31235	0.912	0.704	4.57502e-99	LSEC
CLEC4M	1.84691e-99	2.43172	0.849	0.697	3.69383e-96	LSEC
FCN2	2.15451e-87	2.26584	0.834	0.6	4.30902e-84	LSEC
CD14	8.20004e-85	1.87983	0.822	0.635	1.64001e-81	LSEC
CLEC1B	5.25692e-78	2.24485	0.814	0.677	1.05138e-74	LSEC
STAB2	4.99815e-76	1.81316	0.812	0.61	9.99629e-73	LSEC
ADM	4.68865e-75	1.77778	0.824	0.694	9.3773e-72	LSEC
CRHBP	8.19591e-73	1.43022	0.889	0.746	1.63918e-69	LSEC
VMO1	1.84626e-67	0.658612	0.681	0.423	3.69252e-64	LSEC
LGMN	1.01937e-62	1.57615	0.802	0.661	2.03873e-59	LSEC
STAB1	3.18075e-59	1.594	0.859	0.742	6.3615e-56	LSEC
GRAP	1.07446e-52	0.482387	0.658	0.441	2.14891e-49	LSEC
BMP2	8.60828e-49	0.554097	0.716	0.606	1.72166e-45	LSEC
C5AR2	3.08346e-48	0.399115	0.588	0.253	6.16691e-45	LSEC
PRDM1	9.93758e-48	0.534546	0.719	0.477	1.98752e-44	LSEC
KCNK6	1.64698e-46	0.537662	0.729	0.602	3.29395e-43	LSEC
IQGAP2	6.99805e-46	0.357448	0.683	0.541	1.39961e-42	LSEC
FCGR2B	2.61193e-43	1.53982	0.706	0.578	5.22387e-40	LSEC
EMILIN1	8.72573e-43	0.524583	0.681	0.562	1.74515e-39	LSEC
RELN	1.60217e-42	1.40176	0.673	0.561	3.20433e-39	LSEC
MRC1	4.34184e-42	1.42304	0.746	0.571	8.68368e-39	LSEC
RFLNB	6.98363e-42	0.923286	0.774	0.689	1.39673e-38	LSEC
SELENOP	1.64049e-39	1.39441	0.784	0.705	3.28098e-36	LSEC
AC055811.2	2.625e-38	0.26775	0.678	0.659	5.25e-35	LSEC
AC068580.4	5.48328e-37	1.36803	0.781	0.675	1.09666e-33	LSEC
ABCA6	9.93654e-37	0.334016	0.686	0.673	1.98731e-33	LSEC
BICC1	7.95496e-36	0.268264	0.678	0.645	1.59099e-32	LSEC
LYVE1	1.02381e-35	1.62663	0.741	0.693	2.04763e-32	LSEC
ANGPT2	1.874e-35	0.320955	0.709	0.642	3.74801e-32	LSEC
SLC8A1	2.34946e-30	0.298584	0.678	0.649	4.69892e-27	LSEC
C1QTNF1	2.4247e-30	0.765485	0.781	0.687	4.8494e-27	LSEC
AC011498.4	1.13854e-28	0.276419	0.691	0.667	2.27707e-25	LSEC
MASP1	3.17471e-28	0.871006	0.729	0.686	6.34942e-25	LSEC
KAZN	6.65937e-28	0.356832	0.696	0.688	1.33187e-24	LSEC
PIEZO2	8.60863e-28	0.536001	0.678	0.653	1.72173e-24	LSEC
TMTC4	2.95554e-27	0.328153	0.653	0.576	5.91108e-24	LSEC
ACSM3	4.87483e-27	0.818102	0.688	0.657	9.74966e-24	LSEC
PXDN	5.10516e-26	0.895161	0.663	0.556	1.02103e-22	LSEC
ANKS1A	5.66742e-26	0.354018	0.628	0.432	1.13348e-22	LSEC
PLTP	2.96104e-24	1.07593	0.739	0.661	5.92208e-21	LSEC
NID1	7.29402e-24	0.947638	0.761	0.712	1.4588e-20	LSEC
ACP5	2.55421e-23	0.598331	0.691	0.627	5.10842e-20	LSEC
ENG	2.84744e-23	0.731156	0.791	0.723	5.69489e-20	LSEC
TIMP1	8.54653e-22	0.508738	0.94	0.882	1.70931e-18	LSEC
ECM1	3.82852e-21	0.877	0.641	0.626	7.65704e-18	LSEC
CD5L	6.0006e-21	0.33938	0.673	0.595	1.20012e-17	LSEC
RLF	1.0486e-19	0.283502	0.678	0.558	2.0972e-16	LSEC
LILRB5	1.56831e-19	0.362069	0.636	0.677	3.13663e-16	LSEC
ANPEP	2.18787e-19	0.956511	0.668	0.659	4.37574e-16	LSEC
MAP7D3	4.09913e-19	0.498491	0.666	0.641	8.19827e-16	LSEC
APOA2	5.49487e-19	0.63798	0.746	0.717	1.09897e-15	LSEC
FHL1	1.75501e-17	0.283987	0.698	0.625	3.51002e-14	LSEC
ENC1	2.22281e-17	0.558981	0.691	0.653	4.44562e-14	LSEC
PSEN2	2.29026e-16	0.26796	0.678	0.639	4.58053e-13	LSEC
ACADM	5.26851e-16	0.402619	0.658	0.565	1.0537e-12	LSEC
TFPI2	6.02943e-16	0.579309	0.693	0.637	1.20589e-12	LSEC
SRD5A3	1.22346e-15	0.421757	0.731	0.721	2.44691e-12	LSEC
AKAP12	2.50659e-15	0.864814	0.766	0.739	5.01318e-12	LSEC
FTL	2.7162e-15	0.440977	0.922	0.907	5.43241e-12	LSEC
CD36	1.11359e-14	0.722252	0.759	0.751	2.22717e-11	LSEC
KDR	1.53606e-14	0.599724	0.802	0.774	3.07213e-11	LSEC
MT-ND5	2.36781e-14	0.308061	0.982	0.978	4.73562e-11	LSEC
C1QB	2.38595e-14	0.515865	0.405	0.646	4.77189e-11	LSEC
EVA1B	1.07359e-12	0.253288	0.688	0.679	2.14718e-09	LSEC
TIMP3	1.47258e-12	0.376323	0.847	0.785	2.94516e-09	LSEC
KNG1	7.48248e-12	0.306502	0.374	0.576	1.4965e-08	LSEC
ST6GAL1	1.01496e-11	0.69944	0.774	0.74	2.02993e-08	LSEC
APOL1	1.60959e-11	0.404718	0.721	0.671	3.21919e-08	LSEC
MS4A6E	2.53793e-11	0.250273	0.417	0.671	5.07586e-08	LSEC
SPARC	2.74463e-11	0.282973	0.899	0.843	5.48926e-08	LSEC
NOSTRIN	9.22161e-11	0.42722	0.744	0.68	1.84432e-07	LSEC
ATP1B1	3.84886e-10	0.292405	0.683	0.689	7.69772e-07	LSEC
PHLDB2	5.71532e-10	0.431839	0.613	0.635	1.14306e-06	LSEC
MMRN1	1.18956e-09	0.502052	0.716	0.69	2.37913e-06	LSEC
AGFG2	1.81579e-09	0.446326	0.56	0.541	3.63159e-06	LSEC
CCL4	1.87636e-09	0.35293	0.59	0.666	3.75273e-06	LSEC
TM4SF18	2.96456e-09	0.426739	0.688	0.644	5.92913e-06	LSEC
TF	1.82041e-08	0.437517	0.651	0.599	3.64083e-05	LSEC
SGK1	3.60139e-08	0.471781	0.754	0.698	7.20277e-05	LSEC
CYP2E1	5.45234e-08	0.347151	0.616	0.575	0.000109047	LSEC
AOC3	1.72204e-07	0.269095	0.693	0.713	0.000344408	LSEC
FAM213A	2.058e-07	0.46571	0.721	0.674	0.000411601	LSEC
LIFR	7.88188e-07	0.512472	0.693	0.665	0.00157638	LSEC
CSTB	9.45797e-07	0.264725	0.666	0.585	0.00189159	LSEC
TSPAN7	3.11695e-06	0.429167	0.731	0.753	0.0062339	LSEC
EHD3	4.86046e-06	0.799609	0.575	0.628	0.00972091	LSEC
FZD4	6.49225e-06	0.443947	0.658	0.632	0.0129845	LSEC
HLA-DQA1	2.23719e-05	0.339142	0.734	0.75	0.0447438	LSEC
PDE2A	2.30471e-05	0.544496	0.648	0.635	0.0460942	LSEC
FXYD6-FXYD2	3.51848e-05	0.575599	0.724	0.684	0.0703697	LSEC
ERRFI1	3.72755e-05	0.300469	0.595	0.58	0.074551	LSEC
C2	7.56439e-05	0.342324	0.42	0.613	0.151288	LSEC
ITGA1	0.00010848	0.359287	0.618	0.632	0.21696	LSEC
FGG	0.00019478	0.534897	0.663	0.654	0.389559	LSEC
IFI27	0.000198614	0.271676	0.832	0.83	0.397229	LSEC
APOA1	0.000307853	0.258392	0.681	0.65	0.615707	LSEC
ALDOB	0.00043573	0.527061	0.681	0.716	0.871461	LSEC
C9	0.000677891	0.722913	0.704	0.759	1	LSEC
RBP4	0.000691589	0.274283	0.583	0.699	1	LSEC
APOC3	0.000741773	0.595949	0.633	0.676	1	LSEC
TFPI	0.000754865	0.384977	0.731	0.731	1	LSEC
ITGA9	0.000926479	0.555533	0.548	0.6	1	LSEC
IGFBP4	0.00190575	0.3165	0.852	0.848	1	LSEC
ALB	0.00297868	0.295585	0.884	0.888	1	LSEC
CTSB	0.00565169	0.487347	0.791	0.783	1	LSEC
RAMP3	0.00599227	0.262138	0.724	0.718	1	LSEC
CXCL10	0.0115658	0.32209	0.56	0.651	1	LSEC
HSPA5	0.0118341	0.379426	0.719	0.735	1	LSEC
TAT	0.0132006	0.252173	0.533	0.464	1	LSEC
CASKIN2	0.0159944	0.273207	0.633	0.643	1	LSEC
ADH4	0.0173619	0.270876	0.656	0.701	1	LSEC
ADH1A	0.0210634	0.265239	0.568	0.613	1	LSEC
C1QA	0.0259407	0.441057	0.613	0.677	1	LSEC
LAPTM5	0.0337563	0.306605	0.573	0.54	1	LSEC
APOH	0.0883112	0.483369	0.55	0.646	1	LSEC
HP	0.0927144	0.32425	0.638	0.694	1	LSEC
MID1	0.114478	0.257295	0.525	0.654	1	LSEC
DHCR24	0.137854	0.521228	0.553	0.683	1	LSEC
ADGRL4	0.142864	0.284735	0.739	0.749	1	LSEC
SNX8	0.239981	0.644947	0.485	0.661	1	LSEC
TIAM1	0.317502	0.441937	0.457	0.519	1	LSEC
APOC1	0.340052	0.434732	0.626	0.641	1	LSEC
CETP	0.437317	0.671599	0.435	0.538	1	LSEC
GBP4	0.480318	0.317742	0.57	0.697	1	LSEC
LCP1	0.590368	0.316992	0.495	0.513	1	LSEC
PLIN2	0.619539	0.362841	0.515	0.62	1	LSEC
RBP1	0.670786	0.312904	0.563	0.657	1	LSEC
PPP1R3B	0.767005	0.254097	0.598	0.652	1	LSEC
ORM1	0.773601	0.250026	0.626	0.698	1	LSEC
FGB	0.913956	0.264387	0.533	0.546	1	LSEC
DSE	6.50215e-40	0.375076	0.66	0.562	1.30043e-36	LVEC
VWF	7.58001e-37	1.1045	0.75	0.641	1.516e-33	LVEC
MGP	1.87981e-34	0.493803	0.819	0.75	3.75963e-31	LVEC
CLEC14A	2.02881e-33	0.884539	0.807	0.69	4.05762e-30	LVEC
CLU	2.43138e-33	1.30617	0.743	0.676	4.86275e-30	LVEC
JCHAIN	5.43838e-33	0.359267	0.649	0.474	1.08768e-29	LVEC
VCAM1	4.08585e-32	0.523863	0.722	0.746	8.1717e-29	LVEC
NTS	1.78063e-31	0.834214	0.684	0.729	3.56125e-28	LVEC
FLRT2	2.03656e-31	0.622857	0.709	0.74	4.07311e-28	LVEC
PTGDS	3.79128e-30	0.702379	0.684	0.671	7.58255e-27	LVEC
SRPX	3.96606e-28	0.726023	0.64	0.55	7.93212e-25	LVEC
ADIRF	1.02523e-26	1.12408	0.728	0.725	2.05047e-23	LVEC
CPE	1.92317e-26	1.26426	0.676	0.718	3.84634e-23	LVEC
COL3A1	2.93997e-26	0.631063	0.686	0.681	5.87995e-23	LVEC
CD320	1.90924e-25	0.819477	0.682	0.696	3.81849e-22	LVEC
EDN1	1.87928e-24	0.814841	0.689	0.699	3.75856e-21	LVEC
C7	1.41304e-23	1.17227	0.715	0.69	2.82608e-20	LVEC
DDT	1.85756e-23	0.320003	0.596	0.459	3.71512e-20	LVEC
C16orf45	6.49257e-23	0.430084	0.64	0.631	1.29851e-19	LVEC
SLCO2A1	1.96189e-21	0.796342	0.725	0.728	3.92377e-18	LVEC
DKK3	2.00397e-21	0.545328	0.643	0.704	4.00795e-18	LVEC
CXCL1	5.79086e-21	0.345552	0.636	0.671	1.15817e-17	LVEC
TPSB2	3.0114e-20	0.868355	0.536	0.709	6.02279e-17	LVEC
GNA14	1.66216e-19	0.313772	0.64	0.644	3.32431e-16	LVEC
C1R	4.11892e-19	0.315736	0.661	0.644	8.23784e-16	LVEC
CCDC80	4.90787e-19	0.276412	0.686	0.704	9.81575e-16	LVEC
MT1X	6.94617e-19	0.354997	0.649	0.537	1.38923e-15	LVEC
TM4SF1	1.06254e-18	0.728252	0.884	0.885	2.12507e-15	LVEC
IER3	1.66396e-18	0.409524	0.657	0.644	3.32792e-15	LVEC
NNMT	4.08081e-18	0.736881	0.692	0.715	8.16163e-15	LVEC
IGFBP7	1.47823e-17	0.500304	0.947	0.909	2.95646e-14	LVEC
PTGIS	4.72922e-17	0.522429	0.608	0.599	9.45844e-14	LVEC
SPARCL1	1.73595e-16	0.506513	0.746	0.713	3.4719e-13	LVEC
HMGB2	9.29959e-16	0.366899	0.609	0.529	1.85992e-12	LVEC
S100A4	1.69332e-15	0.380129	0.642	0.46	3.38664e-12	LVEC
CRYAB	1.99597e-15	1.08842	0.554	0.449	3.99194e-12	LVEC
PRSS23	2.78119e-15	0.751817	0.681	0.659	5.56238e-12	LVEC
CPXM2	5.45141e-15	0.332237	0.642	0.649	1.09028e-11	LVEC
AC004691.2	5.58948e-15	0.530677	0.765	0.784	1.1179e-11	LVEC
CD9	2.08526e-14	0.479992	0.762	0.734	4.17053e-11	LVEC
FBLN2	4.50884e-14	0.50214	0.593	0.603	9.01768e-11	LVEC
CYR61	1.41694e-13	0.304422	0.764	0.734	2.83387e-10	LVEC
CXCL2	1.69381e-13	0.938786	0.667	0.706	3.38763e-10	LVEC
RAB11FIP1	2.30364e-12	0.423468	0.64	0.738	4.60728e-09	LVEC
EMP1	2.95243e-12	0.330548	0.795	0.791	5.90486e-09	LVEC
TGM2	5.36265e-12	0.738814	0.756	0.804	1.07253e-08	LVEC
LEPR	1.0414e-11	0.314757	0.634	0.703	2.08281e-08	LVEC
RAB3D	1.18319e-11	0.356568	0.587	0.547	2.36637e-08	LVEC
ID1	4.36971e-10	0.360017	0.825	0.788	8.73943e-07	LVEC
SERPING1	4.80883e-10	0.368909	0.762	0.74	9.61765e-07	LVEC
LDHA	6.53952e-10	0.450012	0.685	0.631	1.3079e-06	LVEC
DPYSL3	9.35466e-10	0.315753	0.664	0.678	1.87093e-06	LVEC
ANXA4	1.48384e-09	0.319014	0.651	0.679	2.96768e-06	LVEC
ID3	2.28062e-09	0.416239	0.789	0.719	4.56123e-06	LVEC
RNASE1	4.35863e-09	0.413301	0.822	0.838	8.71726e-06	LVEC
S100A6	5.50559e-09	0.271087	0.758	0.768	1.10112e-05	LVEC
FOXC1	8.5188e-08	0.508653	0.697	0.756	0.000170376	LVEC
FAM107A	9.06312e-08	0.522003	0.667	0.696	0.000181262	LVEC
CCL2	1.14144e-07	0.301479	0.676	0.765	0.000228289	LVEC
SELP	1.63921e-07	0.550407	0.655	0.744	0.000327841	LVEC
ANXA1	3.09341e-07	0.449084	0.7	0.701	0.000618682	LVEC
IL33	4.77752e-07	0.329864	0.776	0.81	0.000955503	LVEC
IGLL5	4.90994e-07	0.291651	0.673	0.746	0.000981988	LVEC
PLAC9	5.21543e-07	0.387468	0.615	0.709	0.00104309	LVEC
TMEM176B	5.47136e-07	0.283331	0.556	0.66	0.00109427	LVEC
NRN1	8.92056e-07	0.356156	0.62	0.596	0.00178411	LVEC
GADD45A	1.01817e-06	0.458913	0.7	0.735	0.00203634	LVEC
NCOA7	1.06598e-06	0.529801	0.682	0.722	0.00213196	LVEC
HEG1	1.92512e-06	0.290594	0.691	0.715	0.00385024	LVEC
FOXO1	4.99983e-06	0.27672	0.679	0.675	0.00999965	LVEC
CTGF	1.30447e-05	0.770152	0.709	0.763	0.0260895	LVEC
TXN	2.58589e-05	0.489753	0.676	0.7	0.0517178	LVEC
NDRG1	3.04286e-05	0.352751	0.706	0.712	0.0608572	LVEC
GPX3	4.32089e-05	0.526348	0.551	0.54	0.0864178	LVEC
IL6	5.71062e-05	0.400118	0.67	0.735	0.114212	LVEC
LDB2	5.95687e-05	0.314206	0.733	0.756	0.119137	LVEC
ITM2A	7.88022e-05	0.350289	0.636	0.715	0.157604	LVEC
ALDH1A1	8.17996e-05	0.331446	0.461	0.446	0.163599	LVEC
MDK	0.000183979	0.337673	0.582	0.687	0.367958	LVEC
MT2A	0.000618014	0.361246	0.771	0.782	1	LVEC
EXOSC7	0.00170537	0.343926	0.713	0.754	1	LVEC
TGFBR3	0.00473165	0.348696	0.74	0.778	1	LVEC
CTNNAL1	0.0107381	0.395929	0.709	0.787	1	LVEC
CCDC149	0.0112226	0.250263	0.594	0.715	1	LVEC
COL1A1	0.0147412	0.549537	0.63	0.704	1	LVEC
AC119674.2	0.0177576	0.264393	0.805	0.862	1	LVEC
CSRP1	0.0186824	0.323207	0.648	0.678	1	LVEC
TFF3	0.0203665	0.282575	0.575	0.631	1	LVEC
HIST1H4C	0.027808	0.313941	0.661	0.716	1	LVEC
ARID3A	0.0321859	0.263944	0.7	0.762	1	LVEC
ID2	0.0478589	0.267474	0.701	0.746	1	LVEC
POSTN	0.0554534	0.463649	0.678	0.747	1	LVEC
MATN2	0.0663467	0.441189	0.517	0.61	1	LVEC
BGN	0.0989504	0.272035	0.59	0.643	1	LVEC
ACAT1	0.113027	0.326554	0.562	0.644	1	LVEC
ACKR3	0.141524	0.28378	0.53	0.628	1	LVEC
NFATC2	0.208337	0.349559	0.553	0.671	1	LVEC
CAV1	0.232407	0.303396	0.624	0.709	1	LVEC
COPRS	0.427913	0.258278	0.707	0.732	1	LVEC
MPZL2	0.480203	0.263292	0.585	0.715	1	LVEC
RAB13	0.601377	0.257753	0.686	0.762	1	LVEC
CFAP36	0.745508	0.25949	0.611	0.681	1	LVEC
CC2D1A	3.68117e-72	0.379653	0.833	0.64	7.36234e-69	LVECt
MMP2	4.73427e-71	0.89709	0.858	0.644	9.46853e-68	LVECt
MTMR12	1.52434e-70	0.318779	0.809	0.392	3.04867e-67	LVECt
PODXL	2.28426e-70	1.7165	0.897	0.658	4.56852e-67	LVECt
NES	1.67378e-68	1.22465	0.869	0.65	3.34755e-65	LVECt
LMCD1	1.10476e-66	0.954433	0.848	0.659	2.20953e-63	LVECt
FABP4	1.26962e-66	0.570737	0.798	0.346	2.53924e-63	LVECt
GPRC5B	4.25776e-66	0.48082	0.833	0.617	8.51553e-63	LVECt
SPP1	1.25288e-63	0.362442	0.911	0.72	2.50577e-60	LVECt
SLC6A6	7.72035e-63	0.333519	0.833	0.623	1.54407e-59	LVECt
SOX18	1.40906e-60	1.44297	0.883	0.588	2.81812e-57	LVECt
ADAMTS9	9.38034e-60	0.659201	0.851	0.627	1.87607e-56	LVECt
HES4	2.46451e-59	0.392272	0.837	0.518	4.92901e-56	LVECt
THBD	2.0305e-57	0.913152	0.918	0.63	4.061e-54	LVECt
CD200	5.24356e-57	0.460308	0.805	0.667	1.04871e-53	LVECt
ITGA5	1.20159e-56	1.00735	0.879	0.546	2.40317e-53	LVECt
MYO1B	2.69861e-56	0.448642	0.837	0.673	5.39721e-53	LVECt
JAM3	6.10794e-53	0.39858	0.801	0.545	1.22159e-49	LVECt
PDLIM7	7.91422e-52	0.45626	0.851	0.641	1.58284e-48	LVECt
BCL6B	9.94911e-52	0.707752	0.883	0.627	1.98982e-48	LVECt
TRIM47	3.73173e-51	0.319976	0.844	0.635	7.46347e-48	LVECt
ATP2A3	1.01628e-50	0.370031	0.837	0.658	2.03255e-47	LVECt
FBN1	1.63094e-50	0.400344	0.833	0.627	3.26187e-47	LVECt
BOK	3.31549e-50	0.313004	0.801	0.647	6.63097e-47	LVECt
MAP1B	1.23559e-48	0.574098	0.823	0.525	2.47119e-45	LVECt
YIPF3	5.24174e-47	0.326193	0.837	0.592	1.04835e-43	LVECt
COPRS	9.68323e-47	0.359113	0.876	0.679	1.93665e-43	LVECt
SERPINE2	1.9648e-46	0.590225	0.791	0.605	3.92961e-43	LVECt
DNTTIP1	2.09148e-46	0.259293	0.823	0.608	4.18296e-43	LVECt
KLF2	2.47563e-46	1.16123	0.908	0.662	4.95125e-43	LVECt
CXCR4	3.25879e-46	0.534074	0.777	0.456	6.51757e-43	LVECt
ABL2	4.16127e-46	0.291942	0.805	0.472	8.32253e-43	LVECt
HBEGF	3.56088e-45	0.496495	0.869	0.609	7.12175e-42	LVECt
PECAM1	9.29868e-45	1.07357	0.961	0.742	1.85974e-41	LVECt
MGLL	1.19343e-44	0.600251	0.755	0.555	2.38686e-41	LVECt
CD34	1.28404e-44	0.95279	0.901	0.641	2.56809e-41	LVECt
SLC9A3R2	7.54403e-43	0.94757	0.897	0.683	1.50881e-39	LVECt
VWA1	2.5105e-42	0.765117	0.77	0.58	5.021e-39	LVECt
HTRA1	8.63095e-42	1.09855	0.801	0.513	1.72619e-38	LVECt
GLUD1	1.19618e-41	0.251918	0.833	0.588	2.39236e-38	LVECt
YAE1D1	3.48398e-41	0.283449	0.77	0.599	6.96796e-38	LVECt
SERPINE1	1.81798e-40	0.665589	0.812	0.581	3.63597e-37	LVECt
ACE	2.91384e-40	0.474414	0.716	0.356	5.82769e-37	LVECt
LAMB1	1.3666e-39	0.971107	0.826	0.56	2.73321e-36	LVECt
CFH	3.09428e-39	0.542383	0.809	0.604	6.18857e-36	LVECt
RBP7	4.59104e-39	0.76172	0.755	0.534	9.18207e-36	LVECt
CD93	3.24126e-38	0.826895	0.904	0.71	6.48252e-35	LVECt
CXCL12	4.40287e-38	1.01061	0.812	0.625	8.80574e-35	LVECt
SH2D3C	9.3901e-38	0.481244	0.823	0.527	1.87802e-34	LVECt
NR4A1	1.35788e-37	0.689851	0.851	0.577	2.71577e-34	LVECt
ACSL4	1.59335e-37	0.348999	0.791	0.611	3.18669e-34	LVECt
EMP1	1.94284e-37	0.800607	0.947	0.753	3.88568e-34	LVECt
WWTR1	1.39867e-36	0.551835	0.89	0.665	2.79734e-33	LVECt
PLVAP	1.4386e-36	1.05627	0.876	0.65	2.87719e-33	LVECt
GSN	1.62942e-36	1.09699	0.844	0.577	3.25884e-33	LVECt
IGFBP5	2.06328e-36	0.576863	0.784	0.656	4.12655e-33	LVECt
ESAM	2.58146e-36	0.839205	0.936	0.685	5.16292e-33	LVECt
PMEPA1	2.65517e-36	0.446744	0.833	0.614	5.31033e-33	LVECt
EPCAM	2.9516e-36	0.267404	0.844	0.663	5.9032e-33	LVECt
ENAH	3.20265e-36	0.318712	0.819	0.59	6.4053e-33	LVECt
ITGA6	3.87081e-36	0.838804	0.787	0.637	7.74162e-33	LVECt
LAMA4	8.51633e-36	0.593526	0.826	0.59	1.70327e-32	LVECt
ATP5G3	9.35966e-36	0.626845	0.848	0.619	1.87193e-32	LVECt
PDCD5	1.11518e-35	0.316428	0.872	0.618	2.23036e-32	LVECt
ANXA1	3.35279e-35	0.447439	0.883	0.653	6.70558e-32	LVECt
ZEB1	5.97824e-35	0.437839	0.833	0.531	1.19565e-31	LVECt
TCIM	2.16872e-34	0.250652	0.819	0.498	4.33743e-31	LVECt
STC1	4.9516e-34	0.630378	0.826	0.579	9.90319e-31	LVECt
SEMA3F	1.02499e-33	0.253654	0.741	0.562	2.04998e-30	LVECt
FLNA	1.11128e-33	0.380797	0.805	0.632	2.22256e-30	LVECt
CA2	1.99315e-33	0.541559	0.73	0.6	3.98629e-30	LVECt
SLC12A2	2.44154e-33	0.321134	0.78	0.654	4.88308e-30	LVECt
ADGRL4	5.77538e-33	0.568627	0.926	0.698	1.15508e-29	LVECt
ACTG1	1.87062e-32	0.846735	0.982	0.883	3.74125e-29	LVECt
CX3CL1	1.87523e-32	0.37002	0.734	0.639	3.75046e-29	LVECt
LAMA5	3.03772e-32	0.370879	0.745	0.536	6.07543e-29	LVECt
COL4A2	3.44615e-32	0.751799	0.819	0.535	6.8923e-29	LVECt
KDR	5.31571e-32	0.609661	0.926	0.744	1.06314e-28	LVECt
C1QTNF5	9.82416e-32	0.298139	0.848	0.586	1.96483e-28	LVECt
COL4A1	1.13394e-31	0.918619	0.887	0.655	2.26788e-28	LVECt
DBN1	2.27672e-31	0.305357	0.755	0.585	4.55345e-28	LVECt
VASH1	4.05518e-31	0.457799	0.784	0.638	8.11037e-28	LVECt
DOCK9	6.99485e-31	0.449473	0.826	0.643	1.39897e-27	LVECt
KANK3	1.62669e-30	0.37321	0.848	0.646	3.25338e-27	LVECt
EGFL7	3.78211e-30	0.58298	0.887	0.621	7.56423e-27	LVECt
THBS1	4.10242e-30	0.376254	0.819	0.632	8.20484e-27	LVECt
S100A6	4.69311e-30	0.803519	0.911	0.724	9.38622e-27	LVECt
MAP7D1	6.31218e-30	0.374197	0.759	0.527	1.26244e-26	LVECt
BAG3	8.61678e-30	0.515984	0.777	0.573	1.72336e-26	LVECt
TPM1	1.20458e-29	0.35537	0.794	0.613	2.40916e-26	LVECt
MYL9	1.24469e-29	0.5657	0.766	0.441	2.48938e-26	LVECt
PIK3R3	1.87742e-29	0.712813	0.759	0.514	3.75484e-26	LVECt
FILIP1L	5.15044e-29	0.319319	0.809	0.652	1.03009e-25	LVECt
CYP1B1	6.21155e-29	0.373694	0.816	0.641	1.24231e-25	LVECt
ITGB4	6.27623e-29	0.358233	0.688	0.43	1.25525e-25	LVECt
NDRG1	2.33399e-28	0.478899	0.901	0.658	4.66798e-25	LVECt
TAGLN	4.67572e-28	0.31045	0.766	0.404	9.35143e-25	LVECt
UACA	2.10184e-27	0.463976	0.851	0.627	4.20369e-24	LVECt
ATP1B3	2.56418e-27	0.503271	0.816	0.597	5.12835e-24	LVECt
CALCRL	4.48942e-27	0.771529	0.904	0.715	8.97883e-24	LVECt
AC004691.2	8.02812e-27	0.590492	0.922	0.736	1.60562e-23	LVECt
GJA1	1.94277e-26	0.614676	0.826	0.677	3.88555e-23	LVECt
EMCN	2.07487e-26	0.676146	0.862	0.651	4.14973e-23	LVECt
COL18A1	2.35169e-26	0.366146	0.805	0.558	4.70337e-23	LVECt
RAMP2	6.136e-26	0.602173	0.908	0.687	1.2272e-22	LVECt
RGCC	8.73462e-26	1.23172	0.73	0.573	1.74692e-22	LVECt
COL15A1	1.15735e-25	0.645356	0.777	0.669	2.31471e-22	LVECt
SPRY1	1.3895e-25	0.746902	0.83	0.591	2.779e-22	LVECt
A2M	1.58764e-25	0.87386	0.986	0.814	3.17528e-22	LVECt
TSPAN2	1.99041e-25	0.511161	0.734	0.631	3.98083e-22	LVECt
JAG1	3.44806e-25	0.711668	0.73	0.585	6.89611e-22	LVECt
ADAMTS1	5.28893e-25	0.954177	0.876	0.693	1.05779e-21	LVECt
INHBB	3.81751e-24	0.355662	0.752	0.562	7.63502e-21	LVECt
PLPP1	4.88762e-24	0.691633	0.833	0.539	9.77524e-21	LVECt
CRIP2	1.82245e-23	0.854632	0.851	0.668	3.6449e-20	LVECt
NAV1	1.84452e-23	0.439053	0.72	0.593	3.68904e-20	LVECt
LGALS3	3.26378e-23	0.444222	0.809	0.618	6.52756e-20	LVECt
JAM2	4.75834e-23	0.707533	0.862	0.634	9.51668e-20	LVECt
C10orf10	6.66255e-23	0.6872	0.83	0.659	1.33251e-19	LVECt
MSMO1	7.33269e-23	0.287229	0.723	0.58	1.46654e-19	LVECt
ARHGEF15	9.7219e-23	0.329432	0.727	0.437	1.94438e-19	LVECt
APBA3	1.0707e-22	0.399652	0.695	0.394	2.14141e-19	LVECt
S1PR1	2.49468e-22	0.611102	0.883	0.668	4.98935e-19	LVECt
RASIP1	3.26824e-22	0.413898	0.826	0.611	6.53648e-19	LVECt
PLAT	3.82239e-22	0.500604	0.738	0.534	7.64479e-19	LVECt
ELN	1.37851e-21	0.329431	0.773	0.645	2.75702e-18	LVECt
MMRN2	1.53604e-21	0.530269	0.862	0.599	3.07207e-18	LVECt
APLNR	2.43499e-21	0.328642	0.844	0.661	4.86997e-18	LVECt
AC142391.1	2.52012e-21	0.404897	0.851	0.655	5.04024e-18	LVECt
PTTG1IP	3.12967e-21	0.659046	0.887	0.686	6.25934e-18	LVECt
ELK3	3.42759e-21	0.321025	0.897	0.678	6.85519e-18	LVECt
SPARCL1	4.90237e-21	0.569882	0.869	0.693	9.80474e-18	LVECt
CYR61	1.74379e-20	0.629104	0.855	0.721	3.48758e-17	LVECt
THSD7A	3.06209e-20	0.349272	0.752	0.631	6.12418e-17	LVECt
SORBS2	3.61616e-20	0.302001	0.784	0.656	7.23231e-17	LVECt
CD9	1.73171e-19	0.474846	0.879	0.713	3.46342e-16	LVECt
CRIP1	2.28492e-19	0.873757	0.716	0.582	4.56984e-16	LVECt
LDHA	2.65138e-19	0.25124	0.855	0.606	5.30277e-16	LVECt
CAVIN3	8.91987e-19	0.475756	0.709	0.65	1.78397e-15	LVECt
MCAM	9.33056e-19	0.483626	0.794	0.614	1.86611e-15	LVECt
CDH5	1.23704e-18	0.584175	0.879	0.649	2.47407e-15	LVECt
EFNB1	2.19653e-17	0.321775	0.865	0.675	4.39307e-14	LVECt
MYO1D	2.47573e-17	0.258977	0.72	0.564	4.95146e-14	LVECt
CAVIN1	3.96114e-17	0.594124	0.901	0.706	7.92229e-14	LVECt
KPNA2	4.26836e-17	0.524098	0.738	0.593	8.53672e-14	LVECt
GRB10	4.56437e-17	0.424776	0.766	0.568	9.12874e-14	LVECt
PALMD	7.07159e-17	0.61134	0.787	0.672	1.41432e-13	LVECt
CAV1	1.01777e-16	0.456219	0.805	0.63	2.03554e-13	LVECt
TMEM204	1.22518e-16	0.266052	0.67	0.406	2.45036e-13	LVECt
SULF1	1.54507e-16	0.350046	0.816	0.66	3.09014e-13	LVECt
CALD1	4.09284e-16	0.406815	0.823	0.652	8.18569e-13	LVECt
TNFAIP2	4.21008e-16	0.256315	0.762	0.602	8.42016e-13	LVECt
MALL	4.3596e-16	0.287076	0.748	0.609	8.71921e-13	LVECt
ITGA2	8.33815e-16	0.509974	0.667	0.633	1.66763e-12	LVECt
FN1	9.54786e-16	0.469545	0.794	0.596	1.90957e-12	LVECt
MTUS1	9.6115e-16	0.475028	0.734	0.604	1.9223e-12	LVECt
H2AFZ	1.04157e-15	0.478727	0.826	0.669	2.08313e-12	LVECt
HYAL2	1.15048e-15	0.379072	0.844	0.566	2.30095e-12	LVECt
HES1	1.30348e-15	0.325434	0.887	0.673	2.60696e-12	LVECt
SOX4	2.48766e-15	0.399638	0.734	0.577	4.97531e-12	LVECt
EDNRB	3.80385e-15	0.521967	0.706	0.478	7.6077e-12	LVECt
HSPA2	6.62894e-15	0.383934	0.652	0.428	1.32579e-11	LVECt
THY1	1.19794e-14	0.484526	0.709	0.636	2.39587e-11	LVECt
LMO2	2.85835e-14	0.351949	0.887	0.739	5.7167e-11	LVECt
KLF4	7.00057e-14	0.551366	0.787	0.661	1.40011e-10	LVECt
DSTN	8.27001e-14	0.435545	0.879	0.682	1.654e-10	LVECt
STMN1	9.66201e-14	0.296402	0.691	0.495	1.9324e-10	LVECt
CYYR1	1.1354e-13	0.316946	0.833	0.7	2.27081e-10	LVECt
ASS1	1.20343e-13	0.415285	0.73	0.635	2.40686e-10	LVECt
RFTN1	1.63738e-13	0.480799	0.706	0.552	3.27476e-10	LVECt
HSPA1A	1.70571e-13	0.462165	0.816	0.643	3.41143e-10	LVECt
RIPOR1	2.5821e-13	0.4358	0.755	0.607	5.1642e-10	LVECt
FLT1	8.06591e-13	0.409326	0.936	0.754	1.61318e-09	LVECt
VPS37B	2.85406e-12	0.320346	0.77	0.635	5.70811e-09	LVECt
DPCD	5.35955e-12	0.267083	0.684	0.602	1.07191e-08	LVECt
APOLD1	6.11933e-12	0.393402	0.812	0.605	1.22387e-08	LVECt
TNXB	7.42535e-12	0.278971	0.652	0.604	1.48507e-08	LVECt
DAPK3	1.44212e-11	0.255775	0.773	0.587	2.88423e-08	LVECt
ATP1A1	2.4818e-11	0.46866	0.798	0.662	4.96359e-08	LVECt
MGP	2.55034e-11	0.702528	0.915	0.75	5.10068e-08	LVECt
ETS1	4.07166e-11	0.45842	0.908	0.737	8.14332e-08	LVECt
DPYSL3	2.19836e-09	0.26685	0.755	0.649	4.39672e-06	LVECt
DNAJB1	9.15693e-09	0.329454	0.738	0.599	1.83139e-05	LVECt
SPARC	9.32409e-09	0.524918	0.922	0.843	1.86482e-05	LVECt
HSPA1B	1.08217e-08	0.607923	0.635	0.501	2.16434e-05	LVECt
INSIG1	3.2803e-08	0.300295	0.745	0.644	6.5606e-05	LVECt
HSPH1	4.30834e-08	0.576476	0.716	0.586	8.61668e-05	LVECt
TSC22D1	1.28886e-07	0.547311	0.777	0.702	0.000257772	LVECt
LSR	3.22784e-07	0.3169	0.777	0.528	0.000645569	LVECt
INSR	3.39e-07	0.32349	0.759	0.559	0.000678001	LVECt
EFNB2	6.79663e-07	0.321661	0.748	0.601	0.00135933	LVECt
KRT8	1.15959e-06	0.282759	0.684	0.631	0.00231918	LVECt
TIMP3	1.52947e-06	0.339682	0.887	0.782	0.00305893	LVECt
HSPG2	2.53074e-06	0.354136	0.858	0.735	0.00506148	LVECt
PLXNB2	4.36244e-06	0.260707	0.723	0.618	0.00872489	LVECt
TMTC1	6.16922e-06	0.433824	0.621	0.429	0.0123384	LVECt
IGF2	1.8525e-05	0.780661	0.631	0.553	0.03705	LVECt
STK38L	3.75424e-05	0.374786	0.706	0.616	0.0750848	LVECt
EPAS1	0.000128701	0.355384	0.922	0.81	0.257401	LVECt
PDGFD	0.000645484	0.269076	0.546	0.57	1	LVECt
IL32	0.00310397	0.428645	0.521	0.4	1	LVECt
YWHAG	0.0345876	0.46207	0.936	0.823	1	LVECt
RGS5	0.84039	0.313707	0.535	0.473	1	LVECt
GPNMB	3.40015e-150	1.15332	0.869	0.705	6.8003e-147	SAMs
APOE	6.9224e-130	1.12349	0.962	0.795	1.38448e-126	SAMs
A2M	8.73467e-118	0.887912	0.925	0.714	1.74693e-114	SAMs
RNASE1	1.96687e-115	0.897419	0.816	0.678	3.93375e-112	SAMs
CXCL9	3.71187e-110	0.44435	0.842	0.696	7.42375e-107	SAMs
AC068580.4	4.06657e-110	0.879465	0.937	0.747	8.13314e-107	SAMs
MSR1	1.0439e-109	0.535278	0.899	0.725	2.0878e-106	SAMs
PLTP	1.67469e-107	0.60929	0.835	0.643	3.34939e-104	SAMs
APOC1	1.77155e-105	1.24438	0.897	0.74	3.5431e-102	SAMs
SDS	3.0384e-104	0.432942	0.864	0.62	6.0768e-101	SAMs
STAB1	9.06703e-104	0.273078	0.811	0.578	1.81341e-100	SAMs
OLFML3	2.05372e-99	0.351808	0.766	0.653	4.10744e-96	SAMs
P2RX7	1.04193e-94	0.277123	0.818	0.648	2.08387e-91	SAMs
KCNMA1	8.03815e-94	0.306424	0.849	0.715	1.60763e-90	SAMs
LGMN	7.22159e-93	0.389802	0.942	0.79	1.44432e-89	SAMs
CEBPA	2.19907e-89	0.383765	0.82	0.657	4.39814e-86	SAMs
C9	2.15825e-85	0.4548	0.849	0.696	4.3165e-82	SAMs
FCGR1A	4.02573e-84	0.368407	0.851	0.689	8.05145e-81	SAMs
MMP2	5.15456e-83	0.287287	0.787	0.684	1.03091e-79	SAMs
TMEM176B	3.87261e-79	0.451978	0.825	0.719	7.74522e-76	SAMs
LAIR1	6.55476e-78	0.506904	0.838	0.669	1.31095e-74	SAMs
CD9	1.81666e-72	0.678722	0.855	0.716	3.63333e-69	SAMs
GM2A	3.57366e-69	0.551008	0.849	0.665	7.14733e-66	SAMs
LGALS3	1.62586e-66	0.653279	0.829	0.644	3.25173e-63	SAMs
C3	3.20961e-63	0.631906	0.869	0.762	6.41922e-60	SAMs
CD14	4.0701e-63	0.493624	0.858	0.713	8.1402e-60	SAMs
SPP1	5.23e-63	0.791038	0.932	0.816	1.046e-59	SAMs
CAPG	2.61546e-62	0.810765	0.773	0.61	5.23092e-59	SAMs
PSAP	3.27757e-62	0.564528	0.991	0.901	6.55513e-59	SAMs
TMEM176A	7.14236e-62	0.324666	0.746	0.652	1.42847e-58	SAMs
PLA2G7	3.39516e-61	0.420237	0.748	0.599	6.79032e-58	SAMs
CXCL10	2.87488e-60	0.315969	0.808	0.712	5.74976e-57	SAMs
IGSF6	2.62151e-59	0.250306	0.907	0.764	5.24302e-56	SAMs
CTSB	1.40259e-53	0.346568	0.987	0.871	2.80518e-50	SAMs
FTL	1.79339e-53	0.295078	0.998	0.963	3.58679e-50	SAMs
SLC1A3	1.22654e-52	0.388254	0.729	0.567	2.45308e-49	SAMs
TGFBI	1.22826e-52	0.356558	0.925	0.715	2.45653e-49	SAMs
AC007192.1	2.3853e-43	0.385119	0.971	0.872	4.77059e-40	SAMs
MAFB	2.88288e-43	0.364378	0.861	0.758	5.76575e-40	SAMs
FCGR2A	1.73094e-42	0.362503	0.842	0.721	3.46189e-39	SAMs
CSTB	2.21788e-41	0.496493	0.766	0.584	4.43576e-38	SAMs
FABP5	2.64642e-40	0.279093	0.71	0.567	5.29283e-37	SAMs
PTTG1IP	1.00918e-37	0.257609	0.821	0.686	2.01835e-34	SAMs
IER3	4.43527e-37	0.435815	0.825	0.666	8.87054e-34	SAMs
HTRA1	1.99185e-35	0.45196	0.712	0.68	3.98371e-32	SAMs
FN1	2.74507e-34	0.607944	0.739	0.651	5.49015e-31	SAMs
RGS1	1.39238e-33	0.327089	0.923	0.795	2.78476e-30	SAMs
GSN	1.52788e-31	0.329584	0.787	0.615	3.05576e-28	SAMs
LILRB4	7.97585e-30	0.338694	0.746	0.626	1.59517e-26	SAMs
RGS10	4.8414e-29	0.311184	0.788	0.608	9.68281e-26	SAMs
HLA-DQB1	6.35679e-28	0.263357	0.986	0.898	1.27136e-24	SAMs
APOC4-APOC2	2.53781e-27	0.274279	0.806	0.692	5.07562e-24	SAMs
CYP27A1	2.82985e-21	0.315987	0.647	0.639	5.6597e-18	SAMs
LAPTM5	1.0551e-19	0.279442	0.959	0.86	2.11021e-16	SAMs
NUPR1	1.07257e-19	0.389724	0.676	0.66	2.14514e-16	SAMs
SOD2	1.09891e-19	0.266197	0.786	0.69	2.19783e-16	SAMs
RAB13	2.43679e-19	0.310616	0.695	0.614	4.87359e-16	SAMs
LPL	3.95086e-17	0.2812	0.607	0.559	7.90172e-14	SAMs
CXCL8	2.19757e-12	0.310979	0.762	0.713	4.39515e-09	SAMs
C1QB	1.18043e-256	1.70408	0.991	0.839	2.36086e-253	Kupffer cells
C1QA	2.19579e-231	1.46333	0.988	0.847	4.39158e-228	Kupffer cells
FTL	3.79425e-193	0.918729	0.999	0.968	7.58851e-190	Kupffer cells
CTSB	3.48159e-190	1.13512	0.991	0.888	6.96317e-187	Kupffer cells
CD5L	5.84749e-184	2.28898	0.892	0.775	1.1695e-180	Kupffer cells
C1QC	3.65946e-166	1.51543	0.942	0.843	7.31892e-163	Kupffer cells
MARCO	4.30499e-166	1.95714	0.859	0.745	8.60998e-163	Kupffer cells
MS4A6E	2.19264e-135	1.30009	0.909	0.747	4.38529e-132	Kupffer cells
SELENOP	4.11395e-111	1.41795	0.836	0.758	8.2279e-108	Kupffer cells
CCR1	2.81342e-107	1.15085	0.837	0.756	5.62683e-104	Kupffer cells
SDC3	4.89781e-104	1.58538	0.824	0.798	9.79562e-101	Kupffer cells
CXCL12	4.16776e-101	1.52063	0.813	0.765	8.33552e-98	Kupffer cells
FCGR3A	8.46023e-99	1.12487	0.908	0.819	1.69205e-95	Kupffer cells
CST3	4.2869e-97	0.603711	0.988	0.911	8.57379e-94	Kupffer cells
LGMN	1.41182e-93	1.07297	0.879	0.831	2.82364e-90	Kupffer cells
LILRB5	2.7709e-84	1.44535	0.79	0.772	5.54181e-81	Kupffer cells
PDK4	3.67583e-78	1.39796	0.793	0.722	7.35166e-75	Kupffer cells
CCL3	5.49041e-74	0.897116	0.833	0.723	1.09808e-70	Kupffer cells
APOE	7.9728e-67	0.448534	0.928	0.83	1.59456e-63	Kupffer cells
LIPA	9.64692e-64	1.11079	0.83	0.818	1.92938e-60	Kupffer cells
ADAMTS2	1.03445e-57	0.388997	0.697	0.621	2.0689e-54	Kupffer cells
ADAP2	7.23687e-55	0.889477	0.791	0.743	1.44737e-51	Kupffer cells
SIGLEC1	1.0072e-53	1.02035	0.715	0.655	2.0144e-50	Kupffer cells
MT2A	9.16601e-53	0.768132	0.82	0.768	1.8332e-49	Kupffer cells
FOLR2	5.60335e-49	1.21576	0.72	0.695	1.12067e-45	Kupffer cells
HMOX1	1.24649e-48	1.13642	0.78	0.788	2.49298e-45	Kupffer cells
CCL4	2.63614e-42	0.582615	0.811	0.75	5.27228e-39	Kupffer cells
ANKRD36C	2.61852e-40	0.659119	0.738	0.734	5.23704e-37	Kupffer cells
CTSL	1.25569e-39	0.832221	0.804	0.806	2.51138e-36	Kupffer cells
MAFB	5.44313e-39	0.669289	0.84	0.779	1.08863e-35	Kupffer cells
CCND1	2.43497e-37	0.457969	0.748	0.786	4.86994e-34	Kupffer cells
RBP7	5.67708e-37	0.684448	0.687	0.726	1.13542e-33	Kupffer cells
IFIT2	2.62294e-36	0.638372	0.707	0.722	5.24587e-33	Kupffer cells
CFD	5.60372e-36	1.06014	0.69	0.68	1.12074e-32	Kupffer cells
IGSF6	1.66223e-35	0.701297	0.829	0.807	3.32446e-32	Kupffer cells
VCAM1	1.92708e-35	1.37198	0.651	0.729	3.85416e-32	Kupffer cells
AXL	1.51125e-34	0.962156	0.787	0.777	3.0225e-31	Kupffer cells
IFIT3	6.21765e-30	0.484722	0.663	0.65	1.24353e-26	Kupffer cells
VSIG4	9.54594e-30	1.04119	0.72	0.75	1.90919e-26	Kupffer cells
CPVL	2.08889e-29	0.623526	0.831	0.843	4.17778e-26	Kupffer cells
GBP5	4.1642e-28	0.286497	0.735	0.725	8.3284e-25	Kupffer cells
AC068580.4	4.30561e-28	0.424573	0.843	0.801	8.61122e-25	Kupffer cells
GBP1	6.66612e-28	0.652375	0.772	0.774	1.33322e-24	Kupffer cells
ACVRL1	1.17272e-27	0.271858	0.635	0.634	2.34544e-24	Kupffer cells
CALHM6	1.64047e-27	0.549039	0.798	0.784	3.28093e-24	Kupffer cells
LYVE1	2.39655e-27	1.12322	0.637	0.717	4.79309e-24	Kupffer cells
SERPING1	1.37257e-26	0.797441	0.754	0.789	2.74514e-23	Kupffer cells
ALB	2.93853e-26	0.270747	0.87	0.905	5.87707e-23	Kupffer cells
ITGA9	4.35507e-26	0.373045	0.676	0.715	8.71014e-23	Kupffer cells
SCD	1.04036e-25	0.710165	0.751	0.759	2.08072e-22	Kupffer cells
GIMAP1-GIMAP5	3.44746e-25	0.727678	0.653	0.685	6.89491e-22	Kupffer cells
LILRB1	1.12456e-23	0.562965	0.709	0.681	2.24912e-20	Kupffer cells
CYP1B1	5.64559e-23	0.385171	0.705	0.763	1.12912e-19	Kupffer cells
IFI27	9.44568e-23	0.932652	0.646	0.695	1.88914e-19	Kupffer cells
APOA2	1.18802e-22	0.55997	0.699	0.71	2.37605e-19	Kupffer cells
LAPTM5	7.57734e-21	0.292138	0.915	0.888	1.51547e-17	Kupffer cells
UACA	1.72512e-20	0.318953	0.666	0.733	3.45025e-17	Kupffer cells
HK3	1.85254e-18	0.300926	0.272	0.466	3.70508e-15	Kupffer cells
IGFBP4	1.66328e-17	0.353101	0.699	0.752	3.32656e-14	Kupffer cells
PUSL1	9.38464e-16	0.329345	0.736	0.801	1.87693e-12	Kupffer cells
CDH5	9.57336e-16	0.322658	0.648	0.733	1.91467e-12	Kupffer cells
SASH1	9.74192e-16	0.421965	0.676	0.737	1.94838e-12	Kupffer cells
GADD45B	1.05454e-15	0.482717	0.798	0.767	2.10908e-12	Kupffer cells
ATP1B1	2.07353e-15	0.616003	0.794	0.826	4.14706e-12	Kupffer cells
MMP19	9.40764e-15	0.544357	0.677	0.712	1.88153e-11	Kupffer cells
FGL2	3.00209e-14	0.383409	0.803	0.821	6.00419e-11	Kupffer cells
ARID3A	1.21922e-13	0.250709	0.729	0.787	2.43844e-10	Kupffer cells
NFAM1	1.44383e-13	0.306785	0.576	0.779	2.88765e-10	Kupffer cells
KCNJ10	2.50324e-10	0.345614	0.647	0.741	5.00648e-07	Kupffer cells
APOL1	3.07157e-10	0.29566	0.693	0.727	6.14314e-07	Kupffer cells
FILIP1L	7.54319e-10	0.595395	0.682	0.72	1.50864e-06	Kupffer cells
C2	1.79215e-09	0.719957	0.635	0.737	3.58431e-06	Kupffer cells
ANKRD22	1.93414e-09	0.365753	0.687	0.73	3.86828e-06	Kupffer cells
TTR	2.24221e-09	0.419697	0.697	0.766	4.48442e-06	Kupffer cells
BLVRB	2.92315e-09	0.783489	0.615	0.701	5.8463e-06	Kupffer cells
POU2F2	3.76449e-09	0.344311	0.671	0.672	7.52898e-06	Kupffer cells
PLEK	9.23496e-09	0.516203	0.777	0.762	1.84699e-05	Kupffer cells
AC119674.2	1.2671e-08	0.384353	0.427	0.668	2.53419e-05	Kupffer cells
MRC1	2.61115e-08	0.633708	0.576	0.634	5.22229e-05	Kupffer cells
SRD5A3	3.16783e-08	0.323463	0.746	0.782	6.33565e-05	Kupffer cells
CCL14	8.60236e-08	0.309078	0.468	0.684	0.000172047	Kupffer cells
EXTL3	1.78102e-07	0.282604	0.729	0.782	0.000356204	Kupffer cells
NR1H3	2.02954e-07	0.586779	0.646	0.738	0.000405907	Kupffer cells
ADM	5.08735e-07	0.760536	0.631	0.75	0.00101747	Kupffer cells
PRRG4	2.50742e-06	0.267476	0.491	0.719	0.00501485	Kupffer cells
TMEM106A	2.91374e-06	0.338187	0.627	0.745	0.00582747	Kupffer cells
TGFBI	2.99874e-06	0.270583	0.787	0.785	0.00599748	Kupffer cells
SMARCA4	4.39055e-06	0.56107	0.768	0.826	0.0087811	Kupffer cells
ARL4C	4.90432e-06	0.281484	0.702	0.845	0.00980864	Kupffer cells
RND3	7.65116e-06	0.676391	0.572	0.732	0.0153023	Kupffer cells
RAB3IL1	8.24828e-06	0.297222	0.576	0.723	0.0164966	Kupffer cells
GATM	6.21867e-05	0.310428	0.69	0.747	0.124373	Kupffer cells
C9	0.000197809	0.43295	0.684	0.764	0.395618	Kupffer cells
APOH	0.000217521	0.436377	0.55	0.718	0.435041	Kupffer cells
MSR1	0.000256971	0.338705	0.718	0.801	0.513942	Kupffer cells
CYP2E1	0.000257754	0.285377	0.585	0.75	0.515507	Kupffer cells
GBP4	0.000314682	0.318012	0.732	0.752	0.629364	Kupffer cells
PLVAP	0.000358978	0.330288	0.633	0.757	0.717956	Kupffer cells
EVA1B	0.00105431	0.27148	0.696	0.769	1	Kupffer cells
MYO9A	0.00362832	0.46364	0.571	0.661	1	Kupffer cells
DNASE1L3	0.0165278	0.357891	0.614	0.743	1	Kupffer cells
ALDOB	0.0241305	0.355659	0.692	0.776	1	Kupffer cells
TNFAIP2	0.034053	0.35419	0.648	0.7	1	Kupffer cells
FYB1	0.0452441	0.256941	0.758	0.791	1	Kupffer cells
HP	0.05668	0.340896	0.631	0.761	1	Kupffer cells
PLIN2	0.24215	0.276056	0.599	0.657	1	Kupffer cells
SHE	0.266846	0.340756	0.526	0.747	1	Kupffer cells
SLCO2B1	0.308504	0.465525	0.597	0.71	1	Kupffer cells
HEG1	0.368959	0.335741	0.581	0.76	1	Kupffer cells
FCN3	0.421233	0.322754	0.673	0.771	1	Kupffer cells
APOC3	0.437753	0.375767	0.559	0.694	1	Kupffer cells
SLC46A1	0.45193	0.314118	0.562	0.719	1	Kupffer cells
CETP	0.492765	0.768663	0.497	0.703	1	Kupffer cells
ALDH1A1	0.580142	0.488972	0.543	0.746	1	Kupffer cells
FXYD6-FXYD2	0.585707	0.391188	0.513	0.666	1	Kupffer cells
VMO1	0.640386	0.296527	0.481	0.581	1	Kupffer cells
FCER1A	7.50187e-125	1.17422	0.83	0.775	1.50037e-121	cDC2
AREG	1.0087e-107	1.16314	0.887	0.743	2.0174e-104	cDC2
HLA-DPB1	4.80985e-93	0.683166	0.981	0.889	9.6197e-90	cDC2
HLA-DRA	4.81209e-90	0.631166	0.991	0.933	9.62418e-87	cDC2
GPR183	1.60028e-86	0.958801	0.883	0.8	3.20056e-83	cDC2
CLEC10A	2.30954e-85	1.00936	0.818	0.734	4.61907e-82	cDC2
HLA-DQA1	6.94937e-85	0.787285	0.975	0.888	1.38987e-81	cDC2
LGALS2	5.14423e-83	0.595722	0.814	0.767	1.02885e-79	cDC2
HLA-DRB1	3.18666e-81	0.592132	0.988	0.905	6.37332e-78	cDC2
VEGFA	6.15279e-80	0.63175	0.809	0.741	1.23056e-76	cDC2
THBD	8.27842e-79	0.545813	0.818	0.745	1.65568e-75	cDC2
RGS2	6.11218e-70	0.762754	0.919	0.771	1.22244e-66	cDC2
VASH1	1.03488e-69	0.488423	0.791	0.76	2.06977e-66	cDC2
LYZ	2.83486e-69	0.786644	0.945	0.777	5.66971e-66	cDC2
GPAT3	4.53285e-69	0.567513	0.766	0.74	9.0657e-66	cDC2
VDR	9.1241e-69	0.326825	0.77	0.721	1.82482e-65	cDC2
HBEGF	7.97126e-66	0.640371	0.873	0.79	1.59425e-62	cDC2
HLA-DPA1	1.52448e-65	0.544622	0.988	0.911	3.04895e-62	cDC2
NR4A3	1.65874e-65	0.906241	0.812	0.726	3.31749e-62	cDC2
HLA-DQB1	6.93946e-64	0.639667	0.979	0.917	1.38789e-60	cDC2
JAML	7.62222e-63	0.827227	0.763	0.68	1.52444e-59	cDC2
IRF4	5.90228e-59	0.373917	0.74	0.72	1.18046e-55	cDC2
DUSP4	1.70481e-57	0.394996	0.752	0.711	3.40963e-54	cDC2
CRYBG1	4.37609e-55	0.298211	0.779	0.68	8.75219e-52	cDC2
NLRP3	1.73758e-54	0.397836	0.756	0.647	3.47515e-51	cDC2
SPINT2	9.49424e-54	0.523827	0.796	0.734	1.89885e-50	cDC2
F13A1	1.15604e-53	0.459574	0.795	0.782	2.31208e-50	cDC2
CREM	7.74594e-52	0.440394	0.804	0.699	1.54919e-48	cDC2
CD74	9.81477e-50	0.332241	1	0.978	1.96295e-46	cDC2
CXCR4	7.05763e-46	0.423659	0.92	0.83	1.41153e-42	cDC2
B3GNT5	1.47785e-45	0.401659	0.722	0.69	2.9557e-42	cDC2
LSP1	5.16427e-44	0.377308	0.772	0.597	1.03285e-40	cDC2
ATP1B3	1.13381e-42	0.493441	0.835	0.716	2.26762e-39	cDC2
CD1C	2.37454e-42	0.743078	0.704	0.752	4.74908e-39	cDC2
ALOX5AP	1.43282e-41	0.628187	0.761	0.683	2.86564e-38	cDC2
TUBA1B	2.45191e-41	0.587109	0.91	0.807	4.90383e-38	cDC2
HLA-DMB	3.32832e-40	0.56842	0.867	0.8	6.65665e-37	cDC2
KLF4	4.62368e-40	0.686599	0.828	0.785	9.24736e-37	cDC2
CSF2RA	8.3305e-40	0.536037	0.743	0.653	1.6661e-36	cDC2
FCGR2A	4.40982e-39	0.466232	0.841	0.745	8.81964e-36	cDC2
MNDA	1.08716e-38	0.480063	0.735	0.683	2.17433e-35	cDC2
RGS1	8.6065e-37	0.512133	0.924	0.82	1.7213e-33	cDC2
SGK1	1.43443e-36	0.576001	0.846	0.792	2.86887e-33	cDC2
CIITA	1.78192e-34	0.292618	0.766	0.77	3.56384e-31	cDC2
FCGR2B	4.09931e-34	0.5098	0.72	0.653	8.19861e-31	cDC2
RGS10	7.0558e-34	0.345526	0.77	0.648	1.41116e-30	cDC2
ZNF331	3.09899e-33	0.439939	0.83	0.753	6.19798e-30	cDC2
HLA-DRB5	5.70244e-31	0.32884	0.735	0.556	1.14049e-27	cDC2
CD93	4.49161e-27	0.286192	0.726	0.683	8.98323e-24	cDC2
ATF3	8.9703e-26	0.292472	0.784	0.702	1.79406e-22	cDC2
INSIG1	1.10224e-25	0.393124	0.765	0.756	2.20449e-22	cDC2
SMAD2	8.4661e-25	0.328945	0.913	0.845	1.69322e-21	cDC2
CLEC7A	4.98149e-24	0.322705	0.789	0.762	9.96298e-21	cDC2
LDHA	1.91889e-21	0.306231	0.821	0.76	3.83779e-18	cDC2
GSN	3.59246e-20	0.370271	0.722	0.662	7.18493e-17	cDC2
SERPINF1	1.8487e-19	0.261182	0.722	0.719	3.6974e-16	cDC2
FGL2	1.40716e-18	0.325599	0.86	0.808	2.81431e-15	cDC2
GNA13	6.16878e-17	0.348401	0.733	0.699	1.23376e-13	cDC2
CAT	1.68308e-15	0.271018	0.694	0.669	3.36616e-12	cDC2
HLA-DQA2	1.14618e-14	0.317075	0.504	0.384	2.29236e-11	cDC2
CD83	2.44986e-14	0.350414	0.782	0.697	4.89972e-11	cDC2
PKIB	1.9473e-13	0.388039	0.664	0.713	3.8946e-10	cDC2
RGCC	1.47435e-11	0.38999	0.697	0.715	2.9487e-08	cDC2
DSE	1.07394e-10	0.320987	0.706	0.728	2.14788e-07	cDC2
ATP2A3	4.48708e-09	0.294502	0.788	0.803	8.97416e-06	cDC2
IL1R2	2.70664e-08	0.379194	0.565	0.612	5.41329e-05	cDC2
RNASE6	1.18708e-06	0.34821	0.609	0.636	0.00237417	cDC2
IGFLR1	0.000474779	0.290485	0.644	0.71	0.949558	cDC2
FLT3	0.017731	0.255761	0.469	0.516	1	cDC2
CD1D	5.53679e-51	0.429709	0.785	0.64	1.10736e-47	TM1
JAK3	1.76555e-43	0.268376	0.766	0.672	3.53111e-40	TM1
THBS1	6.06688e-42	1.34286	0.782	0.707	1.21338e-38	TM1
S100A9	8.71595e-40	1.7474	0.722	0.614	1.74319e-36	TM1
LYZ	1.16815e-39	0.83489	0.898	0.795	2.33631e-36	TM1
VCAN	1.76434e-39	1.7152	0.755	0.714	3.52867e-36	TM1
SAT2	6.03414e-37	0.300473	0.771	0.607	1.20683e-33	TM1
CXCL1	2.0592e-36	0.29857	0.815	0.752	4.1184e-33	TM1
FCN1	7.72542e-35	1.68324	0.716	0.64	1.54508e-31	TM1
TMA16	1.55333e-33	0.298652	0.782	0.709	3.10666e-30	TM1
ANXA4	3.6523e-32	0.314299	0.824	0.76	7.30461e-29	TM1
CXCL8	4.79354e-32	0.940029	0.813	0.719	9.58707e-29	TM1
AREG	1.84643e-30	0.920604	0.862	0.756	3.69286e-27	TM1
G0S2	6.64197e-29	0.98908	0.766	0.719	1.32839e-25	TM1
ACSL1	7.88429e-29	0.691721	0.815	0.672	1.57686e-25	TM1
ANPEP	3.66675e-28	0.398931	0.716	0.661	7.3335e-25	TM1
CCL20	3.29148e-26	0.594208	0.758	0.711	6.58296e-23	TM1
S100A6	5.39337e-26	0.682486	0.857	0.77	1.07867e-22	TM1
CLTB	2.66521e-23	0.277122	0.766	0.672	5.33043e-20	TM1
VEGFA	5.03038e-23	0.258242	0.829	0.743	1.00608e-19	TM1
S100A4	2.52175e-22	0.714354	0.796	0.697	5.0435e-19	TM1
FLNA	3.33999e-22	0.317592	0.782	0.683	6.67998e-19	TM1
SMAD2	1.55797e-21	0.356339	0.915	0.85	3.11593e-18	TM1
GPR183	2.53982e-21	0.405658	0.882	0.806	5.07965e-18	TM1
CXCL3	3.69372e-19	0.306659	0.78	0.731	7.38745e-16	TM1
SLC11A1	3.7748e-19	0.932268	0.661	0.637	7.54959e-16	TM1
IL1B	1.83845e-18	0.972396	0.755	0.688	3.67691e-15	TM1
NLRP3	2.6147e-17	0.623579	0.73	0.658	5.22939e-14	TM1
PTGS2	3.42641e-17	0.312072	0.658	0.519	6.85282e-14	TM1
INSIG1	1.82713e-16	0.264759	0.826	0.749	3.65426e-13	TM1
ATP1B3	1.54907e-15	0.684385	0.829	0.726	3.09814e-12	TM1
BCL2A1	8.39964e-15	0.812054	0.755	0.739	1.67993e-11	TM1
NFIL3	2.39638e-14	0.306101	0.76	0.711	4.79276e-11	TM1
SPP1	1.80762e-13	0.438829	0.887	0.851	3.61524e-10	TM1
LILRA5	3.03445e-13	0.411968	0.689	0.632	6.0689e-10	TM1
COPE	6.52369e-13	0.375954	0.76	0.653	1.30474e-09	TM1
AC007192.1	1.14595e-12	0.320175	0.95	0.899	2.2919e-09	TM1
SOD2	1.23601e-11	0.731155	0.769	0.716	2.47202e-08	TM1
LCP1	1.41243e-11	0.534296	0.862	0.833	2.82486e-08	TM1
LDHA	3.47585e-11	0.374765	0.826	0.764	6.9517e-08	TM1
IL1RN	1.60836e-10	0.671732	0.691	0.706	3.21672e-07	TM1
TIMP1	2.21762e-10	0.793788	0.774	0.797	4.43523e-07	TM1
LILRB3	1.31703e-09	0.423689	0.661	0.628	2.63407e-06	TM1
CXCL2	1.7955e-09	0.644794	0.727	0.698	3.591e-06	TM1
RGS2	1.88326e-09	0.562275	0.851	0.79	3.76652e-06	TM1
FBP1	2.15179e-09	0.362973	0.65	0.586	4.30359e-06	TM1
RIPOR2	2.53991e-09	0.349483	0.433	0.63	5.07982e-06	TM1
HBEGF	4.38474e-08	0.329345	0.835	0.8	8.76948e-05	TM1
FGR	1.14685e-07	0.852104	0.584	0.54	0.00022937	TM1
C5AR1	1.92342e-07	0.734754	0.749	0.71	0.000384685	TM1
IER3	6.05526e-07	0.447188	0.782	0.711	0.00121105	TM1
NR4A1	6.19334e-07	0.387954	0.752	0.693	0.00123867	TM1
TNFAIP3	1.33633e-06	0.44039	0.796	0.771	0.00267266	TM1
DUSP2	1.49282e-06	0.278951	0.802	0.746	0.00298565	TM1
CD52	1.71304e-06	0.776333	0.581	0.559	0.00342608	TM1
CD93	1.97792e-06	0.388033	0.702	0.689	0.00395584	TM1
APOBEC3A	2.0334e-06	0.863919	0.565	0.583	0.0040668	TM1
SERPINA1	3.75989e-05	0.397517	0.848	0.856	0.0751977	TM1
PTPRE	8.58349e-05	0.459944	0.777	0.746	0.17167	TM1
BNIP3L	0.000139193	0.276739	0.691	0.644	0.278385	TM1
AQP9	0.000421932	0.499087	0.3	0.273	0.843864	TM1
CORO1A	0.000896698	0.371745	0.7	0.727	1	TM1
FCGR2A	0.00633422	0.265149	0.76	0.761	1	TM1
CD37	0.00849556	0.453387	0.512	0.657	1	TM1
CYTIP	0.0138281	0.259189	0.603	0.574	1	TM1
EMILIN2	0.0193446	0.413275	0.675	0.685	1	TM1
CCL2	0.0304039	0.264778	0.725	0.707	1	TM1
CLEC4E	0.0405208	0.671822	0.488	0.448	1	TM1
PTPRC	0.0551399	0.387749	0.744	0.747	1	TM1
ZBTB16	0.121973	0.348202	0.455	0.437	1	TM1
CSF3R	0.402824	0.343563	0.614	0.656	1	TM1
ABL2	0.447179	0.254191	0.567	0.624	1	TM1
CSTA	0.755861	0.551921	0.501	0.552	1	TM1
KIAA1683	1.74444e-75	0.463369	0.714	0.409	3.48889e-72	T cells
GZMA	3.73143e-72	1.95348	0.764	0.607	7.46286e-69	T cells
NKG7	8.34309e-69	1.86401	0.751	0.628	1.66862e-65	T cells
CD2	6.27859e-60	1.85315	0.701	0.501	1.25572e-56	T cells
CTLA4	4.74803e-59	0.571917	0.156	0.663	9.49606e-56	T cells
GFOD1	2.3553e-58	0.256398	0.664	0.343	4.71059e-55	T cells
XCL2	1.76421e-55	1.7012	0.741	0.728	3.52842e-52	T cells
IL32	1.45012e-53	2.12513	0.748	0.692	2.90025e-50	T cells
SPON2	1.12305e-52	0.646763	0.698	0.585	2.2461e-49	T cells
SH2B1	3.27454e-52	0.254196	0.648	0.406	6.54907e-49	T cells
CD3E	4.28905e-52	1.61376	0.728	0.698	8.57811e-49	T cells
TMEM104	9.78557e-49	0.394143	0.674	0.532	1.95711e-45	T cells
NCAM1	7.15591e-47	0.426258	0.681	0.609	1.43118e-43	T cells
CCL5	1.42807e-46	2.51034	0.751	0.758	2.85614e-43	T cells
S1PR1	1.34117e-45	0.29988	0.621	0.422	2.68235e-42	T cells
CD69	2.4155e-45	1.61182	0.684	0.554	4.831e-42	T cells
LEF1	4.10336e-45	0.395249	0.561	0.267	8.20672e-42	T cells
PDK2	1.08201e-43	0.272971	0.704	0.681	2.16402e-40	T cells
CTSW	2.31269e-42	1.08137	0.724	0.749	4.62538e-39	T cells
LTB	3.72705e-42	1.40796	0.721	0.758	7.4541e-39	T cells
KLRC4-KLRK1	3.79809e-41	1.10046	0.694	0.706	7.59619e-38	T cells
ITM2A	1.05542e-40	0.983993	0.658	0.551	2.11085e-37	T cells
METAP1	4.4166e-39	0.269204	0.684	0.594	8.8332e-36	T cells
TUBA4A	7.93314e-39	0.569969	0.635	0.483	1.58663e-35	T cells
NSD2	5.96133e-37	0.357992	0.711	0.72	1.19227e-33	T cells
CD7	1.27195e-36	1.57661	0.661	0.619	2.5439e-33	T cells
GZMB	1.16708e-35	0.852224	0.243	0.684	2.33415e-32	T cells
CCL4	7.14386e-35	1.48491	0.817	0.758	1.42877e-31	T cells
TPSB2	8.40143e-34	2.03778	0.528	0.736	1.68029e-30	T cells
CRYBG1	9.67336e-33	0.896254	0.741	0.693	1.93467e-29	T cells
ASL	1.05283e-32	0.304125	0.684	0.601	2.10567e-29	T cells
HOPX	1.34487e-32	0.376589	0.256	0.687	2.68974e-29	T cells
RAC2	3.07983e-32	1.21791	0.777	0.721	6.15965e-29	T cells
FAM160B1	8.00243e-31	0.327801	0.681	0.716	1.60049e-27	T cells
P2RY8	1.45705e-29	0.333162	0.688	0.672	2.91409e-26	T cells
SFXN1	2.45557e-29	0.294134	0.684	0.727	4.91113e-26	T cells
RHOH	1.02176e-28	0.482676	0.691	0.678	2.04352e-25	T cells
CCND2	4.98118e-28	0.938503	0.691	0.741	9.96237e-25	T cells
PCNA	8.15528e-27	0.280741	0.369	0.697	1.63106e-23	T cells
ACADM	2.8439e-26	0.266969	0.714	0.687	5.6878e-23	T cells
TESC	3.2182e-26	0.368115	0.635	0.567	6.4364e-23	T cells
SPSB3	5.86217e-26	0.378439	0.595	0.478	1.17243e-22	T cells
AMBP	1.01018e-25	0.265517	0.704	0.738	2.02036e-22	T cells
KIF20B	1.40658e-25	0.406232	0.664	0.686	2.81315e-22	T cells
CRIP1	1.51164e-25	1.09213	0.698	0.639	3.02328e-22	T cells
IL7R	2.47468e-25	2.24152	0.671	0.71	4.94935e-22	T cells
RUNX3	4.94769e-25	1.1917	0.724	0.76	9.89537e-22	T cells
HIST2H2AC	3.20036e-23	0.36509	0.654	0.665	6.40073e-20	T cells
STK39	3.24197e-23	0.373743	0.641	0.709	6.48394e-20	T cells
TGFBR3	2.99506e-20	0.418365	0.635	0.725	5.99013e-17	T cells
PUSL1	7.35405e-20	0.349008	0.731	0.793	1.47081e-16	T cells
MT1E	7.91888e-20	0.419233	0.704	0.726	1.58378e-16	T cells
CREM	1.85821e-18	0.316907	0.449	0.745	3.71642e-15	T cells
ARID3A	3.29939e-18	0.418719	0.731	0.779	6.59878e-15	T cells
HIKESHI	1.58588e-17	0.357782	0.674	0.673	3.17177e-14	T cells
LPIN1	2.05913e-17	0.772863	0.621	0.659	4.11826e-14	T cells
ADAM8	3.30662e-17	0.254359	0.658	0.592	6.61325e-14	T cells
RIPOR2	3.48346e-17	0.303798	0.651	0.604	6.96693e-14	T cells
PFDN4	4.09182e-17	0.327936	0.671	0.736	8.18364e-14	T cells
FAM46C	6.64178e-17	0.588089	0.651	0.744	1.32836e-13	T cells
GBP5	1.55607e-16	0.364391	0.475	0.753	3.11214e-13	T cells
ALDOB	1.99335e-16	0.367205	0.718	0.762	3.98669e-13	T cells
FOXO1	4.09845e-16	0.321749	0.445	0.706	8.1969e-13	T cells
CDKN2D	1.11395e-15	0.417709	0.654	0.73	2.2279e-12	T cells
CFAP36	1.92492e-15	0.257762	0.621	0.622	3.84983e-12	T cells
UGGT1	2.86086e-15	0.267439	0.628	0.597	5.72173e-12	T cells
PIM1	4.23373e-15	0.292124	0.684	0.709	8.46745e-12	T cells
CXCR4	1.62405e-14	0.952643	0.841	0.846	3.2481e-11	T cells
TNF	4.34992e-14	0.509751	0.611	0.633	8.69985e-11	T cells
IDI1	6.27927e-14	0.579071	0.625	0.648	1.25585e-10	T cells
IKZF3	6.6761e-14	1.11145	0.598	0.686	1.33522e-10	T cells
CCL14	9.09178e-14	0.489159	0.681	0.634	1.81836e-10	T cells
SMC4	1.36e-13	0.299631	0.658	0.666	2.72e-10	T cells
PRSS23	1.13437e-12	0.322643	0.571	0.744	2.26875e-09	T cells
DYNLRB1	1.24614e-12	0.294091	0.558	0.718	2.49228e-09	T cells
SLAMF6	1.4189e-12	0.663729	0.349	0.696	2.83781e-09	T cells
DUSP2	5.55308e-12	1.08604	0.734	0.754	1.11062e-08	T cells
CST7	7.16447e-12	1.27771	0.621	0.719	1.43289e-08	T cells
SYTL3	1.41376e-11	0.703822	0.545	0.567	2.82751e-08	T cells
H2AFZ	2.69834e-11	0.545235	0.694	0.686	5.39668e-08	T cells
TNFAIP3	3.70698e-11	0.335792	0.512	0.8	7.41397e-08	T cells
HP	4.53855e-11	0.533817	0.724	0.734	9.07711e-08	T cells
GADD45A	6.57982e-11	0.483247	0.701	0.76	1.31596e-07	T cells
VPS37B	2.46763e-10	0.525041	0.661	0.617	4.93525e-07	T cells
HBB	6.7946e-10	2.76125	0.512	0.481	1.35892e-06	T cells
ETS1	7.36058e-10	1.75943	0.618	0.77	1.47212e-06	T cells
CORO1A	1.0299e-09	0.961285	0.694	0.727	2.05979e-06	T cells
RAB11FIP1	3.12763e-09	0.259816	0.625	0.737	6.25525e-06	T cells
UGP2	2.9015e-08	0.339853	0.601	0.733	5.803e-05	T cells
ANXA1	3.54811e-08	0.759534	0.694	0.633	7.09622e-05	T cells
NFATC2	4.92737e-08	0.464166	0.458	0.682	9.85473e-05	T cells
PTGDS	8.02668e-08	0.458805	0.595	0.763	0.000160534	T cells
KLF2	1.14446e-07	0.314947	0.658	0.699	0.000228892	T cells
TBC1D10C	1.17866e-07	0.658854	0.591	0.753	0.000235733	T cells
PTTG1	1.49226e-07	0.300191	0.575	0.705	0.000298453	T cells
F2R	2.30882e-07	0.383066	0.615	0.723	0.000461764	T cells
ITGB7	3.72371e-07	0.269605	0.548	0.646	0.000744742	T cells
SIGIRR	5.04095e-07	0.320102	0.551	0.637	0.00100819	T cells
ZBTB16	5.333e-07	0.346158	0.525	0.43	0.0010666	T cells
ALB	1.57813e-06	0.696828	0.864	0.901	0.00315626	T cells
PDCD5	2.43018e-06	0.293188	0.648	0.692	0.00486037	T cells
SOD1	7.3609e-06	0.631063	0.678	0.717	0.0147218	T cells
SYNE2	9.67101e-06	0.548016	0.405	0.717	0.019342	T cells
SMARCA4	1.028e-05	0.457133	0.754	0.819	0.02056	T cells
ALOX5AP	1.11857e-05	0.340038	0.684	0.698	0.0223714	T cells
SPOCK2	1.21991e-05	1.01497	0.542	0.681	0.0243982	T cells
IRF8	1.50199e-05	0.276564	0.542	0.72	0.0300398	T cells
PTGER4	1.90118e-05	0.417108	0.651	0.718	0.0380236	T cells
TMEM204	2.0707e-05	0.266303	0.196	0.317	0.0414141	T cells
GIMAP1-GIMAP5	2.66183e-05	0.256095	0.532	0.693	0.0532365	T cells
DDB2	4.09094e-05	0.257618	0.395	0.61	0.0818187	T cells
CLU	0.000106645	0.352819	0.588	0.624	0.21329	T cells
TMC8	0.00092746	0.598564	0.588	0.713	1	T cells
PRDM1	0.000963174	0.631965	0.605	0.705	1	T cells
APOC3	0.00115407	0.32764	0.608	0.671	1	T cells
VWA5A	0.00137725	0.264538	0.322	0.44	1	T cells
SKAP1	0.00145021	0.548509	0.375	0.258	1	T cells
ID2	0.0016989	0.63291	0.751	0.818	1	T cells
GORASP2	0.00252112	0.372568	0.684	0.75	1	T cells
PTPRC	0.00280055	0.818799	0.694	0.752	1	T cells
MCM6	0.00310002	0.445137	0.538	0.662	1	T cells
COL1A1	0.00364567	0.662593	0.658	0.78	1	T cells
ECHDC2	0.0048301	0.271869	0.555	0.661	1	T cells
RFLNB	0.00850675	0.341844	0.571	0.699	1	T cells
RGCC	0.0120348	0.334239	0.605	0.722	1	T cells
GZMH	0.0175582	0.489754	0.346	0.403	1	T cells
YARS	0.0240172	0.416485	0.575	0.667	1	T cells
ANKRD37	0.0340158	0.254447	0.635	0.729	1	T cells
DNAJB1	0.0358417	0.457665	0.565	0.704	1	T cells
ISG20	0.0360272	0.658481	0.532	0.671	1	T cells
LSP1	0.0360493	0.275735	0.615	0.629	1	T cells
TAGAP	0.0499951	0.53069	0.558	0.687	1	T cells
GOLGA8A	0.0514437	0.367679	0.502	0.722	1	T cells
ITGA1	0.0651382	0.352819	0.538	0.659	1	T cells
ARL4C	0.0671561	0.250272	0.724	0.824	1	T cells
HBA2	0.0740759	2.89726	0.445	0.475	1	T cells
MT1X	0.111114	0.294976	0.661	0.676	1	T cells
TSPYL2	0.156303	0.434709	0.545	0.696	1	T cells
TIMP3	0.175343	0.271459	0.575	0.733	1	T cells
RFTN1	0.194634	0.306207	0.548	0.65	1	T cells
EZR	0.206971	0.620851	0.625	0.731	1	T cells
SLC2A4RG	0.218235	0.452435	0.498	0.683	1	T cells
SEPHS2	0.238115	0.269157	0.674	0.704	1	T cells
HIST1H4C	0.242314	0.520791	0.498	0.657	1	T cells
LCP1	0.312879	0.46676	0.794	0.84	1	T cells
ZDHHC18	0.314384	0.296356	0.615	0.702	1	T cells
SPN	0.378385	0.404241	0.498	0.585	1	T cells
CD3D	0.39505	1.16402	0.439	0.647	1	T cells
CYTIP	0.395099	0.554757	0.478	0.587	1	T cells
IGFBP3	0.452201	0.372047	0.598	0.714	1	T cells
RNF125	0.46544	0.358689	0.512	0.748	1	T cells
CHST12	0.470833	0.262136	0.651	0.777	1	T cells
KLRB1	0.510025	1.45341	0.458	0.732	1	T cells
WIPI2	0.591451	0.309593	0.518	0.573	1	T cells
CD37	0.597448	0.251007	0.601	0.644	1	T cells
HMGB2	0.817758	0.351652	0.525	0.633	1	T cells
S100A4	0.82193	0.628988	0.591	0.72	1	T cells
CD52	0.992053	0.777833	0.468	0.571	1	T cells
TXNDC5	1.5379e-107	3.65726	0.979	0.708	3.0758e-104	B cells
SSR4	8.36286e-103	3.44874	0.984	0.649	1.67257e-99	B cells
DERL3	5.41844e-99	3.50263	0.947	0.687	1.08369e-95	B cells
ZBTB20	9.13283e-93	3.676	0.941	0.738	1.82657e-89	B cells
MZB1	4.83517e-90	3.09778	0.93	0.695	9.67034e-87	B cells
XBP1	1.41294e-89	3.00656	0.957	0.73	2.82589e-86	B cells
SEC11C	6.97012e-87	2.77352	0.936	0.662	1.39402e-83	B cells
PIM2	1.21255e-83	2.59302	0.92	0.69	2.42509e-80	B cells
ITM2C	1.98919e-80	2.41113	0.898	0.715	3.97837e-77	B cells
JCHAIN	9.47908e-79	5.33232	0.898	0.726	1.89582e-75	B cells
SLAMF7	6.36713e-72	2.30618	0.898	0.705	1.27343e-68	B cells
SDC1	9.50586e-72	1.98208	0.877	0.751	1.90117e-68	B cells
POU2AF1	6.81447e-69	1.88066	0.845	0.583	1.36289e-65	B cells
HERPUD1	1.4221e-63	2.24409	0.952	0.778	2.84419e-60	B cells
ASS1	1.28929e-61	0.408935	0.754	0.392	2.57858e-58	B cells
PLPP5	4.24756e-61	1.61001	0.84	0.725	8.49512e-58	B cells
TMUB1	1.82423e-60	0.434766	0.781	0.471	3.64847e-57	B cells
PDIA4	2.06701e-57	1.42275	0.872	0.709	4.13401e-54	B cells
PRDM1	3.71268e-55	1.79471	0.866	0.686	7.42535e-52	B cells
RAB3D	5.66485e-55	0.730677	0.834	0.701	1.13297e-51	B cells
ST6GAL1	3.94681e-53	1.4656	0.84	0.729	7.89363e-50	B cells
FAM46C	1.6003e-52	1.70955	0.834	0.73	3.2006e-49	B cells
IFT27	2.92842e-52	0.49842	0.786	0.644	5.85684e-49	B cells
NADK2	8.46096e-52	0.264815	0.77	0.594	1.69219e-48	B cells
DAGLB	2.50207e-51	1.29484	0.856	0.656	5.00413e-48	B cells
GPR160	3.29443e-50	0.582082	0.781	0.615	6.58886e-47	B cells
QPCT	7.64229e-50	0.956968	0.786	0.654	1.52846e-46	B cells
AL121845.3	1.29984e-49	0.802546	0.781	0.66	2.59967e-46	B cells
FKBP2	3.05743e-49	2.03376	0.834	0.643	6.11486e-46	B cells
YIPF3	3.09217e-49	0.72907	0.802	0.638	6.18434e-46	B cells
RHOH	3.8016e-49	0.806837	0.807	0.671	7.6032e-46	B cells
BET1L	6.73788e-49	0.577619	0.781	0.596	1.34758e-45	B cells
YIPF2	1.36057e-48	0.57149	0.791	0.727	2.72114e-45	B cells
ITGA6	1.51916e-48	1.20705	0.791	0.681	3.03832e-45	B cells
ITM2A	2.79649e-48	0.250656	0.786	0.547	5.59299e-45	B cells
MCFD2	2.9989e-47	0.675009	0.807	0.701	5.99779e-44	B cells
PHF1	3.22151e-47	0.341979	0.77	0.607	6.44302e-44	B cells
GADD45A	3.23114e-47	0.940778	0.807	0.751	6.46228e-44	B cells
UBE2J1	4.46104e-47	1.91975	0.818	0.662	8.92208e-44	B cells
GPRC5C	8.18944e-47	0.281652	0.765	0.637	1.63789e-43	B cells
NAPRT	1.43908e-46	0.581456	0.818	0.776	2.87816e-43	B cells
PCCB	1.21666e-45	0.358464	0.754	0.599	2.43332e-42	B cells
ATAD3C	1.99844e-45	0.593269	0.807	0.789	3.99688e-42	B cells
SLC12A2	2.0244e-44	0.429839	0.781	0.66	4.0488e-41	B cells
SLFN13	5.33446e-44	0.281434	0.765	0.693	1.06689e-40	B cells
ARID3A	6.84933e-44	0.54605	0.802	0.773	1.36987e-40	B cells
RASD1	6.45689e-43	0.440588	0.77	0.732	1.29138e-39	B cells
FGB	7.03218e-43	0.39432	0.802	0.722	1.40644e-39	B cells
FNDC3B	1.18649e-41	0.95282	0.791	0.608	2.37299e-38	B cells
KRT8	2.46151e-41	0.391671	0.786	0.755	4.92302e-38	B cells
STT3A	3.62684e-41	0.433701	0.786	0.737	7.25369e-38	B cells
BIRC3	3.9291e-41	1.56429	0.834	0.754	7.8582e-38	B cells
GFPT1	4.38137e-41	0.555761	0.775	0.693	8.76274e-38	B cells
ALB	5.09834e-41	0.878302	0.941	0.895	1.01967e-37	B cells
CLDN1	1.85723e-40	0.276213	0.797	0.748	3.71446e-37	B cells
MDK	2.03463e-40	0.629449	0.701	0.479	4.06925e-37	B cells
FHL1	2.53427e-40	0.265606	0.759	0.678	5.06853e-37	B cells
NEK8	8.47798e-40	0.252958	0.385	0.695	1.6956e-36	B cells
SLC25A4	8.54379e-40	0.296136	0.781	0.767	1.70876e-36	B cells
ITGA3	8.02623e-39	0.298716	0.187	0.634	1.60525e-35	B cells
SPON2	2.08028e-37	0.250919	0.765	0.585	4.16055e-34	B cells
SLC35F2	2.97017e-37	0.282174	0.733	0.633	5.94034e-34	B cells
B4GALT4	3.09233e-37	0.257946	0.775	0.628	6.18467e-34	B cells
BHLHE41	1.91953e-36	0.375138	0.786	0.715	3.83906e-33	B cells
CD38	2.23858e-36	1.08386	0.765	0.702	4.47715e-33	B cells
CA2	4.50218e-36	0.326365	0.77	0.704	9.00437e-33	B cells
ADI1	5.84205e-36	0.451839	0.759	0.521	1.16841e-32	B cells
LIN54	1.25492e-35	0.317449	0.759	0.547	2.50985e-32	B cells
KRT18	2.26571e-35	0.404792	0.813	0.757	4.53141e-32	B cells
SEC61G	4.82108e-35	1.26545	0.813	0.705	9.64216e-32	B cells
CYP2E1	5.26816e-35	0.283066	0.781	0.711	1.05363e-31	B cells
BCL2L11	5.29153e-35	1.08004	0.749	0.678	1.05831e-31	B cells
TMEM141	5.78244e-35	0.332512	0.765	0.671	1.15649e-31	B cells
IGLL5	7.00004e-35	5.47688	0.754	0.702	1.40001e-31	B cells
TPRG1L	2.18726e-34	0.272049	0.738	0.628	4.37452e-31	B cells
ANKRD37	5.22746e-34	0.472345	0.775	0.717	1.04549e-30	B cells
COBLL1	6.84375e-34	0.621726	0.743	0.709	1.36875e-30	B cells
ID1	1.5766e-33	0.267711	0.791	0.684	3.1532e-30	B cells
YWHAG	6.08127e-33	1.38022	0.957	0.848	1.21625e-29	B cells
CYTIP	5.47382e-32	0.892705	0.802	0.564	1.09476e-28	B cells
ELK3	5.94041e-32	0.321416	0.759	0.683	1.18808e-28	B cells
LDLR	7.28043e-32	0.280739	0.786	0.737	1.45609e-28	B cells
SPARC	1.05131e-31	0.435	0.791	0.709	2.10263e-28	B cells
CTSW	5.17485e-31	0.427485	0.754	0.747	1.03497e-27	B cells
COPB1	5.98596e-31	0.354525	0.77	0.591	1.19719e-27	B cells
CHST2	1.17021e-30	0.606014	0.77	0.76	2.34041e-27	B cells
NET1	3.51509e-30	0.304699	0.749	0.648	7.03018e-27	B cells
MPP6	1.13227e-29	0.328336	0.749	0.751	2.26455e-26	B cells
CD79A	1.43938e-29	1.63859	0.711	0.654	2.87876e-26	B cells
TMEM56-RWDD3	2.02905e-29	0.33247	0.733	0.725	4.0581e-26	B cells
QPRT	3.94522e-29	0.340589	0.749	0.668	7.89044e-26	B cells
PCYOX1	1.20305e-28	0.26853	0.765	0.705	2.4061e-25	B cells
TM7SF2	2.46068e-28	0.280224	0.69	0.593	4.92135e-25	B cells
SRP54	9.03166e-28	0.47222	0.727	0.619	1.80633e-24	B cells
SMC4	3.44979e-27	0.422308	0.759	0.659	6.89957e-24	B cells
SLC2A1	2.68082e-26	0.282713	0.717	0.609	5.36164e-23	B cells
ITGA8	4.46708e-26	0.540575	0.69	0.682	8.93416e-23	B cells
RIDA	5.86522e-26	0.323941	0.765	0.747	1.17304e-22	B cells
APOB	6.60593e-26	0.339679	0.765	0.755	1.32119e-22	B cells
HSPA5	7.98943e-26	1.47341	0.866	0.807	1.59789e-22	B cells
GPX7	1.00128e-25	0.399973	0.749	0.723	2.00255e-22	B cells
TUBA4A	2.92481e-25	0.749002	0.684	0.486	5.84962e-22	B cells
C4B	6.06103e-25	1.00284	0.69	0.656	1.21221e-21	B cells
JSRP1	6.11963e-25	0.887142	0.647	0.447	1.22393e-21	B cells
SRD5A3	1.39797e-24	0.392556	0.786	0.773	2.79594e-21	B cells
SLC25A39	1.51722e-24	0.265463	0.791	0.734	3.03443e-21	B cells
SYNE2	1.84457e-24	0.69657	0.706	0.687	3.68914e-21	B cells
PERP	1.17272e-23	0.363031	0.754	0.771	2.34545e-20	B cells
ATP5S	2.36905e-23	0.291515	0.706	0.671	4.7381e-20	B cells
LZTFL1	3.7046e-22	0.281858	0.69	0.69	7.40921e-19	B cells
P2RY8	5.13672e-22	0.307646	0.706	0.672	1.02734e-18	B cells
EIF2S2	5.93145e-22	0.431068	0.802	0.695	1.18629e-18	B cells
KLF2	9.03767e-22	0.845006	0.781	0.69	1.80753e-18	B cells
ADH1B	2.30375e-21	0.269523	0.727	0.706	4.60751e-18	B cells
PECAM1	2.79167e-21	0.974965	0.791	0.727	5.58333e-18	B cells
SAT2	2.87069e-21	0.329712	0.743	0.618	5.74138e-18	B cells
TXN	7.38792e-21	0.448135	0.807	0.687	1.47758e-17	B cells
WDR43	1.0451e-20	0.393199	0.754	0.697	2.0902e-17	B cells
MIB2	1.69975e-20	0.352147	0.668	0.716	3.39949e-17	B cells
WDR66	3.37636e-20	0.555919	0.743	0.756	6.75273e-17	B cells
PPCDC	4.58937e-20	0.335702	0.69	0.748	9.17874e-17	B cells
POLR1E	1.81497e-19	0.376134	0.679	0.694	3.62994e-16	B cells
IGFBP7	2.71716e-19	0.31524	0.765	0.706	5.43432e-16	B cells
RBP4	2.7634e-19	0.260813	0.733	0.645	5.52681e-16	B cells
TMA16	1.04918e-18	0.309662	0.727	0.717	2.09836e-15	B cells
HIST1H4C	7.43517e-18	0.979386	0.722	0.637	1.48703e-14	B cells
DNAJB4	8.96537e-18	0.381618	0.674	0.535	1.79307e-14	B cells
MT1F	1.34288e-17	0.418129	0.251	0.568	2.68577e-14	B cells
PDCD5	1.86885e-17	0.326647	0.722	0.686	3.73771e-14	B cells
TTR	2.21962e-17	0.270182	0.781	0.749	4.43924e-14	B cells
HIST1H1C	5.61487e-17	0.47189	0.706	0.742	1.12297e-13	B cells
AL645922.1	5.8288e-17	0.258959	0.759	0.765	1.16576e-13	B cells
ERO1A	1.07622e-16	0.319628	0.797	0.689	2.15243e-13	B cells
MRPL1	1.49821e-16	0.366027	0.711	0.652	2.99643e-13	B cells
LPIN1	1.68364e-16	0.318598	0.401	0.671	3.36728e-13	B cells
RFLNB	2.83606e-16	0.27868	0.69	0.687	5.67212e-13	B cells
PSAT1	3.53385e-16	0.375852	0.647	0.726	7.0677e-13	B cells
HP	4.11911e-16	0.258552	0.824	0.728	8.23822e-13	B cells
JTB	7.84998e-16	1.01115	0.791	0.711	1.57e-12	B cells
ETFB	8.01816e-16	0.377032	0.733	0.658	1.60363e-12	B cells
EZR	8.88688e-16	0.979441	0.797	0.717	1.77738e-12	B cells
MCAM	1.94876e-15	0.256115	0.455	0.714	3.89752e-12	B cells
CD27	6.29619e-15	1.60254	0.631	0.647	1.25924e-11	B cells
USPL1	6.85444e-15	0.265203	0.727	0.672	1.37089e-11	B cells
COPRS	8.01701e-15	1.19245	0.85	0.857	1.6034e-11	B cells
CHCHD10	1.19248e-14	0.522586	0.77	0.697	2.38496e-11	B cells
ANXA4	2.857e-14	0.276342	0.797	0.765	5.714e-11	B cells
ATP2A3	2.98076e-14	1.13567	0.824	0.799	5.96152e-11	B cells
C4A	3.13385e-14	0.316385	0.658	0.737	6.2677e-11	B cells
FCN3	1.01577e-13	0.301104	0.733	0.751	2.03153e-10	B cells
GADD45B	1.18045e-13	0.477386	0.861	0.768	2.36089e-10	B cells
CXCR4	7.28711e-13	0.763026	0.92	0.841	1.45742e-09	B cells
WIPI2	9.17341e-12	0.278025	0.647	0.563	1.83468e-08	B cells
IRF4	1.18028e-11	0.418852	0.706	0.724	2.36056e-08	B cells
SMARCA4	1.6929e-11	1.00998	0.797	0.814	3.38579e-08	B cells
DSTN	3.03972e-11	0.512245	0.797	0.753	6.07943e-08	B cells
HIST2H2AA3	1.19963e-10	0.417545	0.684	0.715	2.39925e-07	B cells
ACAT1	1.67824e-10	0.314985	0.711	0.721	3.35649e-07	B cells
AC036214.3	1.88425e-10	1.1835	0.626	0.71	3.7685e-07	B cells
KDM1A	3.97659e-10	0.259594	0.636	0.588	7.95319e-07	B cells
ATP5G3	4.12316e-10	0.354393	0.781	0.696	8.24632e-07	B cells
CCND2	5.96531e-10	0.324095	0.679	0.74	1.19306e-06	B cells
SIL1	8.43778e-10	0.706051	0.652	0.719	1.68756e-06	B cells
MYO1D	3.12284e-09	0.265384	0.636	0.738	6.24567e-06	B cells
ITGB7	1.14292e-08	0.530377	0.61	0.638	2.28583e-05	B cells
YIF1A	5.30703e-08	0.254032	0.642	0.692	0.000106141	B cells
LGALS4	5.71287e-08	0.32326	0.743	0.755	0.000114257	B cells
ISG20	6.72599e-08	1.11198	0.62	0.66	0.00013452	B cells
ARF4	2.32709e-07	1.00996	0.727	0.717	0.000465418	B cells
VPS37B	1.06659e-06	0.682179	0.615	0.621	0.00213319	B cells
GSTM4	1.22553e-06	0.400614	0.711	0.73	0.00245105	B cells
ACTG1	2.82044e-06	0.913479	0.947	0.892	0.00564088	B cells
PYCR1	3.65971e-06	0.296563	0.556	0.672	0.00731941	B cells
SOD1	4.53411e-06	0.512322	0.754	0.711	0.00906822	B cells
TMEM160	8.3235e-06	0.291594	0.658	0.679	0.016647	B cells
ARCN1	1.12782e-05	0.436864	0.695	0.682	0.0225564	B cells
COPE	1.2143e-05	0.359032	0.684	0.664	0.024286	B cells
IDI1	1.33621e-05	0.328906	0.513	0.654	0.0267243	B cells
SLC47A1	1.78002e-05	0.340915	0.583	0.71	0.0356004	B cells
SRI	9.62786e-05	0.319435	0.497	0.68	0.192557	B cells
RAC2	0.000153934	0.440751	0.759	0.724	0.307869	B cells
MT1X	0.000345152	0.350261	0.722	0.672	0.690305	B cells
SP140	0.000365435	0.272352	0.545	0.602	0.73087	B cells
GRHPR	0.000367585	0.265519	0.658	0.603	0.73517	B cells
CRIP1	0.000534618	0.541743	0.61	0.647	1	B cells
TMEM56	0.00054625	0.336434	0.572	0.749	1	B cells
GORASP2	0.000732696	0.614513	0.647	0.75	1	B cells
MPC1	0.00168451	0.543024	0.572	0.621	1	B cells
FGG	0.00209802	0.294619	0.77	0.746	1	B cells
HSPA1B	0.00270566	1.14468	0.62	0.615	1	B cells
HSPA1A	0.0073941	0.856891	0.738	0.781	1	B cells
EPRS	0.00814238	0.597045	0.62	0.669	1	B cells
CHST12	0.0085485	0.565289	0.578	0.777	1	B cells
GMPPA	0.00888137	0.720058	0.535	0.696	1	B cells
CTAGE5	0.0107594	1.0684	0.529	0.493	1	B cells
ALDOA	0.011697	0.393226	0.824	0.766	1	B cells
AVL9	0.0172597	0.299099	0.417	0.505	1	B cells
TMEM156	0.0182457	0.262307	0.422	0.64	1	B cells
TAGAP	0.0189184	0.304994	0.599	0.68	1	B cells
CPNE5	0.027322	0.717562	0.487	0.521	1	B cells
C12orf45	0.0281454	0.474212	0.551	0.606	1	B cells
IGF1	0.0348228	0.302278	0.594	0.676	1	B cells
EGR1	0.0451722	0.698711	0.674	0.74	1	B cells
LYSMD3	0.0761176	0.290436	0.668	0.71	1	B cells
CAV1	0.0947754	0.26142	0.455	0.715	1	B cells
A1BG	0.113614	0.405979	0.545	0.634	1	B cells
MT1G	0.1295	0.307592	0.545	0.584	1	B cells
AC073896.1	0.157101	0.67063	0.599	0.706	1	B cells
WWC1	0.187188	0.317677	0.519	0.68	1	B cells
H2AFZ	0.204525	0.265967	0.674	0.688	1	B cells
CHD7	0.234088	0.522468	0.529	0.653	1	B cells
GREM1	0.34803	0.423383	0.642	0.772	1	B cells
C1QBP	0.382593	0.315109	0.551	0.714	1	B cells
DOK3	0.57469	0.286742	0.668	0.691	1	B cells
HIST2H2AA4	0.669159	0.302128	0.636	0.727	1	B cells
METTL7A	0.743243	0.398823	0.652	0.751	1	B cells
DNAJB1	0.753941	0.556105	0.604	0.696	1	B cells
CDKN1C	0.877675	0.304529	0.519	0.538	1	B cells
MT1E	0.952751	0.433637	0.695	0.726	1	B cells
CD74	1.02203e-35	0.945197	1	0.982	2.04406e-32	cDC1
XCR1	1.67549e-32	2.04664	0.934	0.709	3.35098e-29	cDC1
HLA-DPB1	5.50576e-31	1.24325	1	0.903	1.10115e-27	cDC1
CPVL	5.57685e-31	1.7758	1	0.837	1.11537e-27	cDC1
DNASE1L3	2.17706e-30	1.79909	0.967	0.71	4.35412e-27	cDC1
LGALS2	5.91081e-29	1.43849	0.934	0.772	1.18216e-25	cDC1
CADM1	1.05783e-27	1.59122	0.918	0.76	2.11567e-24	cDC1
HLA-DPA1	1.97404e-27	0.943314	1	0.923	3.94809e-24	cDC1
EEFSEC	1.27135e-25	0.251548	0.836	0.454	2.54269e-22	cDC1
RAB11FIP1	1.89904e-25	0.970801	0.902	0.724	3.79807e-22	cDC1
HLA-DRB1	1.41853e-24	0.854477	1	0.918	2.83705e-21	cDC1
ENDOV	8.0294e-24	0.342759	0.852	0.706	1.60588e-20	cDC1
WDFY4	1.56533e-23	1.85771	0.869	0.703	3.13067e-20	cDC1
TST	8.70551e-23	0.339556	0.852	0.654	1.7411e-19	cDC1
MAP4K1	1.35703e-22	0.472464	0.852	0.669	2.71405e-19	cDC1
C1orf186	1.9592e-22	0.320525	0.836	0.663	3.91841e-19	cDC1
L1CAM	2.39407e-22	0.624618	0.885	0.709	4.78815e-19	cDC1
HLA-DQB1	2.47876e-22	1.05674	1	0.926	4.95751e-19	cDC1
ACAA1	3.18875e-22	0.552626	0.885	0.661	6.37751e-19	cDC1
C6	5.38625e-22	0.314151	0.803	0.471	1.07725e-18	cDC1
ROBO1	1.73419e-21	0.3923	0.836	0.702	3.46838e-18	cDC1
DUSP4	5.17763e-21	0.750961	0.869	0.715	1.03553e-17	cDC1
ENPP1	7.5705e-21	0.736535	0.82	0.633	1.5141e-17	cDC1
C15orf48	1.15749e-20	0.634834	0.885	0.645	2.31497e-17	cDC1
CST3	5.04045e-20	0.865807	1	0.926	1.00809e-16	cDC1
INIP	5.88258e-20	0.270255	0.852	0.715	1.17652e-16	cDC1
BGN	9.14875e-20	0.308033	0.836	0.64	1.82975e-16	cDC1
HLA-DQA1	1.24067e-19	0.949943	1	0.901	2.48134e-16	cDC1
CEP85	2.33855e-19	0.337968	0.803	0.642	4.67711e-16	cDC1
KIF20B	2.79251e-19	0.267746	0.852	0.681	5.58501e-16	cDC1
TACSTD2	2.85561e-19	1.41232	0.836	0.742	5.71122e-16	cDC1
TBC1D10C	4.76824e-19	0.26969	0.852	0.735	9.53649e-16	cDC1
CCND1	1.06167e-18	0.785331	0.885	0.776	2.12334e-15	cDC1
FAH	1.2334e-18	0.513945	0.836	0.681	2.46679e-15	cDC1
SLAMF7	1.36428e-18	0.792085	0.869	0.713	2.72856e-15	cDC1
DSTN	1.55813e-18	0.654344	0.885	0.753	3.11626e-15	cDC1
ENDOD1	1.62942e-18	0.372133	0.82	0.697	3.25884e-15	cDC1
ANPEP	2.65512e-18	0.85363	0.852	0.663	5.31024e-15	cDC1
C12orf45	2.70116e-18	0.56925	0.82	0.598	5.40232e-15	cDC1
RGCC	4.46585e-18	1.18146	0.902	0.708	8.93171e-15	cDC1
CD37	5.35507e-18	0.776799	0.951	0.635	1.07101e-14	cDC1
CSF2RA	7.40614e-18	0.741227	0.885	0.665	1.48123e-14	cDC1
NMB	1.55212e-17	0.306472	0.803	0.678	3.10424e-14	cDC1
NFATC2	2.16062e-17	0.661943	0.852	0.658	4.32124e-14	cDC1
LYZ	2.4046e-17	0.933998	0.984	0.803	4.8092e-14	cDC1
HLA-DRA	3.80453e-17	0.663022	1	0.942	7.60907e-14	cDC1
S100B	5.14703e-17	1.04389	0.787	0.681	1.02941e-13	cDC1
LDLRAD4	5.4733e-17	0.508012	0.852	0.688	1.09466e-13	cDC1
CHST2	8.02577e-17	0.481458	0.869	0.758	1.60515e-13	cDC1
OXCT1	1.11232e-16	0.265352	0.738	0.372	2.22464e-13	cDC1
ADCY7	1.55051e-16	0.428534	0.852	0.676	3.10102e-13	cDC1
SEPHS2	1.68002e-16	0.791033	0.869	0.698	3.36004e-13	cDC1
CLTB	2.7288e-16	0.277103	0.836	0.68	5.45759e-13	cDC1
ACTG1	3.03323e-16	0.810074	1	0.893	6.06647e-13	cDC1
DNLZ	3.16711e-16	0.391777	0.836	0.745	6.33423e-13	cDC1
WDR12	5.86415e-16	0.291069	0.836	0.707	1.17283e-12	cDC1
SMARCA4	1.20953e-15	0.561678	0.885	0.812	2.41905e-12	cDC1
PDLIM7	1.76005e-15	0.306166	0.803	0.563	3.52011e-12	cDC1
PHF1	2.11605e-15	0.39994	0.787	0.613	4.2321e-12	cDC1
ERO1A	8.78231e-15	0.340898	0.852	0.692	1.75646e-11	cDC1
NET1	1.04139e-14	1.0039	0.803	0.651	2.08277e-11	cDC1
GOT2	1.35772e-14	0.380432	0.77	0.604	2.71545e-11	cDC1
MCM5	2.27954e-14	0.418809	0.803	0.691	4.55907e-11	cDC1
RAB7B	3.42506e-14	0.813047	0.787	0.706	6.85013e-11	cDC1
ACOT8	4.21474e-14	0.527958	0.787	0.619	8.42949e-11	cDC1
PUSL1	7.30891e-14	0.391417	0.852	0.786	1.46178e-10	cDC1
LCP1	1.35429e-13	0.973903	0.984	0.833	2.70857e-10	cDC1
CBFA2T3	2.01368e-13	0.307686	0.803	0.729	4.02736e-10	cDC1
LSP1	2.51997e-13	1.04512	0.869	0.623	5.03994e-10	cDC1
CLEC7A	4.63635e-13	0.493366	0.869	0.765	9.2727e-10	cDC1
VDR	6.97875e-13	0.535162	0.803	0.728	1.39575e-09	cDC1
DBN1	7.59369e-13	0.366655	0.754	0.671	1.51874e-09	cDC1
SLC25A20	2.21283e-12	0.343795	0.787	0.681	4.42566e-09	cDC1
FGL2	3.29052e-12	0.972791	0.951	0.814	6.58104e-09	cDC1
P2RY6	4.3494e-12	0.50891	0.738	0.674	8.69881e-09	cDC1
MCRIP2	5.18257e-12	0.258662	0.754	0.598	1.03651e-08	cDC1
DCP2	8.42726e-12	0.413739	0.787	0.629	1.68545e-08	cDC1
RIPOR1	1.1342e-11	0.333551	0.787	0.71	2.2684e-08	cDC1
HLA-DRB5	1.30496e-11	0.498429	0.82	0.582	2.60991e-08	cDC1
CIITA	1.61816e-11	0.521169	0.82	0.768	3.23632e-08	cDC1
CD83	4.96481e-11	0.97306	0.918	0.708	9.92962e-08	cDC1
ATP1A1	5.95425e-11	0.49551	0.869	0.722	1.19085e-07	cDC1
APOL1	6.68995e-11	0.478992	0.82	0.718	1.33799e-07	cDC1
ABL1	7.6348e-11	0.302403	0.803	0.673	1.52696e-07	cDC1
RGS10	1.36214e-10	0.689509	0.836	0.666	2.72428e-07	cDC1
HSPH1	1.75212e-10	0.462761	0.82	0.565	3.50424e-07	cDC1
BCL2A1	2.44132e-10	0.328745	0.902	0.738	4.88263e-07	cDC1
MNDA	9.64513e-10	0.465941	0.82	0.69	1.92903e-06	cDC1
HIST1H4C	1.33587e-09	0.359106	0.82	0.639	2.67173e-06	cDC1
SCYL1	3.34328e-09	0.331619	0.803	0.553	6.68656e-06	cDC1
SLC8A1	1.05788e-08	0.327757	0.803	0.753	2.11576e-05	cDC1
IRF8	1.0758e-08	1.16793	0.754	0.702	2.1516e-05	cDC1
PLEKHA5	2.31191e-08	0.358163	0.689	0.648	4.62382e-05	cDC1
SERPINF2	5.80663e-08	0.429712	0.738	0.647	0.000116133	cDC1
NR4A3	6.49362e-08	0.481275	0.836	0.739	0.000129872	cDC1
BIRC3	7.90385e-08	0.321568	0.836	0.757	0.000158077	cDC1
SPINT2	9.17566e-08	0.347478	0.82	0.744	0.000183513	cDC1
HMGCS1	2.1417e-07	0.295092	0.738	0.701	0.000428341	cDC1
PTPRC	3.22176e-07	0.440949	0.869	0.744	0.000644351	cDC1
PTPRE	4.43833e-07	0.787748	0.787	0.749	0.000887667	cDC1
EXOSC2	6.39281e-07	0.418093	0.656	0.688	0.00127856	cDC1
CD226	7.45207e-07	0.316629	0.672	0.672	0.00149041	cDC1
TUBA1B	8.17833e-07	0.606647	0.918	0.823	0.00163567	cDC1
TXN	1.02838e-06	0.396002	0.787	0.692	0.00205676	cDC1
ACAA2	3.02753e-06	0.323778	0.852	0.714	0.00605507	cDC1
SOX4	6.41936e-06	0.293958	0.721	0.665	0.0128387	cDC1
ACSL5	6.74636e-06	0.622774	0.738	0.673	0.0134927	cDC1
CRIP1	8.06116e-06	0.365804	0.705	0.643	0.0161223	cDC1
ZNF366	4.76545e-05	0.472235	0.557	0.235	0.095309	cDC1
P2RY14	0.000114438	0.519652	0.639	0.676	0.228876	cDC1
THBD	0.000115039	0.309921	0.836	0.756	0.230077	cDC1
ITGB7	0.000536122	0.391878	0.623	0.637	1	cDC1
HLA-DMB	0.000650904	0.295426	0.902	0.81	1	cDC1
TF	0.00211337	0.267145	0.738	0.759	1	cDC1
ATP1B3	0.0027925	0.335164	0.836	0.735	1	cDC1
PSMB9	0.0114795	0.608083	0.705	0.715	1	cDC1
NCOA7	0.0122508	0.25328	0.656	0.663	1	cDC1
FLT3	0.0194417	0.874643	0.541	0.507	1	cDC1
ZNF316	0.0575826	0.265646	0.557	0.702	1	cDC1
MARCH1	0.0738754	0.43255	0.705	0.703	1	cDC1
KCNK6	0.404017	0.460115	0.557	0.691	1	cDC1
