# Supplementary material for: A single cell atlas of the human liver tumor microenvironment
Source: Mol Syst Biol. 2020 Dec 17;16(12):e9682. doi: 10.15252/msb.20209682 (PMC7746227; doi:10.15252/msb.20209682)
Supplement: Supplementary file 4 — Dataset EV3 [file MSB-16-e9682-s004.xlsx]

## Sheet: Captions
Datasets EV3 – Mean gene expression across the different clusters
Mean gene expression over all clusters generated by the Seurat analysis. Mean expression is calculated for cells from the non-malignant and malignant sites separately. Clusters containing more than 20 cells and compose at least 20% of each cluster were retained. ‘non-tumor Carcinoma’ subcluster were added manually and marked as ‘non-tumor Cholangiocytes’.

## Sheet: Data
Datasets EV3 - genes mean expression of over the different clusters from the non-malignant and malignant sites
gene name	tumor_SAMs	tumor_Carcinoma	tumor_CAFs	tumor_TM1	tumor_cDC2	tumor_T cells	tumor_LVECt	tumor_Stellate cells	tumor_B cells	tumor_Pericytes	tumor_Proliferation	non-tumor_SAMs	non-tumor_Kupffer cells	non-tumor_LVEC	non-tumor_TM1	non-tumor_LSEC	non-tumor_Hepatocytes	non-tumor_cDC2	non-tumor_T cells	non-tumor_LVECt	non-tumor_Stellate cells	non-tumor_vSMC	non-tumor_B cells	non-tumor_Proliferation	non-tumor_cDC1	non-tumor_Cholangiocytes	malignant Pericytes	non-malignant Proliferation	malignant Proliferation	non-malignant Dc
TSPAN6	7.27943e-06	0.0001815	3.34446e-05	1.13215e-05	8.93943e-06	0	1.94273e-05	3.08133e-05	2.01654e-05	1.26613e-05	7.83936e-05	0	3.18319e-05	3.34234e-05	2.00008e-06	8.36133e-05	6.67014e-05	8.31013e-06	0	2.44537e-05	6.28887e-05	0	0	0	0	5.50478e-05	1.26613e-05	0	7.83936e-05	0
DPM1	1.93645e-05	5.19321e-05	2.55439e-05	2.71586e-05	2.23573e-05	3.91125e-05	1.1286e-05	3.78088e-05	2.17136e-05	2.10455e-05	2.38478e-05	2.52901e-05	1.82739e-05	8.01107e-05	2.98331e-05	3.79776e-05	4.62055e-05	2.36949e-05	2.01153e-05	4.18865e-05	3.29229e-05	2.28624e-05	1.5619e-05	2.45549e-05	4.80256e-05	6.23597e-05	2.10455e-05	2.45549e-05	2.38478e-05	4.80256e-05
SCYL3	3.17734e-06	2.03113e-05	1.09748e-05	6.04094e-07	4.4983e-06	0	6.15226e-06	7.66989e-06	1.64731e-05	7.7318e-06	2.00186e-06	1.2818e-05	4.03698e-06	5.37108e-06	8.7702e-06	0	5.42061e-06	0	0	2.37079e-05	6.99839e-06	7.92707e-06	0	0	0	1.48413e-05	7.7318e-06	0	2.00186e-06	0
C1orf112	2.89399e-06	4.64412e-06	5.70599e-06	0	0	0	0	2.63835e-06	0	0	1.98969e-05	2.31646e-06	9.75282e-07	2.55792e-06	8.68605e-06	0	3.10228e-07	0	0	0	0	0	4.63113e-06	0	9.65848e-06	5.22134e-06	0	0	1.98969e-05	9.65848e-06
FGR	0.000148187	4.34557e-06	0	0.00012635	0.000232925	0	0	0	0	0	1.23238e-05	0.000176013	7.14492e-05	2.54828e-05	0.000286175	1.82613e-05	0	0.000807388	8.50364e-05	4.35085e-05	0	0	8.20951e-06	0.000250199	0.000152258	6.35187e-07	0	0.000250199	1.23238e-05	0.000152258
CFH	2.42821e-05	0.000163735	0.000505615	1.65956e-05	1.86116e-05	3.62324e-05	0.000157187	0.00124156	2.34052e-05	0.000264222	6.43271e-05	2.69064e-05	4.65808e-05	5.54716e-05	1.71004e-05	3.5408e-05	0.00113069	2.86993e-05	1.71061e-05	0.000313777	0.00109335	4.44415e-05	1.75084e-05	0	1.51515e-05	3.09442e-05	0.000264222	0	6.43271e-05	1.51515e-05
FUCA2	9.76545e-05	7.51843e-05	5.71666e-05	5.87766e-05	6.68532e-05	2.96463e-05	8.32485e-05	7.47706e-05	0.000178633	4.32456e-05	0.000143238	0.000107733	0.000133414	4.71286e-05	8.03884e-05	7.2772e-05	3.89163e-05	6.6446e-05	1.22202e-05	9.11348e-06	9.19982e-05	4.26345e-06	7.42479e-05	9.04715e-05	1.62888e-05	8.06781e-05	4.32456e-05	9.04715e-05	0.000143238	1.62888e-05
GCLC	3.43307e-05	1.86542e-05	1.34865e-05	2.35292e-05	2.34206e-05	3.94521e-06	3.99334e-05	2.68275e-06	1.81613e-05	0	7.47539e-06	9.7657e-05	4.48996e-05	1.29448e-05	4.15995e-05	1.24955e-05	4.68072e-05	2.19679e-05	2.83622e-05	5.30774e-06	8.90393e-06	0	1.55482e-05	6.1464e-05	5.29105e-05	4.23176e-05	0	6.1464e-05	7.47539e-06	5.29105e-05
NFYA	7.70934e-06	2.98238e-05	2.02418e-05	1.07414e-05	0	2.09236e-05	4.5864e-05	2.22988e-05	0	0	0	5.90595e-06	2.96563e-05	2.93205e-06	2.51689e-06	1.82644e-05	0	0	1.27831e-05	1.77953e-05	0	1.69033e-05	1.74011e-05	2.72426e-05	2.0938e-05	2.68715e-05	0	2.72426e-05	0	2.0938e-05
STPG1	1.56349e-05	1.11762e-05	6.01698e-06	9.57392e-06	0	0	0	0	6.98276e-05	0	0	1.29004e-05	1.11823e-05	1.66701e-05	3.47405e-06	1.63344e-05	4.66651e-06	1.20446e-05	9.11369e-06	0	2.64978e-05	3.07005e-06	4.3756e-06	0	0	5.73978e-06	0	0	0	0
NIPAL3	1.12453e-05	1.76728e-05	2.56438e-05	3.60506e-05	0	6.36101e-05	1.65213e-06	8.73814e-06	3.03003e-06	0	2.12132e-05	1.20182e-06	1.05844e-05	1.75636e-05	0	2.19364e-05	1.46807e-06	0	3.25053e-05	4.88568e-05	0	0	7.27939e-06	9.43218e-06	8.14438e-06	1.25955e-05	0	9.43218e-06	2.12132e-05	8.14438e-06
LAS1L	8.67414e-06	2.17672e-05	1.23905e-05	2.52055e-05	2.74627e-05	7.37751e-06	4.69117e-05	5.92946e-06	0	2.22279e-05	3.07699e-05	1.64165e-05	0	1.74029e-05	2.86503e-06	3.76125e-06	1.24585e-05	1.11363e-05	1.02991e-05	2.28702e-05	2.66738e-05	5.75815e-06	7.80153e-06	5.93039e-05	0	3.10067e-05	2.22279e-05	5.93039e-05	3.07699e-05	0
ENPP4	1.61431e-05	2.2699e-05	9.90588e-07	2.01555e-05	1.59826e-05	0	2.58307e-05	2.03252e-05	1.04802e-05	0	5.64124e-05	2.22757e-05	7.42668e-06	6.48486e-06	2.68891e-05	0	3.09818e-06	1.0362e-05	0	2.05964e-05	0	3.53032e-05	0	0	7.69894e-06	3.5644e-05	0	0	5.64124e-05	7.69894e-06
CFTR	4.38176e-06	9.09918e-05	2.62126e-06	7.38422e-06	1.36403e-05	0	0	0	0	1.70207e-05	2.16901e-05	0	0	0	0	7.74574e-07	0	6.70983e-06	0	0	0	0	0	0	0	0.000175055	1.70207e-05	0	2.16901e-05	0
ANKIB1	2.2302e-05	3.93808e-05	3.31276e-05	3.01341e-05	2.6075e-05	7.12768e-05	8.00367e-06	3.06623e-05	6.52188e-05	6.9809e-05	3.09148e-05	1.52715e-05	2.01078e-05	4.36556e-05	1.90529e-05	5.23573e-05	4.24532e-06	1.94059e-05	4.83638e-05	3.18933e-05	2.36325e-05	2.12239e-05	3.16164e-05	8.12626e-05	0	2.99478e-05	6.9809e-05	8.12626e-05	3.09148e-05	0
CYP51A1	3.73155e-05	0.000131159	2.89809e-05	1.9023e-05	4.31414e-05	3.74242e-05	4.22859e-05	3.41296e-05	5.57225e-05	6.76724e-05	4.21655e-05	3.2167e-05	2.8709e-05	4.14931e-05	2.81893e-05	2.7746e-05	0.00017236	2.09358e-05	3.01734e-05	0.00011195	0.000122886	2.39207e-05	3.04794e-05	1.52625e-05	4.52087e-05	0.000132993	6.76724e-05	1.52625e-05	4.21655e-05	4.52087e-05
KRIT1	2.22818e-05	4.02078e-05	4.72547e-05	3.6562e-05	2.45858e-05	0	9.47929e-05	7.53653e-05	0	4.76432e-05	4.54589e-05	2.47463e-05	2.68476e-05	6.46281e-05	2.39045e-06	4.41856e-05	9.04895e-06	1.09129e-05	2.98571e-05	3.36169e-05	0.000105249	1.94818e-05	2.22336e-05	6.87994e-06	1.23165e-05	2.20347e-05	4.76432e-05	6.87994e-06	4.54589e-05	1.23165e-05
BAD	1.93339e-05	5.65599e-05	3.12869e-05	7.68815e-06	8.46138e-06	1.93058e-05	1.63129e-05	9.99356e-05	5.92006e-05	7.98335e-05	6.81408e-05	1.52379e-05	2.68662e-05	3.11476e-05	2.20936e-05	7.24949e-05	2.5029e-05	0	4.28734e-05	5.81758e-05	0.000103611	6.76387e-05	2.79637e-05	1.71204e-05	7.573e-06	5.97383e-05	7.98335e-05	1.71204e-05	6.81408e-05	7.573e-06
LAP3	0.000128298	4.56285e-05	7.80689e-05	0.000126648	9.72504e-05	2.69689e-05	0.000130553	0.000108534	0.000107754	0.000136282	0.000180863	0.00014072	7.35213e-05	0.000202417	0.000100137	0.000107859	9.40039e-05	7.82021e-05	4.55464e-05	0.000252427	6.28577e-05	2.17389e-05	5.81424e-05	0.000147215	7.06712e-05	6.72519e-05	0.000136282	0.000147215	0.000180863	7.06712e-05
CD99	0.000251373	0.000131025	0.000407803	9.68453e-05	0.000250036	0.000123472	0.000420451	0.000515362	0.000129451	0.000293425	0.00020575	0.000172428	8.39372e-05	0.000336132	8.52287e-05	0.000294624	8.64524e-05	0.000100209	0.000252012	0.00029785	0.000431758	0.00028104	0.00018052	8.07789e-05	8.42135e-05	9.35617e-05	0.000293425	8.07789e-05	0.00020575	8.42135e-05
HS3ST1	1.5714e-05	5.30571e-05	1.33679e-06	5.85204e-06	0	0	5.11908e-05	2.43489e-06	4.91596e-05	0	9.54597e-06	7.49788e-06	4.77309e-06	6.08211e-05	0	4.12118e-06	1.1597e-06	0	0	9.21671e-05	0	1.19614e-05	0	0	2.4684e-05	5.76322e-05	0	0	9.54597e-06	2.4684e-05
MAD1L1	4.02666e-05	1.42533e-05	1.00042e-05	3.20406e-05	6.80184e-06	3.27168e-05	7.05692e-05	3.22248e-05	0	0	1.91799e-05	7.91076e-05	1.30367e-05	4.90241e-06	1.78729e-05	0	9.3856e-06	4.31103e-05	4.25292e-05	2.50715e-06	1.90585e-05	1.15636e-05	2.46154e-05	8.46024e-05	0	2.15462e-05	0	8.46024e-05	1.91799e-05	0
LASP1	0.000150768	0.000182665	0.000149148	9.31455e-05	5.69314e-05	0.000407322	0.000112836	8.88669e-05	4.87445e-05	0.000267815	0.000242395	6.33545e-05	0.000137938	7.69951e-05	0.000117932	0.000123723	3.60369e-05	7.58333e-05	0.00014244	0.000129711	0.000143336	6.18702e-05	4.56596e-05	9.65218e-05	0.000130856	0.00019136	0.000267815	9.65218e-05	0.000242395	0.000130856
TMEM176A	0.00015123	0.000178068	6.78199e-05	4.94888e-05	3.80275e-05	0	0	0.000279172	9.05256e-06	3.82408e-05	6.94513e-05	4.21414e-05	3.50661e-05	2.97255e-05	1.25093e-05	2.63079e-05	0.000840943	3.428e-06	0	0	0.000275745	8.92411e-06	0	0	0	4.78196e-05	3.82408e-05	0	6.94513e-05	0
M6PR	0.000162151	5.19524e-05	2.08821e-05	0.00012477	0.000146895	0.000168171	3.44977e-05	4.30492e-05	3.93842e-05	4.62324e-05	0.000165989	0.00017022	0.000182228	6.0809e-05	0.000131519	2.95544e-05	1.08844e-05	0.000106146	6.40291e-05	3.50141e-05	1.77904e-05	5.48777e-05	5.27386e-05	5.92772e-05	0.000152103	3.45413e-05	4.62324e-05	5.92772e-05	0.000165989	0.000152103
ICA1	2.39521e-05	6.6993e-05	0	1.78959e-05	4.05453e-06	7.62996e-05	1.38995e-05	6.62059e-06	0	0	1.50981e-05	3.08488e-06	5.51587e-06	5.35444e-05	1.43274e-05	9.15799e-05	3.61351e-06	7.50469e-06	0	0.000140549	0	0	8.38307e-07	3.89181e-05	0	3.00714e-05	0	3.89181e-05	1.50981e-05	0
DBNDD1	1.01368e-06	3.74265e-05	0	3.58742e-06	0	0	0	0	3.73671e-05	0	8.61059e-06	0	0	0	0	0	0	0	9.84756e-06	3.12813e-06	0	1.48889e-05	0	0	0	5.95568e-05	0	0	8.61059e-06	0
ALS2	2.89866e-06	1.02816e-05	1.72006e-05	1.56496e-06	0	2.29305e-05	1.95052e-06	6.91111e-06	8.42739e-05	1.52868e-05	0	0	3.35768e-06	1.34182e-05	7.1524e-06	2.14181e-05	1.34203e-05	1.12045e-05	2.70744e-05	3.20615e-05	0	6.4866e-06	0	0	0	5.94169e-06	1.52868e-05	0	0	0
CASP10	3.69012e-05	5.11595e-06	3.28828e-06	2.333e-05	2.28969e-05	4.82701e-05	1.50267e-05	0	0.000103666	5.5452e-06	0	2.38872e-05	3.84342e-05	3.30384e-05	1.25653e-05	4.2909e-05	9.65367e-07	0	1.84405e-05	8.53402e-06	0	0	9.1099e-05	0	0	1.89548e-05	5.5452e-06	0	0	0
CFLAR	0.000187085	0.000111881	0.000137371	0.000221306	0.000167278	0.000233097	0.000277899	9.11611e-05	0.000592141	7.1951e-05	0.000223315	0.000357294	0.000207802	0.000248175	0.000197721	0.00035621	3.08591e-05	0.000284024	0.000377452	0.000204208	0.000120968	6.31612e-05	0.000496347	0.000128893	0.000286937	0.000184551	7.1951e-05	0.000128893	0.000223315	0.000286937
TFPI	1.90948e-05	3.05356e-05	0.000133463	2.82151e-06	3.56553e-05	0	5.4685e-05	0.000120126	5.4484e-06	0.000214894	0	1.60916e-06	1.91428e-05	0.000574273	1.16222e-05	0.000761614	0.000148104	3.67197e-05	2.97139e-05	9.11177e-05	0.000100712	1.54592e-05	1.45688e-05	1.71204e-05	0	0.000108401	0.000214894	1.71204e-05	0	0
NDUFAF7	9.45683e-06	1.33159e-05	6.96823e-06	1.26101e-05	9.15935e-06	0	2.22514e-05	2.42039e-06	0	3.3724e-05	0	1.1862e-05	1.57913e-06	1.49506e-05	2.54106e-05	4.08857e-06	4.98451e-06	1.64799e-05	0	1.43456e-05	0	0	1.35667e-05	0	0	6.47566e-06	3.3724e-05	0	0	0
RBM5	5.32156e-05	4.46743e-05	5.10496e-05	2.72232e-05	4.18175e-05	3.04156e-05	0.000122527	4.74822e-05	3.23986e-06	5.5452e-06	1.9028e-05	1.1246e-05	3.61516e-05	7.09716e-05	5.44865e-05	5.36818e-05	1.17926e-05	4.66993e-05	1.81465e-05	5.85393e-05	0	6.46017e-05	3.31534e-05	0	0	4.60206e-05	5.5452e-06	0	1.9028e-05	0
SLC7A2	1.39279e-06	1.57608e-05	2.04418e-05	0	0	0	0	3.53435e-05	0	3.96982e-05	0	0	3.64049e-06	1.7163e-05	1.10942e-06	0	9.65841e-05	0	0	1.0226e-05	2.20274e-05	0.000582148	6.69562e-06	0	0	4.26644e-05	3.96982e-05	0	0	0
ARF5	9.28212e-05	0.000123972	8.39447e-05	9.61002e-05	9.43959e-05	0.000187353	5.07788e-05	5.34717e-05	0	8.38044e-05	4.57857e-05	0.000112979	5.93732e-05	7.82795e-05	8.55401e-05	7.12923e-05	5.33493e-05	7.1374e-05	5.67444e-05	8.64404e-05	3.86401e-05	4.09105e-05	3.1744e-05	4.1015e-05	0.000157782	8.33095e-05	8.38044e-05	4.1015e-05	4.57857e-05	0.000157782
SARM1	5.37928e-06	1.23124e-05	7.44215e-06	9.3755e-06	0	1.5434e-05	0	5.89591e-06	0	2.97569e-06	0	4.1876e-05	6.8159e-05	8.80743e-06	1.1741e-06	7.13806e-06	3.0079e-06	0	5.34199e-06	2.39502e-05	7.63942e-06	0	0	0	0	8.9338e-06	2.97569e-06	0	0	0
POLDIP2	4.29832e-05	7.37386e-05	5.36603e-05	2.20977e-05	4.79886e-05	6.82826e-05	1.60834e-05	4.64827e-05	5.98741e-05	1.77734e-05	7.70793e-05	2.86699e-05	4.68958e-05	4.26973e-05	4.04641e-05	5.99934e-05	8.14396e-05	3.46677e-05	2.34542e-05	2.38074e-05	2.69989e-05	4.78878e-05	1.88171e-05	3.9702e-05	1.36344e-05	7.81801e-05	1.77734e-05	3.9702e-05	7.70793e-05	1.36344e-05
PLXND1	0.0001001	1.01011e-05	4.70007e-05	4.85696e-05	1.99361e-05	3.94521e-06	0.000299885	3.93605e-05	7.66442e-06	0.000154136	4.61295e-05	3.90484e-05	7.31451e-05	0.000140074	4.10409e-05	0.000266677	2.5422e-06	3.6929e-05	3.68473e-05	0.000144221	4.20023e-05	4.86221e-06	1.77651e-05	3.07174e-05	7.48055e-05	9.32611e-06	0.000154136	3.07174e-05	4.61295e-05	7.48055e-05
AK2	9.72234e-05	8.3878e-05	0.000110874	6.97076e-05	5.83547e-05	7.61631e-05	8.41548e-05	6.7315e-05	8.91198e-06	0.000113596	9.9979e-05	9.71452e-05	3.21568e-05	6.62415e-05	6.04895e-05	6.53986e-05	7.46655e-05	5.68819e-05	4.24393e-05	0.000113462	3.30084e-05	4.29472e-05	7.9303e-05	0.000120508	1.53865e-05	0.000102405	0.000113596	0.000120508	9.9979e-05	1.53865e-05
CD38	1.32558e-05	2.24348e-07	0	9.28023e-06	0	2.02267e-05	0	0	0.000224754	2.36429e-05	1.21939e-05	3.61177e-05	9.06854e-05	2.97549e-06	8.17352e-06	2.09668e-05	4.11726e-06	1.16282e-05	7.50365e-05	0	0	7.38705e-06	0.000389783	7.40642e-05	2.0938e-05	8.01089e-06	2.36429e-05	7.40642e-05	1.21939e-05	2.0938e-05
FKBP4	7.9544e-05	8.48454e-05	5.62655e-05	4.80827e-05	8.20581e-05	0.000187853	8.58841e-05	4.66562e-05	6.87939e-05	6.66219e-05	1.33164e-05	7.35691e-05	2.08978e-05	4.2129e-05	5.71722e-06	6.75063e-05	4.92234e-05	3.88771e-05	1.59619e-05	1.60883e-05	0	0.000120167	5.58628e-06	6.89465e-05	0	7.71381e-05	6.66219e-05	6.89465e-05	1.33164e-05	0
KDM1A	3.21138e-05	2.42487e-05	2.22152e-05	3.48737e-05	2.91155e-05	2.65109e-05	3.90539e-05	2.68736e-05	1.2667e-05	2.74363e-05	1.6152e-05	1.20789e-06	1.85255e-05	2.94183e-05	2.29217e-05	1.01904e-05	6.45381e-06	0	5.49125e-06	1.65995e-05	5.99664e-06	2.0553e-05	4.83825e-05	9.43218e-06	9.65848e-06	2.07844e-05	2.74363e-05	9.43218e-06	1.6152e-05	9.65848e-06
RBM6	4.52778e-05	7.86565e-05	2.58536e-05	3.04663e-05	7.17235e-05	4.18358e-05	3.22188e-05	2.48406e-05	0.00010229	7.0957e-05	2.57067e-05	6.03915e-05	2.28785e-05	6.60963e-05	2.8177e-05	2.99392e-05	1.10855e-05	6.921e-05	6.63033e-05	5.04784e-05	3.3912e-05	6.4407e-05	3.62077e-05	7.63126e-06	6.15824e-06	4.10074e-05	7.0957e-05	7.63126e-06	2.57067e-05	6.15824e-06
RECQL	6.73141e-05	2.30991e-05	7.95227e-05	2.86235e-05	4.60202e-05	3.32425e-05	5.01776e-05	6.0318e-05	2.36509e-05	9.83642e-05	4.20213e-05	5.6247e-05	2.49239e-05	5.66015e-05	5.39426e-05	5.98972e-05	2.07113e-06	4.88398e-05	4.73565e-05	4.67102e-05	2.57529e-05	1.89362e-05	3.00451e-05	7.45841e-05	7.58161e-05	1.78974e-05	9.83642e-05	7.45841e-05	4.20213e-05	7.58161e-05
VPS50	2.16744e-05	1.07405e-05	1.13535e-05	1.51586e-05	0	4.50018e-05	1.05142e-05	1.89149e-05	0	6.15536e-05	2.36283e-05	1.62172e-05	3.20529e-06	4.22546e-05	1.37522e-05	5.71611e-06	5.71414e-06	0	0	4.08757e-06	5.93014e-06	2.11629e-05	0	8.921e-06	0	7.0939e-06	6.15536e-05	8.921e-06	2.36283e-05	0
HSPB6	2.14991e-06	4.61148e-06	9.98719e-05	0	6.2111e-06	0	0	0.000263333	0	3.98384e-05	0	0	0	7.03673e-06	0	2.11802e-06	3.01267e-06	0	0	6.05596e-06	0.000717491	0.000560988	0	0	3.26541e-05	3.34487e-06	3.98384e-05	0	0	3.26541e-05
NDUFAB1	6.23062e-05	0.000155529	7.79357e-05	5.72118e-05	9.61965e-05	0.000198757	0.000120169	8.07375e-05	0.000132025	0.000151842	0.000156942	5.88192e-05	6.72218e-05	0.000125065	7.9463e-05	9.05987e-05	0.000135768	4.65324e-05	5.3864e-05	0.000145414	0.000118416	0.000141446	2.46995e-05	0.000200617	0.000126749	8.75119e-05	0.000151842	0.000200617	0.000156942	0.000126749
PDK4	0.000134289	3.16371e-05	9.66106e-05	4.22228e-05	6.98049e-05	0	0.00016525	0.000242879	0	0.000166811	1.40923e-05	0.000619184	0.00117834	0.000650342	0.00012579	0.000831223	0.000382066	0.000171735	2.51328e-05	0.000110346	0.000313582	0.00333889	4.27662e-05	5.12035e-05	1.53979e-05	5.57603e-05	0.000166811	5.12035e-05	1.40923e-05	1.53979e-05
SLC25A13	2.10192e-05	2.38942e-05	3.27584e-05	1.45227e-05	3.8366e-05	0	3.01837e-05	3.90681e-06	0	1.0004e-05	5.27398e-05	1.82441e-05	1.57802e-05	8.73954e-06	6.49974e-06	2.8946e-05	9.11788e-05	2.79655e-05	7.41664e-06	4.27914e-06	4.71032e-05	1.49671e-05	0	1.52207e-05	0	3.51624e-05	1.0004e-05	1.52207e-05	5.27398e-05	0
ST7	3.64002e-06	1.50893e-05	2.89412e-05	3.24865e-06	0	0	8.75636e-06	5.4149e-05	3.46717e-05	1.20985e-05	4.27745e-06	2.07842e-05	4.50815e-05	3.99473e-05	2.08356e-05	9.23463e-06	2.47021e-05	0	0	1.77158e-05	0	1.84321e-06	1.86259e-05	3.34773e-06	2.24739e-05	1.01297e-05	1.20985e-05	3.34773e-06	4.27745e-06	2.24739e-05
CDC27	3.92964e-05	4.71437e-05	6.08238e-05	3.54405e-05	4.35334e-05	4.5099e-05	0.000169659	7.67347e-05	1.31013e-05	7.06557e-05	4.37508e-05	1.98903e-05	4.26171e-05	6.8914e-05	4.83865e-05	0.000115224	1.2954e-05	3.99421e-05	2.69427e-05	3.79262e-05	6.5028e-06	6.1316e-05	3.53832e-06	0.000101144	8.14438e-06	2.05657e-05	7.06557e-05	0.000101144	4.37508e-05	8.14438e-06
HCCS	1.32302e-05	1.85752e-05	1.29214e-05	5.46598e-05	0	2.79025e-05	3.17197e-05	1.46254e-05	0	0	1.41941e-06	2.04493e-05	9.92744e-06	1.88731e-05	1.18208e-05	2.04687e-05	9.09554e-06	0	0	1.67151e-05	1.30228e-05	9.42745e-06	1.30599e-05	0	1.54207e-05	1.35381e-05	0	0	1.41941e-06	1.54207e-05
UPF1	1.78918e-05	3.71879e-05	3.71265e-05	3.53109e-05	1.46915e-05	2.36546e-05	2.28701e-05	3.82707e-05	5.44155e-05	3.02091e-05	2.48666e-05	3.91625e-05	2.31972e-05	2.59563e-05	2.05112e-05	5.30987e-05	8.18031e-06	4.72348e-05	2.18845e-05	3.8034e-05	0	7.2363e-05	1.06008e-05	1.77352e-05	2.10438e-05	5.36865e-05	3.02091e-05	1.77352e-05	2.48666e-05	2.10438e-05
SKAP2	0.00015576	5.2833e-05	5.45657e-05	9.84003e-05	8.81353e-05	1.89317e-05	3.58739e-05	1.69062e-05	1.81147e-05	6.58277e-05	0.000120124	0.000115345	0.000152636	9.71962e-05	8.34196e-05	0.000131911	1.41828e-05	0.000216601	8.87606e-05	0.000120322	3.25862e-05	2.47726e-05	2.70494e-05	7.38143e-05	0.000134886	2.79673e-06	6.58277e-05	7.38143e-05	0.000120124	0.000134886
SLC25A5	0.000333531	0.000450463	0.000212111	0.000365049	0.000251525	0.000110553	0.000156801	0.000165748	0.000132066	0.000472442	0.000628939	0.000340392	0.000187881	0.000166983	0.000479509	0.000133114	0.000278733	0.00027455	0.000243446	0.00018344	0.000283533	0.000197222	0.000182363	0.000648331	0.000173714	0.000195315	0.000472442	0.000648331	0.000628939	0.000173714
MCUB	4.8737e-05	3.67899e-06	8.79216e-06	5.40679e-05	9.85275e-05	5.14167e-05	2.14942e-05	4.61609e-05	4.0517e-05	0	2.90701e-05	5.70431e-05	9.00321e-06	1.87613e-05	5.92447e-05	8.25553e-06	1.9611e-06	7.48095e-05	4.01051e-05	5.21885e-05	5.3301e-05	0	5.77207e-05	1.77352e-05	1.11349e-05	0	0	1.77352e-05	2.90701e-05	1.11349e-05
POLR2J	5.53512e-05	0.000102281	6.50203e-05	3.98282e-05	4.77606e-05	9.2568e-05	2.83196e-05	3.88799e-05	2.41608e-05	8.89265e-05	0.000153454	6.27382e-05	5.50995e-05	4.57885e-05	8.63058e-05	4.66652e-05	5.2111e-05	0.00012688	7.58651e-05	3.3198e-05	0.000131296	0.00013651	0.000133175	0.00017716	7.708e-05	5.99062e-05	8.89265e-05	0.00017716	0.000153454	7.708e-05
THSD7A	2.4164e-07	5.67887e-06	4.35188e-07	4.4484e-07	0	0	0.000242016	0	0	0	0	0	0	5.22877e-05	0	2.76065e-05	4.80238e-07	0	0	9.41769e-05	0	0	0	0	0	8.82244e-06	0	0	0	0
LIG3	9.46856e-06	2.38338e-05	1.10275e-05	9.97017e-06	4.86855e-06	7.01468e-05	1.82175e-05	3.33459e-05	5.67212e-06	6.68768e-05	9.20108e-06	0	8.88405e-06	1.82229e-05	2.88145e-06	1.51931e-05	7.5564e-06	6.1282e-06	1.46537e-05	0	8.90393e-06	2.43787e-05	1.86035e-05	0	0	3.37364e-05	6.68768e-05	0	9.20108e-06	0
RPAP3	2.48012e-05	2.52139e-05	3.22895e-05	3.91482e-05	9.21632e-06	3.33411e-05	2.71173e-06	1.05047e-05	2.59717e-05	9.39909e-06	3.6268e-05	1.19431e-05	1.96539e-05	2.55053e-05	4.58621e-05	1.82988e-05	4.76507e-06	7.80488e-06	1.21525e-05	4.08757e-06	0	0.000104647	3.06531e-05	3.77838e-05	0	2.38432e-05	9.39909e-06	3.77838e-05	3.6268e-05	0
ACSM3	8.19381e-06	9.06548e-06	2.31185e-06	0	3.05312e-06	0	0	2.7756e-05	0	0	0	0	1.91085e-06	4.09567e-05	3.26943e-06	0.00020837	7.78452e-05	9.81499e-06	1.01659e-05	9.59767e-06	0	0	5.7107e-06	0	9.65848e-06	3.4787e-05	0	0	0	9.65848e-06
REXO5	0	7.24321e-07	0	0	0	0	7.58904e-06	0	0	0	1.2814e-05	0	0	2.90109e-06	1.85322e-06	0	1.71786e-06	0	6.17406e-06	8.98006e-06	0	0	0	0	0	0	0	0	1.2814e-05	0
CIAPIN1	2.37584e-05	3.56561e-05	1.83672e-05	2.47434e-05	1.0819e-05	5.19545e-05	5.56243e-05	2.8721e-05	5.4484e-06	4.9826e-05	5.63506e-05	1.83414e-05	4.71006e-06	3.41841e-05	7.34004e-06	1.25948e-05	1.30122e-05	9.08499e-06	2.78331e-05	1.30544e-05	4.21672e-05	2.78105e-05	5.01454e-06	8.02982e-05	4.68165e-05	8.81714e-06	4.9826e-05	8.02982e-05	5.63506e-05	4.68165e-05
FAM214B	2.45946e-05	1.29449e-05	1.82158e-05	1.05327e-05	4.52625e-05	0	2.12097e-05	0	4.62289e-06	4.63623e-05	0	1.092e-05	2.00836e-05	5.67127e-06	4.06535e-05	1.46815e-05	3.41528e-06	8.35282e-06	7.37028e-06	2.23628e-05	5.20969e-05	1.2496e-05	0	6.87994e-06	5.85289e-05	8.62982e-06	4.63623e-05	6.87994e-06	0	5.85289e-05
COPZ2	1.85943e-06	4.08539e-06	1.82365e-05	0	3.05312e-06	0	1.65213e-06	7.15047e-05	1.81613e-05	0	0	0	8.64215e-06	6.66869e-06	1.58488e-07	6.60471e-06	1.40879e-05	9.38086e-06	0	7.65205e-06	3.2218e-05	3.81329e-05	5.58628e-06	0	0	2.12395e-06	0	0	0	0
PRKAR2B	6.75236e-06	2.17042e-06	8.9935e-06	1.02613e-05	0	0	1.16554e-05	2.87808e-05	0	1.80219e-05	9.72611e-06	5.39168e-06	1.80859e-05	4.19851e-05	4.46672e-05	0	3.99934e-07	1.95531e-05	0	1.21638e-05	1.11701e-05	9.26209e-06	5.7107e-06	0	6.22322e-05	2.04986e-05	1.80219e-05	0	9.72611e-06	6.22322e-05
MSL3	1.55014e-05	1.03322e-05	1.47285e-05	1.95533e-05	3.60481e-05	4.40514e-05	5.17177e-05	5.01218e-05	7.77953e-05	1.67875e-05	2.36285e-05	2.49696e-05	1.65988e-05	2.69959e-05	4.15119e-05	3.94549e-05	3.62539e-06	0.000114673	5.42285e-05	5.02348e-05	2.49066e-05	0	2.86316e-05	4.1434e-05	8.20041e-05	7.45882e-06	1.67875e-05	4.1434e-05	2.36285e-05	8.20041e-05
CREBBP	7.50223e-05	6.4584e-05	8.45768e-05	9.50719e-05	8.13502e-05	0.000226253	8.76829e-05	7.70688e-05	6.24928e-05	6.92214e-05	0.000194127	0.000114356	5.76848e-05	9.19466e-05	8.51956e-05	6.87414e-05	2.28188e-05	0.000107326	0.00019826	8.70442e-05	8.6712e-05	0.000114233	3.40642e-05	8.0651e-05	0.000105689	0.000125247	6.92214e-05	8.0651e-05	0.000194127	0.000105689
PON1	0	2.52757e-06	8.99253e-07	0	0	0	0	0	0	0	0	0	1.86312e-05	9.06347e-06	1.74337e-06	2.93354e-05	0.000391933	0	5.49125e-06	0	0	4.26345e-06	0	2.71334e-05	0	4.83214e-05	0	2.71334e-05	0	0
GCFC2	1.27619e-05	9.90319e-06	6.10077e-06	8.71381e-07	4.00577e-06	1.60905e-05	1.5082e-05	2.71365e-06	1.35102e-05	2.82558e-05	2.66122e-06	7.33988e-06	9.67877e-06	2.65601e-06	4.15227e-06	2.08001e-05	1.56024e-05	8.85308e-06	1.20805e-05	7.86558e-06	2.1645e-05	1.15869e-05	2.57762e-05	4.91099e-05	0	1.59251e-05	2.82558e-05	4.91099e-05	2.66122e-06	0
WDR54	1.51492e-05	1.31915e-05	1.65588e-05	1.05632e-05	4.19147e-06	0	1.3439e-06	0	5.4484e-06	4.30014e-05	1.95948e-05	2.31646e-06	1.9305e-06	2.61543e-05	3.54164e-06	9.80629e-06	0	6.70983e-06	1.05525e-05	6.42121e-05	1.08096e-05	8.00435e-06	4.46201e-05	3.34773e-06	0	3.86118e-05	4.30014e-05	3.34773e-06	1.95948e-05	0
CROT	1.81647e-05	3.10701e-05	1.50031e-05	4.05184e-06	0	0	3.57066e-06	0	0	0	2.66122e-06	0	2.32992e-06	3.89554e-06	0	9.83908e-06	1.6357e-05	0	1.89208e-05	5.14692e-05	5.27724e-05	0	9.04977e-06	0	0	1.78744e-05	0	0	2.66122e-06	0
ABCB4	7.15204e-06	0	3.05714e-06	1.05223e-05	0	0	0	0	0	0	2.66122e-06	6.78127e-06	0	2.08855e-06	8.44373e-06	0	3.95123e-05	0	0	0	9.17347e-06	0	5.01454e-06	0	3.29121e-05	0	0	0	2.66122e-06	3.29121e-05
KMT2E	0.000117941	0.000166741	0.000117161	0.000130683	0.000149151	0.000156187	0.000183321	9.75318e-05	0.000259945	5.1683e-05	0.00018639	0.000226318	8.15481e-05	0.000130621	0.000123071	9.03661e-05	9.93062e-06	0.000191798	0.000196577	0.000187701	0.000158743	0.000115902	0.000119607	6.46158e-05	6.68186e-05	0.000120537	5.1683e-05	6.46158e-05	0.00018639	6.68186e-05
RHBDD2	5.09075e-05	7.39414e-05	8.69734e-05	4.96208e-05	4.67207e-05	5.16252e-05	3.83825e-05	2.03305e-05	4.00184e-05	9.81156e-05	5.33583e-05	5.84794e-05	2.25782e-05	4.95238e-05	1.58843e-05	5.76302e-05	1.69921e-05	1.89072e-05	4.60193e-05	0.000151009	3.43894e-05	0	6.8198e-05	1.18329e-05	9.41364e-05	9.04614e-05	9.81156e-05	1.18329e-05	5.33583e-05	9.41364e-05
IBTK	2.54979e-05	5.45475e-05	4.1014e-05	1.94201e-05	2.97171e-05	9.44198e-06	7.04863e-05	5.11873e-05	2.91147e-05	3.01348e-05	4.39055e-05	5.8298e-05	3.67931e-05	3.37947e-05	3.62554e-05	2.22706e-05	3.7193e-05	2.72197e-05	8.83922e-05	9.98758e-06	5.59776e-05	3.95906e-05	6.62359e-05	0	3.23183e-05	6.63734e-05	3.01348e-05	0	4.39055e-05	3.23183e-05
ZNF195	9.73359e-06	2.55884e-05	2.3365e-05	2.52622e-05	2.8153e-05	0	1.94932e-05	2.40606e-06	0	3.71968e-05	4.81417e-06	1.69532e-05	4.38944e-06	9.53833e-06	1.16778e-05	1.2107e-05	3.70269e-06	0	4.30996e-05	5.44461e-06	2.53985e-05	1.30051e-05	2.78909e-06	3.99608e-05	0	1.4985e-05	3.71968e-05	3.99608e-05	4.81417e-06	0
MYCBP2	9.40813e-05	4.64096e-05	7.91236e-05	0.000129778	6.04759e-05	0.000127354	0.000115714	3.90083e-05	5.8642e-05	1.90471e-05	0.000140875	8.94529e-05	0.000121732	6.76327e-05	8.99493e-05	2.91501e-05	6.65976e-06	8.57963e-05	9.82748e-05	3.35297e-05	4.81464e-05	9.77952e-05	4.94619e-05	0.000109237	1.09649e-05	3.99665e-05	1.90471e-05	0.000109237	0.000140875	1.09649e-05
FBXL3	4.56109e-05	3.79002e-05	3.36576e-05	4.37836e-05	9.01205e-06	4.49265e-05	7.85569e-05	3.99954e-05	5.33755e-05	2.53e-05	2.17027e-05	1.58179e-05	2.18104e-05	6.12591e-05	3.60821e-05	3.48107e-05	2.65095e-05	1.92707e-05	3.7159e-05	8.65843e-05	9.26254e-05	0.000219271	1.98128e-05	1.45112e-05	2.69782e-05	4.6082e-05	2.53e-05	1.45112e-05	2.17027e-05	2.69782e-05
ITGAL	4.1705e-05	1.44517e-06	2.40387e-06	4.54575e-05	0.00015722	0.000116856	0	0	1.30632e-05	0	4.39847e-05	0.000110265	5.69962e-05	0	2.06302e-05	2.90009e-06	3.39744e-06	0.000271933	0.000279199	0	2.98232e-05	8.26925e-06	5.42214e-05	0.000133249	1.72315e-05	8.12216e-06	0	0.000133249	4.39847e-05	1.72315e-05
PDK2	1.61154e-05	3.62172e-05	4.07998e-05	2.72699e-05	7.14561e-06	6.31706e-05	1.37024e-05	2.14639e-05	0	0	0	6.10276e-06	1.06091e-05	3.09186e-05	1.97486e-05	1.74905e-05	3.62847e-05	0	7.88793e-06	1.35118e-05	6.40656e-06	4.48984e-05	0	7.63126e-06	1.98602e-05	1.01202e-05	0	7.63126e-06	0	1.98602e-05
ITGA3	1.21997e-06	4.67736e-05	3.05486e-05	0	0	0	7.5556e-05	1.0112e-05	5.56948e-05	6.14797e-05	0	0	0	1.36375e-05	0	1.17661e-05	0	0	0	1.17921e-05	7.78331e-06	3.24644e-05	4.22308e-05	0	1.11349e-05	5.05586e-05	6.14797e-05	0	0	1.11349e-05
ZFX	1.4115e-05	2.51568e-05	1.76279e-05	2.57121e-05	7.69965e-06	0	1.98203e-05	4.64153e-05	3.23986e-06	2.30908e-05	1.47915e-05	1.9863e-05	3.99895e-05	4.16826e-05	2.44372e-05	2.35369e-05	1.39128e-05	1.36441e-05	3.02755e-05	1.33899e-05	2.32656e-05	1.9487e-05	7.14315e-05	9.43218e-06	2.75966e-05	3.78487e-05	2.30908e-05	9.43218e-06	1.47915e-05	2.75966e-05
LAMP2	0.000204926	0.000236457	0.000144599	8.88583e-05	0.000147947	6.78352e-05	9.3334e-05	7.38189e-05	0.000211775	0.000109071	4.97853e-05	0.000158892	0.000140945	7.98842e-05	3.62665e-05	0.000140474	0.000149565	9.9334e-05	5.0873e-05	0.000109412	8.8927e-05	8.35194e-05	0.000162568	5.46001e-05	2.43104e-05	0.000279712	0.000109071	5.46001e-05	4.97853e-05	2.43104e-05
GDE1	0.000100204	8.40993e-05	7.46393e-05	7.00453e-05	4.65892e-05	4.17197e-05	4.82963e-05	4.45996e-05	6.25953e-05	0.00011741	0.000126356	6.22219e-05	6.64754e-05	4.07929e-05	3.34081e-05	2.78413e-05	2.98902e-05	6.1271e-05	3.58547e-05	1.86137e-06	5.5323e-05	3.2341e-05	5.49427e-05	0	8.467e-05	7.03322e-05	0.00011741	0	0.000126356	8.467e-05
REX1BD	9.57471e-05	5.36585e-05	6.91112e-05	6.06484e-05	8.10088e-05	9.46037e-05	7.83635e-05	4.29559e-05	4.12595e-05	0.000145673	0.000124393	8.00871e-05	9.77306e-05	5.65235e-05	6.33811e-05	7.55576e-05	3.45972e-05	7.15632e-05	7.7661e-05	6.19941e-05	4.27846e-05	3.62388e-05	5.37153e-05	0.000171257	1.36344e-05	2.54793e-05	0.000145673	0.000171257	0.000124393	1.36344e-05
OSBPL7	0	5.01199e-06	0	0	0	0	3.10299e-06	0	0	0	0	1.21929e-05	8.79188e-06	7.68456e-07	2.49903e-06	6.14189e-06	0	0	8.48074e-06	0	0	0	8.38307e-07	0	0	4.62289e-06	0	0	0	0
TMEM98	7.84977e-07	6.66291e-05	0.000130524	0	0	0	0	9.10798e-05	9.71086e-06	5.86715e-05	8.33494e-06	0	0	3.13552e-05	0	0	5.77547e-06	0	0	4.18116e-06	6.56995e-05	0	0	0	0	7.4369e-05	5.86715e-05	0	8.33494e-06	0
MAP3K14	6.00198e-06	6.70645e-06	4.3234e-06	1.67695e-05	7.57978e-06	0	1.02541e-05	0	2.07772e-05	0	2.96202e-06	4.68525e-05	1.13744e-05	2.22436e-05	2.05406e-05	6.51774e-06	2.21159e-06	0	7.88793e-06	1.36095e-05	3.46453e-05	0	2.87886e-06	2.82008e-05	1.53865e-05	3.00037e-05	0	2.82008e-05	2.96202e-06	1.53865e-05
TMEM132A	1.86493e-06	1.37901e-05	1.06932e-05	0	0	0	2.14842e-05	5.14807e-06	0	4.00705e-05	8.96346e-06	0	0	1.45394e-05	0	3.36893e-06	0	0	0	7.51089e-06	0	0	1.44321e-05	0	0	4.7751e-06	4.00705e-05	0	8.96346e-06	0
AP2B1	3.25504e-05	3.30196e-05	4.40069e-05	2.07975e-05	1.75988e-05	0.000126834	2.46752e-05	5.38938e-05	1.00769e-05	6.19456e-06	8.95192e-06	3.97497e-05	2.14001e-05	4.95609e-05	6.60064e-06	5.15751e-05	2.09636e-05	2.92291e-05	6.42104e-06	2.10228e-05	8.83524e-05	2.55797e-05	1.9739e-05	4.29702e-05	1.76554e-05	1.30821e-05	6.19456e-06	4.29702e-05	8.95192e-06	1.76554e-05
ZNF263	7.58008e-06	1.95934e-05	3.60494e-05	1.57335e-05	4.86855e-06	2.06405e-05	4.00313e-05	1.58545e-05	5.84915e-05	5.9739e-05	1.41941e-06	3.05466e-05	1.73697e-05	2.42028e-05	1.21418e-05	2.69804e-05	3.7129e-06	1.53134e-05	1.849e-05	4.07346e-05	3.51641e-05	1.39554e-05	0	0	1.93259e-05	1.72813e-05	5.9739e-05	0	1.41941e-06	1.93259e-05
CX3CL1	8.27058e-07	3.57231e-05	7.10418e-06	0	0	0	8.16522e-05	0	0	1.26339e-05	0	0	0	1.77513e-05	0	0	6.62013e-06	3.428e-06	0	0.000201507	0	4.1039e-05	0	0	0	5.65429e-05	1.26339e-05	0	0	0
SPATA20	3.65066e-05	8.8487e-05	2.82572e-05	3.20695e-05	2.39238e-05	0	6.20598e-06	4.53945e-05	2.48318e-05	6.19456e-06	1.82877e-05	4.00667e-06	2.32736e-05	2.53045e-05	1.46113e-05	5.84919e-06	6.52101e-06	3.14713e-05	1.05525e-05	4.02275e-05	6.63873e-05	3.99332e-05	4.67617e-05	0	3.0303e-05	5.87045e-06	6.19456e-06	0	1.82877e-05	3.0303e-05
TNFRSF12A	3.11284e-05	0.000233182	0.000135399	3.78122e-05	2.73309e-05	9.46584e-06	3.93969e-05	0.000155202	6.29449e-05	2.32289e-05	8.52711e-05	0	3.27651e-05	6.58051e-05	1.21514e-05	3.31114e-05	1.59344e-05	1.13973e-05	4.92892e-06	0.000111152	0.000134444	5.49468e-05	0	0	6.15824e-06	0.000672694	2.32289e-05	0	8.52711e-05	6.15824e-06
RALA	0.000174935	8.97631e-05	6.34237e-05	0.000153445	8.26189e-05	1.17654e-05	0.000135059	4.62297e-05	2.86866e-05	5.31429e-05	1.86648e-05	5.08464e-05	3.33207e-05	0.000102721	0.000112885	0.000201801	1.03917e-05	3.33456e-05	6.30822e-05	0.000124093	5.96888e-05	1.67016e-05	5.61651e-05	0.00013488	0.000114565	6.70892e-05	5.31429e-05	0.00013488	1.86648e-05	0.000114565
BAIAP2L1	0.00044514	0.00073981	0.000507877	0.000828533	0.000732198	0.00107244	0.000492972	0.000481814	0.000608521	0.000607655	0.000526982	0.000682743	0.000274509	0.000600972	0.000966802	0.000342066	0.000170963	0.000633434	0.00101364	0.000520153	0.000563933	0.000425006	0.000505679	0.000740951	0.00101968	0.000686579	0.000607655	0.000740951	0.000526982	0.00101968
KDM7A	3.03043e-05	3.87729e-05	1.2111e-05	4.89942e-05	6.37743e-05	3.64858e-05	1.44207e-06	4.32681e-06	3.58459e-05	0	1.46866e-05	1.58289e-05	2.4191e-05	1.04818e-05	6.48637e-06	2.32904e-05	5.03448e-06	1.59004e-05	3.03862e-05	3.87739e-05	1.49276e-05	2.1927e-05	5.01188e-05	0	3.27993e-05	6.95474e-06	0	0	1.46866e-05	3.27993e-05
ETV1	1.52133e-06	1.46301e-05	0.000120662	1.85157e-06	4.68476e-06	0	1.92585e-05	0.000132786	0	0.00026917	0	1.82015e-06	5.47407e-06	0	0	1.24887e-05	2.7017e-06	0	0	0	0	0	0	0	0	1.87995e-05	0.00026917	0	0	0
AGK	1.08147e-05	1.20867e-05	1.75241e-05	8.60212e-06	0	1.5434e-05	1.84264e-06	0	0	0	1.9266e-06	4.29028e-06	7.07759e-06	1.13385e-05	1.59544e-06	1.87741e-05	7.58948e-06	4.76838e-06	0	1.23576e-05	7.18081e-06	3.07005e-06	0	0	3.66239e-05	1.49874e-06	0	0	1.9266e-06	3.66239e-05
ALDH3B1	5.86836e-05	2.34621e-05	1.18523e-05	3.26669e-05	5.18019e-05	0	0	0	0	4.6715e-06	6.2441e-05	0.000172375	7.21471e-05	0	5.05899e-05	3.68088e-06	5.93106e-06	0.000139854	0	0	7.22074e-06	0	0	4.70652e-05	0	6.47196e-05	4.6715e-06	4.70652e-05	6.2441e-05	0
PHTF2	1.93833e-05	1.49221e-05	3.70926e-05	8.31069e-06	0	5.34992e-05	0	2.80571e-05	0	0	2.39019e-05	3.70159e-05	2.794e-05	9.69194e-06	2.8581e-05	2.69973e-05	2.45322e-06	0	0	2.22386e-05	7.9466e-06	1.3032e-05	7.9139e-06	1.52416e-05	0	1.47738e-06	0	1.52416e-05	2.39019e-05	0
FARP2	2.16247e-05	2.28708e-05	3.54938e-05	2.39918e-05	8.25178e-06	0	0	0	1.06005e-05	4.58766e-05	5.32544e-05	2.08718e-05	2.23554e-05	7.57661e-06	2.54402e-05	2.00753e-05	4.34139e-06	5.89492e-06	0	7.38426e-06	1.04855e-05	1.32728e-05	3.14142e-05	0	9.68339e-05	6.23321e-06	4.58766e-05	0	5.32544e-05	9.68339e-05
USH1C	3.83239e-06	9.86045e-05	4.10781e-06	0	0	0	0	0	0	0	1.9266e-06	0	0	4.73394e-06	0	0	0	0	0	0	0	0	0	0	0	3.64023e-05	0	0	1.9266e-06	0
GGCT	3.52635e-05	5.30755e-05	4.94027e-05	2.76078e-05	3.09238e-05	4.37064e-05	6.46586e-05	5.32443e-05	4.18513e-05	4.79548e-05	9.23631e-05	4.36474e-05	1.02973e-05	4.16259e-05	4.85027e-05	3.04144e-05	1.70072e-05	2.37856e-05	0	4.44983e-05	1.90171e-05	1.50854e-05	3.22181e-05	6.93928e-05	0	3.98888e-05	4.79548e-05	6.93928e-05	9.23631e-05	0
DBF4	3.9536e-06	8.7023e-06	1.28808e-05	6.42873e-06	0	2.0418e-05	3.81173e-05	2.3634e-06	3.46122e-05	0	5.54447e-06	0	1.10698e-05	1.51708e-05	1.09065e-05	2.22626e-05	6.96942e-07	1.16421e-05	2.08289e-05	0	0	8.38997e-06	1.34956e-05	5.72945e-05	7.72463e-06	0	0	5.72945e-05	5.54447e-06	7.72463e-06
TBXA2R	3.74059e-06	7.06056e-07	3.87757e-05	0	0	9.46584e-06	2.13194e-05	1.17055e-05	0	8.28967e-06	0	1.11533e-05	2.63114e-06	1.47443e-05	0	8.30418e-05	0	0	0	2.43477e-05	0.000150054	2.99012e-05	0	0	0	0	8.28967e-06	0	0	0
IFRD1	5.14634e-05	3.23532e-05	6.37717e-05	4.32296e-05	2.14873e-05	6.80477e-05	4.83036e-05	1.80401e-05	4.19995e-05	5.31101e-05	0.000107685	1.83114e-05	1.80635e-05	3.28297e-05	2.6718e-05	1.02899e-05	2.28795e-06	6.45942e-05	4.74198e-05	2.94826e-05	0	8.63498e-05	7.36268e-05	2.28998e-05	3.23334e-05	2.36037e-05	5.31101e-05	2.28998e-05	0.000107685	3.23334e-05
COX10	1.09142e-05	1.3152e-05	9.31819e-06	1.58902e-05	1.30675e-05	7.27246e-06	1.84264e-06	2.15541e-05	1.8658e-05	2.97569e-06	2.58976e-06	9.39073e-06	1.03919e-05	7.65906e-06	3.40041e-06	2.20492e-05	4.40956e-06	0	4.44998e-06	8.68347e-06	1.41163e-05	1.27111e-05	3.82321e-06	0	0	1.57011e-05	2.97569e-06	0	2.58976e-06	0
GTF2IRD1	3.47857e-06	2.34305e-05	1.8399e-05	7.23317e-06	0	0	1.22984e-05	0	0	0	4.00917e-06	1.2013e-05	4.33125e-06	5.92188e-06	3.66074e-06	5.33093e-06	0	0	0	4.75921e-06	0	5.25331e-06	0	0	0	3.26312e-05	0	0	4.00917e-06	0
PAF1	2.05837e-05	2.59249e-05	1.98701e-05	2.12475e-05	6.86827e-06	0	4.2078e-05	1.81869e-05	4.81867e-05	4.83195e-05	6.65007e-05	4.46698e-05	1.3995e-05	3.93891e-05	1.97507e-05	4.23482e-05	1.33074e-05	3.49117e-05	2.56668e-05	2.07045e-05	2.77146e-05	1.98284e-05	3.6274e-06	8.11287e-05	3.62353e-05	3.69926e-05	4.83195e-05	8.11287e-05	6.65007e-05	3.62353e-05
VPS41	6.41378e-05	6.73958e-05	6.09799e-05	6.22513e-05	7.63669e-05	4.33194e-05	3.56103e-05	4.99083e-05	2.38502e-05	1.38473e-05	1.10958e-05	2.8756e-05	4.70296e-05	4.87849e-05	2.80939e-05	4.38199e-05	2.13817e-05	6.17107e-05	4.62683e-05	9.93641e-06	5.54012e-05	3.99497e-05	2.65095e-05	7.35434e-05	4.40273e-05	9.43212e-05	1.38473e-05	7.35434e-05	1.10958e-05	4.40273e-05
ELAC2	2.26887e-05	2.68282e-05	1.33781e-05	1.36003e-05	1.22233e-05	0	4.12572e-05	1.69535e-05	5.4484e-06	2.38725e-05	1.66811e-05	8.41091e-06	2.03542e-05	2.22764e-05	1.45143e-05	4.65964e-06	8.55077e-06	2.46311e-05	5.18118e-05	1.11357e-05	0	0	1.20475e-05	3.10619e-05	2.4684e-05	3.57433e-05	2.38725e-05	3.10619e-05	1.66811e-05	2.4684e-05
ARSD	5.56444e-05	0.000108508	4.51954e-05	5.48555e-05	4.21379e-06	3.22872e-05	2.97306e-05	4.06504e-06	0	2.66285e-05	2.63829e-05	4.97944e-05	1.63441e-05	1.32228e-05	5.55133e-05	2.83527e-05	7.25841e-05	4.65399e-05	3.96718e-06	1.97404e-05	1.02108e-05	0	0	3.66703e-05	0	0.000105433	2.66285e-05	3.66703e-05	2.63829e-05	0
PNPLA4	2.99209e-05	3.76737e-05	2.26242e-05	3.17754e-06	3.05312e-06	3.51673e-05	1.57109e-05	2.27239e-05	3.23046e-05	7.65931e-06	5.95136e-05	1.39653e-05	2.23481e-05	2.35795e-05	2.21853e-05	1.04006e-05	4.24493e-05	1.5098e-05	0	7.24197e-06	5.32382e-05	1.2092e-05	0	0	0	1.19267e-05	7.65931e-06	0	5.95136e-05	0
ADIPOR2	2.74447e-05	5.28373e-05	3.46683e-05	3.59583e-05	5.4831e-05	3.15761e-05	7.4076e-05	9.14037e-06	0	8.7443e-05	1.91878e-05	4.5141e-05	3.49403e-05	7.21699e-05	3.90706e-05	8.25861e-05	6.99166e-05	0.000135621	4.91596e-05	0.000209598	2.82326e-05	2.27531e-05	1.54975e-05	9.76918e-05	5.73654e-05	7.71723e-05	8.7443e-05	9.76918e-05	1.91878e-05	5.73654e-05
UPP2	0	0	0	0	0	0	0	0	0	0	0	0	0	0	0	0	1.06784e-05	0	0	0	0	0	0	0	0	1.61175e-06	0	0	0	0
MARK4	1.69033e-05	2.93818e-05	3.80288e-05	1.02959e-05	2.74534e-05	1.92115e-05	9.40288e-05	1.92294e-05	0	5.13786e-05	1.9266e-06	2.93402e-05	1.17615e-05	4.14612e-05	8.6807e-06	3.25726e-05	1.03765e-05	2.1932e-05	2.94473e-05	1.365e-05	4.5045e-05	1.02719e-05	5.18882e-05	4.31081e-05	0	2.53371e-05	5.13786e-05	4.31081e-05	1.9266e-06	0
CCDC124	3.56762e-05	3.45877e-05	3.00238e-05	3.92501e-05	3.8943e-05	6.19747e-05	3.39912e-05	2.69408e-05	1.22924e-05	2.49476e-05	3.53826e-05	3.10493e-05	2.16517e-05	3.58115e-05	2.81899e-05	7.01387e-05	1.41339e-05	6.98138e-05	3.98379e-05	1.59528e-05	2.91877e-05	0.000119627	1.90603e-05	3.34773e-06	0	7.38879e-05	2.49476e-05	3.34773e-06	3.53826e-05	0
CEACAM21	1.96617e-06	2.35353e-06	0	6.17154e-06	0	0	0	0	0	0	1.4744e-05	5.97935e-06	1.15897e-05	3.18864e-06	3.5071e-06	1.02978e-05	0	1.04232e-05	0	0	0	0	0	4.98256e-05	0	0	0	4.98256e-05	1.4744e-05	0
PAFAH1B1	7.60315e-05	7.65518e-05	9.05195e-05	7.90871e-05	8.52629e-05	2.97411e-05	0.000112778	0.000154289	9.98788e-05	0.000127175	7.9848e-05	5.83264e-05	5.62448e-05	9.14446e-05	6.39158e-05	9.81238e-05	3.14558e-05	0.00011681	0.000168294	0.000114609	6.02155e-05	0.000160286	2.38717e-05	0.000109429	5.68296e-05	0.000112536	0.000127175	0.000109429	7.9848e-05	5.68296e-05
KIAA0100	3.11925e-05	4.93536e-05	3.24417e-05	1.23512e-05	6.42753e-05	1.81812e-05	3.4548e-05	4.48572e-05	9.05256e-06	2.74316e-05	7.30766e-05	4.53791e-05	4.95001e-05	5.17283e-05	1.86189e-05	4.7847e-05	1.38878e-05	3.42393e-05	4.92892e-06	1.57919e-05	2.03247e-05	5.73761e-05	0	9.5048e-06	2.14335e-05	6.16117e-05	2.74316e-05	9.5048e-06	7.30766e-05	2.14335e-05
TRAPPC6A	2.42003e-05	3.96053e-05	5.32891e-06	3.86551e-05	7.94117e-06	0	1.98352e-05	4.92136e-06	0	3.95319e-06	2.02853e-05	1.9841e-05	1.64711e-05	2.29072e-05	4.3626e-05	1.85983e-05	1.60731e-05	2.11491e-05	2.16435e-05	4.11496e-06	3.32392e-05	6.0784e-06	2.10573e-05	5.46001e-05	2.4684e-05	1.99092e-05	3.95319e-06	5.46001e-05	2.02853e-05	2.4684e-05
CD79B	3.63007e-06	0	2.61576e-06	4.87496e-06	0	3.174e-05	1.35189e-05	0	5.46528e-05	9.84329e-06	0	0	0	1.69966e-05	0	5.10396e-05	0	0	2.26852e-05	5.27048e-06	0	0	5.94511e-05	1.18329e-05	0	0	9.84329e-06	1.18329e-05	0	0
ST7L	5.57557e-06	1.31185e-05	1.76412e-05	5.75216e-06	3.04431e-06	0	6.40427e-06	2.6802e-05	6.47973e-06	3.08522e-05	0	1.20182e-06	4.44523e-06	6.86917e-07	0	1.2322e-05	5.04148e-06	4.26776e-06	1.31027e-05	3.60745e-06	1.53563e-05	3.97206e-05	1.96232e-05	0	0	1.63828e-05	3.08522e-05	0	0	0
LUC7L	2.13966e-05	4.61308e-05	3.20813e-05	2.49159e-05	3.73633e-05	7.27246e-06	7.87894e-05	6.25719e-05	8.68245e-05	3.54173e-05	2.58976e-06	3.48461e-05	3.30195e-05	3.28746e-05	5.19542e-05	3.34677e-05	8.95135e-06	2.21576e-05	2.35862e-05	4.62964e-05	5.27916e-05	2.26767e-05	5.72482e-05	6.87994e-06	0	2.30972e-05	3.54173e-05	6.87994e-06	2.58976e-06	0
TSR3	3.45664e-05	5.89124e-05	7.74021e-05	2.972e-05	3.03555e-06	6.43493e-05	0.000102048	5.82718e-05	1.91877e-05	6.77457e-05	2.01606e-05	6.28942e-06	1.84284e-05	3.95909e-05	4.23704e-05	2.04785e-05	1.90538e-05	6.90373e-05	3.14126e-05	4.7093e-05	1.32204e-05	3.98728e-05	6.42433e-05	5.0853e-05	0	6.29597e-05	6.77457e-05	5.0853e-05	2.01606e-05	0
PIGQ	4.49244e-06	2.55445e-05	1.00861e-05	9.01565e-06	6.32911e-06	1.6757e-05	5.11764e-05	0	0	0	1.72679e-05	2.63147e-06	8.84944e-06	2.14346e-05	9.80808e-06	3.09445e-05	3.64395e-06	3.76102e-06	8.00846e-06	1.73809e-05	2.58417e-05	0	0	6.87994e-06	8.8728e-06	2.32062e-05	0	6.87994e-06	1.72679e-05	8.8728e-06
CRAMP1	1.46638e-05	1.19267e-05	2.166e-06	2.2088e-05	1.16989e-05	1.17408e-05	2.14445e-05	2.00346e-05	0	0	8.97795e-06	8.21039e-06	8.87203e-06	1.2438e-05	5.79077e-06	1.48815e-05	2.91714e-06	8.7108e-06	6.47777e-05	1.85451e-05	0	1.32591e-05	0	1.52207e-05	0	9.84562e-06	0	1.52207e-05	8.97795e-06	0
TEAD3	5.58149e-07	2.79495e-05	5.99401e-05	0	8.16815e-06	0	0	6.04575e-05	3.23986e-06	0.000124724	0	0	0	0	0	3.00812e-06	3.18355e-06	0	0	1.17816e-05	3.28817e-05	6.88045e-05	0	0	0	9.88238e-06	0.000124724	0	0	0
DNAJC11	2.20248e-05	1.66072e-05	2.34607e-05	1.76439e-05	1.31343e-05	5.00289e-05	0	1.23791e-05	0	4.12407e-05	2.17252e-05	2.41913e-05	7.69562e-07	1.22211e-05	1.60672e-05	1.95827e-05	7.18221e-06	2.7139e-05	4.26723e-05	1.90113e-05	7.81677e-06	1.0474e-05	7.56372e-06	0	0	1.42105e-05	4.12407e-05	0	2.17252e-05	0
FMO3	2.29014e-06	1.59706e-05	4.47968e-05	2.18705e-06	0	0	0	5.49085e-05	5.67212e-06	6.74353e-05	1.00781e-05	1.16337e-05	5.55779e-06	9.88755e-06	1.35775e-05	1.79443e-06	0.000416829	1.16282e-05	2.02012e-05	0	6.96472e-05	1.17288e-05	6.48593e-06	0	0	2.14473e-06	6.74353e-05	0	1.00781e-05	0
MYLIP	7.13981e-05	6.25411e-05	6.60688e-05	3.91274e-05	5.62279e-05	0.000212545	9.5029e-05	6.40649e-05	5.08285e-05	0.000133839	0.000131993	6.20215e-05	5.81174e-05	4.95013e-05	5.65569e-05	4.41599e-05	0	4.81208e-05	0.000133899	1.14563e-05	0.000138218	6.50612e-05	1.64072e-05	2.63504e-05	6.37105e-06	1.48899e-05	0.000133839	2.63504e-05	0.000131993	6.37105e-06
PSMB1	0.000182857	0.00015618	0.00024023	0.000164426	9.87452e-05	0.000210251	0.000303183	0.000174957	0.000112831	0.000127176	0.00013708	0.000142966	0.000137676	0.000239487	8.55165e-05	0.000215367	0.000176084	0.000180552	0.000161452	0.000229736	0.000353632	0.000152102	0.00013457	0.000137707	0.000242137	0.000192799	0.000127176	0.000137707	0.00013708	0.000242137
JARID2	1.92417e-05	1.77018e-05	1.08559e-05	3.86831e-05	9.53598e-05	3.79559e-05	2.22097e-05	1.81873e-05	2.60695e-05	5.13206e-05	2.98612e-05	7.7033e-05	1.576e-05	1.65775e-05	3.10206e-05	3.01733e-05	1.59363e-06	6.65132e-05	3.55711e-05	2.12484e-05	9.99001e-06	0	0	6.87994e-06	3.19218e-05	1.15954e-06	5.13206e-05	6.87994e-06	2.98612e-05	3.19218e-05
CDKL5	1.05578e-05	1.13684e-05	7.5984e-05	8.34596e-07	1.70596e-05	0	9.32836e-06	0	1.75892e-05	0.000139857	2.15244e-05	1.4273e-05	5.16621e-06	1.76703e-05	6.23053e-06	2.87928e-05	1.51243e-06	0	1.08602e-05	4.19935e-06	0	1.39156e-05	0	0	0	1.95166e-05	0.000139857	0	2.15244e-05	0
CDK11A	1.52389e-05	5.29371e-05	7.83087e-06	3.23157e-05	2.9994e-05	0.000117482	2.46377e-05	2.9616e-05	4.71613e-05	5.22401e-05	3.62718e-05	9.71837e-05	2.14132e-05	5.90316e-05	3.06896e-05	7.7677e-05	1.15988e-05	1.21951e-05	3.02877e-05	5.62793e-05	3.56204e-05	6.32505e-05	6.90512e-06	8.85822e-05	8.14438e-06	4.71093e-05	5.22401e-05	8.85822e-05	3.62718e-05	8.14438e-06
NADK	7.30218e-05	4.00849e-05	2.34406e-05	4.89265e-05	4.9807e-05	1.05502e-05	2.69562e-05	6.83402e-05	1.45592e-05	6.29013e-05	2.77367e-05	7.39794e-05	7.34614e-05	6.88097e-05	5.50994e-05	5.57774e-05	4.41664e-05	0.000103831	2.09957e-05	4.65559e-05	4.44493e-05	3.39768e-05	6.59699e-05	0	6.73844e-05	4.98131e-05	6.29013e-05	0	2.77367e-05	6.73844e-05
CYTH3	1.16281e-05	5.97095e-06	0.000100078	1.88601e-05	6.50474e-06	2.64668e-05	2.38208e-05	4.89107e-05	0	0.000203172	0	0	8.67467e-06	3.72021e-05	1.05867e-06	1.52839e-05	1.71786e-06	0	7.17137e-06	5.28314e-05	5.80671e-05	6.47976e-05	0	0	0	3.26625e-06	0.000203172	0	0	0
SYPL1	3.97285e-05	0.000104334	5.83727e-05	3.46904e-05	1.92432e-05	7.63873e-05	8.73729e-05	2.729e-05	6.26989e-06	8.00314e-05	4.40167e-05	3.25151e-05	2.62289e-05	9.14672e-05	2.71751e-05	6.21289e-05	2.51928e-05	1.89996e-05	3.56838e-05	8.85044e-05	8.06583e-05	9.49945e-05	1.38408e-05	3.33667e-05	4.89045e-05	9.81724e-05	8.00314e-05	3.33667e-05	4.40167e-05	4.89045e-05
CYB561	2.59761e-06	5.17732e-05	3.54021e-06	1.00052e-05	0	2.28838e-05	1.46861e-05	2.2151e-05	5.67212e-06	0	2.58397e-05	1.69412e-05	7.31343e-06	4.03449e-05	7.9841e-06	3.25512e-05	7.39428e-06	0	1.25261e-05	2.54417e-05	0	0	3.85725e-05	0	0	5.71179e-05	0	0	2.58397e-05	0
SPAG9	8.26657e-05	4.60448e-05	9.15217e-05	5.79333e-05	9.65752e-05	7.19796e-05	0.000107066	8.55347e-05	2.36118e-05	5.23219e-05	1.98178e-05	8.32118e-05	0.000104037	0.000137491	5.42387e-05	0.000178648	4.07351e-05	0.00010425	7.10581e-05	0.000168001	0.000109872	8.47142e-05	4.25867e-05	0.000179688	1.09649e-05	8.75862e-05	5.23219e-05	0.000179688	1.98178e-05	1.09649e-05
AASS	0	9.2673e-07	9.20126e-06	0	0	0	0	1.74092e-05	0	2.3303e-05	0	0	0	4.10941e-06	0	1.58144e-05	4.99494e-06	0	0	0	4.57281e-05	3.01576e-05	0	0	0	0	2.3303e-05	0	0	0
PLEKHG6	0	2.00042e-05	3.66051e-06	0	0	0	0	0	0	0	2.96202e-06	0	0	0	0	0	1.72521e-06	0	0	0	0	0	0	0	0	4.54226e-05	0	0	2.96202e-06	0
SS18L2	2.0523e-05	1.41579e-05	1.37416e-05	4.4729e-05	2.52645e-05	6.47546e-05	3.5923e-05	5.9058e-05	4.04236e-05	2.55794e-05	1.97967e-05	2.31646e-06	3.0227e-05	2.68782e-05	6.201e-06	2.3881e-05	1.07069e-05	4.54867e-05	4.72606e-05	1.11026e-05	3.20614e-05	0	2.78909e-06	4.24169e-05	1.98602e-05	1.41009e-05	2.55794e-05	4.24169e-05	1.97967e-05	1.98602e-05
MPND	2.79387e-05	2.50294e-05	1.1628e-05	7.58348e-06	2.10736e-05	4.28972e-05	0	7.39098e-06	5.19445e-05	0	2.96202e-06	4.58761e-05	1.8313e-05	2.79478e-06	5.46478e-06	2.15786e-05	2.14433e-05	1.81572e-05	7.29861e-05	3.10513e-06	1.93836e-05	8.36554e-06	8.20951e-06	1.37599e-05	6.37105e-06	3.29134e-06	0	1.37599e-05	2.96202e-06	6.37105e-06
MGST1	1.64386e-05	2.34463e-05	8.72699e-06	8.45301e-06	7.26875e-06	0	2.78875e-06	1.53252e-05	0	0	4.10518e-05	3.28114e-05	4.45671e-05	1.77702e-05	2.94323e-05	5.72392e-05	0.0014968	7.95767e-06	2.59008e-05	3.89214e-05	1.0829e-05	0	4.63113e-06	1.38889e-05	1.54207e-05	0.000162086	0	1.38889e-05	4.10518e-05	1.54207e-05
NFIX	5.79474e-06	4.99893e-05	9.36069e-05	0	0	0	2.01109e-05	0.000139244	0	6.20431e-05	1.42726e-05	0	0	3.1601e-05	1.80804e-05	1.94275e-05	1.44019e-05	6.87049e-06	0	6.46559e-05	7.47175e-05	0.000170467	4.10475e-06	1.52207e-05	0	6.30299e-05	6.20431e-05	1.52207e-05	1.42726e-05	0
ST3GAL1	7.95104e-05	7.70237e-06	3.58311e-05	0.000107086	5.12599e-05	0.000117767	5.92281e-05	6.3937e-05	4.01201e-05	3.93592e-05	2.43898e-05	6.31601e-05	9.16456e-05	4.84825e-05	0.000119675	6.06051e-05	6.02701e-05	8.85412e-05	0.000136368	2.12589e-05	4.67399e-05	7.51001e-05	5.55001e-06	9.31617e-05	5.65275e-05	1.27276e-05	3.93592e-05	9.31617e-05	2.43898e-05	5.65275e-05
IL32	1.9e-05	0.000330595	0.000227134	2.12852e-05	1.65105e-05	0.00131818	0.000379704	0.000202868	2.9685e-05	6.64028e-05	0.000279133	2.21527e-05	3.99579e-05	0.000138893	1.19563e-05	0.000137633	0.00018815	7.97501e-06	0.00107024	0.000486394	0.00036276	0	2.21424e-05	6.5827e-05	0	0.000371379	6.64028e-05	6.5827e-05	0.000279133	0
PKD1	5.66993e-06	2.59479e-05	3.66557e-05	9.93475e-06	2.35202e-05	0	2.78543e-05	7.16106e-05	0	3.13895e-05	5.48968e-06	1.08847e-05	1.69013e-05	1.81884e-05	3.05124e-06	2.55331e-05	2.44509e-06	0	8.68609e-06	2.16215e-05	6.43468e-05	5.52432e-05	3.49969e-06	1.86981e-05	8.14438e-06	3.84535e-05	3.13895e-05	1.86981e-05	5.48968e-06	8.14438e-06
MED24	1.71328e-05	2.22604e-05	1.71349e-05	1.67882e-05	9.08051e-06	1.12177e-05	1.16206e-05	8.87173e-06	7.66442e-06	1.08131e-05	0	1.20182e-06	1.7728e-05	3.12455e-05	1.52571e-05	1.70067e-05	5.78731e-06	9.13492e-06	7.67297e-06	2.77485e-06	3.11222e-05	0	6.86204e-06	1.79468e-05	0	1.34752e-05	1.08131e-05	1.79468e-05	0	0
HEATR5B	1.83486e-05	2.16725e-05	1.43233e-05	1.92254e-05	0	1.45355e-05	0	1.31918e-06	6.04961e-05	4.26025e-05	0	4.6283e-05	1.22629e-05	4.7873e-06	4.89371e-05	2.68727e-05	3.65284e-06	0	8.719e-06	3.76286e-05	7.9466e-06	2.09676e-05	1.16198e-05	1.52625e-05	3.06373e-05	1.43964e-05	4.26025e-05	1.52625e-05	0	3.06373e-05
SEC62	0.000145411	0.000269212	0.000271094	0.000134132	0.000124562	0.000278851	0.000406419	0.000265085	0.000467395	0.000341104	0.000146532	0.000143833	0.000174093	0.000435043	0.000101052	0.000494854	0.000199022	5.67411e-05	0.000176485	0.00036182	0.000270123	0.000196305	0.000493582	0.000269018	2.77372e-05	0.000335221	0.000341104	0.000269018	0.000146532	2.77372e-05
RPS20	0.00124897	0.00163786	0.00146666	0.00197736	0.00138699	0.00243576	0.00116313	0.00158104	0.00141959	0.00143394	0.00162841	0.00157928	0.00090153	0.00196156	0.00240673	0.00151564	0.00074336	0.00146624	0.00260497	0.00156431	0.00160544	0.00122371	0.00211384	0.00240889	0.00268951	0.00128387	0.00143394	0.00240889	0.00162841	0.00268951
CSDE1	0.000288616	0.000338108	0.000350106	0.000322792	0.000412641	0.000279527	0.000259343	0.000297191	0.00040486	0.000408858	0.000196819	0.000281131	0.000349932	0.000345181	0.000284296	0.000347718	0.000162523	0.000245562	0.000324186	0.000431607	0.000256144	0.000539949	0.000326626	0.000378774	0.00019323	0.000346477	0.000408858	0.000378774	0.000196819	0.00019323
UBE3C	2.60567e-05	5.83286e-05	6.95067e-05	5.32839e-05	2.50515e-05	7.60942e-05	8.61317e-05	2.39759e-05	4.49868e-05	1.67936e-05	3.56808e-05	1.93176e-05	2.90637e-05	2.49989e-05	4.6762e-05	4.17164e-05	2.62805e-05	8.3007e-05	5.54549e-05	8.21752e-05	5.31115e-05	3.11003e-05	1.16192e-05	4.17281e-05	2.96425e-05	6.1132e-05	1.67936e-05	4.17281e-05	3.56808e-05	2.96425e-05
REV3L	4.00591e-05	2.59403e-05	5.2274e-05	5.16343e-05	1.98571e-05	1.37696e-05	4.49555e-05	5.60597e-05	5.4484e-06	8.45166e-06	1.36707e-05	2.79707e-05	4.20286e-05	4.34107e-05	5.89652e-05	3.59857e-05	1.99425e-05	6.92959e-05	4.3518e-05	2.00227e-05	5.97108e-05	3.80336e-05	4.48756e-05	0	4.57202e-05	6.08331e-05	8.45166e-06	0	1.36707e-05	4.57202e-05
MASP2	0	1.62569e-07	0	0	0	0	0	0	0	0	0	0	0	6.13364e-06	7.9244e-07	1.08352e-05	0.000239996	0	1.20025e-05	0	6.5028e-06	0	1.77776e-05	0	0	6.10836e-06	0	0	0	0
IYD	4.58426e-07	2.5257e-05	6.17128e-07	7.48416e-07	1.34091e-05	0	5.60683e-06	0	0	0	4.81417e-06	0	1.14677e-06	5.43301e-06	0	4.66758e-06	2.73709e-05	0	0	0	0	0	0	0	0	0	0	0	4.81417e-06	0
FAM76A	5.93373e-06	1.00214e-05	2.39969e-05	3.03904e-06	2.54168e-05	0	5.23331e-05	1.31918e-06	1.81613e-05	3.84053e-05	9.40401e-06	3.87403e-06	8.90769e-06	2.1776e-05	0	1.161e-05	7.07972e-06	0	7.87422e-05	6.76352e-06	8.90393e-06	2.36669e-05	3.14573e-05	0	0	1.61083e-05	3.84053e-05	0	9.40401e-06	0
VTA1	3.6023e-05	2.96669e-05	4.60217e-05	2.53092e-05	2.32706e-05	3.30658e-05	2.97716e-05	2.21588e-06	3.61766e-05	4.91015e-05	1.17274e-05	2.64243e-05	2.3499e-05	1.79115e-05	1.36364e-05	3.31518e-05	1.72435e-05	1.87775e-05	9.37948e-06	6.58439e-06	1.36004e-05	0	3.11232e-05	4.82613e-05	0	3.75214e-05	4.91015e-05	4.82613e-05	1.17274e-05	0
MLXIPL	1.14166e-05	6.80444e-05	2.84821e-07	7.48416e-07	0	0	0	0	0	0	5.10342e-05	0	1.23029e-06	1.68367e-06	2.00008e-06	2.54567e-06	4.10085e-05	7.43605e-06	0	0	0	0	0	0	0	5.98007e-05	0	0	5.10342e-05	0
BAZ1B	7.42155e-05	8.75256e-05	8.44142e-05	5.73635e-05	3.37952e-05	0.000101963	7.04914e-05	7.19886e-05	6.37008e-05	9.58511e-05	6.35468e-05	3.63338e-05	7.03895e-05	0.000102171	0.000123717	0.000103986	2.25363e-05	6.68522e-05	0.000114129	9.82259e-05	0.000185455	4.18384e-05	1.83231e-05	9.87959e-05	2.5023e-05	0.000117873	9.58511e-05	9.87959e-05	6.35468e-05	2.5023e-05
RANBP9	4.07886e-05	2.87179e-05	4.47417e-05	4.11027e-05	5.00139e-05	8.95821e-05	9.4122e-05	5.68304e-05	4.51726e-05	7.65931e-06	3.46156e-05	2.99496e-05	2.58734e-05	9.74931e-06	3.76603e-05	3.65401e-05	1.72713e-05	2.29924e-05	7.10279e-06	3.11311e-05	1.21051e-05	1.28934e-05	0	1.38889e-05	0	1.02176e-05	7.65931e-06	1.38889e-05	3.46156e-05	0
METTL13	1.70472e-05	1.98222e-05	2.03579e-05	3.78133e-05	2.57795e-05	5.56944e-05	2.36954e-05	1.03304e-05	2.01654e-05	6.92522e-05	3.77357e-05	2.43174e-05	3.88052e-06	1.52923e-05	3.5071e-06	2.30312e-05	4.09445e-06	4.78709e-06	1.39302e-05	6.96716e-05	5.35705e-06	3.403e-05	9.88728e-06	0	1.53979e-05	7.92541e-06	6.92522e-05	0	3.77357e-05	1.53979e-05
DYRK4	3.38076e-05	9.60467e-06	1.46059e-05	1.35343e-05	7.2969e-06	6.66822e-05	1.55698e-05	2.86274e-05	3.03003e-06	4.83443e-05	8.60703e-06	3.78973e-06	1.53325e-05	0	2.50469e-05	1.67597e-05	6.03394e-06	2.33823e-05	0	4.18116e-06	0	2.09209e-05	6.7212e-05	0	0	2.2377e-05	4.83443e-05	0	8.60703e-06	0
ZNF207	0.000112061	0.000109629	0.00012586	8.33112e-05	9.17538e-05	9.47166e-05	0.00015376	0.000126194	0.000101741	0.000209076	0.00012266	7.40073e-05	6.41624e-05	8.83631e-05	0.000101532	0.000117016	3.23026e-05	0.000119078	0.000140807	0.000117879	7.12664e-05	8.70515e-05	5.85081e-05	0.00015467	9.30062e-05	0.000116931	0.000209076	0.00015467	0.00012266	9.30062e-05
UQCRC1	9.87299e-05	0.000108633	0.000107924	6.07602e-05	0.000101828	8.8029e-05	5.33642e-05	5.92068e-05	7.18687e-05	8.4315e-05	7.58204e-05	3.57827e-05	7.31502e-05	4.3267e-05	5.18988e-05	7.96799e-05	0.000100983	0.000113526	7.31039e-05	4.66174e-05	8.90769e-05	9.74987e-05	3.02692e-05	9.8413e-05	1.53865e-05	0.000101333	8.4315e-05	9.8413e-05	7.58204e-05	1.53865e-05
STARD3NL	2.63525e-05	1.75459e-05	3.75485e-05	1.8432e-05	4.767e-05	0	7.34301e-05	4.10552e-05	3.23986e-06	6.12137e-05	4.07735e-05	6.42105e-05	3.18193e-05	4.16521e-05	1.7782e-05	6.17075e-05	9.57451e-06	2.04856e-05	1.32158e-05	6.9669e-05	1.57011e-05	2.08871e-05	9.08183e-06	4.07947e-05	3.82728e-05	2.35339e-05	6.12137e-05	4.07947e-05	4.07735e-05	3.82728e-05
CD9	0.000483113	0.000341831	0.000368382	0.000193709	0.000183137	9.82824e-05	0.000653438	0.000100714	5.85389e-05	0.000339962	0.000201148	0.000130226	2.17176e-05	0.000917001	6.0673e-05	0.000141877	3.12238e-05	4.87266e-05	5.93872e-05	0.00132172	6.83597e-05	0.000784123	8.97547e-05	0.000139722	0	0.000134707	0.000339962	0.000139722	0.000201148	0
NCAPD2	1.22447e-05	1.78017e-05	2.36157e-05	3.04772e-06	0	3.35402e-05	2.17593e-05	1.6711e-05	4.01921e-06	2.82422e-05	0.00013155	1.38305e-05	3.19588e-06	7.35279e-06	1.95675e-05	1.41995e-05	5.86244e-06	1.66952e-05	8.61004e-05	1.09695e-05	5.7501e-06	3.25064e-06	3.23322e-05	0.000344258	0	2.02055e-05	2.82422e-05	0.000344258	0.00013155	0
IFFO1	3.89678e-05	0	3.02171e-05	3.19524e-05	1.97431e-05	6.75508e-05	1.93859e-05	2.32078e-05	0	6.8505e-05	0	4.6767e-05	1.09976e-05	5.65246e-06	2.04453e-05	6.84962e-06	7.87092e-07	6.21683e-05	4.34387e-05	0	1.30242e-05	5.04849e-05	0	1.54967e-05	0	0	6.8505e-05	1.54967e-05	0	0
SEMA3G	0	5.14332e-07	0	0	0	0	7.54708e-05	0	0	0	0	6.96621e-06	7.96787e-07	6.62863e-06	0	0	0	0	0	0.000201436	0	0	0	0	0	0	0	0	0	0
NISCH	2.4693e-05	3.03446e-05	7.14737e-05	6.2117e-06	0	3.16442e-05	3.39921e-05	4.06504e-06	1.08968e-05	6.21145e-05	1.23009e-05	3.11776e-05	2.71046e-05	4.97822e-05	1.74251e-05	6.31404e-05	1.08121e-05	3.95992e-05	6.36246e-05	8.4032e-05	4.18792e-05	2.70288e-05	8.95827e-06	0	3.90888e-05	3.73835e-05	6.21145e-05	0	1.23009e-05	3.90888e-05
STAB1	0.0001015	2.57754e-06	9.72742e-06	4.04049e-05	5.59535e-05	0	0.000236602	1.92623e-05	1.7811e-05	0	1.05653e-05	0.000113359	5.52017e-05	9.92767e-05	4.10176e-05	0.00134109	3.28558e-06	1.77995e-05	1.22202e-05	7.77437e-05	1.31404e-05	9.74089e-06	6.02373e-06	6.81663e-05	3.74028e-05	7.53699e-06	0	6.81663e-05	1.05653e-05	3.74028e-05
IDS	0.00010844	7.44505e-05	0.000151771	5.98473e-05	0.000113992	0.000233876	8.95059e-05	7.81417e-05	9.42754e-05	4.21728e-05	3.86095e-05	0.000108184	5.07846e-05	9.77768e-05	0.000117586	5.89306e-05	2.24147e-05	9.5094e-05	0.000192145	0.00014267	0.000155245	9.70535e-05	0.000107892	3.44097e-05	0.000199557	3.74795e-05	4.21728e-05	3.44097e-05	3.86095e-05	0.000199557
PRSS3	2.15272e-06	5.77395e-05	1.68412e-06	5.14913e-06	0	0	0	0	0	0	6.52972e-06	0	0	0	0	0	1.34578e-06	0	0	0	0	0	0	0	0	2.87133e-06	0	0	6.52972e-06	0
ZNF200	8.87756e-06	9.34339e-06	1.25041e-05	2.14779e-05	0	2.36546e-05	3.91331e-06	0	0	0	6.2319e-06	1.60916e-06	7.74501e-06	5.74473e-06	2.77571e-05	1.12563e-05	7.61197e-06	1.21647e-05	2.60751e-06	2.45579e-05	0	0	1.09421e-05	0	0	2.4661e-06	0	0	6.2319e-06	0
CD4	0.000358577	3.92344e-06	8.43898e-05	0.000416137	0.000301643	0.000369136	3.64054e-05	7.49447e-05	5.67212e-06	8.62098e-05	0.000159095	0.000380464	0.000657237	0.000263948	0.000381766	0.00118846	5.30777e-05	0.000257638	0.000109065	9.72507e-05	0.000176191	2.20398e-05	5.58628e-06	0.000130427	0.000266981	6.01465e-06	8.62098e-05	0.000130427	0.000159095	0.000266981
BTK	4.43428e-05	1.32737e-06	4.07553e-06	4.83567e-05	7.4349e-05	0	0	0	8.00311e-05	0	3.15802e-05	6.1684e-05	3.22468e-05	2.55741e-06	9.26009e-05	1.36646e-06	3.47352e-07	5.19088e-05	0	0	0	0	1.3885e-05	3.34773e-06	2.84637e-05	0	0	3.34773e-06	3.15802e-05	2.84637e-05
HFE	6.91527e-06	5.35811e-06	1.55812e-05	3.40768e-06	2.69145e-05	0	0	1.34138e-06	0	0	5.48968e-06	1.02261e-05	4.11708e-05	8.17996e-06	1.58488e-07	5.035e-06	2.80087e-06	0	0	7.07514e-06	1.99071e-05	0	0	0	0	2.13289e-05	0	0	5.48968e-06	0
SCMH1	1.03045e-05	1.82239e-05	8.80563e-06	8.71381e-07	6.2111e-06	0	1.30239e-05	5.08713e-05	5.56948e-05	2.80053e-05	1.31004e-05	0	9.18038e-06	3.91853e-06	1.92932e-05	2.96668e-06	1.41357e-06	0	6.70979e-06	4.84355e-06	2.84497e-05	4.78762e-05	0	7.63126e-06	0	1.74479e-06	2.80053e-05	7.63126e-06	1.31004e-05	0
FYN	1.1625e-05	4.15633e-06	5.02647e-05	3.04015e-05	2.39449e-05	0.000510256	0.000114176	3.82151e-05	0	6.97593e-05	5.98488e-05	5.3955e-05	0	8.13235e-05	5.17809e-05	0.000139574	3.6499e-05	0.000141594	0.000546485	9.11907e-05	7.81677e-06	1.77649e-05	0	0.000116	4.3862e-05	4.28692e-05	6.97593e-05	0.000116	5.98488e-05	4.3862e-05
HIVEP2	7.28838e-06	1.88282e-05	4.94421e-05	4.17417e-05	8.61206e-06	7.37751e-06	2.95895e-05	5.96153e-05	6.78417e-06	3.67852e-05	5.55178e-06	1.97115e-05	2.77258e-05	2.69656e-05	5.59159e-05	5.17159e-05	8.08669e-06	6.35991e-06	5.28174e-05	3.9639e-05	1.56716e-05	4.30791e-05	1.95337e-05	2.64866e-05	3.0995e-05	4.81105e-05	3.67852e-05	2.64866e-05	5.55178e-06	3.0995e-05
ELOA	3.89897e-05	2.02268e-05	2.69363e-05	4.08143e-05	5.0061e-05	4.02259e-05	4.97866e-05	3.82743e-05	7.66442e-06	5.01987e-05	6.15704e-05	8.45167e-05	4.91256e-05	6.8247e-05	3.99814e-05	5.46826e-05	3.406e-05	5.22039e-05	3.03938e-05	7.76536e-05	4.64663e-05	6.41173e-05	3.23509e-05	0	5.58948e-05	4.89373e-05	5.01987e-05	0	6.15704e-05	5.58948e-05
LYPLA2	2.11318e-05	2.90358e-05	1.03924e-05	2.03239e-05	1.50795e-05	4.45141e-05	9.28659e-05	3.36726e-05	3.23986e-06	2.82499e-05	3.3138e-05	4.05628e-05	2.34843e-05	3.06538e-05	5.36406e-06	4.26658e-05	1.21414e-05	5.07768e-05	1.84178e-05	5.87524e-06	1.45455e-05	4.72626e-06	2.22058e-05	2.49018e-05	0	5.03917e-05	2.82499e-05	2.49018e-05	3.3138e-05	0
CLCN6	4.79555e-06	7.59843e-06	1.45756e-05	1.61126e-05	4.64011e-06	0	3.5156e-05	1.88721e-06	0	2.07906e-05	4.81054e-05	2.266e-06	6.75497e-06	1.09154e-05	1.80873e-05	9.00929e-06	1.41771e-06	1.15048e-05	0	2.56326e-06	0	9.74089e-06	0	0	0	2.11905e-05	2.07906e-05	0	4.81054e-05	0
MRC2	2.37021e-05	2.39784e-06	8.77557e-05	5.1488e-05	1.72515e-05	0	8.5778e-06	0.000203671	0	4.54129e-05	2.84451e-05	2.91592e-05	7.9564e-05	0	1.10381e-05	5.8995e-06	0	0	0	0	7.63321e-05	7.949e-06	0	1.38889e-05	0	0	4.54129e-05	1.38889e-05	2.84451e-05	0
NME1-NME2	0.00033212	0.00047323	0.000387894	0.000348582	0.0003204	0.000204618	0.000349621	0.000513692	0.000267342	0.000276086	0.000261108	0.000322055	0.000175973	0.00022569	0.000450394	0.00017766	0.000114382	0.000236734	0.000182812	0.000187413	0.000258769	0.000271439	0.000269978	0.000277091	0.000552407	0.000271313	0.000276086	0.000277091	0.000261108	0.000552407
TSPAN9	3.16676e-06	8.99406e-06	5.59541e-05	0	0	0	6.68665e-05	7.62012e-05	6.78417e-06	1.06538e-05	0	1.34719e-06	4.26236e-06	5.61264e-05	1.58488e-07	7.82382e-05	2.20561e-05	0	0	5.17366e-05	3.66192e-05	7.1234e-05	5.01454e-06	0	0	1.69205e-05	1.06538e-05	0	0	0
BTBD7	1.00403e-05	1.87177e-05	2.37433e-05	8.11517e-05	1.70366e-05	0	2.96971e-05	3.87544e-05	7.48778e-06	1.58522e-05	3.69202e-05	2.73944e-05	2.36167e-05	2.8806e-05	3.49462e-05	3.25021e-05	1.66003e-05	2.34893e-05	5.47862e-05	4.71434e-05	0	6.37258e-05	3.97699e-05	0	3.97583e-05	5.43324e-05	1.58522e-05	0	3.69202e-05	3.97583e-05
APBA3	8.49799e-06	1.3403e-05	6.47989e-06	2.97925e-06	0	0	4.75999e-05	2.63835e-06	9.24578e-06	2.62234e-05	0	1.21632e-05	5.60118e-06	2.39327e-06	3.32108e-06	1.07598e-05	2.41404e-06	1.39735e-05	3.15915e-05	6.24322e-05	2.31321e-05	2.51699e-05	6.90512e-06	0.0001092	0	6.40287e-06	2.62234e-05	0.0001092	0	0
MKS1	2.42206e-06	4.90564e-06	3.85913e-06	0	9.7521e-06	1.55193e-05	0	3.90681e-06	0	4.1032e-06	0	0	4.70376e-06	1.47329e-06	6.8262e-06	6.88814e-06	1.10795e-06	0	0	6.98012e-06	0	1.73629e-05	0	0	0	6.24832e-06	4.1032e-06	0	0	0
ABHD5	9.62961e-06	4.3005e-06	4.56917e-06	1.49936e-05	0	8.20143e-05	0	3.63762e-06	5.67212e-06	0	3.97393e-06	0	1.96771e-05	8.14505e-06	1.24094e-05	1.85417e-05	9.07721e-06	1.72934e-05	4.98624e-06	2.79603e-05	0	3.72223e-06	0	0	0	1.96413e-05	0	0	3.97393e-06	0
AKAP8L	2.3587e-05	2.78785e-05	2.27775e-05	1.46976e-05	0	6.12735e-05	0	1.08313e-05	1.29858e-05	0	1.00136e-05	5.65998e-06	2.01887e-05	1.44804e-05	6.91685e-06	3.82723e-06	1.56648e-06	1.93199e-05	1.72108e-05	1.39678e-05	5.25571e-05	9.61377e-06	1.7806e-05	0	2.22697e-05	2.30139e-05	0	0	1.00136e-05	2.22697e-05
MBTD1	1.36682e-05	2.67228e-05	2.0112e-05	9.1075e-06	4.04079e-05	0	1.3439e-06	0	9.02462e-06	4.29471e-05	3.39582e-05	1.48218e-05	7.15586e-06	8.10652e-06	3.67982e-05	8.76684e-06	5.20823e-06	1.13646e-05	2.7078e-06	2.0556e-06	1.41163e-05	0	1.41924e-05	0.000121416	2.23055e-05	2.77016e-05	4.29471e-05	0.000121416	3.39582e-05	2.23055e-05
UTP18	3.46531e-05	2.70766e-05	2.02218e-05	6.96835e-05	1.85019e-05	9.03852e-05	4.16054e-05	2.1881e-05	2.1317e-05	3.39356e-05	3.17185e-05	6.35939e-05	4.07912e-05	7.05381e-06	3.96389e-05	3.00394e-05	1.30584e-05	2.42199e-05	2.12562e-05	4.69866e-05	8.21963e-06	6.4855e-05	1.61828e-05	0.000105817	3.30419e-05	5.15431e-05	3.39356e-05	0.000105817	3.17185e-05	3.30419e-05
RNF216	2.93791e-05	1.97867e-05	3.72772e-05	2.15936e-05	2.7133e-05	1.00411e-05	6.13687e-05	3.52977e-05	0.000112592	1.51905e-05	1.9266e-06	8.06855e-06	4.83011e-05	2.65901e-05	4.91322e-05	7.86692e-05	7.04566e-06	2.1586e-05	9.31167e-05	2.18757e-05	3.00547e-05	2.17986e-05	2.47243e-05	0	8.14438e-06	3.09936e-05	1.51905e-05	0	1.9266e-06	8.14438e-06
TTC19	3.08873e-05	3.86583e-05	4.86032e-05	4.99119e-05	2.15159e-05	0	9.95619e-05	8.69063e-06	0.000129973	7.60736e-05	3.84903e-05	3.67338e-05	2.70189e-05	7.79195e-05	8.35619e-05	3.19626e-05	2.22744e-05	8.84433e-05	2.39923e-05	8.1219e-05	4.57489e-05	8.7492e-05	3.68276e-05	0	0.000158911	8.23002e-05	7.60736e-05	0	3.84903e-05	0.000158911
PTBP1	0.000128888	0.00011383	0.000198893	0.000147717	0.000175962	0.000187632	0.000198127	0.000190673	0.00012439	0.000192638	0.000183346	0.000124441	0.00013114	0.000129261	0.00012193	0.000166062	3.44402e-05	0.000155687	0.00014321	0.000173448	0.000153938	4.9426e-05	4.20855e-05	0.000239522	0.000150023	0.000186944	0.000192638	0.000239522	0.000183346	0.000150023
SYT7	0	1.5049e-05	0	0	0	1.83295e-05	3.70681e-05	1.31918e-06	0	0	8.24756e-06	0	8.50977e-07	3.88163e-06	2.30683e-06	1.41666e-06	1.89537e-05	7.43605e-06	0	2.7132e-05	7.49457e-06	0	0	0	0	8.141e-06	0	0	8.24756e-06	0
LARS2	1.99233e-06	4.46531e-06	0	2.08911e-06	0	3.94521e-06	3.52014e-06	3.56813e-05	0	9.93641e-06	0	3.73797e-06	0	1.00995e-05	0	0	1.90618e-06	0	0	3.54897e-05	0	0	5.25072e-06	3.33667e-05	0	0	9.93641e-06	3.33667e-05	0	0
PIK3C2A	3.71616e-05	4.41671e-05	3.71772e-05	6.5118e-05	0	1.67451e-05	0.000268719	5.54421e-05	2.03525e-05	2.09236e-05	2.46422e-05	6.2374e-05	3.84731e-05	0.000118557	4.19947e-05	9.62733e-05	1.65093e-05	1.58887e-05	3.5758e-05	0.000270345	3.37075e-06	6.03199e-05	2.9555e-05	9.69811e-05	0	4.55287e-05	2.09236e-05	9.69811e-05	2.46422e-05	0
PLAUR	0.000369158	2.27624e-05	3.89551e-05	0.000461331	0.000741534	1.02238e-05	3.45776e-05	0.000114338	3.26094e-05	3.34513e-05	0.000205852	0.000370887	0.000108668	5.41292e-05	0.000290806	2.09948e-05	5.63253e-07	0.000662376	3.80587e-05	4.56566e-05	4.35353e-05	0	5.75127e-06	1.72399e-05	0.000151797	2.30056e-05	3.34513e-05	1.72399e-05	0.000205852	0.000151797
WIZ	6.82268e-06	1.51454e-05	1.27709e-05	1.18284e-05	0	6.64849e-06	2.22064e-05	1.73709e-05	0	0	1.32972e-05	7.95203e-06	4.62253e-06	1.0381e-05	1.31918e-05	1.15369e-05	5.1963e-06	1.4021e-05	9.07717e-06	8.91393e-06	2.51826e-05	3.78331e-05	0	3.34773e-06	0	2.0458e-05	0	3.34773e-06	1.32972e-05	0
RABGAP1	4.1674e-05	4.61297e-05	3.76229e-05	3.35412e-05	7.35013e-05	6.19061e-06	0.000102264	1.79893e-05	2.62936e-05	8.03369e-05	2.39013e-05	9.88159e-06	4.84333e-05	5.16979e-05	1.10997e-05	5.42761e-05	9.17899e-06	6.87049e-06	3.74536e-05	8.04574e-05	5.41469e-05	8.44461e-05	8.20951e-06	7.93448e-05	5.84221e-05	4.37335e-05	8.03369e-05	7.93448e-05	2.39013e-05	5.84221e-05
DCN	3.28111e-05	3.95521e-05	0.00491356	2.60864e-05	1.05838e-05	6.012e-05	0.000111608	0.00693599	7.61732e-05	0.00302014	8.79219e-05	3.21012e-05	1.37658e-05	4.11595e-05	2.4284e-05	5.19622e-05	1.36252e-05	5.64701e-05	8.46855e-06	3.31323e-05	0.0114581	0.000121824	0.000105948	0	2.51004e-05	1.16261e-06	0.00302014	0	8.79219e-05	2.51004e-05
PPP5C	5.69543e-06	2.19662e-05	7.45152e-06	2.71658e-06	0	0	9.32836e-06	1.55154e-05	0	0	1.33823e-05	3.86023e-06	5.4788e-06	1.45311e-05	8.67706e-06	1.41117e-05	6.74295e-06	0	7.70749e-06	9.34324e-06	0	1.59347e-05	1.37118e-05	0	6.69165e-05	1.06291e-05	0	0	1.33823e-05	6.69165e-05
CEP68	2.52661e-05	1.66366e-05	1.72929e-05	4.02544e-05	1.84024e-05	2.84956e-05	0.000111938	2.52747e-05	0	0	1.07763e-05	2.90068e-05	1.45045e-05	6.74286e-05	2.57e-05	3.84459e-05	1.51236e-06	4.62191e-05	0	0.000133937	3.09532e-05	2.55895e-05	0	6.35857e-05	4.11686e-05	3.69581e-06	0	6.35857e-05	1.07763e-05	4.11686e-05
MAP4K3	4.54089e-06	5.86717e-05	3.29737e-05	2.98969e-05	1.53238e-05	2.2118e-05	4.26041e-05	2.80955e-05	5.06772e-05	5.72212e-05	1.44633e-05	1.34719e-06	1.108e-05	8.42345e-06	6.98645e-06	1.97689e-05	3.24086e-06	0	2.9371e-06	1.84034e-05	3.06441e-05	2.76763e-05	2.6055e-05	0	0	4.7918e-05	5.72212e-05	0	1.44633e-05	0
TYROBP	0.00231404	3.01308e-05	0.000254527	0.00138184	0.00157696	0.000110521	5.68214e-05	0.000110578	8.6603e-05	0.000111251	0.000623077	0.00222427	0.00239752	2.88145e-05	0.00124126	8.25596e-05	2.83305e-05	0.00195613	0.000277511	1.44839e-05	0.000262748	0	6.95013e-05	0.000520811	0.000139087	3.66499e-05	0.000111251	0.000520811	0.000623077	0.000139087
BRCA1	1.23955e-05	1.54686e-05	9.75701e-06	1.03151e-06	2.84663e-05	6.19061e-06	4.62502e-05	1.31918e-06	5.67212e-06	5.5452e-06	4.80013e-05	3.08488e-06	7.93918e-06	1.10266e-05	6.42335e-06	1.63823e-05	5.47677e-06	9.5648e-06	3.63287e-05	6.53052e-06	0	0	3.57932e-05	8.74416e-05	0	0	5.5452e-06	8.74416e-05	4.80013e-05	0
ERCC1	6.35074e-05	4.36249e-05	5.34599e-05	7.09555e-05	0.00011444	7.66306e-05	1.15442e-05	5.37902e-05	7.08137e-05	1.97713e-05	4.31078e-05	6.33967e-05	2.69423e-05	4.18356e-05	0.000102496	2.13505e-05	7.06205e-06	6.34284e-05	3.90146e-05	4.32421e-05	1.5386e-05	2.67827e-05	4.31885e-05	2.32672e-05	0	5.37552e-05	1.97713e-05	2.32672e-05	4.31078e-05	0
CD22	2.25843e-05	3.83737e-06	0	1.1996e-05	3.05312e-06	6.44911e-05	0	0	0	0	0	0	6.93575e-06	2.8598e-06	1.20367e-05	2.82331e-05	0	0	0	1.86137e-06	0	0	0	1.9718e-05	0	0	0	1.9718e-05	0	0
SEMA3B	2.28239e-06	2.64829e-05	3.31695e-06	0	0	0	6.85874e-06	8.65823e-06	0	0	8.46367e-06	0	3.09943e-06	1.58849e-05	0	0	0	0	0	2.86911e-06	0	1.45977e-05	8.17461e-06	0	0	3.20032e-05	0	0	8.46367e-06	0
MBTPS2	8.24167e-06	1.27465e-05	1.7236e-05	2.21865e-06	9.53598e-06	0	0	2.34586e-05	7.9384e-05	1.70135e-05	8.58275e-06	1.06622e-05	3.91553e-06	1.30261e-05	6.83964e-06	9.36342e-06	3.90244e-06	1.04232e-05	2.70038e-05	5.87998e-06	0	0	1.41926e-05	0	0	2.27672e-05	1.70135e-05	0	8.58275e-06	0
EXTL3	8.08879e-06	1.37103e-05	2.56281e-05	0	2.65519e-05	1.82402e-05	1.21376e-05	1.8154e-05	0	1.51289e-05	1.9896e-05	4.23361e-06	5.38356e-05	2.63397e-05	2.85111e-06	3.21202e-05	4.80997e-05	1.43095e-05	3.07123e-05	4.15095e-05	1.6343e-05	9.12215e-05	3.27487e-05	7.63126e-06	1.43184e-05	2.26768e-05	1.51289e-05	7.63126e-06	1.9896e-05	1.43184e-05
NR1H4	0	6.62298e-06	8.1156e-06	0	0	0	0	2.58317e-05	0	8.22477e-06	0	0	4.32159e-06	1.65978e-06	6.50286e-06	4.01239e-06	4.27903e-05	0	0	4.18116e-06	0.000168013	0	0	0	0	1.37233e-05	8.22477e-06	0	0	0
ELOVL5	3.88352e-05	2.22521e-05	5.97143e-05	4.27187e-05	2.39531e-05	4.29799e-05	0.000117255	3.08032e-05	2.21452e-05	8.77755e-05	3.14921e-05	2.50955e-05	7.97229e-06	4.96002e-05	7.81328e-05	2.03601e-05	3.03513e-05	1.25374e-05	3.7925e-05	7.49135e-05	1.53563e-05	7.35733e-05	3.84008e-05	9.56484e-05	0.000256185	3.2478e-05	8.77755e-05	9.56484e-05	3.14921e-05	0.000256185
ALOX5	0.000162776	4.98753e-06	0	0.000134555	0.00013163	0	0	0	0	4.92478e-05	2.14671e-05	5.21775e-05	4.19951e-05	0	0.000121048	0	0	0.000141295	1.65186e-05	0	0	0	5.01454e-06	6.03681e-05	0	8.31463e-06	4.92478e-05	6.03681e-05	2.14671e-05	0
CALCOCO1	1.1952e-05	2.41347e-05	2.93913e-05	2.07663e-05	6.18078e-06	0	4.88662e-05	7.80839e-05	0	0	0	1.2065e-05	1.32766e-05	4.71076e-05	9.74434e-06	3.52526e-05	5.61515e-06	1.99494e-05	2.80036e-05	2.64027e-05	2.00028e-05	6.86429e-05	7.06209e-05	0	0	1.05257e-05	0	0	0	0
UBR7	1.19656e-05	1.17047e-05	8.57214e-06	9.32236e-06	9.17928e-06	3.85546e-05	8.00717e-06	2.04879e-05	2.86885e-05	6.52249e-05	1.53736e-05	3.61971e-06	7.2866e-06	1.24348e-05	7.90638e-06	1.81024e-05	1.31717e-05	0	5.94827e-06	7.10003e-05	7.9466e-06	8.09163e-05	1.23077e-05	6.69546e-06	0	1.39287e-05	6.52249e-05	6.69546e-06	1.53736e-05	0
MAP4K5	3.49272e-05	3.53544e-05	6.71971e-05	3.16911e-05	0	3.01513e-05	6.61105e-05	7.44183e-05	5.00548e-05	9.75396e-05	2.40619e-05	1.708e-05	2.36201e-05	2.72478e-05	2.42252e-05	2.91829e-05	6.08389e-06	0	8.68689e-06	2.1989e-05	4.91102e-05	2.77939e-05	2.19215e-05	0	3.92711e-05	3.27094e-05	9.75396e-05	0	2.40619e-05	3.92711e-05
EHD3	0	1.55949e-06	4.30997e-05	0	1.07638e-05	0	3.79624e-05	1.54047e-05	0	2.91613e-05	0	0	8.68556e-06	7.04018e-05	0	0.000339569	0	1.71762e-05	5.94827e-06	2.08483e-05	2.85748e-05	3.92508e-06	5.55001e-06	0	2.57202e-05	1.33762e-05	2.91613e-05	0	0	2.57202e-05
PSMC4	6.70416e-05	5.43586e-05	6.81223e-05	3.88713e-05	7.27556e-05	1.95237e-05	5.19985e-05	8.30487e-06	6.14652e-05	6.99265e-05	5.08757e-05	3.64337e-05	4.47303e-05	4.4792e-05	3.96738e-05	3.8122e-05	3.03902e-05	3.19284e-05	2.75963e-05	3.04335e-05	0.000107539	4.44154e-05	3.08336e-05	4.91623e-05	2.65282e-05	4.15837e-05	6.99265e-05	4.91623e-05	5.08757e-05	2.65282e-05
MAN2B2	7.59761e-05	2.0243e-05	4.44787e-05	5.98931e-05	3.40818e-05	6.88698e-05	1.81654e-05	7.22531e-05	3.27038e-05	6.0298e-05	1.35993e-05	5.73568e-05	7.89873e-05	1.41633e-05	2.07879e-05	3.05129e-05	1.92969e-05	2.1801e-05	2.2177e-05	1.32891e-05	6.52839e-05	6.94133e-05	1.62093e-05	4.43914e-05	4.10914e-05	1.14197e-05	6.0298e-05	4.43914e-05	1.35993e-05	4.10914e-05
CLDN11	2.62382e-06	1.31683e-06	0.000128523	0	0	2.02815e-05	0	9.85279e-05	0	0	0	0	0	7.54241e-06	0	0	5.1335e-07	0	0	0	5.3418e-05	2.78311e-05	0	0	0	1.90902e-06	0	0	0	0
SLC25A39	7.88427e-05	8.65711e-05	3.63983e-05	6.76227e-05	4.46335e-05	5.32559e-05	5.3805e-05	5.07306e-05	4.54444e-05	6.18646e-05	5.65875e-05	6.07439e-05	6.30635e-05	2.54996e-05	1.84997e-05	1.75854e-05	2.48277e-05	2.68075e-05	4.54474e-05	1.40212e-05	4.07825e-05	1.98776e-05	8.13645e-05	9.34856e-05	5.18993e-05	4.73789e-05	6.18646e-05	9.34856e-05	5.65875e-05	5.18993e-05
MVP	7.96416e-05	0.000192679	0.000128201	4.01299e-05	6.03221e-05	0.000121534	7.78279e-05	8.71946e-05	5.36435e-05	8.14043e-05	2.92421e-05	6.99569e-05	5.32239e-05	4.28426e-05	2.33955e-05	2.68456e-05	7.53948e-06	3.7314e-05	0	4.18656e-05	5.96643e-05	7.18981e-05	1.66926e-05	7.31574e-05	2.10438e-05	5.52544e-05	8.14043e-05	7.31574e-05	2.92421e-05	2.10438e-05
NUB1	9.69913e-05	6.08593e-05	4.83281e-05	7.15778e-05	7.20209e-05	5.15315e-05	4.77344e-05	4.35688e-05	7.48778e-06	6.54156e-05	3.68999e-05	8.52266e-05	3.96167e-05	8.03606e-05	6.6168e-05	0.000109009	2.55185e-05	6.75285e-05	7.35502e-05	7.03397e-05	5.82552e-05	0.000112372	2.10187e-05	0.00012805	5.89076e-05	0.000107285	6.54156e-05	0.00012805	3.68999e-05	5.89076e-05
PGM3	1.38889e-05	3.13714e-05	2.92748e-05	9.04067e-06	4.58964e-06	9.54627e-06	5.36676e-06	3.22592e-05	1.06005e-05	2.11412e-05	4.3104e-05	0	4.10995e-06	2.24976e-05	1.58488e-07	3.72463e-05	2.46801e-05	6.15139e-06	4.51668e-05	1.60261e-05	9.53336e-05	6.65177e-06	5.26641e-05	5.10269e-05	0	1.00744e-05	2.11412e-05	5.10269e-05	4.3104e-05	0
RWDD2A	0	7.4307e-06	6.81006e-06	3.1521e-06	0	0	0	2.43489e-06	1.07e-05	1.49298e-05	0	0	3.20529e-06	0	0	7.84842e-06	3.76221e-06	0	6.73854e-06	1.55686e-05	3.32291e-05	0	4.32868e-05	0	0	0	1.49298e-05	0	0	0
CLK1	0.000167777	0.000104864	0.000168138	0.000186454	0.000126554	0.000238287	0.000198327	0.000136645	0.00011235	9.05114e-05	0.000172895	0.000108463	7.7976e-05	0.000156528	0.000129229	0.000104439	1.37758e-05	0.00016653	0.000296137	0.00015285	8.81487e-05	0.000178651	0.000161917	0.00022256	0.000205268	0.00013679	9.05114e-05	0.00022256	0.000172895	0.000205268
POLR3B	9.17798e-06	9.57382e-06	5.43855e-06	6.71456e-06	3.5859e-06	0	1.60132e-05	4.5042e-05	0	2.26943e-05	6.51449e-06	8.86902e-06	1.16335e-06	1.31466e-05	7.07338e-07	4.03516e-06	6.37813e-06	8.01293e-06	0	3.39617e-05	0	2.00248e-05	0	0	0	2.6945e-05	2.26943e-05	0	6.51449e-06	0
RNF14	2.27547e-05	3.41624e-05	2.45133e-05	1.47744e-05	1.81483e-05	6.19061e-06	1.63065e-05	2.32362e-05	0	3.19737e-05	2.10512e-05	1.11885e-05	7.99312e-06	2.94335e-05	1.78102e-05	3.41044e-05	1.33289e-05	1.50635e-05	4.11222e-05	2.53536e-05	1.63543e-05	7.76926e-05	1.22294e-05	2.89089e-05	2.51004e-05	1.65313e-06	3.19737e-05	2.89089e-05	2.10512e-05	2.51004e-05
DNASE1L1	6.0616e-05	2.11843e-05	7.72761e-06	3.05625e-05	2.82998e-05	0	5.95608e-05	1.39586e-05	3.47771e-05	0	5.35225e-05	6.24821e-05	5.36994e-05	4.59566e-05	2.2094e-05	2.23698e-05	9.39263e-06	6.88506e-05	1.21987e-05	0.000126902	0	0	1.57421e-05	4.7081e-05	1.53979e-05	2.00625e-05	0	4.7081e-05	5.35225e-05	1.53979e-05
DDX11	1.62045e-06	2.1548e-05	6.31782e-06	2.92177e-06	0	9.41035e-06	0	4.72679e-06	0	1.28548e-05	1.04655e-05	5.07258e-06	1.45369e-06	0	0	3.8068e-06	6.90983e-07	0	1.31321e-05	0	0	0	0	2.45549e-05	0	0	1.28548e-05	2.45549e-05	1.04655e-05	0
HEBP1	5.40739e-05	4.8743e-05	9.71177e-05	4.89908e-05	1.64176e-05	0	8.59541e-05	3.98632e-05	0	9.06336e-05	3.28194e-05	4.14274e-05	6.13357e-05	0.000117059	7.29892e-05	0.000171279	6.80954e-05	6.75739e-05	6.30612e-06	0.000166677	0.000159693	4.90408e-05	1.41924e-05	0	0	6.98215e-05	9.06336e-05	0	3.28194e-05	0
MAMLD1	4.82699e-07	1.84938e-06	3.22272e-06	0	0	0	5.05853e-06	6.52958e-06	0	0	5.662e-06	0	0	1.00052e-06	1.58488e-07	3.12075e-06	1.10408e-06	0	0	1.1902e-05	0	1.55749e-05	0	0	0	3.17338e-06	0	0	5.662e-06	0
UFL1	3.35672e-05	2.74104e-05	3.47501e-05	2.67463e-05	5.50358e-06	2.13957e-05	6.0843e-05	3.03147e-05	4.93239e-05	1.76682e-05	6.51804e-05	4.13863e-05	3.12818e-05	4.03398e-05	1.73678e-05	3.4799e-05	2.74421e-05	4.33454e-05	1.96839e-05	3.70012e-05	0.000122177	1.70439e-05	2.99174e-05	0	0	6.24232e-05	1.76682e-05	0	6.51804e-05	0
ZC3H3	4.23277e-05	2.75303e-05	1.20701e-05	4.5897e-05	3.17605e-05	1.82402e-05	4.31619e-06	0	6.78417e-06	0	1.16392e-05	1.50845e-05	3.84541e-05	2.22225e-05	2.02762e-05	2.2638e-05	2.32629e-05	1.11882e-05	2.78296e-05	7.11116e-06	1.25763e-05	2.08844e-05	5.26139e-05	2.70536e-05	7.48055e-05	8.18783e-06	0	2.70536e-05	1.16392e-05	7.48055e-05
CAPN1	6.42694e-05	9.52886e-05	5.64741e-05	6.18385e-05	6.0371e-05	2.93905e-05	6.8066e-05	5.59189e-05	4.96913e-05	5.51636e-05	7.10507e-05	3.65837e-05	4.59339e-05	4.81737e-05	2.00295e-05	6.6089e-05	1.71858e-05	5.29078e-05	2.14189e-05	4.97992e-05	1.84796e-05	4.2228e-05	3.05045e-05	5.41788e-05	1.94522e-05	0.00015592	5.51636e-05	5.41788e-05	7.10507e-05	1.94522e-05
MDH1	0.000111224	0.000151472	0.000135116	0.000129537	3.59678e-05	8.75783e-05	6.12745e-05	0.000108827	5.58887e-05	0.000158231	0.000254667	3.40784e-05	5.64511e-05	5.57302e-05	6.15387e-05	3.93536e-05	0.00010789	4.49465e-05	2.70178e-05	0.000110784	0.000117484	4.96677e-05	4.57932e-05	0.000103085	0.000156661	0.000153737	0.000158231	0.000103085	0.000254667	0.000156661
SLC30A9	2.38463e-05	7.06705e-05	4.91717e-05	2.30945e-05	2.29735e-05	4.25502e-05	1.61056e-05	3.98849e-05	3.78917e-05	6.4736e-05	4.48828e-05	6.5719e-06	3.67017e-05	3.01413e-05	4.70525e-05	4.79344e-05	1.44321e-05	0	2.0334e-05	3.80904e-05	2.26994e-05	6.17462e-05	0	4.10101e-05	0	2.69618e-05	6.4736e-05	4.10101e-05	4.48828e-05	0
CCDC88C	2.14483e-05	1.31221e-05	1.80949e-05	4.24201e-05	1.63755e-05	0.000187936	5.2174e-05	1.36937e-05	9.25109e-05	2.33575e-06	2.28326e-05	5.95472e-05	1.04334e-05	3.04367e-05	1.94598e-05	3.64444e-05	4.22274e-06	2.78582e-05	8.44088e-05	1.34222e-05	1.11272e-05	0	4.73418e-05	5.06481e-05	4.9327e-05	1.00686e-05	2.33575e-06	5.06481e-05	2.28326e-05	4.9327e-05
YAF2	4.26108e-06	1.8817e-05	2.00603e-05	1.54425e-05	2.58077e-05	8.31008e-05	0.000133931	3.39455e-05	3.23986e-06	4.42988e-05	2.12317e-05	3.56096e-05	7.84031e-06	3.12102e-05	6.01434e-05	2.89525e-05	8.54111e-06	2.23168e-05	2.39513e-05	0	2.94681e-05	2.53267e-05	3.00685e-05	2.45821e-05	0	2.22435e-05	4.42988e-05	2.45821e-05	2.12317e-05	0
ZMYND11	1.67099e-05	4.03487e-05	3.75739e-05	2.85821e-05	1.5365e-05	3.23803e-05	3.44764e-05	6.53499e-05	0	2.67008e-05	1.56642e-05	4.13018e-05	3.94014e-05	8.08922e-05	3.55334e-05	7.9338e-05	2.027e-05	4.52929e-06	4.36716e-05	6.82338e-05	5.6346e-05	9.28148e-05	5.56432e-05	8.16549e-05	1.76554e-05	8.24288e-05	2.67008e-05	8.16549e-05	1.56642e-05	1.76554e-05
WAS	8.62987e-05	4.16555e-07	0	9.91983e-05	0.000157808	3.6062e-05	0	0	8.28585e-05	0	5.98942e-05	0.000113709	0.000111143	0	0.000134683	5.3691e-06	2.35528e-07	0.000204578	0.000127899	0	0	0	4.43097e-05	0.000178512	4.65358e-05	0	0	0.000178512	5.98942e-05	4.65358e-05
BID	7.6392e-05	2.53121e-05	1.45685e-05	5.94192e-05	6.48947e-05	1.52249e-05	7.79714e-05	5.20181e-06	6.96531e-05	0	1.63767e-05	7.9594e-05	6.09224e-05	4.11249e-05	0.000131427	5.18041e-05	2.08916e-05	0.000207124	2.02555e-05	3.46401e-05	2.66938e-05	0	5.58335e-05	7.28444e-05	0.000176795	1.98845e-05	0	7.28444e-05	1.63767e-05	0.000176795
NPC1L1	9.5023e-07	2.51548e-06	0	0	0	0	0	0	0	0	0	0	0	0	0	0	9.32474e-06	0	0	0	0	0	0	0	0	0	0	0	0	0
XYLT2	1.86769e-06	2.09938e-05	1.24245e-05	3.8276e-06	3.09492e-06	0	0	5.14439e-05	5.4484e-06	0	2.32062e-06	3.07497e-06	6.93427e-07	3.10122e-06	1.58488e-07	1.69242e-05	4.68909e-06	0	8.719e-06	0	6.51211e-06	1.65528e-06	1.5024e-05	0	0	1.68897e-05	0	0	2.32062e-06	0
RGPD5	3.82573e-05	2.96631e-05	1.91994e-05	1.4006e-05	5.89852e-06	4.63238e-05	7.25595e-05	1.94974e-05	3.03003e-06	2.63894e-05	1.80441e-05	1.3279e-05	1.50769e-05	3.94094e-05	4.63406e-06	3.69918e-05	8.18056e-06	1.2352e-05	6.18497e-05	7.88976e-06	1.3468e-05	4.54569e-05	1.78511e-05	0	3.79367e-05	2.6711e-05	2.63894e-05	0	1.80441e-05	3.79367e-05
NUDCD3	2.01313e-05	5.53052e-05	3.88818e-05	1.60636e-05	1.42632e-05	3.41855e-05	5.71907e-05	6.27021e-06	1.42401e-05	3.96972e-05	2.62142e-05	1.87608e-05	3.79549e-06	3.08595e-05	2.64692e-06	2.42112e-05	2.11898e-05	4.53762e-05	4.66731e-05	5.17343e-05	4.27715e-05	6.16371e-05	1.68092e-05	0	8.14438e-06	1.3659e-05	3.96972e-05	0	2.62142e-05	8.14438e-06
CHDH	9.84493e-06	3.93911e-05	0	1.58376e-06	0	0	1.3439e-06	2.3634e-06	2.9685e-05	0	3.45012e-05	5.15669e-06	0	0	0	5.40017e-06	4.88877e-05	0	3.81016e-06	0	0	2.65825e-06	0	0	0	8.45527e-05	0	0	3.45012e-05	0
GLT8D1	1.13068e-05	2.98148e-05	7.09069e-05	7.77437e-06	1.93608e-05	0	3.65817e-05	9.28904e-05	8.49192e-05	3.73891e-05	1.9948e-05	1.93908e-05	7.67066e-06	2.58881e-05	7.33511e-06	5.56592e-05	2.01173e-05	1.02331e-05	2.86804e-05	1.91952e-05	3.89253e-05	1.85991e-05	2.11861e-05	4.62046e-05	8.14438e-06	2.16342e-05	3.73891e-05	4.62046e-05	1.9948e-05	8.14438e-06
ATP2C1	8.55414e-05	4.76305e-05	6.45156e-05	2.8239e-05	3.59725e-05	3.30861e-05	1.79836e-05	7.81623e-05	2.41846e-05	6.6778e-05	2.06954e-05	1.01899e-05	2.5313e-05	4.49352e-05	7.14259e-05	1.08598e-05	1.13893e-05	2.79705e-06	8.70787e-06	1.07663e-05	8.21963e-06	1.92224e-05	9.13576e-06	2.64866e-05	2.4684e-05	5.78411e-05	6.6778e-05	2.64866e-05	2.06954e-05	2.4684e-05
IGF1	2.67322e-05	1.62258e-06	1.47825e-05	1.21949e-05	0	0	0	0.000189684	0.000119944	0	1.98981e-05	2.83992e-05	7.7735e-05	1.05782e-05	4.96633e-06	3.47776e-06	9.34307e-05	0	5.94827e-06	2.31965e-05	5.46746e-05	0	6.62539e-05	2.38949e-05	0	4.03307e-06	0	2.38949e-05	1.98981e-05	0
RALBP1	9.83575e-05	8.51353e-05	7.774e-05	6.38326e-05	2.91242e-05	6.22379e-05	0.000233866	7.0582e-05	4.09153e-05	0.000149463	0.000258337	7.87552e-05	8.31494e-05	9.37489e-05	7.04567e-05	9.32406e-05	2.08807e-05	6.0762e-05	4.5745e-05	5.48855e-05	2.91212e-05	0.000108341	2.7624e-05	4.36069e-05	3.11994e-05	9.30408e-05	0.000149463	4.36069e-05	0.000258337	3.11994e-05
RUFY3	2.47845e-05	2.23674e-05	2.48384e-05	1.25776e-05	4.08021e-05	0	7.94073e-05	2.92389e-05	3.23986e-06	0	7.99621e-06	3.07644e-05	6.25809e-05	3.06849e-05	3.43979e-05	1.08247e-05	4.67406e-06	3.7256e-05	1.75345e-05	1.97043e-05	1.68663e-05	2.97654e-05	2.87241e-06	1.85684e-05	9.27743e-05	3.20196e-06	0	1.85684e-05	7.99621e-06	9.27743e-05
SLC11A1	0.000156033	3.14699e-06	1.17888e-06	6.41168e-05	0.000372388	0	0	1.10915e-05	0	0	2.59658e-05	9.07883e-05	1.56794e-05	2.57705e-06	3.22391e-05	0	7.22211e-07	0.000422954	0	0	0	1.48889e-05	0	0	0	0	0	0	2.59658e-05	0
WWTR1	5.89104e-06	8.23952e-05	0.000116889	6.55594e-06	3.06941e-06	3.174e-05	0.00031934	0.00013313	5.4484e-06	0.00010574	2.08219e-05	0	8.65443e-06	0.000241986	3.61512e-06	0.000160692	2.22141e-05	5.96338e-06	0	0.000328295	6.61099e-05	0.000145566	2.05093e-05	1.9718e-05	0	0.000512297	0.00010574	1.9718e-05	2.08219e-05	0
AGPS	3.77919e-05	5.49903e-05	2.29064e-05	3.7846e-05	3.47099e-05	2.28115e-05	3.72577e-05	2.53931e-05	6.78417e-06	3.95319e-06	2.24244e-05	4.05653e-05	8.93075e-06	1.49235e-05	3.37893e-05	2.37722e-05	1.27244e-05	3.42893e-05	4.62449e-06	1.38387e-05	0	3.32588e-06	4.63113e-06	2.25213e-05	5.81332e-05	4.03764e-05	3.95319e-06	2.25213e-05	2.24244e-05	5.81332e-05
TTC27	7.37641e-06	1.66938e-05	1.2204e-05	1.22167e-06	5.51317e-06	1.16074e-05	1.37513e-05	2.24588e-05	0	1.21336e-05	1.77148e-05	4.95015e-06	3.9217e-06	2.12064e-05	1.77476e-06	0	2.29596e-06	1.33994e-05	6.12595e-06	1.64023e-05	0	6.04307e-05	1.998e-05	3.76408e-05	0	7.73303e-06	1.21336e-05	3.76408e-05	1.77148e-05	0
ZNF582	2.61048e-06	5.15445e-07	9.81439e-06	0	6.32911e-06	7.27246e-06	0	0	0	0	0	9.48371e-06	3.54128e-06	9.99212e-06	0	3.98638e-06	3.05956e-06	0	1.37521e-05	0	1.443e-05	0	0	0	0	9.59205e-07	0	0	0	0
PHLDB1	7.59722e-06	3.79537e-05	0.000270152	1.0623e-05	4.64011e-06	0	0.000164521	0.000370671	0	0.000204405	0	0	4.27769e-06	4.14845e-05	1.42203e-05	6.0506e-05	0	7.43605e-06	7.87476e-06	2.8909e-05	0.000112708	0.00010061	0	0	0	2.86117e-05	0.000204405	0	0	0
MARCO	0.00017291	3.46662e-06	0	1.70745e-05	0.000239485	0	0	0	0	1.88055e-05	4.76529e-05	0.000711603	0.00312538	2.05758e-05	1.40771e-05	0.000127571	1.82856e-05	0.000104731	2.68464e-05	8.63439e-06	6.40656e-06	3.32588e-06	2.6956e-05	0	0	1.89607e-05	1.88055e-05	0	4.76529e-05	0
PRDM11	0	2.8648e-06	4.44567e-06	7.27011e-06	0	0	7.45054e-06	0	0	7.65931e-06	0	3.49582e-06	0	5.77042e-06	3.65262e-06	1.20185e-06	3.29883e-07	0	1.93788e-05	7.16517e-06	0	2.14219e-05	0	0	2.0938e-05	1.33481e-05	7.65931e-06	0	0	2.0938e-05
SYT13	2.7042e-06	6.58851e-05	0	0	7.6903e-06	0	1.65213e-06	0	0	0	1.2892e-05	0	0	0	0	0	0	0	0	0	0	0	0	2.82008e-05	0	3.13714e-05	0	2.82008e-05	1.2892e-05	0
SNAI2	3.65766e-06	3.7895e-06	0.00015484	0	0	0	0	0.000100639	0	0.000135967	0	0	7.04122e-07	3.01737e-06	3.30312e-06	4.88465e-06	3.96052e-06	0	0	1.72642e-05	0.000103113	9.85114e-06	0	0	0	0	0.000135967	0	0	0
CD74	0.0226589	0.000415533	0.000419105	0.0247054	0.0108825	0.00283482	0.00136058	0.000746297	0.00402523	0.000531358	0.00980044	0.0215959	0.0208574	0.00206831	0.0251618	0.00191463	0.000235312	0.00956052	0.00153532	0.00265649	0.00360623	0.000182967	0.00350818	0.01179	0.0425875	0.000841543	0.000531358	0.01179	0.00980044	0.0425875
HGF	3.70979e-05	4.55349e-06	3.32737e-05	1.06286e-05	1.60434e-05	0	0	0.000160996	0	6.52435e-06	2.41321e-05	1.56716e-05	4.48061e-06	5.10524e-06	4.96633e-06	2.08385e-06	0	0	1.01659e-05	2.79957e-06	0.000602567	0	0	0	0	0	6.52435e-06	0	2.41321e-05	0
ZRANB1	2.83072e-05	2.48233e-05	3.11334e-05	2.58466e-05	2.61295e-05	0	3.96771e-05	1.24017e-05	1.04802e-05	9.09091e-05	1.96628e-05	2.74745e-05	2.4461e-05	5.23984e-05	1.11438e-05	3.84609e-05	2.64802e-05	0	5.12371e-05	4.70754e-05	2.52647e-05	7.81281e-05	5.40852e-05	7.66945e-05	1.94522e-05	4.42845e-05	9.09091e-05	7.66945e-05	1.96628e-05	1.94522e-05
NCDN	6.55619e-07	6.09113e-06	1.17167e-05	0	0	2.93085e-05	9.31129e-06	1.94966e-05	4.62289e-06	1.281e-05	0	8.86902e-06	3.4403e-06	7.23488e-06	0	0	4.07244e-07	1.64799e-05	6.90373e-06	0	1.49522e-05	7.49299e-06	7.9139e-06	0	0	1.07843e-06	1.281e-05	0	0	0
ZFP64	9.16963e-06	1.56358e-05	1.80018e-05	5.28456e-06	0	0	0	2.95254e-05	1.8863e-05	0	1.41941e-06	2.08003e-06	0	8.37094e-06	0	1.99074e-06	9.35716e-07	0	0	1.28721e-05	0	0	9.62873e-06	0	0	3.78917e-06	0	0	1.41941e-06	0
MNAT1	2.22846e-06	2.79784e-05	2.97995e-05	7.00204e-06	1.01437e-05	1.17408e-05	1.37933e-05	8.82745e-06	9.02462e-06	1.66834e-05	3.20548e-05	2.31646e-06	1.36975e-05	3.50646e-05	1.41236e-05	1.75715e-05	1.40051e-05	1.60326e-05	2.67875e-05	3.3688e-05	0	9.98688e-06	1.59808e-05	0	0	2.24721e-05	1.66834e-05	0	3.20548e-05	0
SAMD4A	7.76296e-06	3.91273e-06	2.06724e-05	4.64144e-06	0	0	1.37925e-05	3.15118e-05	0	0	0	1.80472e-06	4.60298e-06	2.44684e-06	5.58023e-06	0	1.34727e-05	2.38449e-05	0	3.84403e-05	0	1.70863e-05	0	0	0	4.2898e-05	0	0	0	0
RUNX3	7.18381e-05	4.41112e-06	6.07333e-06	0.000103135	5.72589e-05	0.000269211	0	8.95383e-06	3.07163e-05	0	4.13324e-05	3.02928e-05	1.00319e-05	6.31301e-07	9.33937e-05	4.89726e-06	0	4.67608e-05	0.000526898	2.0556e-06	8.90393e-06	0	4.68671e-05	0.000363895	0.000112876	1.70591e-06	0	0.000363895	4.13324e-05	0.000112876
MRE11	1.32012e-05	1.73827e-05	1.77698e-05	2.0855e-05	2.81791e-05	7.37751e-06	2.78237e-05	5.01547e-05	3.23986e-06	0	2.01654e-05	2.66775e-05	1.72046e-05	2.7675e-05	3.43759e-05	2.05238e-05	1.76293e-06	6.35991e-06	2.92524e-05	4.60583e-06	1.48787e-05	1.01328e-05	1.04373e-05	0	0	3.78784e-06	0	0	2.01654e-05	0
PLEKHB1	0	3.55842e-05	1.27444e-06	0	0	0	5.42346e-06	0	6.78417e-06	0	1.37143e-05	0	0	1.15103e-05	0	0	1.34396e-05	0	8.80471e-06	3.97493e-05	0	0	0	0	0	6.63204e-05	0	0	1.37143e-05	0
SERPINB1	0.000179364	0.000155537	5.76743e-05	0.000216582	0.00035462	9.12089e-05	0.000127253	5.65608e-05	2.28408e-05	3.86759e-05	0.000118504	0.00011987	8.92764e-05	0.000213724	0.00018684	0.000139822	1.32445e-05	0.000319979	7.80402e-05	8.20869e-05	0.000106461	6.92154e-05	6.19186e-05	0.000116451	0.000348879	9.80967e-05	3.86759e-05	0.000116451	0.000118504	0.000348879
SLC7A9	0	4.88461e-07	2.80778e-06	0	0	0	0	0	0	0	0	0	5.46663e-06	0	0	0	1.24499e-05	0	0	0	0	0	0	0	0	0	0	0	0	0
SPAST	2.21215e-05	1.11857e-05	1.74811e-05	1.09053e-05	1.87252e-05	9.54627e-06	3.92381e-05	6.1227e-06	9.05256e-06	0	1.65786e-05	5.39245e-06	1.01373e-05	1.19808e-05	4.90493e-06	1.00961e-05	8.43905e-06	5.81412e-06	1.90479e-05	0	1.63985e-05	4.63104e-06	7.07014e-06	3.33667e-05	1.96356e-05	2.20674e-05	0	3.33667e-05	1.65786e-05	1.96356e-05
OSBPL5	8.98037e-07	8.12352e-06	2.83679e-05	6.00729e-07	0	0	0	1.25022e-05	0	1.52868e-05	0	1.64881e-05	1.81438e-06	7.12518e-06	0	3.42703e-06	6.86988e-07	0	1.87265e-05	9.40074e-06	0	3.21433e-05	0	6.94444e-05	0	7.76964e-06	1.52868e-05	6.94444e-05	0	0
AQR	2.41027e-05	3.1527e-05	3.66498e-05	1.80704e-05	3.06649e-05	5.55258e-05	3.53794e-05	1.88459e-05	0	4.49996e-05	6.45694e-06	2.82593e-05	2.81229e-05	5.56596e-05	4.56279e-05	3.98542e-05	7.56437e-06	1.57356e-05	4.45394e-05	5.35091e-05	2.46835e-05	0	3.8884e-05	0	0	3.1184e-05	4.49996e-05	0	6.45694e-06	0
CPS1	1.35629e-06	5.64914e-06	7.6974e-06	1.17036e-05	0	0	0	1.00495e-05	0	2.33575e-06	1.01974e-05	2.37272e-05	2.28692e-05	1.76573e-05	1.32358e-05	3.08668e-05	0.000895105	1.39772e-05	6.60642e-06	1.53302e-05	8.10241e-06	1.04448e-05	0	0	1.36344e-05	1.3165e-05	2.33575e-06	0	1.01974e-05	1.36344e-05
C8B	0	1.04146e-06	0	0	0	0	0	0	0	0	2.00186e-06	0	1.73428e-06	3.93032e-06	1.90186e-06	6.93771e-06	0.000314512	0	4.62449e-06	0	1.78253e-05	0	0	0	0	2.63758e-05	0	0	2.00186e-06	0
FHL1	5.55905e-06	4.19877e-06	0.000125255	1.89773e-05	1.70596e-05	0	4.69938e-05	0.000185534	9.05256e-06	0.000169027	0	6.68659e-06	0	0.000145002	0	0.000188126	4.37612e-06	6.85601e-06	5.89623e-06	0.000100087	0.000559956	0.000502958	2.98359e-05	0	0	2.43327e-06	0.000169027	0	0	0
RTFDC1	8.66943e-05	7.86697e-05	7.34266e-05	0.000102488	7.99851e-05	5.19675e-05	0.000121445	6.80601e-05	9.74524e-05	0.000117487	0.000114824	0.000115515	6.5031e-05	0.000121205	0.000114536	8.2541e-05	2.60683e-05	7.21872e-05	4.72968e-05	0.000155589	6.66956e-05	0.000122361	7.43391e-05	0.000152549	9.47424e-05	9.84817e-05	0.000117487	0.000152549	0.000114824	9.47424e-05
NLRP2	2.12745e-05	3.47467e-05	1.39442e-05	2.79997e-05	1.1432e-05	0	1.84264e-06	1.09201e-05	3.19186e-05	2.19501e-05	4.78396e-05	1.47764e-05	1.22458e-05	2.59778e-05	2.45043e-05	7.74574e-07	3.36682e-06	7.79113e-05	3.69401e-05	4.55183e-05	3.61037e-06	2.82692e-06	5.25072e-06	5.03814e-05	0	3.00706e-05	2.19501e-05	5.03814e-05	4.78396e-05	0
SLC45A4	1.53589e-05	8.78635e-06	3.67559e-06	4.05935e-06	0	0	3.20633e-05	2.29339e-06	0	0	3.01932e-05	5.55995e-06	1.83979e-05	8.22099e-06	1.4939e-06	4.75796e-06	0	0	0	2.25484e-05	0	3.68642e-06	5.25072e-06	0	0	1.84738e-05	0	0	3.01932e-05	0
RNF10	6.94975e-05	6.39574e-05	7.57548e-05	3.86645e-05	4.76879e-05	5.76323e-05	0.000173301	7.59607e-05	0.000114896	8.95265e-05	0.000102696	7.60661e-05	8.32155e-05	7.32427e-05	6.97254e-05	0.000107099	4.20272e-05	6.40024e-05	9.59576e-05	0.000135407	5.21888e-05	6.18613e-05	9.02444e-05	2.22847e-05	6.37773e-05	5.96535e-05	8.95265e-05	2.22847e-05	0.000102696	6.37773e-05
ZNF839	3.4358e-06	9.97732e-06	5.55443e-06	0	0	5.39878e-05	1.95052e-06	2.48881e-05	0	0	6.93867e-06	0	3.95595e-06	4.66782e-06	0	0	1.49319e-06	0	0	0	0	0	0	0	0	4.16944e-06	0	0	6.93867e-06	0
ZDHHC6	2.23395e-05	3.17642e-05	5.16574e-05	2.75187e-05	2.7575e-05	8.34663e-05	0	2.61087e-05	6.37359e-05	1.86623e-05	3.3797e-05	2.92166e-05	1.62808e-05	1.86189e-05	1.38232e-05	8.14864e-06	4.12225e-06	1.628e-05	1.41088e-05	2.26319e-05	0	1.17418e-05	2.21193e-05	8.921e-06	2.72688e-05	3.03254e-05	1.86623e-05	8.921e-06	3.3797e-05	2.72688e-05
GRAMD1B	1.81321e-05	2.39216e-05	1.17888e-06	1.99313e-05	9.28023e-06	1.16074e-05	2.23067e-05	8.63983e-06	0	0	1.60993e-05	2.65146e-05	9.10435e-06	2.39343e-06	5.12967e-06	0	0	0	2.30387e-05	0	0	0	0	0	0	2.41915e-05	0	0	1.60993e-05	0
RNH1	0.000143445	7.63114e-05	0.000125694	0.000124674	0.000143633	4.68263e-05	9.56574e-05	0.000122621	7.93172e-05	0.000160682	4.81833e-05	0.000270323	0.000111097	0.000105875	0.000158666	9.55846e-05	3.34596e-05	0.000137377	6.97403e-05	0.000192716	5.88528e-05	0.000173721	7.21821e-05	9.14249e-05	0.000189423	9.04459e-05	0.000160682	9.14249e-05	4.81833e-05	0.000189423
NDUFS1	7.13187e-05	0.000114503	9.80509e-05	9.18323e-05	4.83446e-05	9.0175e-05	0.000117757	6.77873e-05	3.26988e-05	0.000104084	0.000151029	1.26058e-05	3.71055e-05	6.36336e-05	4.70648e-05	3.9129e-05	8.61754e-05	3.82225e-05	1.39037e-05	0.000104441	4.07508e-05	0.000110939	9.81977e-05	4.67184e-05	2.02282e-05	0.00012114	0.000104084	4.67184e-05	0.000151029	2.02282e-05
RB1CC1	6.91613e-05	8.44151e-05	5.09895e-05	2.28292e-05	5.4214e-05	6.68259e-05	0.000123518	7.31326e-05	0.000101406	4.07132e-05	1.44392e-05	6.93015e-05	5.72168e-05	6.10066e-05	5.15005e-05	0.000100126	1.74218e-05	7.8606e-05	8.10495e-05	0.000116704	5.21773e-05	9.35575e-05	2.10501e-05	1.52835e-05	7.97294e-05	6.04234e-05	4.07132e-05	1.52835e-05	1.44392e-05	7.97294e-05
ERP44	0.000124589	7.46839e-05	6.60374e-05	0.000142429	0.00012774	5.52365e-05	8.42244e-05	0.000113085	0.000113548	4.23341e-05	5.81825e-05	9.56883e-05	0.000109504	7.78084e-05	6.11738e-05	0.000137575	6.72255e-05	8.78922e-05	5.90282e-05	4.51452e-05	0.000112901	3.94572e-05	0.000133611	3.77838e-05	0.00015733	5.51298e-05	4.23341e-05	3.77838e-05	5.81825e-05	0.00015733
ALAS1	5.27877e-05	3.176e-05	4.76028e-05	7.77417e-06	5.30281e-05	5.72309e-05	3.58226e-05	5.93425e-05	3.23986e-06	0.000118084	5.54957e-05	1.62292e-05	2.45107e-05	3.32379e-05	2.32869e-06	2.99138e-05	0.000202368	9.22126e-06	3.33406e-05	8.69348e-05	0	3.63987e-05	3.58191e-05	5.75748e-05	0	3.4935e-05	0.000118084	5.75748e-05	5.54957e-05	0
BIRC3	6.71966e-05	6.65031e-05	1.08074e-05	0.000121479	0.000146838	0.000483873	7.25896e-06	2.32095e-05	0.000439209	0	0.000118711	0.000173828	9.52801e-05	4.91751e-05	0.000304036	4.58946e-05	1.51636e-05	0.000303905	0.000242741	4.18633e-05	2.8696e-05	1.23765e-05	0.000591626	0.000192105	0.000318901	0.000565649	0	0.000192105	0.000118711	0.000318901
AKAP11	4.15699e-05	3.72707e-05	3.43495e-05	2.81908e-05	2.72415e-05	0.000102322	3.70592e-05	5.15645e-05	0	6.92729e-05	6.19046e-05	1.5911e-05	3.68136e-05	4.3674e-05	1.88449e-05	3.45962e-05	2.74788e-05	6.87049e-06	3.73017e-05	2.51649e-05	3.91221e-05	1.52944e-05	3.80807e-05	3.04832e-05	1.53865e-05	6.21681e-05	6.92729e-05	3.04832e-05	6.19046e-05	1.53865e-05
GLRX2	1.67682e-05	1.03784e-05	9.675e-06	6.31668e-06	9.55415e-06	1.66953e-05	2.4297e-05	8.36428e-06	0	8.93431e-06	9.49952e-05	5.6051e-06	1.60545e-05	1.5566e-05	5.10834e-06	6.40414e-06	9.31819e-06	4.47018e-05	4.36758e-06	2.20022e-05	1.8384e-05	9.00804e-06	2.50355e-05	2.45821e-05	0	8.90289e-06	8.93431e-06	2.45821e-05	9.49952e-05	0
SNAPC1	3.21148e-05	1.07637e-05	1.33477e-05	1.11129e-05	7.02377e-06	0	5.0531e-06	2.57526e-06	5.67212e-06	1.38896e-05	3.2814e-05	1.09706e-05	1.04499e-05	4.8209e-05	1.529e-05	1.85714e-05	3.48157e-06	2.12013e-05	3.24726e-05	1.65026e-05	1.48787e-05	1.46402e-05	0	0	1.43184e-05	8.70014e-06	1.38896e-05	0	3.2814e-05	1.43184e-05
DERA	2.5018e-05	4.09831e-05	2.9934e-05	2.34051e-05	4.4983e-06	0	5.71281e-05	5.19212e-05	0	6.94329e-06	6.0698e-05	6.91233e-06	4.07134e-05	3.61276e-05	2.33413e-05	3.28955e-05	5.57478e-05	1.18833e-05	3.95388e-06	2.65369e-05	5.09295e-05	1.59449e-05	4.10475e-06	8.34612e-05	4.28268e-05	3.08962e-05	6.94329e-06	8.34612e-05	6.0698e-05	4.28268e-05
STRAP	6.39857e-05	9.59219e-05	9.71915e-05	4.54052e-05	1.9083e-05	6.365e-05	8.52144e-05	9.4751e-05	4.24543e-05	0.000177382	5.07016e-05	5.01269e-05	4.31988e-05	0.000104091	7.65978e-05	0.000122598	5.10699e-05	6.98609e-05	7.53096e-05	6.56967e-05	4.56815e-05	0.00021066	0.000107715	8.58414e-05	3.52049e-05	6.88943e-05	0.000177382	8.58414e-05	5.07016e-05	3.52049e-05
ABCC2	0	5.2098e-06	0	0	0	0	0	0	0	0	0	4.32929e-06	0	1.04453e-06	1.58488e-07	0	1.88834e-05	0	0	0	6.75904e-06	0	0	0	0	0	0	0	0	0
DEF6	2.936e-05	1.09686e-05	0	4.98675e-05	8.04103e-06	0.000205472	0	0	0	0	6.36223e-05	5.45673e-05	6.04063e-06	2.08359e-06	7.01584e-05	2.85523e-06	3.69549e-06	2.05621e-05	0.00012712	0	9.99001e-06	0	1.97922e-05	9.59579e-05	1.95895e-05	1.5072e-06	0	9.59579e-05	6.36223e-05	1.95895e-05
PLEKHO1	0.000196962	1.18968e-05	7.81936e-05	0.000209736	9.37895e-05	9.54627e-06	0.000146593	5.27432e-05	2.28929e-05	0.000108237	9.99183e-05	0.000106311	0.00013886	2.87994e-05	0.000236123	0.000130144	4.59286e-06	0.000117901	6.72233e-05	3.37318e-05	3.69738e-05	0.000251673	5.90786e-05	0.000179967	0.000321006	9.7195e-06	0.000108237	0.000179967	9.99183e-05	0.000321006
GCLM	1.84459e-05	5.19853e-05	6.00505e-05	7.56391e-06	7.57978e-06	9.46584e-06	4.8998e-05	3.1751e-05	0	2.40292e-05	0	2.2651e-05	2.19021e-05	1.74428e-05	0	2.69039e-05	4.14942e-05	4.42463e-05	1.30145e-05	1.5514e-05	5.09862e-05	1.47876e-05	1.5849e-05	2.93169e-05	0	8.2721e-05	2.40292e-05	2.93169e-05	0	0
UBR2	2.96127e-05	3.47808e-05	3.73582e-05	1.03579e-05	2.9603e-06	0.000114591	4.62524e-05	2.27971e-05	7.25551e-05	0	0	4.24755e-05	2.28794e-05	3.87162e-05	2.89408e-05	4.94885e-05	1.28208e-05	3.53492e-05	1.43946e-05	1.4068e-05	0	3.62826e-05	3.61662e-05	5.42643e-05	0	1.40979e-05	0	5.42643e-05	0	0
EHD2	2.87387e-06	1.97331e-05	0.00013497	1.57678e-05	3.05312e-06	0	7.96891e-05	0.000251656	0	0.000364919	0	0	5.30206e-06	0.000133006	0	3.1072e-05	0	5.65243e-06	0	9.75779e-05	8.12619e-05	0.000347727	2.62887e-05	0	0	6.49307e-05	0.000364919	0	0	0
CCDC28A	3.15762e-05	2.05198e-05	2.94805e-05	2.3745e-05	2.75048e-05	8.13823e-05	2.12063e-05	3.92598e-06	3.90749e-05	3.21929e-05	1.11677e-05	5.37188e-05	3.37364e-05	3.43343e-05	1.72227e-05	2.85899e-05	3.5648e-05	1.01626e-05	6.99841e-05	1.51645e-05	0	2.29426e-05	2.87886e-06	4.46726e-05	6.03964e-05	3.07504e-05	3.21929e-05	4.46726e-05	1.11677e-05	6.03964e-05
RRAGD	4.97423e-05	8.44192e-06	1.68587e-05	3.89359e-05	3.63786e-05	4.6998e-05	0	2.55423e-05	0	2.70329e-05	1.84752e-05	4.68894e-05	3.93598e-05	7.18857e-06	9.17163e-06	8.31632e-06	7.2125e-06	2.10052e-05	0	0	0	1.54909e-05	3.05611e-05	0	0	8.07054e-06	2.70329e-05	0	1.84752e-05	0
PHF20	7.60362e-05	2.76202e-05	7.8768e-05	8.51004e-05	4.50656e-05	2.67364e-05	3.99355e-05	6.54516e-05	4.55925e-05	7.82897e-05	3.32885e-05	9.8321e-05	5.67286e-05	8.75566e-05	0.000105078	8.71787e-05	1.51112e-05	9.7759e-05	8.0615e-05	6.78694e-05	1.90025e-05	9.96938e-05	3.41948e-05	0.000237047	9.73717e-05	4.41342e-05	7.82897e-05	0.000237047	3.32885e-05	9.73717e-05
HSD17B6	2.53501e-07	0	6.64534e-06	0	0	0	0	0	0	0	0	5.97725e-06	1.06332e-05	1.53426e-05	3.17431e-06	1.82684e-05	0.000579042	0	7.70749e-06	6.88193e-06	6.51211e-06	2.8277e-05	0	0	0	4.90878e-06	0	0	0	0
NR1H3	3.98483e-05	1.33267e-05	3.52336e-05	1.37638e-05	0	0	0	2.11171e-05	1.42401e-05	9.4091e-06	3.80406e-05	3.80716e-05	0.000160947	3.14794e-05	0	1.34798e-05	2.70374e-05	1.05585e-05	0	2.99236e-06	3.04822e-05	5.85247e-06	9.15751e-06	0	0	1.04824e-05	9.4091e-06	0	3.80406e-05	0
TYMP	8.86908e-05	1.4603e-06	1.0262e-05	8.32049e-05	0.000146677	0	0	4.56906e-06	1.45592e-05	0	5.03754e-06	9.61939e-05	4.85926e-05	6.59595e-06	7.51958e-05	0	0	6.89431e-05	5.97086e-06	0	0	0	2.98364e-05	0	2.86322e-05	0	0	0	5.03754e-06	2.86322e-05
NCAPH2	7.6582e-06	8.47163e-06	9.80731e-06	1.46872e-06	0	0	3.66447e-06	2.86087e-05	1.86836e-05	0	2.14213e-05	6.43395e-06	1.45756e-06	6.00353e-06	0	2.38958e-05	1.01548e-06	0	0	1.98436e-06	3.82701e-05	3.68817e-05	4.3756e-06	0	0	3.31994e-05	0	0	2.14213e-05	0
TOMM34	1.43284e-05	1.37832e-05	6.79253e-06	1.70124e-05	9.42685e-06	0	9.95268e-06	4.41133e-06	3.23986e-06	1.88285e-05	4.64123e-06	1.88179e-05	1.25497e-06	2.16037e-05	2.68985e-05	1.23633e-05	2.74352e-06	1.29291e-05	1.13389e-05	2.77485e-06	9.19202e-06	0	2.47072e-05	0	6.15824e-06	1.06175e-05	1.88285e-05	0	4.64123e-06	6.15824e-06
SEC63	7.53078e-05	7.07569e-05	0.00010727	2.49342e-05	0.000103668	7.40586e-05	0.000104453	8.86588e-05	0.000109659	0.000156016	4.4986e-05	3.54063e-05	9.03801e-05	8.90887e-05	8.35629e-05	0.000106137	5.32541e-05	4.7383e-05	7.03758e-05	0.00013218	0.000129133	0.00018394	0.000164337	9.04293e-05	1.38572e-05	0.000140229	0.000156016	9.04293e-05	4.4986e-05	1.38572e-05
KPNA6	6.40184e-05	6.30357e-05	6.90237e-05	7.90266e-05	2.38334e-05	8.30941e-05	7.43752e-05	5.33544e-05	3.55427e-05	8.91444e-05	7.49138e-05	2.8336e-05	5.1262e-05	8.20205e-05	6.7195e-05	7.00122e-05	1.62874e-05	6.46869e-05	0.000103899	5.30991e-05	9.57119e-05	9.28959e-05	4.65451e-05	3.39225e-05	9.99201e-06	7.32068e-05	8.91444e-05	3.39225e-05	7.49138e-05	9.99201e-06
VIM	0.00343048	0.000309088	0.0036418	0.00215438	0.00319597	0.00219089	0.00417506	0.00391259	0.00125085	0.00443456	0.00206028	0.00170505	0.00133012	0.00349194	0.00184321	0.000291871	5.84558e-05	0.00204172	0.000765754	0.0048361	0.00261473	0.00456303	0.00150639	0.00204249	0.00266012	0.000622631	0.00443456	0.00204249	0.00206028	0.00266012
FAS	9.63496e-06	9.621e-06	5.32247e-05	1.39195e-05	1.59826e-05	1.23812e-05	0	5.98097e-05	1.81613e-05	2.14257e-05	2.58976e-06	0	0	1.34642e-06	4.7327e-06	2.5358e-06	1.37176e-05	0	2.4133e-05	1.0411e-05	6.5738e-05	1.63562e-05	0	7.63126e-06	0	5.11924e-06	2.14257e-05	7.63126e-06	2.58976e-06	0
CD44	0.000430701	4.84108e-05	7.04022e-05	0.000429707	0.00070852	0.000446754	1.68818e-05	6.25759e-05	0.000261939	5.96423e-05	0.00022703	0.000308946	0.000275183	2.12024e-05	0.000332095	2.50554e-05	4.52589e-06	0.000427353	0.000287223	6.43466e-05	0.000205978	0.000111899	0.000277581	0.000269477	1.07167e-05	2.72928e-05	5.96423e-05	0.000269477	0.00022703	1.07167e-05
AGPAT4	1.42764e-05	4.07571e-06	1.3601e-05	6.13778e-06	4.86855e-06	0	3.61127e-06	3.88935e-05	0	1.41675e-05	9.19794e-06	6.95357e-06	5.26064e-06	2.21397e-05	1.0161e-05	2.44414e-05	0	9.69791e-06	6.43517e-06	1.59213e-05	0	2.2698e-06	0	0	0	1.15883e-05	1.41675e-05	0	9.19794e-06	0
SLAMF7	7.09742e-05	2.14292e-06	2.66023e-07	1.60411e-05	0	0.000108542	1.3439e-06	0	0.000761039	0	3.69091e-06	5.47852e-05	1.15002e-05	2.64215e-06	4.64572e-05	7.23717e-06	1.24236e-06	3.79234e-05	0.0001151	0	0	0	0.000868763	7.83532e-05	0.000415429	0	0	7.83532e-05	3.69091e-06	0.000415429
BTN3A1	2.46041e-05	2.30408e-05	2.07752e-05	1.69499e-05	2.81505e-05	0.00016328	1.59238e-05	8.50659e-05	4.74736e-05	6.19456e-06	9.76546e-05	4.66152e-05	3.8032e-05	4.32644e-05	4.1124e-05	2.93058e-05	7.84934e-06	1.45514e-05	0.000132777	5.32999e-05	9.99001e-06	0	6.1456e-05	0	8.8728e-06	9.81613e-06	6.19456e-06	0	9.76546e-05	8.8728e-06
MIPEP	1.35729e-05	2.5184e-05	1.18904e-05	3.61295e-06	0	0	6.43335e-06	1.88721e-06	0	5.95139e-06	2.96202e-06	3.80101e-06	9.39771e-06	7.77215e-06	1.58488e-07	1.76969e-05	8.03179e-06	2.64107e-06	6.43517e-06	2.58666e-05	0	0	9.13576e-06	0	0	2.91679e-05	5.95139e-06	0	2.96202e-06	0
PRKCH	2.26116e-05	4.66883e-06	0	2.29078e-05	2.78916e-05	0.000212772	0.000147143	1.28865e-06	0	0	2.01839e-05	5.48767e-05	3.04202e-05	0.000179246	4.65087e-05	0.000135703	6.31466e-06	8.41855e-06	0.000378695	0.000140893	0	0	0	0.000125495	0	1.65742e-05	0	0.000125495	2.01839e-05	0
IFNGR1	0.000359763	5.09068e-05	8.1291e-05	0.000364009	0.000220847	0.000100738	0.000154017	0.000129556	1.14071e-05	7.3737e-05	0.000281293	0.000394838	0.000293681	0.000124772	0.000267935	0.000145191	2.66726e-05	0.000235264	0.000100716	0.000277228	7.27018e-05	2.17933e-05	9.30785e-06	0.00014265	0.00042008	6.05508e-05	7.3737e-05	0.00014265	0.000281293	0.00042008
B4GALT7	1.73084e-05	1.42514e-05	9.76172e-06	1.68119e-06	0	0	3.30715e-05	1.76866e-05	2.31472e-05	1.0004e-05	3.69091e-06	2.40365e-06	2.71116e-06	1.10329e-05	3.38035e-05	1.73324e-05	5.19747e-06	0	5.90379e-06	0	8.90393e-06	0	1.41924e-05	0	0	1.85421e-05	1.0004e-05	0	3.69091e-06	0
VRK2	3.29867e-05	1.50212e-05	1.87071e-05	2.34595e-05	3.05944e-05	8.8728e-05	3.70181e-05	2.75722e-05	0	0	3.18587e-05	1.66287e-05	6.83022e-06	8.19026e-06	2.31019e-05	9.10067e-06	4.9426e-07	5.28213e-06	1.00766e-05	1.03035e-05	1.43616e-05	2.82692e-06	1.90404e-05	3.47646e-05	3.30419e-05	3.6889e-06	0	3.47646e-05	3.18587e-05	3.30419e-05
TNFRSF1B	0.000255675	4.50866e-06	1.12024e-05	0.000313192	0.000455881	0.000275648	6.36565e-05	1.6381e-05	5.67212e-06	0	0.000128322	0.000501052	0.00037025	5.14927e-05	0.000309613	5.1527e-05	1.41164e-05	0.00076417	0.000310113	6.13022e-05	7.16141e-05	0	3.49969e-06	0.000148453	2.52675e-05	1.48112e-06	0	0.000148453	0.000128322	2.52675e-05
VEZT	6.1119e-05	0.000116801	8.9664e-05	9.86453e-05	6.77482e-05	7.2401e-05	0.000129668	6.83117e-05	7.98971e-05	0.000131313	6.74524e-05	4.30774e-05	1.94285e-05	7.42578e-05	9.44064e-06	8.96145e-05	3.3543e-05	2.55126e-05	4.9506e-05	6.3367e-05	0	2.9644e-05	6.35712e-05	7.78362e-05	4.95416e-05	7.21483e-05	0.000131313	7.78362e-05	6.74524e-05	4.95416e-05
POU2F2	5.03083e-05	3.05569e-06	8.11974e-06	6.42499e-05	5.93199e-05	5.22e-05	0	0	5.83949e-05	0	0	0.000211393	0.000196985	8.62106e-07	0.000110184	4.74125e-06	1.1948e-06	0.000401739	2.44732e-05	0	0	0	0.000118491	6.53206e-05	9.33406e-05	2.4299e-06	0	6.53206e-05	0	9.33406e-05
BRD9	1.46283e-05	3.18774e-05	1.59349e-05	9.60874e-06	4.45976e-05	6.56291e-05	2.23555e-05	4.50348e-06	1.29858e-05	3.98985e-05	4.6192e-05	9.74033e-06	1.05773e-05	2.48278e-05	0	1.95913e-05	3.50324e-06	0	9.79126e-06	1.86252e-05	0	6.08741e-05	1.62034e-05	0	0	1.37869e-05	3.98985e-05	0	4.6192e-05	0
SNX1	6.06465e-05	6.28232e-05	6.70549e-05	0.000101222	6.40599e-05	3.54845e-05	0.000138267	5.32466e-05	3.01729e-05	6.07509e-05	3.44618e-05	9.89399e-05	7.06464e-05	0.000103761	3.64032e-05	9.75113e-05	2.87292e-05	6.6455e-05	0.000105094	0.000101712	2.14975e-05	7.21698e-05	2.45001e-05	7.34445e-05	7.19522e-05	8.88418e-05	6.07509e-05	7.34445e-05	3.44618e-05	7.19522e-05
TBPL1	9.21097e-06	6.75191e-06	2.86989e-05	8.64479e-06	6.20501e-06	5.33693e-05	8.31655e-05	2.35737e-05	2.9685e-05	2.94019e-05	3.62184e-05	1.21876e-05	4.23371e-06	3.17683e-05	1.84855e-05	2.80931e-05	4.54721e-06	4.41053e-06	1.61521e-05	1.11993e-05	0	7.51258e-06	2.65621e-05	0	3.83671e-05	2.50776e-05	2.94019e-05	0	3.62184e-05	3.83671e-05
BCLAF1	0.00011384	0.000107376	9.64735e-05	0.000112407	5.53645e-05	6.84143e-05	0.000220058	0.000133295	7.78245e-05	6.52619e-05	9.25126e-05	7.64491e-05	8.0146e-05	0.000122872	0.000102768	0.000161734	2.42323e-05	0.000107288	0.000123274	0.000100076	9.64167e-05	0.000155849	0.000169296	8.14102e-05	6.2184e-05	0.000159741	6.52619e-05	8.14102e-05	9.25126e-05	6.2184e-05
SLC39A9	2.29533e-05	5.93758e-05	6.36102e-05	1.24227e-05	2.12428e-05	4.72231e-05	4.14676e-05	2.07665e-05	0.000170876	5.46029e-05	1.96327e-05	3.57075e-05	1.50224e-05	2.98685e-05	1.02097e-05	4.02413e-05	3.88498e-05	9.40453e-06	4.96002e-06	3.37503e-05	3.93576e-05	3.01401e-05	5.51901e-05	2.71334e-05	2.0938e-05	3.05925e-05	5.46029e-05	2.71334e-05	1.96327e-05	2.0938e-05
TFB1M	1.28903e-05	6.58828e-06	2.79295e-05	1.12444e-05	0	0	1.83223e-06	7.66989e-06	0	2.85871e-05	1.9266e-06	2.63147e-06	3.44806e-06	1.29469e-05	1.59544e-06	1.01798e-05	1.34768e-05	0	1.37521e-05	0	0	0	0	1.71204e-05	0	5.91118e-06	2.85871e-05	1.71204e-05	1.9266e-06	0
RABEP1	4.36835e-05	5.83624e-05	5.62395e-05	4.14478e-05	6.06741e-05	8.93133e-05	7.91245e-05	6.97779e-05	5.67212e-06	6.36041e-05	3.95175e-05	5.13556e-05	9.11424e-05	7.41938e-05	3.24527e-05	0.000132234	2.96773e-05	4.77353e-05	7.1397e-05	7.79269e-05	4.85395e-05	7.54956e-05	5.99594e-05	1.91736e-05	0.000186277	4.69598e-05	6.36041e-05	1.91736e-05	3.95175e-05	0.000186277
HMGB3	2.06028e-05	5.12601e-05	2.53113e-06	1.54242e-06	1.65393e-05	0	4.49935e-05	0	9.05256e-06	2.18914e-05	9.8798e-05	2.28061e-05	5.10854e-06	3.98061e-06	3.73001e-06	9.09314e-06	2.14786e-05	0	3.99546e-05	4.05441e-06	0	0	3.53832e-06	3.15328e-05	0	1.06198e-05	2.18914e-05	3.15328e-05	9.8798e-05	0
NUP160	1.42998e-05	2.58604e-05	3.7011e-05	1.7684e-05	3.24237e-06	2.18734e-05	1.61758e-05	2.66055e-06	0	2.61692e-05	0	8.07918e-06	1.05599e-05	1.29572e-05	1.74774e-05	1.83241e-05	6.10552e-06	5.06547e-06	3.04458e-05	3.27458e-05	3.475e-05	0	2.94046e-05	1.18329e-05	1.53865e-05	2.14784e-05	2.61692e-05	1.18329e-05	0	1.53865e-05
GRN	0.00110392	0.000151087	0.000201651	0.000640446	0.000790562	8.68061e-05	0.000193228	0.000286821	0.00033469	0.000119956	0.000336206	0.000687938	0.00090776	0.000217761	0.000513645	0.00026177	3.18905e-05	0.000406056	6.04164e-05	0.000127645	0.000102386	7.58271e-05	0.000210888	0.000251162	0.000381012	0.000106448	0.000119956	0.000251162	0.000336206	0.000381012
FAM13B	6.522e-06	5.98223e-06	1.984e-05	1.7899e-05	2.86409e-05	2.93677e-05	3.12924e-05	1.88721e-06	0	2.33575e-06	1.2819e-05	1.82628e-05	4.0319e-05	1.97349e-05	2.79676e-06	3.00896e-05	4.10166e-07	1.70612e-05	1.88872e-05	1.02499e-05	1.04855e-05	1.57456e-05	1.14129e-05	0	2.22697e-05	2.61045e-05	2.33575e-06	0	1.2819e-05	2.22697e-05
ARHGAP31	4.89597e-05	1.87669e-06	2.22061e-05	6.29523e-05	3.59089e-05	2.76043e-05	0.000148418	1.69025e-05	4.62289e-06	7.7318e-06	2.41954e-05	7.39136e-05	4.79752e-05	0.000116484	6.76197e-05	0.000129141	6.98227e-06	5.08695e-05	1.93164e-05	0.000193398	0	1.54909e-05	9.99001e-06	2.77778e-05	0.000106231	0	7.7318e-06	2.77778e-05	2.41954e-05	0.000106231
CENPQ	7.19714e-06	3.38573e-06	3.77074e-06	1.17333e-06	0	1.00411e-05	1.44207e-06	7.33233e-06	0	0	1.95037e-05	6.14995e-06	6.58512e-06	2.22749e-05	1.39783e-06	1.4813e-05	3.0041e-06	0	1.07719e-05	0	0	0	0	0.00015579	3.8017e-05	4.01691e-06	0	0.00015579	1.95037e-05	3.8017e-05
SARS	6.98288e-05	9.26171e-05	0.000176475	4.0938e-05	5.20046e-05	0.000119443	0.000114653	0.000121556	0.000141427	0.000244277	6.41726e-05	4.02248e-05	4.49983e-05	7.58022e-05	5.54087e-05	4.54799e-05	4.91409e-05	1.91949e-05	8.14458e-05	9.69273e-05	4.38536e-05	6.73601e-05	2.81753e-05	5.87421e-05	0	6.01044e-05	0.000244277	5.87421e-05	6.41726e-05	0
RANBP3	5.49872e-05	2.99605e-05	3.45198e-05	9.09718e-06	2.16143e-05	2.19224e-05	6.07365e-05	2.57131e-05	0	3.63108e-05	2.00186e-06	2.80817e-05	2.86913e-05	2.95936e-05	2.26668e-05	2.31249e-05	3.05869e-06	2.80809e-05	4.03496e-05	8.28832e-06	5.12571e-05	2.02309e-05	3.79785e-05	7.63126e-06	2.29595e-05	1.70025e-05	3.63108e-05	7.63126e-06	2.00186e-06	2.29595e-05
ARID4A	9.6642e-05	5.36665e-05	9.56868e-05	6.2342e-05	3.08984e-05	0.00018448	4.68912e-05	5.76273e-05	0	2.80861e-06	5.06462e-05	7.00018e-05	4.83781e-05	6.64856e-05	6.91543e-05	6.08791e-05	1.82245e-05	3.24536e-05	4.31268e-05	2.28851e-05	5.41448e-06	4.56271e-05	6.33234e-05	2.64866e-05	0.000105838	6.12224e-05	2.80861e-06	2.64866e-05	5.06462e-05	0.000105838
EIPR1	1.75167e-05	1.99197e-05	7.56646e-06	1.23197e-05	1.70596e-05	0	2.41638e-05	6.81739e-06	2.71577e-05	0	1.80908e-05	2.49535e-05	2.30057e-06	4.99177e-06	5.0804e-05	8.56655e-06	2.67041e-06	0	2.87754e-05	1.19455e-05	0	6.61349e-06	3.93347e-05	3.40832e-05	0	5.1007e-07	0	3.40832e-05	1.80908e-05	0
PNPLA6	3.35811e-05	1.9478e-05	6.23358e-06	2.36352e-05	4.35586e-05	0	3.91331e-06	1.31918e-06	9.02462e-06	3.98533e-05	5.37814e-06	1.07833e-05	5.52285e-05	2.38342e-05	1.42711e-05	2.33639e-05	1.14902e-06	3.21294e-05	1.36754e-05	0	1.57634e-05	1.08663e-05	0	0	3.64219e-05	7.90751e-06	3.98533e-05	0	5.37814e-06	3.64219e-05
IFT88	8.50057e-06	1.5855e-05	1.42053e-06	6.34446e-06	0	0	1.0687e-05	8.04258e-06	0	2.33575e-06	3.93784e-05	6.28256e-06	9.1149e-06	2.07852e-05	7.01861e-06	9.36224e-06	1.04393e-05	0	7.39905e-06	1.73071e-05	1.5659e-05	0	0	0	0	8.12528e-06	2.33575e-06	0	3.93784e-05	0
ALG1	1.11028e-05	1.49076e-05	1.46092e-05	1.27638e-06	0	3.94521e-06	3.91331e-06	2.57103e-05	5.67212e-06	3.14612e-05	2.10763e-05	8.93213e-06	1.7062e-05	1.3656e-05	4.48966e-06	1.61439e-05	5.23543e-06	8.7108e-06	1.0684e-05	1.55686e-05	3.55031e-05	4.72626e-06	1.67661e-06	0	9.65848e-06	2.87667e-06	3.14612e-05	0	2.10763e-05	9.65848e-06
ZCCHC8	2.21812e-05	1.76745e-05	1.47915e-05	6.00729e-07	1.60035e-05	2.82538e-05	7.57544e-05	1.34138e-06	5.4484e-06	0	3.34289e-05	4.59954e-06	2.08958e-05	1.82181e-05	1.54203e-05	1.70362e-05	1.05027e-05	2.55033e-05	6.43517e-06	2.03374e-05	2.94681e-05	5.15591e-06	5.62208e-05	0.000138105	3.89045e-05	4.99113e-05	0	0.000138105	3.34289e-05	3.89045e-05
ABCF2	2.709e-05	2.71562e-05	4.30133e-05	1.74529e-05	1.29707e-05	5.7611e-05	6.63297e-05	5.63418e-05	0	3.3757e-05	2.05628e-05	1.05106e-05	1.6059e-05	5.48641e-05	2.43843e-05	2.89714e-05	5.77566e-06	3.07427e-05	1.59816e-05	6.74135e-05	1.94734e-05	1.7921e-05	3.08536e-05	7.63126e-06	9.48378e-05	2.82405e-05	3.3757e-05	7.63126e-06	2.05628e-05	9.48378e-05
CHPF2	1.83494e-05	1.03647e-05	1.46171e-05	1.57882e-05	0	3.94521e-06	4.90894e-05	1.45962e-05	7.00699e-05	0	7.79631e-06	1.08198e-05	1.26718e-05	7.03981e-06	9.14578e-06	8.68511e-06	0	0	3.43539e-05	0	0	2.10719e-05	7.47261e-05	0	1.93259e-05	6.76817e-06	0	0	7.79631e-06	1.93259e-05
FUT8	9.77413e-06	1.00091e-05	4.94285e-05	2.01315e-05	0	2.65005e-05	2.29692e-05	3.56076e-05	0.000139652	2.8626e-05	2.57804e-05	1.00037e-05	3.4499e-05	1.75863e-05	1.21015e-05	1.99212e-05	8.52823e-07	0	2.79537e-05	7.76669e-05	2.43186e-05	7.41087e-06	0.000163685	3.64135e-05	7.72463e-06	2.16854e-05	2.8626e-05	3.64135e-05	2.57804e-05	7.72463e-06
UBA6	5.26344e-05	3.76785e-05	1.45222e-05	2.26474e-05	2.8781e-05	3.48294e-05	2.67817e-05	2.31149e-05	0	6.9245e-05	3.21616e-05	2.27977e-05	2.35136e-05	3.18022e-05	1.66164e-05	3.0585e-05	1.84089e-05	3.56346e-05	1.75292e-05	8.25473e-06	3.36085e-05	5.85247e-06	8.62322e-05	0	8.46342e-05	3.3979e-06	6.9245e-05	0	3.21616e-05	8.46342e-05
GAB2	3.0471e-05	8.17325e-06	1.01472e-05	2.34223e-05	8.46695e-05	2.90816e-05	0	2.61962e-05	0	2.77602e-05	1.26234e-05	4.68047e-05	3.92567e-05	6.51287e-06	6.96314e-05	1.04404e-05	0	5.30471e-05	0	1.45991e-05	0	3.02221e-05	4.53913e-06	0	2.05457e-05	1.29523e-06	2.77602e-05	0	1.26234e-05	2.05457e-05
ATP6V0A1	3.94751e-05	2.92841e-05	1.20022e-05	2.36847e-05	2.11603e-05	0	2.15463e-05	1.18601e-05	9.02462e-06	2.4758e-05	8.54671e-05	6.63048e-05	3.91949e-05	9.79025e-06	9.5067e-06	3.84991e-05	2.45266e-06	4.26776e-06	0	5.44461e-06	1.49276e-05	4.25086e-05	0	4.98256e-05	0	1.69259e-05	2.4758e-05	4.98256e-05	8.54671e-05	0
PIAS1	8.69134e-05	5.19781e-05	3.35441e-05	7.20175e-05	4.98925e-05	9.69281e-05	6.13814e-05	3.99875e-05	6.03629e-05	4.54337e-05	7.74483e-05	7.27779e-05	9.75843e-05	5.54311e-05	4.48075e-05	4.19609e-05	2.08484e-05	6.93764e-05	5.08419e-05	5.35073e-05	3.86689e-05	7.52468e-05	3.77496e-05	9.2817e-05	6.37105e-06	7.0161e-05	4.54337e-05	9.2817e-05	7.74483e-05	6.37105e-06
SLC4A7	3.35388e-05	7.23283e-06	9.30482e-06	4.40584e-05	2.40117e-05	5.9323e-05	8.65081e-05	1.6348e-05	0	1.53186e-05	2.41169e-05	2.31556e-05	5.78923e-05	1.59563e-05	1.62839e-05	8.7166e-06	8.46927e-07	1.89025e-05	4.88822e-05	3.0009e-05	7.78331e-06	4.9362e-05	5.58628e-06	0	0	1.21654e-05	1.53186e-05	0	2.41169e-05	0
APBA2	0	2.09829e-06	3.0516e-05	0	0	1.45355e-05	0	0	0	2.36429e-05	0	0	0	4.58286e-06	0	6.13772e-06	0	0	5.44351e-05	0	0	0	8.51253e-06	0	0	0	2.36429e-05	0	0	0
MAP2K3	3.94338e-05	6.10441e-05	1.98815e-05	9.01068e-05	0.00011817	6.95192e-05	3.78397e-05	1.31918e-06	5.67212e-06	1.78904e-05	6.16539e-05	7.03173e-05	4.95775e-05	4.44238e-05	5.79436e-05	1.99012e-05	2.13195e-05	0.000110135	2.29599e-05	4.91624e-05	2.90622e-05	2.45523e-05	1.05014e-05	3.51565e-05	9.34584e-05	6.62331e-05	1.78904e-05	3.51565e-05	6.16539e-05	9.34584e-05
TMSB10	0.00249101	0.00304092	0.00249795	0.0029178	0.00249949	0.00177484	0.00359371	0.0019463	0.000806286	0.00230003	0.00276848	0.00277458	0.002981	0.0024178	0.00374349	0.00146385	0.000125739	0.00226315	0.00221738	0.00443916	0.00130997	0.000500735	0.00133521	0.00355505	0.0032816	0.00128658	0.00230003	0.00355505	0.00276848	0.0032816
RNF19A	1.42986e-05	7.97938e-05	4.18897e-05	1.16336e-05	3.12021e-05	0.000108658	7.21838e-05	5.91059e-06	8.73461e-05	2.66773e-05	2.53774e-05	2.97246e-05	2.43999e-05	4.94477e-05	1.77137e-05	3.84275e-05	1.21332e-05	4.30666e-05	5.99122e-05	9.18534e-05	0.00012374	3.12167e-05	1.65494e-05	2.8434e-05	4.3561e-05	0.000128353	2.66773e-05	2.8434e-05	2.53774e-05	4.3561e-05
PEX3	8.52387e-06	8.87572e-06	1.56257e-05	2.4677e-06	4.19147e-06	9.81306e-06	0	5.07237e-05	5.00239e-05	1.97277e-05	0	1.78486e-05	1.09545e-06	8.74953e-06	0	6.16308e-06	1.29621e-05	9.69791e-06	0	2.23764e-05	2.36232e-05	1.84321e-06	0	0	7.573e-06	2.0286e-05	1.97277e-05	0	0	7.573e-06
GABARAPL2	9.31077e-05	8.82762e-05	9.70294e-05	0.000100015	5.20471e-05	0.000132057	0.000156803	0.000199347	2.6563e-05	0.000115121	4.82972e-05	9.45783e-05	6.32912e-05	8.70873e-05	0.000113072	0.000124582	4.78897e-05	7.91089e-05	6.53264e-05	0.000184557	0.000166639	8.88421e-05	3.44658e-05	0.000115684	6.59038e-05	8.66898e-05	0.000115121	0.000115684	4.82972e-05	6.59038e-05
SH3YL1	9.42866e-06	8.45792e-05	1.58886e-05	9.28901e-06	1.16852e-05	4.7655e-05	3.75615e-06	1.90355e-05	3.78917e-05	0	3.67788e-05	8.19796e-06	5.2588e-06	1.42761e-05	1.12515e-05	3.53244e-06	1.72488e-05	0	1.19756e-05	5.24551e-06	3.60453e-05	6.84997e-06	3.19324e-05	0	0	0.000352998	0	0	3.67788e-05	0
FAM136A	3.50733e-05	5.04298e-05	2.01073e-05	1.78245e-05	6.20501e-06	1.9255e-05	3.91331e-06	8.5424e-06	2.06642e-05	3.63112e-05	3.68711e-05	6.66181e-06	1.9853e-05	6.74953e-06	2.9034e-05	1.52515e-05	1.44779e-05	4.83075e-05	2.25599e-05	3.17408e-05	1.96879e-05	5.84012e-05	3.86862e-05	3.34773e-06	6.37105e-06	1.50988e-05	3.63112e-05	3.34773e-06	3.68711e-05	6.37105e-06
VCL	1.7885e-05	6.49268e-05	0.000261682	5.14157e-05	1.94491e-05	7.72231e-05	9.58594e-05	0.000276009	0	0.000399781	5.90134e-05	3.45175e-05	6.68876e-06	0.000105177	4.93407e-05	0.000122505	6.85419e-06	6.93045e-05	2.38655e-05	0.000148619	0.000440864	0.000312561	6.38832e-05	7.55884e-05	3.76412e-05	0.000129217	0.000399781	7.55884e-05	5.90134e-05	3.76412e-05
DAPK2	1.30072e-05	9.3344e-06	0	0	0	3.81265e-05	3.14544e-05	0	0	0	2.83881e-06	0	2.55551e-06	8.72701e-06	0	2.2458e-05	5.05387e-07	0	0	0	6.99839e-06	0	0	0	3.74028e-05	0	0	0	2.83881e-06	3.74028e-05
NSMAF	0.000143727	0.00011112	0.000128954	0.000148278	6.12934e-05	0.000116041	0.000152739	0.000182625	0.00014118	0.000185963	0.000184337	0.000132172	9.67523e-05	0.000111823	0.000113431	9.55766e-05	4.16889e-05	0.000135718	0.000223556	7.3735e-05	6.87993e-05	7.30103e-05	0.000171655	0.000126908	0.000173355	0.000126135	0.000185963	0.000126908	0.000184337	0.000173355
ADSS	2.85456e-06	1.28151e-05	1.26241e-05	1.76388e-05	3.50391e-05	0	3.55788e-05	0	1.36475e-05	0	1.41941e-06	1.42896e-05	9.13283e-06	3.08119e-05	1.14103e-05	0	3.63939e-06	2.43568e-05	0.000136885	4.23082e-05	0	0	1.99283e-05	0	0	5.03736e-07	0	0	1.41941e-06	0
TIMP2	0.00047294	0.000146615	0.000966253	0.000160167	0.000245247	1.84922e-05	0.000325257	0.000862511	5.28094e-05	0.000855245	0.000225753	0.000300648	0.000302995	0.000558884	0.000150221	0.000725694	2.0179e-05	0.000171799	3.29039e-05	0.000431629	0.000898411	0.000359156	0.000114721	0.000161628	0.000209747	0.000154115	0.000855245	0.000161628	0.000225753	0.000209747
RFC1	6.07089e-05	7.86096e-05	3.1721e-05	3.72688e-05	3.27452e-05	0.000140705	0.000120669	4.42703e-05	5.9719e-05	2.5024e-05	0.000167751	5.93501e-05	1.27559e-05	6.53944e-05	7.83832e-05	0.000131262	2.37065e-05	0.000103394	7.16844e-05	9.57094e-05	3.87856e-05	2.50973e-05	8.57244e-05	8.67995e-05	6.42738e-05	9.33199e-05	2.5024e-05	8.67995e-05	0.000167751	6.42738e-05
TBC1D23	3.10074e-05	3.94742e-05	4.04084e-05	1.04679e-05	6.80524e-05	1.5287e-05	6.95073e-06	2.76476e-05	3.38599e-05	3.10245e-05	0	1.5207e-05	4.03513e-05	3.7685e-05	1.75442e-06	3.00283e-05	1.33391e-05	3.80898e-05	3.57498e-05	2.16639e-05	4.67277e-05	4.76608e-05	3.03165e-05	0	4.47381e-05	4.0326e-05	3.10245e-05	0	0	4.47381e-05
CUL3	4.03249e-05	6.61915e-05	7.74779e-05	6.55166e-05	2.18818e-05	8.88427e-05	7.46767e-05	6.61174e-05	5.1019e-05	0.000109845	3.45534e-05	1.76546e-05	4.47329e-05	5.35694e-05	3.70264e-05	8.08749e-05	3.00935e-05	6.91267e-05	0.000126914	5.04095e-05	5.81594e-05	3.81217e-05	4.52159e-05	0.000113343	2.50352e-05	0.000107333	0.000109845	0.000113343	3.45534e-05	2.50352e-05
MYOM2	6.02287e-07	7.05943e-06	0	2.90508e-06	0	0	0	7.97186e-06	0	8.39377e-06	0	0	0	5.92498e-07	0	2.90009e-06	1.30211e-06	0	0	0	0	5.65384e-06	0	0	0	1.20469e-05	8.39377e-06	0	0	0
ZZZ3	1.44591e-05	3.19752e-05	2.68003e-05	2.13642e-05	3.30172e-05	0	3.03213e-05	3.86173e-05	4.62289e-06	0	1.47578e-05	9.24186e-06	2.6035e-05	1.33133e-05	1.26059e-05	2.15563e-05	6.30527e-06	2.18587e-05	6.29723e-05	3.73996e-05	0	1.47341e-05	0	9.5048e-06	9.99201e-06	1.84391e-05	0	9.5048e-06	1.47578e-05	9.99201e-06
USP2	2.16512e-06	7.44921e-06	1.17917e-05	4.58008e-06	0	0	0	1.58384e-05	0	3.00239e-05	0	9.62668e-06	4.86519e-06	2.7242e-06	0	1.24625e-05	1.26333e-05	0	0	0	0	0.000119413	0	1.52416e-05	0	1.08742e-05	3.00239e-05	1.52416e-05	0	0
TUBG2	2.09917e-06	9.46697e-06	2.16844e-05	0	1.11625e-05	0	3.24747e-06	2.85388e-05	0	0	0	8.08316e-06	0	7.77968e-06	4.33103e-06	0	2.59233e-06	0	2.42021e-06	1.46001e-05	1.02108e-05	1.30081e-05	0	1.37599e-05	1.36344e-05	7.3487e-06	0	1.37599e-05	0	1.36344e-05
RPL26L1	4.84523e-05	5.33049e-05	3.03264e-05	3.05812e-05	2.11486e-05	4.33081e-05	3.40656e-05	4.04093e-05	5.02963e-05	3.55215e-05	1.50741e-05	2.15145e-05	1.52415e-05	2.48394e-05	3.92449e-05	4.36867e-05	3.01446e-05	3.06932e-05	1.64931e-05	6.43373e-05	3.38298e-05	4.88286e-06	1.41924e-05	0.000175232	6.77628e-05	3.25385e-05	3.55215e-05	0.000175232	1.50741e-05	6.77628e-05
FLT4	0	2.02177e-07	0	0	0	0	0.000154067	0	0	0	0	0	2.95313e-06	0.000111888	2.01668e-06	0.000184818	3.88428e-06	3.428e-06	3.09317e-05	6.09575e-05	0	0	1.22294e-05	0	0	6.19924e-06	0	0	0	0
NSUN2	2.69779e-05	3.29153e-05	2.4511e-05	4.33464e-05	1.82105e-05	3.12652e-05	3.69174e-05	3.23481e-05	0	5.5452e-06	1.06125e-05	2.44351e-06	2.2949e-05	5.07955e-05	2.06051e-05	2.87776e-05	1.37238e-05	5.35092e-05	3.77232e-05	4.08532e-05	3.37075e-06	1.96368e-05	9.77701e-06	5.79478e-05	3.89045e-05	6.16999e-05	5.5452e-06	5.79478e-05	1.06125e-05	3.89045e-05
FBXO42	1.55312e-05	1.68862e-05	8.30037e-06	2.23455e-05	1.21589e-05	0	1.29491e-05	0	1.38687e-05	4.41246e-05	6.64858e-06	1.01339e-05	3.67968e-06	1.51323e-05	4.88321e-06	1.38222e-05	4.93647e-06	5.44608e-05	0	2.12063e-05	3.10787e-05	3.22132e-05	5.76635e-06	1.51806e-05	7.573e-06	1.11109e-05	4.41246e-05	1.51806e-05	6.64858e-06	7.573e-06
MFAP3	0	1.06712e-07	2.55628e-06	0	0	0	2.02298e-05	0	0	2.33575e-06	7.68847e-06	0	0	3.5877e-06	0	0	0	0	0	0	0	0	1.7094e-05	0	0	5.1007e-07	2.33575e-06	0	7.68847e-06	0
MRI1	5.24772e-06	1.54121e-05	6.495e-06	1.05812e-05	3.004e-05	0	8.28267e-06	2.629e-06	3.03003e-06	8.93431e-06	0	0	9.86469e-06	4.41264e-06	1.95836e-06	2.10717e-05	4.60887e-06	5.87009e-06	5.58884e-06	6.12968e-06	5.7501e-06	5.40652e-06	0	0	0	2.16589e-05	8.93431e-06	0	0	0
AGA	9.96153e-06	2.40841e-05	1.85806e-05	9.92741e-06	0	1.93058e-05	8.91599e-06	1.76311e-05	3.16129e-05	1.52973e-05	9.64672e-05	2.11622e-06	1.18636e-05	1.13316e-05	2.23056e-05	6.70783e-06	1.34093e-05	9.22126e-06	1.84067e-05	0	0.000101587	0	5.56544e-05	6.03681e-05	0	1.90196e-05	1.52973e-05	6.03681e-05	9.64672e-05	0
BOD1L1	9.269e-05	9.78388e-05	8.97508e-05	6.1921e-05	6.5075e-05	0.000160955	0.000113072	0.000137455	2.19234e-05	0.000122229	3.04003e-05	9.24568e-05	9.85379e-05	0.000114138	0.00012291	0.000137961	1.95205e-05	0.000165615	0.000137067	0.000146772	3.58787e-05	8.00335e-05	0.000115311	0.000124611	0.000158581	8.41578e-05	0.000122229	0.000124611	3.04003e-05	0.000158581
MAT2B	6.76646e-05	3.70147e-05	5.092e-05	3.35292e-05	4.06758e-05	5.94517e-05	5.91236e-05	6.37911e-05	0.000114015	4.91884e-05	5.41677e-05	3.2576e-05	2.17896e-05	2.41127e-05	4.20497e-05	2.85135e-05	2.92527e-05	1.04314e-05	4.79374e-05	3.79969e-05	3.4952e-05	2.35944e-05	4.25331e-05	4.85033e-05	4.98728e-05	6.65815e-05	4.91884e-05	4.85033e-05	5.41677e-05	4.98728e-05
EDC4	1.63176e-05	1.59993e-05	2.03209e-05	1.01767e-05	1.11746e-05	6.20806e-05	4.04634e-05	2.27706e-05	0	1.42047e-05	7.55802e-05	2.28027e-05	1.24292e-05	2.71881e-05	1.06069e-05	1.91375e-05	3.91616e-06	2.79705e-06	3.02521e-05	1.85519e-05	0	3.61905e-05	9.47814e-06	0	0	1.52482e-05	1.42047e-05	0	7.55802e-05	0
TRIO	5.32598e-05	3.90667e-05	7.77956e-05	3.65923e-05	6.05479e-05	2.39573e-05	9.73892e-05	1.93264e-05	2.51345e-05	3.46851e-05	2.36894e-05	7.70065e-05	2.92062e-05	2.59132e-05	0.000104136	3.38536e-05	2.10812e-06	1.74454e-05	0	4.66278e-05	1.02722e-05	1.75388e-05	9.70333e-05	0	0.00014109	2.07118e-05	3.46851e-05	0	2.36894e-05	0.00014109
VCAN	0.000207966	1.79973e-05	0.00147563	0.000151153	0.00180412	6.88478e-06	7.07183e-05	0.0015243	0	0.000334185	9.10259e-05	0.000132632	1.02407e-05	1.89383e-05	6.35561e-05	8.29043e-06	1.98919e-05	0.00114539	1.92656e-05	0	7.99792e-05	2.11003e-05	8.24397e-06	8.31603e-05	0	0.000193649	0.000334185	8.31603e-05	9.10259e-05	0
CLEC16A	1.11859e-05	1.8069e-05	1.05466e-05	1.48466e-06	3.43787e-06	0	0	2.43489e-06	0	0	3.92846e-06	0	2.2197e-06	7.10525e-06	2.32264e-06	1.49301e-05	8.82258e-06	0	0	2.05018e-05	0	0	1.18921e-05	0	0	1.87353e-05	0	0	3.92846e-06	0
MSR1	0.000359603	3.50711e-06	0	5.82975e-05	0.000109647	0	0	5.62246e-06	0	0	7.02514e-05	0.000122629	0.000240717	1.44632e-06	4.39229e-05	3.92977e-06	3.41625e-06	3.92799e-05	2.07731e-05	0	1.13212e-05	0	1.75223e-05	9.22093e-05	0	3.23986e-06	0	9.22093e-05	7.02514e-05	0
CDH1	3.06385e-05	0.000290976	1.85955e-05	2.38778e-05	7.67571e-05	9.41035e-06	6.58824e-06	8.1691e-06	5.55358e-05	0	0.000107501	2.61355e-05	4.01592e-05	1.30817e-05	2.22256e-05	1.1964e-05	6.45458e-05	1.98283e-05	1.75826e-05	5.13074e-06	0	0	1.05086e-05	0	0	0.000220196	0	0	0.000107501	0
SKIV2L2	2.58197e-05	4.15869e-05	4.94341e-05	3.6338e-05	4.56427e-05	0.000104776	3.79349e-05	2.8597e-05	7.19951e-05	3.27125e-05	2.84249e-05	4.04582e-05	1.69264e-05	4.49404e-05	3.52267e-05	2.91432e-05	1.09916e-05	3.27199e-05	3.22447e-05	4.99643e-05	2.20341e-05	3.75302e-05	7.14024e-05	4.69514e-05	8.31306e-05	4.0966e-05	3.27125e-05	4.69514e-05	2.84249e-05	8.31306e-05
ZFYVE16	5.50468e-05	2.28774e-05	3.38124e-05	2.77035e-05	5.31084e-05	3.19657e-05	4.83323e-05	4.23008e-05	0	4.24541e-05	6.96418e-06	5.74661e-05	4.85613e-05	4.05582e-05	1.02501e-05	4.11664e-05	2.10291e-05	4.12075e-05	4.76454e-05	7.69123e-05	2.3435e-05	8.29893e-05	1.21521e-05	7.75985e-05	9.65848e-06	5.86251e-05	4.24541e-05	7.75985e-05	6.96418e-06	9.65848e-06
RIPOR1	4.99817e-05	2.0016e-05	4.86392e-05	2.44216e-05	5.43199e-05	4.29936e-05	0.000152301	5.90453e-05	1.83392e-05	5.86661e-05	8.97795e-06	2.43157e-05	4.0696e-05	0.000121262	3.88515e-05	0.000125059	1.73792e-05	8.28192e-06	2.68132e-05	0.000439215	2.08823e-05	5.41824e-05	2.87886e-06	8.3917e-05	0.000106662	3.00061e-05	5.86661e-05	8.3917e-05	8.97795e-06	0.000106662
C6	3.39073e-07	2.24715e-05	3.40826e-06	4.4484e-07	0	0	0	5.28284e-05	0	0	6.86721e-06	1.5537e-06	1.12232e-05	2.37561e-06	9.50928e-07	2.14859e-05	0.000312806	6.86083e-06	0	0	1.68663e-05	0	0	0	4.55144e-05	0.000218872	0	0	6.86721e-06	4.55144e-05
RAI14	1.85569e-05	9.7603e-06	0.000108074	1.49526e-06	6.55624e-05	0	0.000160031	9.1892e-05	9.05256e-06	3.98473e-05	1.7168e-05	0	7.3925e-06	4.89462e-05	0	3.89664e-05	2.0459e-05	8.2122e-06	0	9.09226e-05	0.000133482	4.80541e-05	0	0	0	6.61377e-06	3.98473e-05	0	1.7168e-05	0
PNKP	4.03554e-05	3.85737e-05	4.35589e-05	1.10947e-05	4.94862e-05	6.23537e-05	1.49164e-05	4.23604e-05	8.29808e-05	2.69994e-05	2.113e-05	0	2.3092e-05	2.66413e-05	2.43078e-05	2.90978e-05	1.99819e-05	7.45184e-05	1.86013e-05	3.43276e-05	1.1573e-05	3.85739e-05	1.38863e-05	0	2.81987e-05	2.50062e-05	2.69994e-05	0	2.113e-05	2.81987e-05
PHLPP2	1.09033e-05	9.20304e-06	8.39033e-06	8.85386e-06	0	3.84188e-05	1.3439e-06	6.7802e-06	0	6.60049e-06	7.23003e-06	1.31057e-05	7.70374e-06	2.98873e-06	0	2.25795e-05	2.37727e-07	0	0	0	7.63942e-06	2.21568e-05	1.21521e-05	0	0	1.76552e-05	6.60049e-06	0	7.23003e-06	0
SPDL1	2.70933e-06	4.69962e-06	1.6265e-05	1.48963e-06	4.62655e-06	6.19061e-06	1.83921e-05	0	0	2.33575e-06	0.000147633	4.58852e-06	4.43769e-06	6.53464e-06	0	6.50137e-06	8.27102e-07	0	2.33514e-05	9.46324e-06	0	0	0	0.00012384	0	5.29058e-06	2.33575e-06	0.00012384	0.000147633	0
STAU2	3.30367e-05	3.40211e-05	1.56935e-05	1.7733e-05	1.99445e-05	9.46584e-06	1.93481e-05	0	0	2.61581e-05	1.54979e-05	2.06239e-05	3.03016e-05	6.03096e-05	8.79169e-06	2.62055e-05	9.55666e-06	2.32509e-05	3.10506e-05	0.000107752	2.75482e-05	2.29377e-05	7.80298e-05	8.921e-06	4.14769e-05	2.86774e-05	2.61581e-05	8.921e-06	1.54979e-05	4.14769e-05
PQLC2	7.58726e-06	1.24687e-05	7.21665e-06	1.76505e-06	4.67093e-06	0	3.57066e-06	0	2.1201e-05	3.37151e-05	2.00186e-06	0	9.78256e-06	2.93781e-06	0	3.59897e-05	1.91484e-06	9.4704e-06	0	0	3.35334e-06	3.70543e-06	0	0	3.87816e-05	3.52427e-06	3.37151e-05	0	2.00186e-06	3.87816e-05
CTNS	2.70147e-05	6.8188e-06	1.56219e-05	2.88031e-05	1.10649e-05	0	9.0712e-06	3.44559e-05	2.69891e-05	0	4.3053e-06	6.87246e-06	6.94432e-06	7.46434e-06	2.28238e-05	1.80797e-05	3.02312e-06	2.43391e-05	1.00949e-05	3.60745e-06	3.35334e-06	0	5.50237e-06	0	0	1.49132e-05	0	0	4.3053e-06	0
PHF23	2.51558e-05	4.02276e-05	6.05392e-05	1.64345e-05	0	6.10103e-05	6.37165e-05	7.2851e-05	5.54619e-05	1.78469e-05	5.87608e-05	1.23597e-05	3.10426e-05	2.70984e-05	3.25504e-05	3.73975e-05	1.42038e-05	4.4743e-05	3.55383e-05	2.12552e-05	1.71788e-05	1.50917e-05	3.23086e-05	8.921e-06	0	3.26824e-05	1.78469e-05	8.921e-06	5.87608e-05	0
INPP4A	3.28011e-05	9.56942e-06	3.61006e-05	8.00303e-06	2.90928e-05	5.92561e-05	3.96211e-05	2.04147e-05	2.25745e-05	7.32365e-06	0	4.23728e-05	3.03338e-05	1.38435e-05	1.61829e-05	1.5117e-05	1.12978e-06	4.48839e-05	8.77033e-05	2.77485e-06	7.49457e-06	6.83287e-06	5.1828e-05	0	2.24739e-05	1.18852e-05	7.32365e-06	0	0	2.24739e-05
PSMA4	0.000118511	0.00014309	0.00016629	0.000123724	2.98713e-05	0.000141114	0.00017208	6.51127e-05	2.10243e-05	0.000135204	0.000248353	0.00018075	0.000150671	0.000164275	0.000106991	0.000115794	7.00805e-05	0.000130395	8.69543e-05	0.000158489	5.63964e-05	5.02888e-05	6.52709e-05	0.000265042	0.000107745	0.000105087	0.000135204	0.000265042	0.000248353	0.000107745
LSG1	2.20575e-05	3.57888e-05	3.44768e-05	1.27305e-05	1.65036e-05	1.82402e-05	5.32962e-05	3.41679e-05	4.39031e-05	2.98549e-05	9.72611e-06	3.79235e-05	2.22409e-05	5.08742e-05	1.52285e-05	5.41383e-05	9.11386e-06	1.73209e-05	3.80869e-05	3.20378e-05	2.51383e-05	6.84987e-05	2.5269e-05	0.000118076	4.49479e-05	2.72396e-05	2.98549e-05	0.000118076	9.72611e-06	4.49479e-05
TNC	3.9493e-06	4.93783e-05	5.80118e-05	9.84131e-06	4.80571e-06	0	0	4.70688e-05	2.77879e-05	5.92492e-05	3.3336e-05	0	0	1.4853e-05	0	3.29589e-06	0	0	0	1.39978e-06	0.000106263	3.56695e-05	0	0	0	4.37234e-06	5.92492e-05	0	3.3336e-05	0
RIPOR3	0	1.17004e-06	0	0	0	0	0	0	0	1.76788e-05	4.48173e-06	6.86634e-06	2.64349e-06	1.34957e-05	5.96801e-06	3.12629e-05	0	0	0	0	0.000189683	3.91494e-06	0	0	0	0	1.76788e-05	0	4.48173e-06	0
TDP1	1.85567e-05	4.58248e-06	3.41705e-07	1.38431e-05	0	1.17654e-05	0	0	1.09993e-05	0	1.06432e-05	0	2.29509e-06	1.12053e-05	3.5443e-06	1.12177e-05	8.60719e-07	0	9.52711e-06	6.8875e-06	0	0	3.82321e-06	9.5048e-06	0	1.13186e-06	0	9.5048e-06	1.06432e-05	0
AIFM2	5.12921e-06	1.15519e-05	4.22423e-06	1.48466e-06	0	0	0	1.77961e-05	0	0	1.09304e-05	2.8423e-06	6.73075e-06	8.0515e-06	0	0	9.19874e-06	0	0	0	0	4.76005e-05	1.51304e-06	6.87994e-06	0	2.21468e-05	0	6.87994e-06	1.09304e-05	0
SPATA7	1.13425e-05	4.67408e-06	4.38996e-06	1.75306e-06	4.64011e-06	0	1.80563e-06	3.452e-05	0	0	0	3.23242e-05	2.19007e-05	9.19446e-06	0	1.78134e-05	1.48295e-06	0	5.911e-06	1.44839e-05	1.54562e-05	0	0	0	0	2.97129e-05	0	0	0	0
RETSAT	2.34558e-05	5.58335e-05	2.11741e-05	1.53088e-05	1.31015e-05	2.41633e-05	1.71521e-05	2.41371e-05	2.51616e-05	2.51585e-05	8.01288e-06	7.46865e-06	1.756e-05	2.74828e-05	1.62528e-05	5.80939e-06	5.89047e-05	0	2.21717e-05	1.71439e-05	5.99664e-06	4.1198e-06	3.49969e-06	0	0	5.60631e-05	2.51585e-05	0	8.01288e-06	0
CAPG	0.000898794	6.55212e-05	1.184e-05	0.000329535	0.000275874	0.000175351	6.43335e-06	9.36966e-05	0.000104924	0	0.000307889	0.000187262	1.32923e-05	4.912e-06	0.000175362	0	0	0.000130009	7.87476e-06	2.06124e-06	2.60485e-05	0	2.11883e-05	0.000195168	0	3.64414e-05	0	0.000195168	0.000307889	0
AP2S1	0.000218384	9.39384e-05	0.000138376	0.00016937	0.000104983	3.64858e-05	0.000178727	9.55765e-05	6.59453e-05	7.56885e-05	0.00024891	0.000201397	0.000198422	0.00012845	0.000154797	0.00023131	6.28115e-05	0.000121851	1.71741e-05	0.000146437	0.000144104	5.65905e-05	6.08903e-06	0.000238503	0.000206582	5.27247e-05	7.56885e-05	0.000238503	0.00024891	0.000206582
DCUN1D1	3.39056e-05	4.80361e-05	3.71254e-05	2.68063e-05	5.79601e-05	1.05502e-05	9.06744e-06	2.93221e-05	5.09841e-05	4.58051e-05	3.2482e-05	2.08848e-05	3.98648e-05	8.07362e-06	4.16354e-05	5.7806e-05	2.5153e-05	3.774e-05	5.24779e-05	2.02993e-05	2.64979e-05	2.52355e-05	1.36802e-05	1.38889e-05	6.17547e-05	5.48779e-05	4.58051e-05	1.38889e-05	3.2482e-05	6.17547e-05
JADE2	1.88193e-05	2.45532e-05	2.15576e-05	4.17769e-06	0	0.000103908	2.7596e-05	3.40338e-05	0	0.000112042	7.10657e-05	6.43841e-05	1.22655e-05	1.8909e-05	2.06984e-05	1.19464e-05	1.0221e-06	2.02381e-05	8.31927e-05	3.51056e-05	0	0	3.98413e-05	0	1.98377e-05	1.97066e-05	0.000112042	0	7.10657e-05	1.98377e-05
LCP2	0.000248987	5.76541e-06	0.000117053	0.00019955	0.000324631	0.000361283	4.36949e-05	6.82498e-05	1.84342e-05	0.000151615	4.4027e-05	0.000331059	0.000326825	1.98939e-05	0.000192535	5.81681e-05	1.4207e-06	0.000367937	0.000245264	3.10026e-05	5.99835e-05	0	2.4456e-05	0.000100684	4.74572e-05	1.46251e-05	0.000151615	0.000100684	4.4027e-05	4.74572e-05
TRIT1	1.23333e-05	1.67707e-05	7.81898e-06	1.6385e-05	7.344e-06	0	0	0	5.67212e-06	0	1.24681e-05	1.67162e-05	1.57868e-06	8.60912e-06	1.35477e-05	1.84438e-06	6.27996e-06	1.49026e-05	5.61545e-06	8.4509e-06	1.13212e-05	0	1.60812e-05	0	4.2675e-05	1.07044e-05	0	0	1.24681e-05	4.2675e-05
CUL7	6.01461e-06	3.41517e-05	2.06674e-05	0	1.58514e-05	3.94521e-06	0	4.47471e-05	0	3.29373e-05	2.22076e-05	4.86221e-06	0	1.11056e-05	0	3.48715e-06	4.02508e-06	0	0	1.25018e-05	2.51826e-05	5.40652e-06	0	0	0	2.3063e-05	3.29373e-05	0	2.22076e-05	0
CTNNA1	0.000143429	0.000238373	0.000213517	0.000143509	0.000106291	6.80399e-05	0.000374925	0.000142997	3.26094e-05	0.000212693	0.000179364	0.000107534	9.9039e-05	0.000245048	0.000101215	0.00014021	4.17295e-05	0.000118406	4.88213e-05	0.000441698	0.000161551	0.000251122	7.32851e-05	0.000175697	7.21911e-05	0.00014349	0.000212693	0.000175697	0.000179364	7.21911e-05
PHKA2	2.10113e-06	3.15345e-05	6.33528e-06	9.97023e-06	4.46656e-06	0	4.13445e-06	1.34138e-06	0	0	2.58976e-06	2.61307e-06	1.18935e-05	2.80479e-05	2.44197e-05	1.37664e-05	1.83481e-05	1.06423e-05	0	8.94121e-06	1.40726e-05	3.07005e-06	0	0	6.25525e-05	3.68801e-05	0	0	2.58976e-06	6.25525e-05
CNTLN	3.74922e-05	6.50327e-06	2.13692e-05	4.63198e-05	3.9799e-05	0	5.83733e-05	4.93915e-05	0	3.16342e-05	1.79858e-05	6.37882e-05	8.52085e-05	4.98093e-05	4.30788e-05	6.73979e-05	1.45147e-05	2.71468e-05	2.02012e-05	0.000112122	1.78273e-05	5.15303e-05	0	8.921e-06	2.85084e-05	2.64868e-05	3.16342e-05	8.921e-06	1.79858e-05	2.85084e-05
EPHA3	3.05452e-06	1.04463e-06	0.000137503	0	0	0	0	0.000146844	0	5.12772e-05	0	0	0	0	0	0	0	0	0	6.40702e-06	0.000142413	2.78262e-05	0	0	0	0	5.12772e-05	0	0	0
HSPA5	0.000359691	0.00041823	0.000430771	0.000271186	0.000386426	0.000319957	0.000497933	0.000437021	0.000899899	0.000280564	0.000193828	0.000268291	0.00022412	0.00021962	0.000184193	0.000446154	0.000220821	0.000225023	0.000291525	0.000381383	0.000372191	0.000162889	0.0011065	0.000224093	0.000226839	0.000299326	0.000280564	0.000224093	0.000193828	0.000226839
DSG2	5.94475e-06	0.000212971	2.4793e-05	6.89025e-06	2.15418e-05	0	2.21372e-05	2.40324e-05	6.78417e-06	1.21336e-05	6.99475e-05	0	3.96989e-06	5.47957e-06	1.43321e-05	1.87639e-05	9.17291e-06	0	0	4.84355e-06	0	6.28788e-06	7.07014e-06	0	0	0.000197218	1.21336e-05	0	6.99475e-05	0
GEMIN8	6.31251e-06	1.81588e-05	1.50277e-05	3.57301e-06	8.24103e-06	0	2.11385e-05	2.20567e-06	3.46717e-05	8.45166e-06	1.23512e-05	1.33035e-05	2.0625e-06	9.71828e-06	5.50883e-06	1.86982e-05	1.456e-06	0	1.15896e-05	3.27846e-05	0	0	9.18066e-06	0	6.37105e-06	4.22567e-05	8.45166e-06	0	1.23512e-05	6.37105e-06
OFD1	3.06285e-05	9.67962e-05	2.62287e-05	6.82407e-05	2.35595e-05	6.8293e-05	4.04591e-05	7.53266e-05	4.43621e-05	8.04271e-05	4.37843e-05	6.52725e-05	5.72814e-06	3.45133e-05	6.68457e-05	1.36532e-05	6.34005e-06	0	6.46824e-05	1.82438e-05	2.31911e-05	2.39797e-05	7.80153e-06	2.28099e-05	0.000160186	7.15098e-05	8.04271e-05	2.28099e-05	4.37843e-05	0.000160186
PREX2	5.67548e-06	4.19394e-07	3.02789e-05	5.24885e-06	0	0	6.18786e-05	4.8493e-05	0	0	0	0	8.89984e-07	0.000111011	0	8.45613e-05	8.59717e-06	0	5.89623e-06	4.36872e-05	0	0	0	0	0	0	0	0	0	0
YTHDC2	2.3369e-05	1.66464e-05	2.39802e-05	2.79512e-05	0	1.5287e-05	4.84897e-05	1.377e-05	0	6.91385e-05	3.85321e-06	1.19654e-05	1.91828e-05	9.17242e-06	2.36527e-05	1.17116e-05	1.71633e-06	3.50147e-05	4.17145e-05	2.55681e-05	2.05677e-05	4.32921e-05	6.90512e-06	1.52625e-05	6.51042e-05	1.51379e-05	6.91385e-05	1.52625e-05	3.85321e-06	6.51042e-05
CTPS2	2.73975e-06	2.45686e-05	1.30463e-05	2.04852e-05	0	0	4.04542e-05	4.18645e-06	0	8.28967e-06	4.48173e-06	0	6.89312e-06	2.21186e-05	1.18507e-05	2.32119e-05	2.70164e-06	0	1.82904e-05	9.55194e-06	5.99664e-06	0	0	3.66703e-05	0	2.59151e-05	8.28967e-06	3.66703e-05	4.48173e-06	0
ATP6V1H	3.9228e-05	4.50406e-05	3.06273e-05	4.03983e-05	1.6462e-05	0	3.60977e-05	3.09568e-05	0	3.10524e-05	5.11682e-05	1.84728e-05	2.08397e-05	3.59835e-05	2.46809e-05	1.64267e-05	1.044e-05	3.55802e-05	8.75851e-05	4.00939e-05	6.80236e-05	2.9273e-05	0	1.52416e-05	1.76554e-05	3.55528e-05	3.10524e-05	1.52416e-05	5.11682e-05	1.76554e-05
POLR2B	4.38952e-05	6.68449e-05	6.1456e-05	4.66639e-05	7.34031e-06	6.72598e-05	5.38864e-05	4.91778e-05	6.19989e-05	3.41879e-05	5.29465e-05	5.28636e-05	2.78552e-05	5.69805e-05	4.64995e-05	3.90696e-05	1.84837e-05	5.63348e-05	6.92861e-05	0.000124185	7.27273e-06	7.15883e-05	3.95453e-05	6.04426e-05	0.000145029	8.15923e-05	3.41879e-05	6.04426e-05	5.29465e-05	0.000145029
FAM214A	1.18032e-05	2.5351e-05	9.17045e-06	2.40454e-05	1.89721e-05	3.50008e-05	7.06409e-05	1.60009e-05	6.8134e-05	0	1.16527e-05	1.39697e-05	5.31996e-06	4.28122e-05	1.95204e-05	3.26015e-05	1.66171e-05	1.67161e-05	1.27572e-05	4.60599e-05	2.11203e-05	1.93434e-05	5.02756e-05	0.000195786	0	4.06655e-06	0	0.000195786	1.16527e-05	0
ARAP2	1.36645e-05	1.60777e-05	5.73915e-07	3.6991e-05	5.13354e-05	6.81097e-05	2.15095e-05	1.28531e-05	0	0	2.17851e-05	6.54917e-05	4.28831e-05	1.51433e-05	3.8895e-05	3.69758e-06	3.38833e-06	4.38882e-05	7.90019e-05	5.03418e-05	0	0	5.72344e-06	2.36658e-05	0	0.000110186	0	2.36658e-05	2.17851e-05	0
TPR	9.63496e-05	0.000166357	0.000111135	0.000100388	8.09161e-05	0.000415261	0.000120753	0.000102945	3.82448e-05	0.000115366	0.000176147	0.000104466	7.28746e-05	0.000204084	8.03764e-05	0.000201195	2.62179e-05	0.000230648	0.000125661	0.000172375	0.00016231	9.74182e-05	1.91621e-05	0.000172288	7.30473e-05	9.33621e-05	0.000115366	0.000172288	0.000176147	7.30473e-05
CP	2.54258e-06	1.07086e-05	3.17058e-06	0	4.73028e-06	0	1.62232e-05	3.86044e-06	0	0	0	1.22896e-05	2.06962e-05	1.60782e-05	4.27917e-06	4.36627e-05	0.000974329	0	3.29762e-05	7.7926e-05	4.71794e-05	7.33736e-06	5.25072e-06	1.9718e-05	0	3.2453e-05	0	1.9718e-05	0	0
KIAA0556	4.30897e-06	1.79001e-05	6.17128e-07	0	0	0	3.2477e-06	2.90414e-05	0	1.32662e-05	0	0	2.63462e-05	9.53344e-06	3.53172e-06	7.17687e-06	1.94787e-07	0	1.13389e-05	3.33009e-06	0	0	0	0	0	1.65302e-05	1.32662e-05	0	0	0
DTNBP1	2.73521e-05	3.92382e-05	1.17966e-05	2.57106e-05	2.66189e-05	3.25365e-05	5.96025e-05	1.80631e-05	4.84922e-05	1.32247e-05	1.86023e-05	2.8214e-05	4.70724e-05	7.59915e-06	2.6419e-05	6.12964e-05	1.43275e-06	8.15727e-06	1.97435e-05	1.13106e-05	3.37075e-06	2.94833e-05	1.18292e-05	0.000109752	0	8.42357e-06	1.32247e-05	0.000109752	1.86023e-05	0
C12orf4	2.56788e-05	7.43665e-06	3.00778e-05	2.40958e-05	1.29414e-05	0	2.38958e-05	1.14281e-05	0	1.53186e-05	7.23003e-06	2.39717e-05	2.53386e-05	8.79055e-06	1.11404e-05	1.42783e-05	2.50033e-06	8.7108e-06	8.21059e-06	3.09086e-05	9.83092e-06	1.50941e-05	2.41052e-05	8.921e-06	3.97583e-05	1.40651e-05	1.53186e-05	8.921e-06	7.23003e-06	3.97583e-05
SCML1	1.68017e-05	1.53039e-05	7.49516e-06	1.00886e-05	1.40262e-05	0	2.0061e-05	0	0	3.63586e-05	1.68188e-05	4.20636e-05	1.71593e-05	1.21279e-05	2.56981e-05	2.5483e-06	8.78324e-06	5.9561e-06	0	4.3743e-05	2.15934e-05	0	0	1.52835e-05	0	6.44995e-06	3.63586e-05	1.52835e-05	1.68188e-05	0
WWC3	8.868e-06	2.57642e-05	6.13357e-05	1.77867e-05	0	0	6.5538e-05	5.18068e-05	3.76478e-05	8.05551e-05	3.90247e-06	9.46029e-06	1.54222e-05	5.5611e-05	0	7.63147e-05	4.07712e-06	1.31996e-05	4.71054e-05	3.14518e-05	2.38257e-05	2.82782e-05	2.25001e-05	2.38949e-05	1.07167e-05	7.38019e-06	8.05551e-05	2.38949e-05	3.90247e-06	1.07167e-05
ARHGAP6	6.55139e-06	2.95883e-06	1.13186e-05	0	0	0	7.26621e-05	2.47893e-05	0	3.15908e-05	0	0	6.34318e-07	0	0	6.25429e-06	0	0	0	6.1762e-06	5.4404e-06	3.70543e-06	0	1.71204e-05	0	8.25696e-06	3.15908e-05	1.71204e-05	0	0
FAM184B	6.62191e-06	7.70908e-06	6.67656e-06	5.2054e-06	0	0	5.98451e-06	2.99961e-05	0	0	1.05719e-05	1.00037e-05	6.71028e-06	1.54007e-06	0	3.03998e-06	7.66491e-06	0	1.1021e-05	3.27458e-06	0	0	3.17705e-05	0	0	1.61397e-06	0	0	1.05719e-05	0
MAP4	6.7056e-05	6.73632e-05	0.000229144	7.68869e-05	6.96679e-05	7.78437e-05	0.000217722	0.000177138	6.4429e-05	0.000303128	0.000121896	3.26048e-05	3.85427e-05	0.000178784	5.31688e-05	0.000117978	1.70601e-05	5.03488e-05	4.83319e-05	0.00032667	7.52228e-05	0.000262943	4.54036e-05	6.98412e-05	7.50253e-05	0.000138154	0.000303128	6.98412e-05	0.000121896	7.50253e-05
GOPC	4.25818e-06	1.26027e-05	7.67307e-06	4.49162e-06	0	0	3.35876e-05	3.1378e-05	3.61766e-05	4.30606e-05	2.15332e-05	1.48695e-05	1.61471e-05	1.29605e-05	1.95921e-05	6.38952e-06	2.39597e-06	0	1.50932e-05	1.01032e-05	3.05595e-05	2.14984e-05	1.41924e-05	2.55135e-05	4.86311e-05	5.16823e-06	4.30606e-05	2.55135e-05	2.15332e-05	4.86311e-05
USP28	9.22935e-06	1.19867e-05	7.53539e-06	1.46559e-05	8.18773e-06	2.85177e-05	3.20793e-05	1.63152e-05	4.62289e-06	1.70999e-05	7.98212e-06	0	1.17115e-05	4.97785e-06	1.49479e-05	3.03998e-06	3.8819e-06	0	6.15976e-05	0	0	3.36286e-06	1.53846e-05	3.38713e-05	0	5.62875e-06	1.70999e-05	3.38713e-05	7.98212e-06	0
HDAC9	1.338e-05	2.43969e-06	1.1724e-05	3.46747e-05	0	0	9.01291e-06	0	2.78167e-05	2.63546e-05	9.21862e-05	3.32232e-05	4.0559e-05	6.86917e-07	4.44086e-05	9.817e-06	5.18444e-07	5.9561e-06	2.65134e-05	0	1.0829e-05	3.65017e-05	9.94528e-05	5.69204e-05	0.000142497	6.47136e-07	2.63546e-05	5.69204e-05	9.21862e-05	0.000142497
TSPAN17	5.80776e-06	2.25891e-05	1.47551e-05	1.81348e-05	3.24385e-05	7.62419e-05	2.80346e-05	1.04866e-05	1.06005e-05	0	9.8783e-06	0	5.51936e-06	1.51004e-05	2.85536e-05	1.965e-06	8.41476e-06	0	1.98853e-05	8.04001e-06	0	0	0	0	0	2.79413e-05	0	0	9.8783e-06	0
NOP16	1.62213e-05	4.01381e-05	2.67985e-05	7.75284e-06	2.13799e-05	2.693e-05	3.81961e-05	8.12196e-06	0	0	1.29974e-05	1.87109e-05	2.34514e-05	3.83411e-05	2.37771e-05	3.00138e-05	1.19951e-05	4.37002e-05	2.027e-05	0.000132973	0.000108975	2.49884e-05	7.56372e-06	7.63126e-06	4.4611e-05	5.03819e-05	0	7.63126e-06	1.29974e-05	4.4611e-05
RRM2B	4.38337e-05	3.44834e-05	3.56096e-05	1.62052e-05	0	0	1.35415e-05	1.33121e-05	0	6.10819e-05	4.28728e-05	6.85303e-06	1.38533e-05	1.1518e-05	2.11787e-05	1.12824e-05	1.33241e-05	0	8.13273e-06	1.98436e-06	1.36256e-05	4.1692e-05	9.04977e-06	3.66703e-05	3.00781e-05	8.07753e-06	6.10819e-05	3.66703e-05	4.28728e-05	3.00781e-05
ZNF800	1.68734e-05	3.70043e-05	4.02929e-05	1.59956e-05	1.76472e-05	2.58167e-05	2.17797e-05	3.52935e-05	2.00076e-05	5.5452e-06	2.30927e-05	1.67282e-05	2.7434e-05	5.2716e-05	1.64046e-05	3.30192e-05	4.86974e-06	3.77963e-05	4.13186e-05	2.88941e-05	5.16199e-05	1.12958e-05	4.1365e-05	3.10547e-05	2.15561e-05	6.60696e-05	5.5452e-06	3.10547e-05	2.30927e-05	2.15561e-05
SNX29	2.39455e-05	9.03049e-06	1.10489e-05	2.64646e-05	3.59711e-05	0	5.63635e-05	1.52727e-05	0	8.93431e-06	5.09871e-06	4.98522e-05	1.99744e-05	1.62851e-05	5.41623e-05	4.49425e-05	1.09269e-06	3.47726e-05	2.46671e-05	1.639e-05	7.78331e-06	5.66243e-05	4.6734e-05	1.38889e-05	6.29347e-05	3.60555e-06	8.93431e-06	1.38889e-05	5.09871e-06	6.29347e-05
MRPS10	3.24454e-05	5.62354e-05	6.27735e-05	3.84155e-05	5.8012e-06	2.57959e-05	2.83683e-05	1.50982e-05	8.00434e-05	8.57759e-05	3.39279e-05	3.52813e-05	5.79718e-05	4.19628e-05	4.78826e-05	7.2634e-05	3.04189e-05	7.19896e-05	5.65982e-05	6.19871e-05	3.4181e-05	5.13143e-05	2.17975e-05	4.0998e-05	6.03685e-05	3.22395e-05	8.57759e-05	4.0998e-05	3.39279e-05	6.03685e-05
RSF1	0.00026077	0.000209866	0.000164452	0.000329388	0.000294923	0.000317577	0.000215144	0.000208401	0.000253612	0.000194971	0.000170651	0.000214385	0.000231898	0.000315374	0.000220759	0.000276692	7.04222e-05	0.000549132	0.000393616	0.000180772	0.00027958	0.000346871	0.000297639	0.000319979	0.00023523	0.00021115	0.000194971	0.000319979	0.000170651	0.00023523
VPS13D	2.07298e-05	2.51119e-05	1.58327e-05	2.8775e-05	3.59381e-05	1.02238e-05	2.01919e-05	1.72193e-05	1.51763e-05	1.05537e-05	2.31267e-05	2.89952e-05	1.13261e-05	3.02287e-05	4.43457e-05	6.02801e-05	8.59049e-06	4.31158e-05	1.96995e-05	4.24459e-05	4.67401e-05	5.29553e-05	2.03617e-05	0	6.37105e-06	4.97258e-05	1.05537e-05	0	2.31267e-05	6.37105e-06
CELF2	0.00014117	2.04908e-05	5.2374e-06	0.000144738	6.99826e-05	0.000240148	1.21368e-05	3.8626e-05	6.6175e-05	3.26217e-06	0.000106477	0.000243509	0.000129045	7.75739e-06	0.000307087	1.00745e-05	1.74895e-06	0.000255993	0.00028045	9.86388e-06	0.000102155	6.99511e-05	6.95551e-05	0.000145378	0.000102872	0	3.26217e-06	0.000145378	0.000106477	0.000102872
FAM120A	0.000116268	0.000116069	0.000106127	0.000130408	0.000130477	4.73259e-05	0.000199787	8.31471e-05	0.00011435	5.52207e-05	0.000149798	0.000121332	0.000119438	6.76088e-05	0.00011393	8.10113e-05	4.88042e-05	7.46112e-05	8.09815e-05	0.000169817	2.5882e-05	4.32828e-05	8.29329e-05	5.93692e-05	0.000134161	9.89552e-05	5.52207e-05	5.93692e-05	0.000149798	0.000134161
R3HDM1	1.24682e-05	9.37811e-06	3.78936e-05	3.74569e-05	5.44206e-06	3.63382e-05	3.71463e-06	0	3.81467e-05	3.69991e-05	3.05574e-05	1.43589e-05	5.54284e-06	2.4736e-05	6.26126e-06	2.9151e-05	5.43617e-06	5.51627e-05	3.75284e-05	6.70979e-06	0	1.13394e-05	3.49969e-06	7.32695e-05	3.34404e-05	4.67623e-06	3.69991e-05	7.32695e-05	3.05574e-05	3.34404e-05
ERCC8	6.10202e-06	1.97935e-06	3.22734e-06	9.61271e-06	0	0	8.91599e-06	1.59154e-05	0	1.78469e-05	2.32062e-06	2.44351e-06	0	9.44716e-06	1.4939e-06	3.49186e-06	8.82955e-07	0	2.06265e-05	2.46244e-05	0	1.34279e-05	1.76238e-05	0	0	1.68274e-05	1.78469e-05	0	2.32062e-06	0
H6PD	2.77848e-05	2.98358e-05	1.7794e-05	2.37207e-05	4.79795e-05	5.2344e-05	5.81896e-05	9.87748e-05	6.68083e-06	0	3.27275e-05	3.49113e-05	5.30868e-05	1.88966e-05	3.86522e-06	3.1371e-05	4.26312e-05	1.79021e-05	6.17686e-05	3.34375e-05	7.60354e-05	1.1203e-05	0	0	0	0.000113493	0	0	3.27275e-05	0
VAMP3	0.000144468	5.45154e-05	0.000102453	8.49895e-05	0.000113191	2.17801e-05	0.0001513	9.64693e-05	1.91685e-05	0.000138248	0.000168907	6.1946e-05	9.70092e-05	0.000143952	5.19573e-05	0.000127181	3.21743e-05	7.89934e-05	3.40559e-05	0.000159169	0.000134062	0.00015848	4.88566e-05	3.83493e-05	1.07167e-05	8.4905e-05	0.000138248	3.83493e-05	0.000168907	1.07167e-05
PER3	2.10094e-05	1.05873e-05	2.22106e-05	3.44032e-06	0	0	0	5.02704e-05	0	1.53186e-05	1.9266e-06	9.82027e-06	2.46377e-05	1.04841e-05	0	3.75904e-05	7.92676e-06	5.28213e-06	0	1.40923e-05	5.72132e-05	1.89935e-05	0	0	0	2.91227e-05	1.53186e-05	0	1.9266e-06	0
UTS2	0	0	0	0	0	0	0	0	0	0	0	0	1.40415e-06	0	3.67934e-06	0	0	0	1.50815e-05	0	0	0	0	0	0	0	0	0	0	0
LTBP1	9.86677e-06	9.05802e-06	0.000525956	1.46872e-06	0	0	0.000129585	0.000231538	0	0.000173971	0	0	1.11293e-06	3.39922e-05	0	1.4859e-05	9.09156e-06	0	0	8.24164e-05	0.000602827	0.000210413	0	0	0	0	0.000173971	0	0	0
RCN1	1.43517e-05	8.44459e-05	0.000133403	2.70252e-05	1.87615e-05	1.52662e-05	8.7403e-05	0.000145776	9.01304e-05	5.88924e-05	9.23983e-06	2.99517e-05	3.9516e-05	0.000114956	1.59254e-05	0.000131808	4.37465e-05	5.90786e-05	2.6295e-05	0.000119564	0.000102947	4.89459e-05	1.84647e-05	0	0	6.64485e-05	5.88924e-05	0	9.23983e-06	0
ELN	0	1.14932e-07	5.83993e-05	0	6.50727e-06	0	5.23374e-05	0.000276239	0	1.281e-05	0	0	0	7.19363e-06	0	0	1.29635e-06	0	0	6.95154e-05	9.86894e-05	0.00011762	0	0	0	0	1.281e-05	0	0	0
RFC2	1.37684e-05	2.02911e-05	3.14081e-06	6.33845e-06	1.40288e-05	0	1.45494e-05	6.55098e-06	5.4484e-06	2.80647e-05	7.73573e-05	2.22202e-05	1.50826e-05	1.47604e-05	1.33211e-05	2.51637e-05	1.04214e-05	9.91473e-06	3.1289e-05	7.52144e-06	1.18217e-05	3.96535e-05	0	0.000158206	7.573e-06	7.65939e-06	2.80647e-05	0.000158206	7.73573e-05	7.573e-06
ARID1B	2.89094e-05	5.08622e-05	3.88978e-05	2.9346e-05	3.07132e-05	7.49181e-05	3.91306e-05	8.95318e-06	1.6645e-05	6.06867e-05	5.44767e-05	2.44996e-05	2.61217e-05	6.37406e-05	5.65703e-05	5.09377e-05	1.0815e-05	7.87629e-05	6.2721e-05	4.0513e-05	6.83763e-05	6.99064e-05	5.48809e-05	3.42095e-05	7.86842e-05	8.10476e-05	6.06867e-05	3.42095e-05	5.44767e-05	7.86842e-05
CLPTM1L	4.37481e-05	7.70838e-05	6.13425e-05	3.15436e-05	4.55733e-05	0	3.31915e-05	8.15425e-05	0.000270602	0.000127554	5.02202e-05	3.12324e-05	2.81648e-05	1.88809e-05	3.56513e-05	4.98827e-05	1.70441e-05	2.13725e-05	2.72739e-05	2.69288e-05	7.27273e-06	3.34098e-05	0.000389449	0.000155509	8.03319e-05	2.60786e-05	0.000127554	0.000155509	5.02202e-05	8.03319e-05
NEDD4L	2.58956e-05	5.96936e-05	1.82564e-06	1.48977e-05	1.61731e-05	1.40586e-05	2.22052e-05	0	4.35299e-05	0	5.0519e-05	1.30698e-05	4.12237e-05	2.66209e-05	8.02688e-06	1.07405e-05	3.60933e-05	0	9.2854e-06	4.72166e-05	1.45964e-05	0	3.49969e-06	0	0	9.04882e-05	0	0	5.0519e-05	0
HEXB	0.000262896	7.00609e-05	0.000189212	0.000181489	0.000206675	5.48297e-05	3.55536e-05	0.000228057	4.90163e-05	5.95085e-05	0.000204822	0.000113099	9.90499e-05	8.86012e-05	0.000192475	0.000199933	4.57709e-05	0.000136616	5.11115e-05	6.62374e-05	0.000236276	5.3042e-05	9.27528e-05	4.76701e-05	2.00435e-05	9.46748e-05	5.95085e-05	4.76701e-05	0.000204822	2.00435e-05
JKAMP	3.37546e-05	4.02226e-05	8.22334e-05	4.18639e-05	5.89679e-05	2.21718e-05	5.07021e-05	3.17117e-05	1.42401e-05	1.14869e-05	6.5585e-05	2.97072e-05	1.18829e-05	2.94089e-05	2.69271e-05	2.23591e-05	1.18163e-05	0	2.74506e-05	7.07514e-06	3.38164e-05	4.23855e-05	7.43676e-05	0	3.19029e-05	1.45176e-05	1.14869e-05	0	6.5585e-05	3.19029e-05
DKK3	1.19732e-05	1.06553e-05	0.000773807	0	0	0	2.20261e-05	0.000484508	0	0.000755745	0	0	9.62501e-07	9.88873e-05	0	1.539e-06	3.46915e-07	3.76102e-06	9.32918e-06	2.35816e-05	0.000180207	8.83765e-05	0	0	0	0	0.000755745	0	0	0
ARHGEF5	7.76869e-07	3.26398e-05	2.62931e-06	0	0	0	1.80563e-06	0	4.62289e-06	0	1.55403e-05	5.67617e-06	8.70882e-06	2.24346e-06	0	0	3.65664e-06	0	0	0	0	0	5.13505e-06	0	0	1.06627e-05	0	0	1.55403e-05	0
NFE2L3	1.43061e-05	2.65157e-05	1.2132e-05	5.3288e-05	1.34712e-05	3.10489e-05	0	8.27932e-06	3.23986e-06	0	1.28888e-05	1.42839e-05	1.79879e-05	6.52901e-06	2.4896e-05	0	0	4.74518e-06	5.97086e-06	1.13312e-05	0	0	2.87241e-06	0	8.16125e-05	1.03153e-05	0	0	1.28888e-05	8.16125e-05
MCUR1	2.01454e-05	4.92155e-05	2.66304e-05	1.48679e-05	0	4.54664e-05	8.96432e-06	2.03932e-05	3.01457e-05	5.85887e-05	1.38787e-05	0.000103781	4.90078e-05	2.30906e-05	2.22224e-05	3.10671e-05	2.91017e-05	5.71892e-05	0	2.56371e-05	5.7501e-06	8.91518e-05	2.28807e-05	0	8.82897e-05	3.64127e-05	5.85887e-05	0	1.38787e-05	8.82897e-05
LIMA1	2.40045e-05	9.07516e-05	0.000126046	3.65861e-05	2.322e-05	2.82813e-05	0.000130746	0.000319951	1.30632e-05	0.000122972	7.16981e-05	1.34784e-05	2.45497e-05	0.000170497	1.42661e-05	0.000171655	9.55934e-06	1.30255e-05	2.98545e-05	0.000188406	0.000175122	3.46464e-05	1.3885e-05	3.0567e-05	6.28968e-05	4.92975e-05	0.000122972	3.0567e-05	7.16981e-05	6.28968e-05
LETMD1	1.26e-05	3.24118e-05	3.20607e-05	3.72529e-05	6.2111e-06	1.28118e-05	4.13445e-06	1.53583e-05	3.29874e-05	3.16585e-05	8.01748e-06	1.71058e-05	1.75726e-05	2.63684e-05	1.70364e-05	2.316e-05	7.43771e-06	3.37468e-05	3.03148e-06	4.87668e-05	3.77185e-05	1.65528e-06	8.28644e-06	5.27144e-05	2.57202e-05	3.34532e-05	3.16585e-05	5.27144e-05	8.01748e-06	2.57202e-05
MAPK9	2.46167e-05	2.60319e-05	2.4155e-05	1.2824e-05	1.27668e-05	1.5287e-05	6.61252e-05	3.37431e-05	2.57302e-05	3.74154e-05	8.20568e-06	1.42173e-05	3.69755e-05	1.676e-05	8.88571e-06	1.21057e-05	7.31108e-06	4.60588e-05	4.39122e-05	1.75252e-05	2.61057e-05	1.81704e-05	5.46944e-06	0	4.05497e-05	1.61073e-05	3.74154e-05	0	8.20568e-06	4.05497e-05
BCAR1	2.17607e-06	5.15748e-05	6.81593e-05	7.41581e-06	3.05312e-06	0	8.75821e-05	6.29534e-05	0	0.000109594	2.09455e-05	0	1.46377e-06	5.5341e-05	1.93575e-06	5.39578e-05	6.89117e-06	0	0	4.84457e-05	5.25596e-05	5.90034e-05	0	0	0	9.78899e-05	0.000109594	0	2.09455e-05	0
FAM160A2	7.1346e-06	2.49239e-05	7.93434e-06	8.10306e-06	9.3557e-06	1.56708e-05	2.33076e-05	9.12905e-06	0	2.55758e-05	0	0	7.43212e-06	1.00789e-05	8.28978e-06	7.4678e-06	7.06649e-06	2.65834e-06	4.76135e-05	0	0	2.46607e-05	1.9695e-05	1.38889e-05	2.24739e-05	4.15253e-05	2.55758e-05	1.38889e-05	0	2.24739e-05
HERPUD1	0.000748012	0.000140986	0.000246894	0.00104403	0.000343067	0.00018151	0.000211774	0.000130965	0.00279457	0.00014617	0.000288858	0.000464396	0.000368884	0.000134851	0.000713537	0.000146996	9.38178e-05	0.000246612	0.000192947	0.000173379	0.000127125	7.96226e-05	0.00339172	0.000349309	0.000291067	0.000122768	0.00014617	0.000349309	0.000288858	0.000291067
PIK3CB	3.38532e-05	3.67388e-05	1.20558e-05	1.89361e-05	7.47648e-05	1.66953e-05	0	2.20567e-06	1.29858e-05	4.78627e-05	1.2482e-05	2.34586e-05	1.27991e-05	1.44711e-05	3.21645e-05	7.75794e-06	6.21828e-06	6.24654e-05	0	1.49131e-05	0	1.76536e-05	4.28493e-05	1.43462e-05	5.30394e-05	4.7249e-05	4.78627e-05	1.43462e-05	1.2482e-05	5.30394e-05
CYBA	0.000582785	0.0002451	0.00010135	0.000356697	0.000642054	0.000171203	9.13664e-05	0.000122401	0.00142239	4.67986e-05	0.000625605	0.000664109	0.00109928	9.59981e-05	0.000390519	0.000200614	3.15788e-05	0.000759539	0.000241905	0.000151955	0.000161026	2.12931e-05	0.00109943	0.00060959	0.000185733	0.000128578	4.67986e-05	0.00060959	0.000625605	0.000185733
THOC3	9.38689e-06	1.69615e-05	7.80417e-06	1.84008e-06	3.97163e-05	2.73967e-05	1.83223e-06	2.20185e-05	0	1.37182e-05	4.50404e-05	1.96863e-05	4.66486e-06	6.50666e-06	1.04342e-05	0	7.7429e-06	8.9113e-06	6.50618e-06	0	1.53563e-05	2.19645e-05	8.38307e-07	1.94642e-05	0	1.30712e-05	1.37182e-05	1.94642e-05	4.50404e-05	0
HEBP2	4.48654e-05	0.00015523	6.14739e-05	7.35194e-05	3.58305e-05	6.62711e-05	0.000121748	2.12987e-05	0.000104832	8.94932e-05	0.000149328	1.2302e-05	2.93606e-05	8.98327e-05	9.19917e-05	4.47779e-05	0.000118329	0.000105405	9.46884e-05	6.52797e-05	2.20257e-05	0.000173025	5.51912e-05	8.921e-06	4.29798e-05	0.000116311	8.94932e-05	8.921e-06	0.000149328	4.29798e-05
MPHOSPH9	1.5843e-05	7.91167e-06	6.91233e-07	1.79319e-05	2.01564e-05	6.64849e-06	0	0	0	2.33575e-06	6.8278e-05	1.47182e-05	3.04003e-06	1.14488e-05	8.58451e-06	8.88966e-06	3.77124e-06	8.15727e-06	2.10145e-05	6.23914e-06	0	0	8.11425e-06	3.16683e-05	6.70592e-05	1.85938e-06	2.33575e-06	3.16683e-05	6.8278e-05	6.70592e-05
PLEKHA5	1.7304e-05	5.58734e-05	2.40973e-05	1.1339e-05	0	0	8.00717e-06	2.88584e-05	0	9.12276e-06	0	1.08134e-05	1.51662e-05	3.39534e-05	2.00256e-05	2.17892e-05	9.29341e-06	2.79705e-06	0	1.86336e-05	3.54019e-05	1.05807e-05	0	0	8.30336e-05	0.000102336	9.12276e-06	0	0	8.30336e-05
PRSS8	1.74407e-06	0.000140052	0	1.33988e-06	0	3.13853e-05	0	0	3.03003e-06	0	5.59918e-05	8.40223e-06	1.65283e-06	3.23942e-06	0	7.32005e-06	1.0842e-05	0	0	5.89081e-06	0	0	0	0	0	9.11011e-05	0	0	5.59918e-05	0
SIKE1	2.63075e-05	2.32145e-05	1.51194e-05	2.31133e-05	6.13047e-06	1.02238e-05	2.38769e-05	4.95395e-06	0	3.58339e-05	3.45579e-05	8.22211e-06	9.42402e-06	2.00019e-05	1.37251e-05	8.12063e-06	8.28881e-06	2.6444e-05	4.63197e-05	2.04361e-05	6.02825e-05	9.00804e-06	3.1782e-05	9.43218e-06	8.14438e-06	2.04966e-05	3.58339e-05	9.43218e-06	3.45579e-05	8.14438e-06
FNIP2	9.99928e-05	4.57082e-05	4.38313e-05	6.00926e-05	4.50556e-05	1.01134e-05	7.37875e-05	6.19565e-05	1.86836e-05	7.296e-05	1.59275e-05	0.000133959	0.000142239	0.00015808	3.49416e-05	3.57867e-05	5.48642e-05	0.000125451	6.43517e-06	0.000144549	1.12498e-05	2.90783e-05	1.00553e-05	3.6952e-05	0.000106546	8.64542e-05	7.296e-05	3.6952e-05	1.59275e-05	0.000106546
MSMO1	1.03098e-05	7.33259e-05	8.2744e-06	1.23136e-05	1.79266e-05	0	6.96228e-05	2.57381e-05	1.51763e-05	6.52435e-06	8.8368e-06	1.87907e-06	1.97602e-05	2.36936e-05	4.75464e-07	3.82357e-05	0.000244125	4.41852e-06	6.81867e-06	0.000117649	0	1.03035e-05	1.14129e-05	1.18329e-05	0	9.01398e-05	6.52435e-06	1.18329e-05	8.8368e-06	0
TTC17	3.64249e-05	7.06334e-05	2.94196e-05	5.9735e-05	3.29465e-05	3.37661e-05	9.37328e-05	4.48462e-05	9.79299e-05	0.000177944	4.98e-05	7.12685e-05	5.38883e-05	7.21627e-05	3.53345e-05	6.83208e-05	2.98514e-05	2.36304e-05	3.47094e-05	8.93409e-05	3.63633e-05	3.54377e-05	2.65546e-05	3.30836e-05	0	8.53947e-05	0.000177944	3.30836e-05	4.98e-05	0
FOXN3	0.000148234	2.88867e-05	7.71858e-05	0.000155804	0.000111897	8.01394e-05	0.000102423	9.24409e-05	4.18201e-05	7.8733e-05	5.44932e-05	0.000140705	0.000101006	7.36028e-05	0.000187722	7.54104e-05	4.77783e-05	0.000169103	0.000153081	6.80104e-05	1.98158e-05	7.52573e-05	8.15394e-05	0.000155598	0.000148856	1.69299e-05	7.8733e-05	0.000155598	5.44932e-05	0.000148856
AKR7A2	2.39227e-05	4.22592e-05	1.90948e-05	4.66061e-05	4.64011e-06	5.00682e-05	2.32371e-05	4.86398e-05	4.03971e-05	0.000123089	4.60501e-05	3.92621e-05	2.48981e-05	3.17413e-05	4.83245e-05	3.89052e-05	7.45715e-05	3.80946e-05	1.71541e-05	7.6198e-06	7.05409e-05	3.25141e-05	3.59688e-05	6.33093e-05	5.0762e-05	3.22924e-05	0.000123089	6.33093e-05	4.60501e-05	5.0762e-05
MRTO4	2.44653e-05	2.72861e-05	2.13074e-05	5.39666e-05	2.48524e-05	8.09569e-05	8.28267e-06	3.86353e-05	0	2.27772e-05	8.61602e-05	7.09522e-06	2.56746e-05	2.77447e-05	2.0511e-05	3.78339e-05	1.49569e-05	4.73141e-05	3.05563e-05	4.88775e-05	2.00511e-05	3.0392e-06	1.34104e-05	1.52416e-05	7.573e-06	4.68716e-05	2.27772e-05	1.52416e-05	8.61602e-05	7.573e-06
USE1	1.43072e-05	2.77601e-05	1.86025e-05	1.12243e-05	2.78038e-05	0	4.40861e-05	4.00696e-05	0	1.71202e-05	2.65565e-05	2.99644e-05	6.06082e-06	1.84395e-05	1.34811e-05	5.22664e-05	2.32596e-05	9.64041e-06	3.90654e-05	2.10979e-05	2.66303e-05	2.57085e-05	2.07021e-05	3.58423e-05	0	5.04503e-06	1.71202e-05	3.58423e-05	2.65565e-05	0
NRIP2	1.94092e-06	0	1.01138e-05	0	0	0	0	0	0	0	0	0	0	0	0	0	2.5422e-06	0	0	0	0	0.000179126	0	0	0	0	0	0	0	0
LAMA3	0	1.8096e-05	1.65667e-06	0	0	0	0	2.71365e-06	0	5.5452e-06	1.19692e-05	0	1.82025e-06	6.73311e-06	0	0	1.79067e-06	0	0	2.73e-05	0	1.79858e-05	0	0	0	2.84907e-05	5.5452e-06	0	1.19692e-05	0
AP5M1	8.79506e-06	2.02711e-05	3.09393e-05	1.61544e-05	4.39827e-06	0	1.56181e-05	1.47808e-05	0	0	2.27814e-05	4.08711e-05	1.13004e-05	2.07948e-05	1.81677e-05	2.89271e-05	8.35294e-06	5.37822e-06	8.65836e-06	2.4607e-05	2.12902e-05	1.68684e-05	3.55963e-05	0	0	7.40285e-06	0	0	2.27814e-05	0
ANAPC4	2.19208e-05	1.46132e-05	1.44223e-05	8.8968e-07	1.51871e-05	0	2.23442e-05	2.33008e-05	0	8.22477e-06	2.12737e-05	3.10187e-05	1.84901e-05	2.31568e-05	4.66171e-05	2.5725e-05	3.41118e-06	0	2.64562e-05	2.3161e-05	1.45455e-05	0	8.62366e-06	1.91736e-05	1.54493e-05	5.08911e-05	8.22477e-06	1.91736e-05	2.12737e-05	1.54493e-05
TRAPPC3	3.15156e-05	4.53301e-05	5.10349e-05	2.15651e-05	3.7727e-05	1.23812e-05	4.24652e-05	1.81814e-05	5.76824e-05	5.51745e-05	5.51499e-05	1.95142e-05	3.19969e-05	2.17204e-05	4.86985e-05	3.33687e-05	2.49053e-05	2.96595e-05	3.38343e-05	2.53591e-05	2.63102e-05	1.60043e-05	7.24033e-05	3.99719e-05	5.58948e-05	3.07939e-05	5.51745e-05	3.99719e-05	5.51499e-05	5.58948e-05
THRAP3	7.4964e-05	8.09225e-05	0.000114049	0.000118425	7.31537e-05	0.000100176	5.49144e-05	0.000124259	2.84482e-05	0.000152112	0.000112888	4.85634e-05	9.79343e-05	7.84106e-05	8.87607e-05	0.000123098	2.8413e-05	6.80586e-05	0.000180279	0.000116029	6.44512e-05	6.98549e-05	5.0205e-05	9.98734e-05	8.42049e-05	0.000134263	0.000152112	9.98734e-05	0.000112888	8.42049e-05
PHPT1	7.6974e-05	0.000113528	0.000143742	7.51033e-05	1.85565e-05	4.51647e-05	0.000127768	2.70065e-05	0.000213477	0.000178737	4.32565e-05	6.35751e-05	3.09946e-05	4.47248e-05	3.68334e-05	5.44855e-05	3.03235e-05	5.41487e-05	2.2615e-05	7.72432e-05	0.000187912	0.000117438	0.000124334	0.000130485	8.24975e-05	7.81105e-05	0.000178737	0.000130485	4.32565e-05	8.24975e-05
ARID4B	0.00010027	0.000104438	7.22158e-05	8.41527e-05	3.16402e-05	4.48497e-05	0.000177533	5.24442e-05	7.33239e-05	7.43219e-05	0.000141874	7.10369e-05	0.000106977	8.54416e-05	5.76706e-05	0.000123026	2.00135e-05	0.000108029	0.000246201	0.00025645	5.6153e-05	2.27251e-05	6.14887e-05	9.86553e-05	9.34242e-05	0.000148437	7.43219e-05	9.86553e-05	0.000141874	9.34242e-05
OPN3	5.98863e-05	3.91308e-05	2.44283e-05	4.86318e-05	4.45361e-05	8.97957e-05	2.51551e-05	4.34531e-06	0	1.74124e-05	1.45076e-05	5.39393e-05	4.22179e-05	3.31849e-05	4.88255e-05	0	1.14649e-05	0.000110662	3.6438e-05	3.4125e-05	0	2.20818e-05	8.38307e-07	4.30194e-05	0	8.99279e-05	1.74124e-05	4.30194e-05	1.45076e-05	0
SDCCAG8	7.95481e-05	4.1569e-05	2.31534e-05	6.54484e-05	4.84541e-05	0	0.000106237	9.40959e-06	3.90098e-05	1.75261e-05	4.50289e-05	2.54994e-05	4.46512e-05	4.14545e-05	4.62552e-05	2.935e-05	9.22516e-06	4.65996e-05	2.25617e-05	2.13833e-05	0.000102525	3.32588e-06	3.37261e-05	3.2617e-05	1.98602e-05	3.67092e-05	1.75261e-05	3.2617e-05	4.50289e-05	1.98602e-05
HHAT	2.10096e-06	3.00241e-06	8.21561e-06	0	0	0	0	5.05685e-05	0	0	1.66012e-05	0	5.47718e-06	2.61944e-06	0	3.42703e-06	1.92132e-06	6.18257e-06	0	0	0	5.93099e-06	0	0	0	1.22356e-05	0	0	1.66012e-05	0
KIF1B	6.63191e-05	3.93655e-05	5.07904e-05	3.94785e-05	4.89678e-05	7.27246e-06	3.87963e-05	1.73568e-05	0	6.15548e-05	0.000112928	5.91978e-05	6.41148e-05	4.23742e-05	3.71075e-05	5.74878e-05	1.03533e-05	4.48442e-05	2.55977e-05	1.57219e-05	1.34134e-05	1.39986e-05	1.70561e-05	3.33667e-05	3.58295e-05	5.99237e-05	6.15548e-05	3.33667e-05	0.000112928	3.58295e-05
FOXC1	2.17997e-06	1.24792e-05	3.69214e-05	6.94927e-07	0	0	7.32247e-05	3.58379e-05	0	7.6145e-05	0	0	6.37068e-06	0.000200595	0	6.32989e-05	2.06412e-06	4.52929e-06	1.90201e-05	5.31024e-05	2.1645e-05	0.000210172	0	0	0	1.05877e-06	7.6145e-05	0	0	0
TBC1D22A	3.54097e-05	3.19292e-05	2.45958e-05	2.29849e-05	3.44527e-05	4.41212e-05	5.42954e-05	4.51802e-05	0	9.44124e-05	2.77974e-05	3.60925e-05	5.35853e-05	3.3142e-05	3.77e-05	8.85722e-05	1.05961e-05	2.71931e-05	2.62382e-05	3.83992e-06	0	1.88442e-05	1.82715e-05	0	6.2554e-05	1.37201e-05	9.44124e-05	0	2.77974e-05	6.2554e-05
SYNE2	2.069e-05	0.000138797	0.00011412	1.48199e-05	0	0.000214582	0.000149347	4.81233e-05	0.000107783	0.00021899	0.000116954	2.47988e-05	6.10572e-06	0.000250936	1.00639e-05	0.00019252	9.08081e-06	2.40891e-05	0.000167093	0.00038768	0.000108761	0.000282072	0.000129993	5.67346e-05	0	0.000345753	0.00021899	5.67346e-05	0.000116954	0
ATP9A	1.4062e-06	7.32243e-05	4.71191e-05	0	4.39827e-06	1.00411e-05	0	2.41074e-05	0	3.34614e-05	1.4449e-05	0	2.4481e-06	9.20519e-06	1.58488e-07	9.70793e-06	2.09578e-06	0	0	0	0	0.000115832	5.55001e-06	0	0	5.74139e-05	3.34614e-05	0	1.4449e-05	0
FAM168A	2.40233e-05	1.37563e-05	3.95102e-05	1.41076e-05	8.76609e-06	0	0	5.41649e-05	9.05256e-06	3.97639e-05	1.23845e-05	2.00161e-05	3.3745e-05	2.62187e-05	1.27344e-05	1.0862e-05	6.24071e-06	3.67248e-05	2.30667e-05	1.08647e-05	2.03376e-05	3.8385e-05	4.24052e-06	1.18329e-05	3.97583e-05	1.29142e-05	3.97639e-05	1.18329e-05	1.23845e-05	3.97583e-05
GALC	4.06075e-05	4.124e-06	3.04642e-05	1.71886e-05	3.62198e-05	1.02238e-05	1.25058e-05	3.43765e-05	9.05256e-06	1.70207e-05	7.75993e-06	1.3453e-06	2.09702e-05	1.93351e-05	1.8542e-06	2.3286e-05	2.22506e-07	6.1282e-06	4.33581e-05	1.73458e-05	4.46556e-05	4.26345e-06	2.35239e-05	0	3.84474e-05	2.0069e-05	1.70207e-05	0	7.75993e-06	3.84474e-05
NOP58	6.08792e-05	0.000110975	5.83268e-05	6.79417e-05	3.52721e-05	0.000103426	3.96491e-05	0.000115103	0.000121489	4.63202e-05	5.93134e-05	0.000102161	5.5155e-05	0.000101238	9.23382e-05	6.1425e-05	3.43448e-05	3.83734e-05	9.41606e-05	7.11959e-05	8.98155e-05	0.000119958	0.000135902	0.00010608	0.000140501	8.87307e-05	4.63202e-05	0.00010608	5.93134e-05	0.000140501
SZRD1	4.07409e-05	2.61272e-05	5.40807e-05	4.62054e-05	3.62738e-05	3.65816e-05	3.54227e-05	3.37936e-05	3.26094e-05	3.81093e-05	9.98398e-06	0.000105926	5.70824e-05	4.08843e-05	4.63663e-05	5.22601e-05	1.97313e-05	7.32763e-05	2.83034e-05	0.000119818	5.92655e-05	3.70406e-05	5.30497e-05	5.29383e-05	8.21213e-05	8.97453e-05	3.81093e-05	5.29383e-05	9.98398e-06	8.21213e-05
CUL1	4.26998e-05	3.67282e-05	4.57238e-05	4.48629e-05	5.45793e-05	5.88564e-05	6.01251e-05	4.64367e-05	1.59069e-05	3.90443e-05	5.91681e-05	2.25952e-05	5.17397e-05	7.29599e-05	3.06931e-05	4.0629e-05	2.55894e-05	4.58645e-05	5.65008e-05	7.31747e-05	3.71342e-05	6.38716e-05	5.28849e-05	0.000148206	5.23541e-05	4.9322e-05	3.90443e-05	0.000148206	5.91681e-05	5.23541e-05
FAM114A2	1.46998e-05	5.72121e-06	2.09087e-05	2.94106e-05	1.16504e-05	1.56708e-05	4.72084e-05	7.85064e-05	1.2667e-05	1.99267e-05	1.1324e-05	5.84939e-05	2.4279e-05	2.64689e-05	1.76025e-05	2.25237e-05	7.27173e-06	0	2.15206e-05	1.54023e-05	4.79687e-05	1.59956e-05	5.35629e-05	0	9.65848e-06	1.39047e-05	1.99267e-05	0	1.1324e-05	9.65848e-06
CYFIP2	7.7237e-06	6.02516e-05	1.56279e-05	1.30211e-05	8.03187e-06	0.000167808	0	3.90681e-06	1.45592e-05	1.1197e-05	0	3.03591e-05	1.26864e-06	6.01713e-06	1.99894e-05	9.66622e-06	2.56322e-05	6.16825e-05	9.39244e-05	4.1112e-06	0	9.68199e-06	3.34347e-05	7.78174e-05	4.03895e-05	1.37609e-05	1.1197e-05	7.78174e-05	0	4.03895e-05
TAB2	6.35869e-05	3.9455e-05	4.23533e-05	5.94747e-05	6.78218e-05	0.000136645	6.01436e-05	9.94451e-05	2.99725e-05	0	4.35935e-05	5.41004e-05	3.16349e-05	6.71004e-05	8.8406e-05	2.9824e-05	3.63925e-05	5.72382e-05	5.19036e-05	6.41902e-05	5.72084e-05	1.58896e-05	2.84579e-05	0.000149902	6.99401e-05	2.2355e-05	0	0.000149902	4.35935e-05	6.99401e-05
GINM1	3.30999e-05	3.46611e-05	7.93698e-05	2.28366e-05	4.95156e-05	1.37583e-05	6.19419e-05	1.66834e-05	0	0.000112801	2.03721e-05	3.94134e-05	3.69935e-05	0.000113194	4.71391e-05	0.000127444	3.31294e-05	3.60987e-05	1.86092e-05	6.84822e-05	0.000122674	7.57522e-05	2.89729e-05	9.2966e-05	2.10438e-05	8.83268e-05	0.000112801	9.2966e-05	2.03721e-05	2.10438e-05
EIF2AK2	6.51504e-05	6.42503e-05	9.92884e-05	6.24028e-05	6.50644e-05	6.6454e-05	9.78593e-05	7.16486e-05	4.0517e-05	5.46034e-05	1.24881e-05	5.62099e-05	5.89581e-05	7.95655e-05	4.09456e-05	8.23042e-05	1.99524e-05	4.51213e-05	4.45513e-05	8.82135e-05	0.000123101	2.69273e-05	3.32175e-05	1.71204e-05	1.77456e-05	6.06628e-05	5.46034e-05	1.71204e-05	1.24881e-05	1.77456e-05
USP36	5.22989e-05	3.75257e-05	3.21873e-05	4.35607e-05	4.13155e-05	3.67376e-05	5.56545e-06	3.75406e-05	0	4.20965e-05	5.37829e-05	2.66715e-05	2.48723e-05	3.17223e-05	1.77591e-05	6.19435e-05	6.46578e-06	3.91697e-05	0.000112586	5.1207e-05	7.28937e-05	6.17899e-05	0	0	0	4.62023e-05	4.20965e-05	0	5.37829e-05	0
KMT2C	6.24676e-05	8.5066e-05	8.97212e-05	7.15377e-05	8.4598e-05	8.33583e-05	8.66164e-05	3.37287e-05	5.9237e-05	2.23931e-05	4.01994e-05	7.72973e-05	7.32663e-05	0.000110149	6.10501e-05	8.6726e-05	1.48006e-05	0.000158319	6.89939e-05	0.0001292	6.7721e-05	0.000103388	0.000157476	6.84891e-05	5.22594e-05	0.000139194	2.23931e-05	6.84891e-05	4.01994e-05	5.22594e-05
PUM2	5.09303e-05	7.39746e-05	9.04191e-05	3.96975e-05	2.30426e-05	0.000161956	7.79257e-05	2.63874e-05	1.33617e-05	3.87967e-05	7.01011e-05	5.74327e-05	4.18441e-05	3.8378e-05	4.61954e-05	3.22674e-05	3.20029e-05	5.49954e-05	5.47505e-05	0.000128361	0.000137639	6.35281e-05	7.59703e-05	5.27868e-05	0	7.74945e-05	3.87967e-05	5.27868e-05	7.01011e-05	0
MRPL43	5.11593e-05	6.29087e-05	7.5587e-05	4.34299e-05	8.76002e-06	2.61905e-05	0.00013192	4.08769e-05	2.99816e-05	8.25318e-05	5.98235e-05	4.59189e-05	3.97585e-05	3.61939e-05	2.05712e-05	6.65648e-05	5.59288e-05	4.33335e-05	4.33957e-05	4.90177e-05	0	8.75707e-05	9.45167e-05	8.76066e-05	5.28649e-05	4.43735e-05	8.25318e-05	8.76066e-05	5.98235e-05	5.28649e-05
ITIH4	1.00869e-06	8.50624e-06	0	2.21799e-06	1.12407e-05	0	0	0	0	1.77607e-05	1.00851e-05	1.36186e-05	1.80759e-05	6.73615e-06	5.98852e-06	2.31913e-05	0.00051283	0	1.45786e-05	4.52259e-06	1.78569e-05	1.07897e-05	1.12472e-05	0	0	1.2918e-05	1.77607e-05	0	1.00851e-05	0
ITIH1	2.91797e-07	2.00875e-06	0	3.82665e-06	4.21379e-06	0	0	0	0	0	0	1.69699e-05	1.39605e-05	4.225e-06	1.67068e-05	2.33658e-05	0.000588	0	5.65585e-06	1.86737e-05	0	0	8.17461e-06	0	0	2.58124e-06	0	0	0	0
HPF1	1.76496e-05	1.71539e-05	1.68299e-05	7.25485e-06	5.92059e-06	2.85177e-05	5.17724e-05	1.17016e-05	1.34025e-05	1.01141e-05	2.81442e-05	2.44351e-06	9.5942e-06	3.83373e-05	1.37706e-05	2.15366e-05	1.86001e-05	1.92428e-05	9.49091e-06	1.68647e-05	6.3941e-05	2.23928e-05	1.64414e-05	1.02277e-05	0	5.17172e-05	1.01141e-05	1.02277e-05	2.81442e-05	0
ZFR	4.43797e-05	7.3353e-05	6.47113e-05	4.12171e-05	5.4282e-05	3.84161e-05	7.28571e-05	6.4426e-05	3.23986e-06	3.30988e-05	9.59627e-05	8.24356e-05	2.87609e-05	6.14855e-05	5.11086e-05	9.5503e-05	2.32474e-05	5.81128e-05	4.42595e-05	6.84326e-05	6.66295e-05	5.5134e-05	5.1379e-05	3.63879e-05	3.63615e-05	8.82915e-05	3.30988e-05	3.63879e-05	9.59627e-05	3.63615e-05
RC3H2	2.28509e-05	2.6018e-05	2.97569e-05	2.67293e-05	4.01071e-05	5.95564e-05	4.57533e-05	3.81037e-05	1.87652e-05	5.5452e-06	8.53712e-05	8.81176e-06	2.56221e-05	4.59996e-05	5.71251e-05	8.34436e-05	1.05787e-05	2.06336e-05	0.000132451	4.41733e-05	8.90174e-05	1.34483e-05	7.07014e-06	1.52207e-05	1.52438e-05	4.33115e-05	5.5452e-06	1.52207e-05	8.53712e-05	1.52438e-05
IL17RB	0	1.29315e-05	0	0	0	5.69708e-05	0	0	0	0	5.7459e-05	0	0	0	0	0	2.89224e-05	0	0	0	0	0	0	0	0	2.32787e-05	0	0	5.7459e-05	0
TRAF3IP2	1.0647e-05	6.99117e-06	2.61746e-06	0	0	0	1.36863e-05	1.95776e-05	0	1.41675e-05	4.38142e-06	6.14568e-06	0	6.35198e-06	2.17892e-06	9.73481e-06	1.37863e-05	0	0	5.449e-06	1.06088e-05	1.64087e-05	1.17472e-05	0	0	1.81185e-05	1.41675e-05	0	4.38142e-06	0
GYG2	0	5.48646e-06	0	1.58095e-06	0	0	0	0	0	2.33575e-06	4.48173e-06	0	5.82885e-06	0	0	0	2.54931e-05	0	0	0	0	0	0	0	0	0	2.33575e-06	0	4.48173e-06	0
DCBLD2	6.63588e-07	2.80134e-05	6.34573e-05	0	0	0	7.48543e-06	5.19817e-05	0	6.33771e-05	0	0	1.05987e-05	7.88809e-06	0	5.24864e-06	9.37054e-06	0	0	0	9.37508e-05	9.72441e-06	0	0	0	2.80506e-05	6.33771e-05	0	0	0
SOAT1	7.99917e-05	2.07603e-05	7.94247e-06	3.41213e-05	1.60011e-05	0	7.85133e-06	2.27391e-05	3.23986e-06	5.61722e-06	3.19072e-05	5.36106e-05	4.44577e-05	3.18738e-05	3.90364e-05	5.82107e-05	1.25054e-05	3.07569e-06	5.94268e-05	1.35244e-05	4.5401e-05	4.32115e-06	4.63113e-06	2.70536e-05	0	1.51805e-05	5.61722e-06	2.70536e-05	3.19072e-05	0
PKP2	1.85525e-05	2.36902e-05	2.93264e-06	2.38988e-05	3.97486e-05	0	0	0	0	0	9.59205e-06	3.96696e-05	2.03729e-05	3.27341e-06	4.12614e-05	0	2.71521e-05	6.07486e-05	0	0	1.48787e-05	5.21992e-06	2.22542e-05	6.18085e-05	0	5.22205e-05	0	6.18085e-05	9.59205e-06	0
F7	0	4.44798e-06	0	0	0	0	0	0	0	0	0	2.44351e-06	2.10085e-06	4.28945e-06	4.75464e-07	0	0.000106236	0	6.59718e-06	1.97855e-06	0	0	0	0	0	1.39569e-06	0	0	0	0
GDI2	0.00026313	0.000173785	0.000258821	0.000290883	0.000172262	0.000262438	0.000230568	0.000145775	0.000179144	0.000260176	0.000132988	0.000231725	0.000237054	0.000176139	0.000537007	0.000147508	0.000135461	0.000379095	0.0001725	0.000201881	0.000250442	9.85895e-05	0.000166849	0.000421859	0.000342287	0.000181338	0.000260176	0.000421859	0.000132988	0.000342287
PRDM1	0.000101902	4.95439e-06	5.43183e-05	9.53194e-05	1.82016e-05	0.000707269	5.55695e-05	3.51258e-05	0.000414332	5.86193e-05	0.000161736	7.70416e-05	2.79642e-05	2.28296e-05	8.39116e-05	0.000110632	1.77905e-05	1.82149e-05	0.000319953	3.6401e-05	2.14377e-05	0	0.000634209	0.000166556	1.98602e-05	0	5.86193e-05	0.000166556	0.000161736	1.98602e-05
ATG5	1.80874e-05	2.60831e-05	1.16371e-05	2.40456e-05	2.34861e-05	5.50483e-05	4.6708e-05	9.59665e-06	3.81431e-05	3.94525e-05	5.60731e-05	1.85424e-05	3.14818e-05	3.72621e-05	3.67804e-05	3.15212e-05	1.52051e-05	2.98545e-05	1.32731e-05	2.40799e-05	0	2.44634e-05	8.469e-05	4.30041e-05	2.00128e-05	1.22545e-05	3.94525e-05	4.30041e-05	5.60731e-05	2.00128e-05
TMCC3	8.33531e-05	1.09377e-05	2.97806e-06	8.06913e-05	3.1005e-05	2.02815e-05	0.00018854	0	0	0	6.58625e-06	5.83741e-05	3.81534e-05	0.000112443	8.15566e-05	0.000103655	9.91816e-07	4.8762e-05	2.03033e-05	6.8388e-05	0	3.91494e-06	0	1.88444e-05	0	5.50101e-06	0	1.88444e-05	6.58625e-06	0
PITHD1	4.16859e-05	1.17086e-05	2.99209e-05	3.68562e-05	2.04933e-05	7.60909e-05	5.61898e-05	2.66646e-05	1.80678e-05	0	2.44415e-05	2.64043e-05	4.48435e-05	2.97852e-05	1.52748e-05	2.13699e-05	2.30268e-05	0	4.99224e-05	1.88573e-05	0	3.6249e-05	7.31233e-05	8.77381e-05	0	3.43239e-05	0	8.77381e-05	2.44415e-05	0
MTA3	1.39081e-06	2.84293e-05	2.118e-05	1.32266e-05	1.1987e-05	2.72057e-05	2.51693e-06	1.34138e-06	0	3.40481e-05	0	0	1.12613e-06	1.01052e-05	1.04484e-05	2.15678e-05	1.37889e-06	0	0	9.43838e-06	3.75171e-05	2.54372e-05	0	0	0	1.2099e-05	3.40481e-05	0	0	0
USP13	8.06072e-06	7.66507e-06	5.57191e-05	6.64702e-06	0	0	4.60305e-05	1.10359e-05	0	7.46786e-05	9.28247e-06	0	1.1189e-05	5.89544e-05	1.17447e-05	0.000153995	3.24762e-06	0	3.03148e-06	4.69462e-05	2.51826e-05	2.0425e-05	2.87886e-06	2.145e-05	0	1.3551e-05	7.46786e-05	2.145e-05	9.28247e-06	0
ATP11B	2.6322e-05	3.38353e-05	2.58033e-05	1.98149e-05	4.17247e-05	8.3749e-05	7.43576e-05	8.76086e-06	3.58859e-05	3.10951e-05	2.23581e-05	2.58172e-05	1.43475e-05	2.76741e-05	2.26002e-05	1.73639e-05	8.99989e-06	5.58089e-05	0.000124887	1.6818e-05	2.10888e-05	1.95231e-05	5.86099e-05	4.59161e-05	0	4.75258e-05	3.10951e-05	4.59161e-05	2.23581e-05	0
LAMC2	7.2535e-06	8.42461e-05	6.19944e-07	0	1.27852e-05	0	0	0	0	0	2.34219e-05	0	0	0	0	3.45914e-06	0	0	0	0	0	0	1.90404e-05	0	0	9.01535e-05	0	0	2.34219e-05	0
CDK14	3.38331e-06	1.51793e-05	3.78739e-05	1.08205e-05	6.02773e-06	4.85118e-05	0	5.13179e-05	8.27386e-05	6.67699e-05	1.7168e-05	6.41778e-06	0	4.34792e-06	1.12322e-05	0	6.72492e-06	0	6.90627e-06	3.80234e-06	1.96082e-05	1.89006e-05	5.53568e-05	3.34773e-06	7.573e-06	3.23232e-05	6.67699e-05	3.34773e-06	1.7168e-05	7.573e-06
SEC61A1	5.56142e-05	8.39744e-05	8.20963e-05	3.45892e-05	7.40766e-05	6.64849e-06	5.44963e-05	8.08509e-05	0.000176677	0.00011289	0.00010611	7.69479e-05	4.76358e-05	5.42333e-05	6.88673e-05	9.41969e-05	4.08243e-05	2.63043e-05	5.64177e-05	5.01532e-05	9.71761e-05	4.54046e-05	0.000188173	1.52207e-05	0	5.63879e-05	0.00011289	1.52207e-05	0.00010611	0
PPP1R12A	9.8091e-05	8.84045e-05	0.000196933	9.30477e-05	0.000119743	0.000205519	0.000113254	8.8888e-05	0	0.000342421	0.000148649	0.000107178	7.35843e-05	9.18937e-05	0.000111698	0.000119777	7.81016e-06	8.64233e-05	0.000114307	0.000208803	0.000172834	0.0004716	3.52257e-05	0.000108517	9.90008e-05	9.92622e-05	0.000342421	0.000108517	0.000148649	9.90008e-05
POLR3E	3.62087e-06	2.589e-05	1.26138e-05	3.56374e-06	1.73628e-05	1.85412e-05	2.69254e-05	2.76475e-05	3.43132e-05	0	1.24376e-05	8.76755e-06	6.43388e-06	8.17752e-06	8.05196e-06	6.23112e-06	8.16812e-06	7.43605e-06	3.97129e-05	9.39695e-06	4.22533e-05	1.91556e-05	5.627e-05	3.34773e-06	2.74703e-05	2.15736e-05	0	3.34773e-06	1.24376e-05	2.74703e-05
ATP2B4	2.42531e-05	2.73125e-05	0.000152068	1.75453e-05	4.35892e-05	3.05394e-05	0.000119026	0.000113747	1.9028e-05	0.000205369	3.4826e-05	1.18758e-05	1.47192e-05	0.000177992	2.91869e-05	0.000189228	2.60233e-05	7.80535e-06	9.48792e-05	0.000302725	1.28868e-05	0.000336666	8.38307e-07	0.000124339	3.62483e-05	1.79827e-05	0.000205369	0.000124339	3.4826e-05	3.62483e-05
ZC3H11A	4.72218e-05	0.00013118	0.00010973	6.81942e-05	8.42763e-05	0.000123843	0.00012809	7.7896e-05	3.02756e-05	6.06087e-05	0.000127808	6.74046e-05	9.42708e-05	0.000191712	5.44978e-05	0.000138726	1.90006e-05	7.58304e-05	0.000139436	0.000101065	8.13934e-05	9.6215e-05	5.35874e-05	0.000125677	0.000135289	0.000119774	6.06087e-05	0.000125677	0.000127808	0.000135289
RIOK2	9.98054e-06	1.7224e-05	2.04959e-05	7.1333e-06	1.31583e-05	3.96725e-05	1.57282e-05	6.37744e-05	0	2.63546e-05	0	7.12812e-06	2.19992e-05	3.09374e-05	2.17838e-05	1.01268e-05	6.58067e-06	3.31164e-06	5.61545e-06	1.57279e-05	3.89663e-05	1.70165e-05	0	0	0	2.82523e-05	2.63546e-05	0	0	0
YIPF1	4.63693e-05	2.62875e-05	2.41657e-05	4.35409e-05	1.23949e-05	0	1.40586e-05	6.72798e-06	3.03003e-06	8.28967e-06	3.02621e-05	1.61047e-05	1.95395e-05	8.87804e-06	2.06869e-05	1.2344e-05	9.62844e-06	6.41364e-05	2.46875e-05	4.11496e-06	0	7.4638e-06	0	7.30359e-05	0	4.92168e-05	8.28967e-06	7.30359e-05	3.02621e-05	0
NDC1	1.07736e-05	1.48935e-05	1.07051e-05	1.35749e-05	8.38293e-06	2.1184e-05	1.55041e-05	0	0	0	4.27198e-05	6.59452e-06	2.13546e-06	1.40765e-05	7.4719e-06	7.04082e-06	2.7287e-06	0	1.95381e-05	7.72057e-06	2.35599e-05	1.04162e-05	0	1.71204e-05	0	2.14701e-06	0	1.71204e-05	4.27198e-05	0
DGKG	7.15144e-06	5.95438e-07	4.00272e-06	0	0	1.45449e-05	0	0	0	0	0	0	1.99235e-06	4.08039e-06	0	4.96295e-05	2.71776e-07	0	0	4.84355e-06	0	4.62432e-05	0	0	0	1.06488e-06	0	0	0	0
FLYWCH1	1.2949e-06	1.10198e-05	4.365e-05	4.51893e-06	0	5.02727e-05	5.27317e-05	0	5.4484e-06	6.52435e-06	0	7.56141e-06	1.18351e-05	2.84256e-05	9.90691e-06	2.16221e-05	1.45818e-06	0	3.54814e-05	3.22949e-05	3.44302e-05	6.99484e-05	6.37209e-06	0	9.99201e-06	2.6363e-06	6.52435e-06	0	0	9.99201e-06
TBXAS1	0.000192513	4.11245e-06	7.71825e-07	0.000136838	0.00011099	3.45306e-05	0	0	8.25959e-05	0	0.00012378	0.000189239	0.000217604	4.97463e-06	0.000135039	6.30788e-05	2.1779e-06	0.000107465	0	2.11091e-05	0	0	9.92851e-05	0	6.29788e-05	1.92896e-06	0	0	0.00012378	6.29788e-05
PARP12	6.50138e-05	1.22853e-05	1.01015e-05	4.01879e-05	1.49377e-05	6.55158e-05	3.76668e-05	1.9565e-05	0	0	2.66122e-06	4.42926e-05	2.30724e-05	1.5804e-05	0	1.92508e-05	7.335e-06	6.02228e-06	5.58973e-05	4.99204e-05	3.35334e-06	0	1.79192e-05	2.45821e-05	2.24739e-05	2.07529e-05	0	2.45821e-05	2.66122e-06	2.24739e-05
ALDH18A1	6.87558e-06	2.70053e-05	5.30527e-05	9.9964e-06	1.20112e-05	5.95134e-05	7.71492e-06	2.87725e-05	6.78417e-06	4.79435e-05	6.69058e-05	1.72247e-05	7.91931e-07	2.36017e-05	9.04158e-06	4.6225e-06	1.08156e-05	0	1.35699e-05	1.46282e-06	3.66557e-05	0	2.70402e-05	3.3387e-05	0	3.22118e-05	4.79435e-05	3.3387e-05	6.69058e-05	0
TARBP1	1.30452e-05	4.16249e-05	1.03155e-06	3.89688e-05	4.40746e-06	0	5.58961e-05	0	0	1.73288e-05	0	1.64403e-05	5.53682e-06	1.76488e-05	2.59472e-05	7.90576e-06	2.7037e-06	2.4033e-05	2.53759e-05	3.41449e-05	0	0	8.17461e-06	3.91798e-05	1.53865e-05	1.6102e-05	1.73288e-05	3.91798e-05	0	1.53865e-05
GATB	8.33325e-06	1.03029e-05	1.15566e-05	6.68616e-06	1.10649e-05	8.30889e-05	0	2.68941e-06	9.71959e-06	0	9.7222e-06	2.7827e-05	4.55145e-06	1.14873e-05	1.13546e-05	0	1.40045e-05	0	9.11369e-06	3.24376e-06	0	1.84321e-06	0	0	0	3.7071e-06	0	0	9.7222e-06	0
CDK17	1.76196e-05	6.98405e-06	2.63241e-05	1.93788e-05	0	2.25169e-05	0.000107114	1.6569e-05	6.50048e-05	1.56779e-05	1.63937e-05	1.2915e-05	1.70367e-06	6.76643e-05	1.89149e-05	4.09203e-05	2.3447e-06	1.43895e-05	6.68127e-05	0.00013221	2.29639e-05	1.20626e-05	2.69659e-05	0	0	1.13273e-05	1.56779e-05	0	1.63937e-05	0
DNAJC25	1.20487e-05	1.63115e-05	1.25083e-05	2.01668e-05	0	0	0	5.93004e-06	3.03003e-06	9.93641e-06	0	1.3051e-05	1.21408e-05	1.70035e-05	3.57838e-06	2.21324e-05	5.59229e-05	5.2994e-06	1.5142e-05	5.32254e-06	1.03541e-05	8.00435e-06	1.37105e-05	2.21337e-05	0	1.78178e-05	9.93641e-06	2.21337e-05	0	0
SLC2A3	0.000261132	8.24264e-06	0.000110839	0.000411583	0.00111616	0.000358587	0.000394435	8.19094e-05	3.49073e-05	0.000180121	0.000116496	0.00019564	1.2599e-05	0.00011417	0.000306737	0.000115301	3.29112e-06	0.000325023	0.00031866	0.000167662	3.8398e-05	7.13832e-05	2.87241e-06	9.53644e-05	0.000163046	2.94408e-05	0.000180121	9.53644e-05	0.000116496	0.000163046
CTDP1	6.90289e-06	1.11128e-05	7.29763e-06	2.02704e-05	3.09492e-06	3.22872e-05	8.21082e-06	2.19276e-05	0	8.20641e-06	2.85177e-05	2.97828e-05	1.78025e-05	1.83188e-05	1.05302e-05	0	2.98362e-06	4.07718e-05	2.66106e-05	1.209e-05	0	0	1.96194e-05	0	0	8.88582e-06	8.20641e-06	0	2.85177e-05	0
YBX3	0.000136911	0.000103564	8.71311e-05	0.000166141	0.000281603	5.62179e-05	0.000192503	0.000156198	0	0.000132367	0.000140749	0.000178352	0.000125655	0.000470639	0.000164599	0.000186179	2.20236e-05	0.000197849	4.5835e-05	0.000460353	0.000142224	0.000811396	5.83391e-05	6.35399e-05	0.000250943	0.000133081	0.000132367	6.35399e-05	0.000140749	0.000250943
WNK1	0.000189368	6.29082e-05	6.1473e-05	0.000115901	8.96579e-05	0.000199056	0.000144506	6.9247e-05	5.66326e-05	0.000118637	3.67607e-05	0.00014493	0.000200699	0.000153375	8.56865e-05	0.000116282	2.97647e-05	0.000159532	9.48399e-05	0.000324214	1.37755e-05	9.03069e-05	0.000103156	0.000124793	0.00027096	9.72786e-05	0.000118637	0.000124793	3.67607e-05	0.00027096
CCAR1	5.31187e-05	0.000101052	8.20802e-05	5.8322e-05	7.28989e-05	8.79913e-05	0.000116819	7.9205e-05	4.68731e-05	6.2865e-05	0.00010543	7.47296e-05	6.17249e-05	7.15133e-05	8.72141e-05	0.000121215	3.85385e-05	6.3494e-05	0.000150098	0.000111501	9.01469e-05	6.95091e-05	6.3258e-05	3.49608e-05	2.17576e-05	0.00011546	6.2865e-05	3.49608e-05	0.00010543	2.17576e-05
OGFR	2.14843e-05	1.63488e-05	1.32583e-05	2.50518e-05	1.44448e-05	0	1.76712e-05	1.904e-05	1.85116e-05	0	2.32062e-06	6.24705e-05	3.10214e-05	2.29873e-05	1.0922e-05	3.58318e-05	5.43327e-06	7.34183e-05	2.59569e-05	5.30774e-06	0	3.17954e-05	5.25072e-06	5.29731e-05	1.09649e-05	2.33369e-05	0	5.29731e-05	2.32062e-06	1.09649e-05
CREB3L3	0	3.01573e-07	0	0	0	0	0	0	0	0	0	0	0	4.26443e-07	0	0	3.09533e-05	0	1.14305e-05	0	0	5.25331e-06	0	0	0	1.90746e-06	0	0	0	0
PIGV	1.70154e-06	7.55755e-06	5.90936e-06	1.3252e-05	2.9603e-06	0	1.55473e-05	3.38049e-06	1.01351e-05	9.343e-06	4.64356e-06	0	1.12084e-05	8.34247e-06	1.29875e-05	1.27352e-06	1.70153e-05	0	1.87984e-05	0	3.48424e-05	0	1.10047e-05	1.52625e-05	0	4.40486e-06	9.343e-06	1.52625e-05	4.64356e-06	0
PTPRU	2.71029e-06	1.07746e-05	1.29552e-05	0	0	0	6.15226e-06	2.81069e-05	0	0	0	0	1.85625e-06	4.04598e-06	0	3.18224e-06	2.55688e-06	0	0	0	0	4.25871e-05	0	0	0	2.32108e-05	0	0	0	0
SNRNP40	6.54909e-06	5.72469e-06	2.61387e-05	1.15957e-05	5.14562e-06	3.20211e-05	7.49616e-06	1.97953e-05	0	7.32365e-06	4.48173e-06	9.72441e-06	3.85994e-06	1.01752e-05	1.17959e-05	0	2.80558e-06	1.15048e-05	2.01213e-05	2.8858e-05	0	8.5458e-06	1.63348e-05	1.52416e-05	0	8.56177e-06	7.32365e-06	1.52416e-05	4.48173e-06	0
QSER1	3.21704e-05	2.80181e-05	4.37586e-05	2.17256e-05	3.05378e-05	0	1.89136e-05	3.09959e-05	2.45716e-05	2.13232e-05	1.60705e-05	5.28762e-05	2.70261e-05	4.8084e-05	1.90036e-05	4.15463e-05	7.59096e-06	1.75818e-05	0	4.23855e-05	0	0	3.24905e-05	2.43665e-05	7.48055e-05	3.5831e-05	2.13232e-05	2.43665e-05	1.60705e-05	7.48055e-05
MPC1	5.98184e-05	4.02741e-05	5.47417e-05	3.24716e-05	7.94117e-06	4.89168e-05	8.23739e-05	9.16402e-05	0.000153515	7.62069e-05	7.57701e-05	5.66824e-05	6.42241e-05	5.13021e-05	3.76037e-05	4.18788e-05	0.000240771	3.35886e-05	3.31046e-05	2.59858e-05	0.000112353	5.83723e-05	0.000171492	4.92078e-05	1.77053e-05	0.000166032	7.62069e-05	4.92078e-05	7.57701e-05	1.77053e-05
ACAA1	4.84712e-05	6.38717e-05	5.44115e-05	6.13525e-05	6.14951e-05	6.88478e-06	8.64863e-06	1.28763e-06	2.61186e-05	4.01341e-05	1.08005e-05	0.000113345	6.71674e-05	2.25418e-05	7.46853e-05	4.50655e-05	0.000457291	6.09608e-05	4.28139e-05	1.07521e-05	1.71204e-05	0	5.70458e-05	0.000108419	5.47424e-05	6.96812e-05	4.01341e-05	0.000108419	1.08005e-05	5.47424e-05
HDAC7	1.48801e-05	2.83875e-05	2.66643e-05	8.34158e-06	1.65203e-05	4.81935e-05	0.000169801	2.53419e-05	7.48778e-06	3.35037e-05	1.82141e-05	1.06931e-05	2.37126e-05	7.23555e-05	1.26063e-05	7.0156e-05	4.5897e-06	0	1.49686e-05	9.67265e-05	2.95408e-05	4.26345e-06	2.50854e-05	0	0	6.42256e-05	3.35037e-05	0	1.82141e-05	0
NCKAP1	4.94516e-06	9.50434e-05	0.000133681	6.46101e-06	0	5.79173e-05	0.000125806	9.85547e-05	0	8.49367e-05	4.86916e-05	0	6.67261e-06	7.21729e-05	1.38409e-06	9.47175e-05	1.80521e-05	8.26788e-06	2.77306e-06	0.000151694	0.000136927	0.000135975	0	0	7.6789e-05	0.000131187	8.49367e-05	0	4.86916e-05	7.6789e-05
MRPS35	5.2174e-05	8.08255e-05	3.12676e-05	3.74651e-05	2.06126e-05	6.71693e-05	6.24028e-05	3.83135e-05	3.03003e-06	4.72343e-05	6.2759e-05	3.09595e-05	2.91911e-05	2.84496e-05	2.64861e-05	4.00114e-05	6.37866e-05	5.45013e-05	2.09663e-05	2.53964e-05	3.95713e-05	4.89207e-05	8.53752e-06	9.99474e-05	1.28601e-05	0.000115787	4.72343e-05	9.99474e-05	6.2759e-05	1.28601e-05
GUCY1B3	8.95464e-06	2.86752e-05	8.52627e-05	6.53214e-06	2.58682e-05	0	0	6.13113e-05	0	0.000285799	0	1.86175e-05	1.02246e-05	1.79112e-05	7.80706e-06	5.05054e-06	0	5.01857e-06	0	8.94121e-06	0.000190905	0.000120935	0	3.10845e-05	0	2.97146e-05	0.000285799	3.10845e-05	0	0
SFSWAP	3.34228e-05	6.23428e-05	2.13356e-05	1.67548e-05	8.33429e-06	0.000138908	6.10907e-05	4.61284e-05	0	3.09384e-05	3.66293e-05	2.2852e-05	3.11728e-05	5.98915e-05	2.18354e-05	2.89937e-05	1.58079e-05	3.13202e-05	2.45904e-05	7.63501e-05	1.08479e-05	8.47837e-05	1.09221e-05	0.000172265	0	2.60301e-05	3.09384e-05	0.000172265	3.66293e-05	0
TNK2	2.65816e-05	2.12859e-05	1.06533e-05	2.02227e-05	2.33914e-05	2.88101e-05	4.34232e-05	1.08203e-05	0	1.08131e-05	2.70444e-05	1.75035e-05	9.22363e-06	2.26476e-05	2.50741e-05	4.26467e-06	2.88228e-06	4.11269e-05	3.24006e-05	1.45826e-05	2.85143e-05	1.0559e-05	7.00528e-05	0	7.72463e-06	2.88018e-06	1.08131e-05	0	2.70444e-05	7.72463e-06
MON2	1.86391e-05	2.02216e-05	3.21508e-05	1.92433e-05	2.9603e-06	0	8.99766e-06	8.79818e-05	3.5726e-05	0.000106296	0	3.74894e-06	7.88014e-06	3.93647e-05	2.01888e-05	3.82568e-05	1.14144e-05	2.69409e-05	1.93947e-05	5.58882e-06	1.13212e-05	3.5108e-05	5.49679e-05	1.71204e-05	9.99201e-06	4.63546e-05	0.000106296	1.71204e-05	0	9.99201e-06
CDH3	5.39745e-06	9.70029e-06	1.19475e-05	3.00475e-06	8.29504e-06	1.9339e-05	0	1.41799e-05	9.05256e-06	0	0	3.45796e-06	3.07403e-06	0	1.16905e-05	1.41433e-06	6.33989e-06	8.7825e-06	0	0	0	4.1198e-06	0	6.87994e-06	0	6.69869e-07	0	6.87994e-06	0	0
GPBP1	8.00572e-05	5.88668e-05	8.29431e-05	8.70248e-05	3.21294e-05	0.000160063	0.000150575	9.15372e-05	0.000102444	9.88132e-05	0.000146447	5.48249e-05	3.60293e-05	9.04313e-05	0.000130644	9.4315e-05	3.00972e-05	0.000121639	0.0001395	8.3888e-05	5.17575e-05	0.000112551	8.93375e-05	7.63126e-06	5.84063e-05	9.09154e-05	9.88132e-05	7.63126e-06	0.000146447	5.84063e-05
DGAT2	0	1.69382e-06	2.06648e-07	0	8.05231e-06	0	2.51693e-06	0	0	0	0	0	7.64575e-06	0	7.93935e-06	0	0.000183051	3.46107e-05	5.66945e-06	1.39978e-06	1.45455e-05	0	0	0	1.9984e-05	1.87588e-05	0	0	0	1.9984e-05
CS	8.45858e-05	0.000121223	8.86585e-05	0.000102922	5.21458e-05	4.0971e-05	9.8405e-05	2.95324e-05	4.92408e-05	5.15494e-05	0.000156059	7.31705e-05	2.97171e-05	6.63624e-05	8.88885e-05	4.69175e-05	1.58976e-05	7.38621e-05	3.72135e-05	5.4213e-05	0.000128502	0.000124651	4.93915e-05	0.000161717	9.20846e-05	6.2249e-05	5.15494e-05	0.000161717	0.000156059	9.20846e-05
LTK	0	1.40156e-06	0	0	0	0	8.44195e-06	0	4.62289e-06	0	1.85268e-05	0	3.6523e-06	6.03507e-06	0	9.32458e-05	1.1597e-06	0	3.95948e-05	0	0	0	0	0	0	7.46547e-06	0	0	1.85268e-05	0
ELMO2	2.42561e-05	1.26825e-05	2.57887e-05	2.72074e-05	3.71753e-05	2.2118e-05	2.51527e-05	3.9978e-05	0	4.02225e-05	9.44694e-06	1.87521e-05	4.39321e-05	1.70465e-05	1.17557e-05	6.13705e-05	1.53328e-06	3.86437e-05	5.76391e-05	7.32608e-06	4.0105e-05	3.08838e-05	1.58217e-05	0	0	1.36966e-05	4.02225e-05	0	9.44694e-06	0
WAPL	5.19972e-05	6.90525e-05	7.70112e-05	8.01984e-05	8.45848e-05	3.86142e-05	8.12128e-05	2.94876e-05	6.22804e-05	4.82894e-05	5.66396e-05	5.85584e-05	5.53679e-05	5.28127e-05	4.94907e-05	4.42138e-05	2.347e-05	0.000139219	9.22158e-05	8.30583e-05	3.79859e-05	1.13899e-05	6.28215e-05	5.18976e-05	8.95994e-05	9.41137e-05	4.82894e-05	5.18976e-05	5.66396e-05	8.95994e-05
VMP1	0.000107616	0.000138358	0.000280971	7.23165e-05	0.000125488	3.76189e-05	9.41936e-05	0.0003599	2.97345e-05	0.000100934	0.000159097	0.000114645	0.000133683	9.70273e-05	8.86033e-05	6.44274e-05	2.75189e-05	0.000155388	1.69198e-05	8.85258e-05	0.000221658	4.63596e-05	3.93754e-06	1.27799e-05	8.14438e-06	0.000155395	0.000100934	1.27799e-05	0.000159097	8.14438e-06
APPBP2	2.85144e-05	2.6971e-05	4.5585e-05	2.43442e-05	1.11428e-05	3.72259e-05	3.81969e-05	3.90197e-05	0	4.12148e-05	2.60825e-05	2.59066e-05	2.79745e-05	4.84579e-05	7.39205e-06	3.53023e-05	5.87816e-06	2.79705e-06	5.22368e-06	6.57971e-05	2.99304e-05	1.73244e-05	6.14405e-05	2.145e-05	8.8728e-06	3.56612e-05	4.12148e-05	2.145e-05	2.60825e-05	8.8728e-06
EIF4B	0.000208428	0.000234898	0.000208346	0.000195778	0.000203175	0.000323119	0.000211668	0.00012379	0.000272183	7.39321e-05	0.000161917	0.000264836	0.000116776	0.000359596	0.000269671	0.000172351	0.000135161	0.000225334	0.000459175	0.000203109	0.000148468	0.000192385	0.000450831	0.000236854	0.000410419	0.000364101	7.39321e-05	0.000236854	0.000161917	0.000410419
SPHK2	7.69632e-06	1.72508e-05	9.05545e-06	1.4663e-06	8.17504e-06	0	2.89251e-05	1.45604e-05	0	0	1.98981e-05	1.20641e-05	3.33956e-06	1.03974e-05	0	1.25016e-05	8.45224e-06	5.89492e-06	1.52125e-05	5.11394e-06	0	0	0	3.34773e-06	8.14438e-06	4.80368e-06	0	3.34773e-06	1.98981e-05	8.14438e-06
RPL18	0.000973314	0.00114092	0.00117263	0.00129842	0.00135349	0.00133847	0.000846111	0.00107921	0.00141039	0.000810148	0.00089923	0.0010759	0.00056815	0.000994945	0.00151527	0.000733918	0.00041819	0.000977597	0.00212403	0.000967542	0.0011487	0.00102462	0.00178587	0.00123523	0.00139201	0.00105061	0.000810148	0.00123523	0.00089923	0.00139201
CA11	1.15948e-05	1.57295e-05	4.62099e-06	1.15764e-05	7.69965e-06	0	1.3439e-06	2.40606e-06	6.47973e-06	0	0	1.3453e-06	2.01094e-06	4.71234e-06	1.1741e-06	7.26015e-06	2.44363e-06	0	3.96718e-06	7.48123e-06	4.47387e-06	3.43994e-05	0	0	3.97583e-05	2.7358e-06	0	0	0	3.97583e-05
ISOC2	6.27392e-06	1.62505e-05	2.16376e-05	1.2879e-05	0	0	8.28267e-06	5.48392e-05	4.01921e-06	1.24415e-05	0	1.86176e-05	2.36547e-05	9.73455e-06	0	4.7763e-06	2.20317e-05	1.17194e-05	3.95388e-06	4.25488e-06	0	6.80142e-06	2.53045e-05	0	0	1.3582e-05	1.24415e-05	0	0	0
U2AF2	2.60681e-05	3.60087e-05	1.62629e-05	4.04152e-05	8.08889e-05	8.65446e-05	8.30059e-05	3.74748e-05	1.61313e-05	3.2632e-05	7.92363e-05	2.71401e-05	3.3385e-05	4.88202e-05	4.49326e-05	2.9993e-05	9.5528e-06	4.23186e-05	7.24397e-05	4.8011e-05	4.79571e-05	6.39703e-05	4.67455e-05	0.000144398	3.26541e-05	6.7182e-05	3.2632e-05	0.000144398	7.92363e-05	3.26541e-05
EPN1	3.46911e-05	6.86338e-05	3.35125e-05	5.69497e-05	4.72763e-05	2.96463e-05	4.85533e-05	2.44203e-05	2.01621e-05	7.67172e-05	3.79031e-05	6.91366e-05	0.000112497	5.58549e-05	5.71428e-05	6.19574e-05	2.01283e-05	0.000113921	1.11406e-05	5.41373e-05	4.23029e-05	3.19023e-05	3.86072e-05	4.2836e-05	4.50229e-05	7.40348e-05	7.67172e-05	4.2836e-05	3.79031e-05	4.50229e-05
MED29	3.53202e-05	4.1949e-05	5.87715e-05	5.64791e-05	4.52382e-05	3.84257e-05	5.75203e-05	2.68926e-05	4.83941e-05	2.79125e-05	2.44597e-05	7.26234e-05	3.64763e-05	4.36271e-05	3.01393e-05	3.58927e-05	2.76489e-05	7.38888e-05	9.40066e-05	2.77233e-05	3.61037e-06	4.6803e-05	2.65097e-05	5.07642e-05	4.07637e-05	4.67481e-05	2.79125e-05	5.07642e-05	2.44597e-05	4.07637e-05
ZNF275	3.24124e-06	1.70111e-05	1.40589e-05	4.47234e-06	3.06941e-06	1.01134e-05	0	1.15274e-05	6.23807e-05	0	0	0	1.55256e-06	1.05042e-05	1.58488e-07	1.24368e-05	7.97436e-06	0	6.43517e-06	1.39437e-05	2.62488e-05	0	5.6307e-05	1.52207e-05	0	2.51868e-07	0	1.52207e-05	0	0
MTMR1	1.74667e-05	7.58976e-06	1.39131e-06	5.12468e-06	2.0129e-05	0	6.15226e-06	0	0	8.50051e-06	1.34278e-05	1.02444e-05	6.91352e-06	4.77025e-06	5.63651e-06	3.7199e-06	2.74261e-06	9.47194e-06	6.90627e-06	0	8.10241e-06	1.16575e-05	4.3756e-06	3.58423e-05	0	5.74397e-06	8.50051e-06	3.58423e-05	1.34278e-05	0
GPC1	0	2.38814e-05	5.12959e-05	0	0	0	1.40055e-05	3.2433e-05	0	5.63609e-05	1.00255e-05	0	0	3.39474e-05	1.58488e-07	3.28751e-06	1.85312e-05	0	9.05371e-06	1.24014e-05	2.44639e-05	7.13859e-05	0	0	0	5.1568e-05	5.63609e-05	0	1.00255e-05	0
ADCK1	9.63522e-06	5.82148e-06	3.55247e-06	2.71658e-06	1.35441e-05	1.00411e-05	0	8.82745e-06	0	0	0	0	1.09601e-05	4.13115e-06	7.0142e-06	6.55832e-06	2.36613e-06	1.19072e-05	0	9.30819e-06	0	1.18011e-05	0	0	0	2.51868e-07	0	0	0	0
HAGH	5.14465e-05	6.12145e-05	1.90235e-05	4.9737e-05	1.08271e-05	0	2.5238e-05	3.00074e-05	6.12287e-05	2.78544e-05	3.30882e-05	5.14327e-05	2.13294e-05	2.60572e-05	9.98725e-06	5.7326e-05	0.000220101	1.61657e-05	4.27935e-05	2.88819e-05	5.34157e-05	0.000101361	7.43464e-05	7.09848e-05	4.12367e-05	3.20984e-05	2.78544e-05	7.09848e-05	3.30882e-05	4.12367e-05
RNF4	1.96079e-05	2.54473e-05	3.29549e-05	2.13476e-05	1.48735e-05	3.34395e-05	7.17231e-05	5.04971e-05	3.03003e-06	7.92169e-05	5.70984e-05	6.25208e-05	3.03585e-05	2.03811e-05	1.80235e-05	2.99704e-05	1.03935e-05	1.72197e-05	5.74267e-05	6.73266e-06	1.21051e-05	3.16903e-05	5.8876e-05	0.000144926	1.43184e-05	6.92914e-05	7.92169e-05	0.000144926	5.70984e-05	1.43184e-05
CASP8	2.42021e-05	1.59628e-05	1.57843e-06	2.85061e-05	4.00577e-06	0	1.46672e-05	8.65823e-06	1.42982e-05	0	1.70081e-05	9.39239e-06	2.27921e-05	5.11852e-06	2.77659e-05	1.59704e-05	2.58762e-06	5.9561e-06	4.26218e-05	3.07545e-06	0	2.00857e-05	5.72344e-06	0	1.36344e-05	1.15658e-05	0	0	1.70081e-05	1.36344e-05
LIMCH1	1.37195e-06	3.04561e-05	2.95978e-05	0	0	0	0.000198582	5.61546e-06	1.30632e-05	3.2994e-05	3.00982e-05	1.35443e-05	9.20249e-06	0.000259652	1.29168e-06	0.00034914	8.2807e-06	5.0813e-06	1.22202e-05	0.000305079	1.48787e-05	2.69942e-05	0	0	0	5.53225e-05	3.2994e-05	0	3.00982e-05	0
INTS13	1.91449e-05	1.55008e-05	2.85398e-06	7.88469e-06	0	4.31263e-05	6.02952e-05	0	0	1.25907e-05	2.52702e-05	2.64675e-05	7.23427e-06	3.37604e-05	4.34579e-06	8.44823e-06	5.57213e-06	9.6214e-06	2.95211e-05	3.53331e-05	7.63942e-06	0	5.9538e-06	6.31509e-05	0	2.19559e-05	1.25907e-05	6.31509e-05	2.52702e-05	0
TM7SF3	5.44869e-05	9.03471e-05	1.52799e-05	2.4576e-05	1.74151e-05	0	8.17259e-05	4.37377e-05	7.6957e-05	1.82455e-05	4.2517e-05	3.98923e-05	5.09092e-05	6.04522e-05	1.87347e-05	3.36717e-05	8.00546e-05	2.09384e-05	2.02593e-05	5.57966e-06	5.28249e-05	2.15904e-05	0	0	8.8728e-06	0.000255434	1.82455e-05	0	4.2517e-05	8.8728e-06
ST3GAL6	4.70881e-05	1.3212e-07	0	7.30551e-05	1.57603e-05	0	2.72744e-05	1.01373e-05	3.23986e-06	0	6.51449e-06	1.96825e-05	1.62225e-05	2.02546e-05	3.85362e-05	1.58559e-05	4.77925e-05	4.14161e-05	0	1.16878e-05	0	0	5.06717e-06	2.145e-05	0	1.9651e-06	0	2.145e-05	6.51449e-06	0
NGFR	7.10372e-07	2.2158e-06	4.16203e-05	0	4.26203e-06	0	0	0.000136688	0	0	0	0	3.1456e-06	2.50814e-05	0	0	1.1597e-06	0	0	0	0.000177187	3.33045e-05	0	0	0	0	0	0	0	0
TAF2	6.16094e-06	2.502e-05	1.9559e-05	2.22836e-05	1.88806e-05	0	2.37148e-05	9.7483e-06	3.23986e-06	1.4647e-05	4.78525e-05	2.63324e-05	7.14842e-06	2.81472e-05	2.6011e-05	2.391e-05	3.0108e-06	3.17954e-05	2.7973e-05	4.1095e-05	1.82548e-05	3.82334e-05	2.87543e-05	0.000143369	1.62888e-05	3.47168e-05	1.4647e-05	0.000143369	4.78525e-05	1.62888e-05
HIPK2	4.12762e-05	3.46448e-05	1.09347e-05	5.64374e-05	0.000116869	5.01738e-05	4.75347e-05	2.57526e-06	4.58695e-05	1.44799e-05	1.55285e-05	0.000111207	7.81313e-05	8.23099e-05	7.09727e-05	0.000319598	3.6789e-05	0.000165977	6.68235e-05	5.48458e-05	3.78595e-05	0.000191113	0.000111413	0.000111358	0.000121371	3.60277e-05	1.44799e-05	0.000111358	1.55285e-05	0.000121371
TNPO3	4.05431e-05	3.95881e-05	3.13219e-05	3.51531e-05	5.20512e-05	2.8781e-05	2.59361e-05	2.1474e-05	6.78417e-06	1.25549e-05	6.06821e-05	1.50506e-05	2.88665e-05	3.13269e-05	1.95567e-05	4.59938e-05	1.01141e-05	1.26374e-05	1.52853e-05	1.66705e-05	7.9466e-06	8.93057e-06	4.42072e-05	0	0	3.68411e-05	1.25549e-05	0	6.06821e-05	0
BORCS8-MEF2B	1.309e-05	1.44746e-05	1.90161e-05	1.17364e-05	8.64417e-06	1.66953e-05	1.65815e-05	4.58808e-06	0.000167717	1.722e-05	1.11827e-05	3.0824e-06	2.31202e-06	7.60533e-06	2.1109e-05	1.09157e-05	6.45457e-06	2.58447e-05	6.17406e-06	0	0	1.86432e-05	5.64511e-05	0	0	2.65103e-05	1.722e-05	0	1.11827e-05	0
RFXANK	1.65008e-05	3.62997e-05	1.59564e-05	2.81089e-05	4.86645e-05	0	6.71815e-05	3.52908e-05	1.66775e-05	0	0	2.94499e-05	1.19255e-05	1.43763e-05	9.76587e-06	2.72784e-05	3.81363e-06	8.55326e-06	2.7201e-05	2.60414e-05	0.000117439	2.60051e-05	5.76635e-06	7.63126e-06	8.14438e-06	2.35113e-05	0	7.63126e-06	0	8.14438e-06
TMEM161A	1.90501e-05	1.89328e-05	2.90385e-06	1.73369e-05	7.62519e-06	0	0	1.78788e-05	0	5.47006e-05	9.23189e-06	1.55496e-06	0	1.82749e-06	1.44482e-05	1.29786e-05	4.88649e-06	1.13838e-05	0	0	0	0	8.38307e-07	0	7.72463e-06	7.25426e-06	5.47006e-05	0	9.23189e-06	7.72463e-06
LPAR2	8.97889e-06	1.31382e-05	1.50387e-06	7.04255e-06	1.07638e-05	0	0	0	0	0	8.61594e-06	8.06502e-06	2.0369e-06	7.33439e-07	4.88402e-06	0	0	0	1.45083e-05	0	0	0	4.24052e-06	0	0	3.72881e-05	0	0	8.61594e-06	0
CTSA	0.000303693	0.000155946	0.000136204	0.000115446	0.000211085	0.000177836	0.000104006	0.00013274	4.71508e-05	5.14245e-05	0.000155305	0.000274203	0.000289529	0.000113303	4.15601e-05	0.000218844	2.81491e-05	0.000102977	7.68092e-05	6.16422e-05	0.000136246	7.55826e-05	4.98531e-05	6.74599e-05	3.29121e-05	7.46002e-05	5.14245e-05	6.74599e-05	0.000155305	3.29121e-05
SUGP2	2.05769e-05	2.51173e-05	2.27186e-05	3.63708e-05	2.38866e-05	7.27246e-06	1.10903e-05	6.23388e-05	9.02462e-06	2.66626e-05	6.37659e-05	1.62911e-05	3.58983e-05	2.36984e-05	4.09011e-05	1.938e-05	1.0513e-05	1.43895e-05	5.64027e-05	2.62158e-05	1.66806e-05	3.27093e-05	0	1.54967e-05	0	4.00968e-05	2.66626e-05	1.54967e-05	6.37659e-05	0
SLC12A2	1.55046e-05	0.000324556	7.2418e-05	4.03192e-05	1.261e-05	9.46584e-06	0.00014616	2.85558e-05	9.01709e-05	8.19506e-05	7.33518e-05	2.25026e-05	3.1089e-05	1.78942e-05	1.49882e-05	4.23599e-05	3.1475e-06	6.86083e-06	2.07188e-05	6.96039e-05	0	1.68551e-05	1.96232e-05	4.4273e-05	0	0.000430649	8.19506e-05	4.4273e-05	7.33518e-05	0
SNX24	2.21102e-05	1.89762e-05	8.57681e-06	1.94525e-05	8.40526e-06	1.76389e-05	2.23038e-05	3.45271e-05	0	0	1.44715e-05	2.15256e-05	5.745e-05	7.31098e-06	0	1.37193e-05	2.47522e-06	0	0	8.0009e-06	0	0	1.37958e-05	3.9968e-05	0	1.70075e-05	0	3.9968e-05	1.44715e-05	0
CNN2	0.000106754	0.000122379	0.000169053	0.000210617	0.000176098	0.000117969	9.3585e-05	0.000301382	0	8.33909e-05	9.63108e-05	0.000174732	0.000153691	4.32972e-05	0.00026204	3.77107e-05	1.05345e-05	0.000158046	0.000340194	0.000104576	0.000274175	8.33916e-05	0.000157765	0.000375853	0.000450556	8.94338e-05	8.33909e-05	0.000375853	9.63108e-05	0.000450556
SNCAIP	0	0	4.29827e-06	0	0	0	4.35142e-06	2.42039e-06	0	0	0	0	1.68414e-06	1.47033e-05	0	1.17134e-06	0	0	1.22202e-05	2.73381e-05	0	0	0	0	0	0	0	0	0	0
DDX20	7.3644e-06	1.22419e-05	5.8514e-06	1.41463e-05	0	0	1.50689e-05	1.90689e-05	0	8.45166e-06	3.69091e-06	1.5537e-06	1.38515e-05	8.736e-06	2.03361e-05	2.41938e-05	2.71599e-06	0	5.911e-06	1.86685e-05	6.88838e-05	2.33638e-05	0	1.38889e-05	0	3.86227e-05	8.45166e-06	1.38889e-05	3.69091e-06	0
BTBD1	4.96721e-05	4.26455e-05	6.26253e-05	7.93052e-05	2.73169e-05	2.33438e-05	3.74319e-05	3.212e-05	1.64731e-05	9.12276e-06	7.09725e-05	4.09493e-05	1.91447e-05	5.01167e-05	9.0286e-05	4.83656e-05	1.286e-05	1.45068e-05	6.11851e-05	6.89627e-05	5.50709e-05	1.78483e-05	5.82638e-05	0	6.00394e-05	2.86885e-05	9.12276e-06	0	7.09725e-05	6.00394e-05
FAR2	2.25618e-05	7.6337e-06	6.79115e-06	2.14788e-05	1.65926e-05	0	2.5243e-05	1.28865e-06	0	6.19456e-06	4.25822e-06	2.28427e-05	1.69694e-05	2.28824e-05	5.6602e-06	7.38626e-06	0	2.14586e-05	4.10529e-06	1.58238e-05	1.91388e-05	1.32118e-05	5.9538e-06	0	3.74028e-05	1.31675e-06	6.19456e-06	0	4.25822e-06	3.74028e-05
SBNO2	2.59931e-05	2.96021e-05	3.40044e-05	4.27791e-05	2.55102e-05	4.50458e-05	9.03045e-05	3.54704e-06	3.01486e-05	9.06293e-05	2.96202e-06	2.00647e-05	2.76459e-05	2.26207e-05	4.08584e-05	7.38599e-05	6.22831e-06	4.87347e-05	5.11562e-05	2.85776e-05	3.78612e-05	2.32998e-05	5.43501e-05	6.69546e-06	2.10045e-05	3.95117e-05	9.06293e-05	6.69546e-06	2.96202e-06	2.10045e-05
PMS1	1.88861e-05	9.50165e-06	6.06051e-06	7.76034e-06	2.04255e-05	1.13494e-05	7.68699e-06	1.56724e-05	1.36305e-05	8.45166e-06	0	3.46586e-05	1.1043e-05	2.00385e-05	3.6331e-06	6.3817e-06	3.11663e-07	0	1.4978e-05	5.97644e-05	0	0	1.30599e-05	3.09862e-05	0	1.26486e-05	8.45166e-06	3.09862e-05	0	0
HMG20B	3.31472e-05	4.46503e-05	6.25419e-05	3.76647e-05	2.47214e-05	1.81812e-05	3.02658e-05	2.55959e-05	3.31011e-05	5.49966e-05	4.73017e-05	5.94296e-05	1.72675e-05	3.84952e-05	2.88093e-05	2.8347e-05	1.32138e-05	3.12939e-05	0	0.000150467	6.30357e-05	4.95348e-05	0	2.22847e-05	0.000147602	5.48799e-05	5.49966e-05	2.22847e-05	4.73017e-05	0.000147602
CALCRL	6.65111e-06	4.58702e-06	5.2705e-05	3.97907e-06	0	0	0.000704253	2.36932e-05	0	3.95319e-06	2.71692e-06	3.19977e-05	2.76899e-06	0.000267354	8.19229e-06	0.00013304	5.50245e-06	8.31013e-06	5.8742e-06	0.0004303	3.93175e-05	0	0	0	7.69894e-06	0	3.95319e-06	0	2.71692e-06	7.69894e-06
TAF11	2.849e-05	5.89319e-05	2.62127e-05	4.97108e-05	7.70548e-05	1.01134e-05	3.64228e-05	3.18471e-05	1.86836e-05	3.25812e-05	2.90245e-05	2.58058e-05	4.04289e-05	4.37427e-05	5.65147e-05	6.15712e-05	9.03309e-06	1.78108e-05	4.6378e-05	2.51433e-05	5.38803e-05	7.06317e-05	6.10656e-05	6.21266e-05	0	3.93454e-05	3.25812e-05	6.21266e-05	2.90245e-05	0
ANKS1A	1.61273e-05	2.54523e-05	9.05421e-06	2.75675e-05	7.18992e-06	0	2.5496e-05	5.14e-05	6.78417e-06	3.26217e-06	3.18953e-05	7.68833e-05	3.7754e-05	6.13281e-05	1.93114e-05	0.000121587	2.26146e-06	5.38807e-05	1.22202e-05	4.76375e-05	7.42011e-05	1.79249e-05	0	0	0	5.37435e-05	3.26217e-06	0	3.18953e-05	0
AP3D1	7.27791e-05	6.63987e-05	5.09863e-05	9.2852e-05	5.31487e-05	4.1336e-05	8.19185e-05	4.78006e-05	1.42401e-05	6.5331e-05	0.000111767	4.99426e-05	5.85816e-05	6.57373e-05	5.14588e-05	8.94458e-05	1.60822e-05	0.000120421	9.54145e-05	3.20143e-05	7.11148e-05	0.000102941	0.000165748	0.000141299	0.000229945	9.19753e-05	6.5331e-05	0.000141299	0.000111767	0.000229945
ZNF76	1.43296e-05	1.6757e-05	1.9181e-05	9.30585e-06	0	0	9.03989e-06	1.14824e-05	0	3.26217e-06	7.23003e-06	3.60849e-06	7.15415e-06	3.39333e-06	3.5443e-06	9.1144e-06	7.4368e-06	0	0	1.22735e-05	1.56201e-05	3.89743e-05	8.59227e-06	0	3.8017e-05	2.80172e-05	3.26217e-06	0	7.23003e-06	3.8017e-05
SLC9A3R2	3.25337e-06	1.83237e-05	3.89191e-05	3.61712e-06	0	0	0.00045727	2.46151e-05	2.16057e-05	1.16713e-05	6.64858e-06	0	1.2364e-05	0.000303148	9.60714e-06	0.000206668	6.22509e-05	1.81198e-05	1.01006e-05	0.000941134	6.16864e-05	0	8.38307e-07	0	0	3.56626e-05	1.16713e-05	0	6.64858e-06	0
NTHL1	3.7159e-06	3.53501e-05	1.53129e-05	6.04094e-07	1.00144e-05	0	3.05628e-05	2.03228e-05	2.72455e-05	1.84054e-05	7.79631e-06	2.41801e-05	2.10634e-06	3.21219e-05	0	1.27895e-05	0.000109796	0	4.74068e-06	6.96811e-06	2.15154e-05	7.1929e-06	5.50237e-06	0	0	8.70073e-06	1.84054e-05	0	7.79631e-06	0
UHRF1BP1	1.94561e-05	1.44537e-05	8.9605e-06	2.93172e-06	8.97371e-06	2.86055e-05	5.71895e-06	4.5726e-06	3.9692e-05	0	0	3.29448e-05	3.79743e-05	1.31544e-05	1.33661e-05	2.38706e-05	2.77373e-06	1.82899e-05	2.6684e-05	1.00998e-05	1.49522e-05	0	1.96232e-05	1.0979e-05	0	1.77659e-06	0	1.0979e-05	0	0
GNAI3	0.000101185	9.63591e-05	7.48308e-05	0.000108442	0.000115828	8.13954e-05	0.000115014	4.10058e-05	0.000201162	6.64721e-05	3.6001e-05	0.000111898	7.97257e-05	6.95988e-05	0.00011438	6.69093e-05	1.51904e-05	0.000137614	8.03785e-05	6.65774e-05	1.52788e-05	2.61427e-05	1.64738e-05	0.000238964	3.97191e-05	4.28907e-05	6.64721e-05	0.000238964	3.6001e-05	3.97191e-05
IPO5	5.57186e-05	6.5934e-05	0.000116685	6.11666e-05	1.0819e-05	5.11344e-05	4.74287e-05	6.09056e-05	9.70691e-05	0.000152795	0.00010497	6.00133e-05	3.02798e-05	5.48731e-05	8.80765e-05	4.54615e-05	2.62322e-05	4.8088e-05	3.10566e-05	0.000117951	8.43086e-05	0.000136803	6.29958e-05	9.53045e-05	0.000111405	0.000114324	0.000152795	9.53045e-05	0.00010497	0.000111405
OAT	3.41911e-05	2.01838e-05	7.05992e-05	2.64814e-05	5.64595e-06	3.51661e-05	5.02347e-05	8.94405e-05	1.68611e-05	4.8346e-05	6.86634e-05	1.3411e-05	2.97521e-05	5.46472e-05	3.67881e-05	4.14149e-05	5.85979e-05	4.02167e-05	2.60751e-06	4.49996e-05	0.000139096	0.000199735	7.12251e-06	2.41198e-05	2.38136e-05	1.40747e-05	4.8346e-05	2.41198e-05	6.86634e-05	2.38136e-05
WDR3	1.43227e-05	2.09107e-05	2.20337e-05	5.35945e-06	0	5.3881e-05	3.46471e-05	2.12477e-05	2.01654e-05	3.43041e-05	2.58976e-06	4.70169e-06	3.84788e-06	2.45544e-05	9.90379e-06	1.79162e-05	6.80405e-06	0	7.92145e-06	2.40494e-05	0	3.26776e-05	0	0	9.65848e-06	1.71723e-05	3.43041e-05	0	2.58976e-06	9.65848e-06
PKN2	2.44936e-05	5.14362e-05	1.65456e-05	4.19913e-05	2.0335e-05	3.92266e-05	6.92902e-05	4.92038e-05	1.43604e-05	3.28079e-05	1.25867e-05	5.87164e-06	1.32743e-05	3.5687e-05	1.78461e-05	3.99239e-05	2.60785e-05	2.11815e-05	4.47976e-05	2.37502e-05	6.30911e-05	4.92674e-05	3.43083e-05	4.7081e-05	0	4.25538e-05	3.28079e-05	4.7081e-05	1.25867e-05	0
WDR18	1.11821e-05	1.89188e-05	9.71306e-06	1.20834e-05	1.58747e-05	0	3.30257e-05	2.65919e-05	9.05256e-06	0	2.46475e-05	1.35721e-05	3.24284e-05	1.79323e-05	2.18922e-05	1.41462e-05	5.80251e-06	1.7308e-05	1.27847e-05	3.20254e-05	2.20878e-05	1.73511e-05	1.43865e-05	6.69546e-06	3.06373e-05	1.95679e-05	0	6.69546e-06	2.46475e-05	3.06373e-05
TRAM2	6.63112e-06	8.23054e-06	4.29965e-05	4.67274e-06	0	1.90925e-05	4.76408e-05	5.57788e-05	0.000137862	6.22973e-05	0	1.02242e-05	1.34433e-05	3.29977e-05	2.24848e-06	3.91102e-05	7.11996e-06	3.76393e-06	1.89925e-05	6.41579e-05	4.47538e-05	2.74932e-05	8.26905e-05	4.67938e-05	0	2.0847e-06	6.22973e-05	4.67938e-05	0	0
DGKA	1.64282e-05	9.39789e-06	5.14054e-05	3.04284e-05	2.01564e-05	8.8676e-05	7.72101e-05	1.37456e-05	0	4.30989e-05	1.79875e-05	2.76049e-05	1.59154e-05	1.31466e-05	2.68554e-05	7.26938e-06	0	1.19463e-05	0.000107022	9.23054e-06	1.86672e-05	0	1.44321e-05	0.000113713	0	1.38298e-05	4.30989e-05	0.000113713	1.79875e-05	0
ERBB3	3.7528e-06	0.000307914	1.42107e-05	8.83934e-07	1.66297e-05	2.36546e-05	0	0	1.55253e-05	0	0.000104541	0	3.85796e-06	2.16139e-05	3.52155e-06	0	2.96921e-05	8.7108e-06	0	0	0	0	0	0	0	0.000175261	0	0	0.000104541	0
ANKRD44	1.92104e-05	1.40895e-06	1.2084e-05	2.63293e-05	4.84849e-05	5.52442e-05	5.7313e-06	0	1.09993e-05	0	9.35077e-05	2.74542e-05	1.0861e-05	1.47419e-05	5.43328e-05	4.28351e-05	2.6612e-07	8.14627e-05	8.48571e-05	1.86137e-06	9.99001e-06	5.10402e-06	4.47068e-05	0	1.93259e-05	1.10862e-05	0	0	9.35077e-05	1.93259e-05
KARS	9.20529e-05	0.000103593	8.24243e-05	6.1055e-05	5.03749e-05	7.1629e-05	0.000102767	0.000116894	9.08203e-05	0.000168444	7.87983e-05	3.21392e-05	6.05772e-05	8.45051e-05	8.36728e-05	6.79647e-05	3.44599e-05	8.49893e-05	0.000163414	8.74783e-05	4.15225e-05	0.000142022	4.72111e-05	0.000250795	1.76554e-05	8.27102e-05	0.000168444	0.000250795	7.87983e-05	1.76554e-05
PDIA5	6.58641e-06	3.38196e-05	3.45582e-05	4.77501e-06	0	2.23193e-05	1.79016e-05	2.5508e-05	4.14842e-05	7.06334e-06	1.59679e-05	0	4.55785e-06	3.97788e-05	7.95377e-06	8.30495e-05	4.48063e-05	0	0	3.47406e-05	6.15915e-06	7.3616e-06	5.68967e-05	0	0	7.46403e-05	7.06334e-06	0	1.59679e-05	0
TBC1D22B	4.11625e-06	8.18662e-06	3.13037e-06	6.62187e-06	1.11625e-05	0	0	0	0	0	0	3.08488e-06	1.54559e-05	7.42318e-06	2.58337e-06	6.12824e-06	5.75059e-06	7.05694e-06	1.35773e-05	0	0	2.65825e-06	0	0	0	8.35591e-06	0	0	0	0
NDUFB4	0.000184041	0.000358779	0.000317222	0.000111124	0.000140011	0.000160215	0.000245073	0.000174029	0.000464006	0.000403594	0.000283978	0.000135059	0.000149919	0.000196309	0.000164965	0.000162717	0.000230444	0.000105046	0.000156247	0.000254605	0.000160313	0.000222024	0.000286261	0.00021066	0.000148566	0.00031123	0.000403594	0.00021066	0.000283978	0.000148566
SPEN	6.80626e-05	8.08803e-05	6.5201e-05	5.31124e-05	0.000116002	7.349e-05	5.97662e-05	7.95677e-05	6.56289e-05	7.55499e-05	4.26983e-05	7.80289e-05	5.68868e-05	8.40358e-05	5.54467e-05	4.78166e-05	3.09339e-05	7.95213e-05	0.000108762	0.000154601	5.56008e-05	7.16713e-05	1.59664e-05	0.000111493	6.82213e-05	0.000120332	7.55499e-05	0.000111493	4.26983e-05	6.82213e-05
MYLK	8.00934e-06	2.42169e-05	0.000551832	2.14601e-05	8.93434e-06	0	5.28126e-05	0.000390578	1.5749e-05	0.000752315	1.9266e-06	0	8.99381e-06	1.43165e-05	2.88527e-06	2.19234e-05	2.40315e-05	0	0	3.11072e-05	0.000415695	0.00120063	5.7107e-06	0	2.0938e-05	1.58555e-05	0.000752315	0	1.9266e-06	2.0938e-05
ZC3H15	9.33324e-05	0.000117304	5.94812e-05	0.000103566	4.32411e-05	0.000139149	0.000147381	6.76476e-05	4.71726e-05	3.49111e-05	0.000134866	8.14423e-05	8.6195e-05	0.000130077	6.78103e-05	9.83934e-05	4.27873e-05	0.000104053	5.56547e-05	0.00013264	4.3386e-05	0.000123605	6.55915e-05	0.000184791	8.83177e-05	8.28339e-05	3.49111e-05	0.000184791	0.000134866	8.83177e-05
MAP2K4	1.24316e-05	2.98831e-05	1.83793e-05	3.16293e-05	1.68686e-05	0	5.17621e-05	1.2034e-05	1.23529e-05	8.28967e-06	2.70036e-05	2.5871e-05	2.36472e-05	2.51103e-05	1.06177e-05	2.79555e-05	1.59807e-05	2.07833e-05	1.16889e-05	2.9518e-05	3.10869e-05	7.67215e-06	8.62366e-06	0	2.24739e-05	3.91127e-05	8.28967e-06	0	2.70036e-05	2.24739e-05
TMEM206	1.69122e-05	1.47266e-06	3.42743e-06	8.7697e-06	1.75526e-05	4.67106e-05	1.83457e-05	0	3.75478e-05	0	1.26748e-05	0	4.25299e-06	7.75448e-06	1.43494e-05	1.38237e-05	0	1.12674e-05	0	1.67419e-05	0	0	9.46163e-06	0	0	6.27034e-06	0	0	1.26748e-05	0
SLK	5.53921e-05	8.82134e-05	7.08243e-05	3.67377e-05	5.45994e-05	0.000100356	0.000138531	7.9098e-05	1.46197e-05	8.42738e-05	7.33735e-05	5.80782e-05	5.37217e-05	0.000163191	5.01985e-05	0.000124094	2.26296e-05	2.62226e-05	7.91974e-05	0.000226518	7.63306e-05	0.000164936	6.90512e-06	9.6777e-05	5.53235e-05	8.45754e-05	8.42738e-05	9.6777e-05	7.33735e-05	5.53235e-05
CYB5R4	4.38324e-05	9.97691e-06	2.09131e-05	3.93836e-05	3.03917e-05	9.44198e-06	5.32669e-06	1.18048e-05	2.68112e-05	0	3.28509e-05	2.54199e-05	1.43494e-05	4.98556e-06	2.80638e-05	6.79399e-06	5.66727e-06	5.68064e-05	0	1.24103e-05	6.75904e-06	0	6.04402e-05	3.66707e-05	2.15448e-05	4.81313e-06	0	3.66707e-05	3.28509e-05	2.15448e-05
PRKCQ	0	0	0	0	0	6.64849e-06	0	0	0	0	9.72611e-06	0	0	4.85434e-06	0	0	0	0	4.12815e-05	0	0	0	0	0	0	0	0	0	9.72611e-06	0
TLE2	0	2.1711e-05	8.86744e-07	1.72828e-05	0	0	4.93534e-05	1.42197e-05	0	9.343e-06	8.78703e-06	0	2.45165e-06	2.23079e-05	0	1.36494e-05	5.44869e-07	0	0	1.39736e-05	0	1.41904e-05	0	0	0	5.92105e-05	9.343e-06	0	8.78703e-06	0
ASB1	7.66822e-06	1.6482e-05	1.02318e-05	1.32981e-05	7.69965e-06	2.56782e-05	2.78875e-06	2.61983e-05	3.26094e-05	0	2.66122e-06	1.4888e-05	2.0475e-06	6.30512e-06	1.28475e-05	1.36142e-06	2.38725e-06	4.78709e-06	0	0	0	4.62046e-05	4.05712e-06	6.1957e-05	7.69894e-06	3.41609e-05	0	6.1957e-05	2.66122e-06	7.69894e-06
FAM107B	0.000100552	0.00013181	0.000105007	9.72268e-05	8.97372e-05	0.000137806	3.33162e-05	5.241e-05	0.000211691	8.94901e-05	0.000125487	0.000118148	9.03012e-05	7.17571e-05	4.07997e-05	0.000150594	7.00548e-05	0.000108746	0.000222026	4.03233e-05	2.49066e-05	3.56229e-05	0.000109447	9.45016e-05	2.36264e-05	0.000248358	8.94901e-05	9.45016e-05	0.000125487	2.36264e-05
ME1	1.43936e-05	5.69707e-06	1.40323e-05	1.25564e-05	1.0603e-05	0	0	6.94879e-06	0	0	7.77619e-06	2.85741e-05	7.20527e-05	1.76055e-06	2.52955e-06	7.12279e-06	6.43432e-06	9.41708e-06	1.04372e-05	0	0	0	0	0	0	1.28735e-05	0	0	7.77619e-06	0
TBC1D1	7.74551e-05	1.46763e-05	6.66071e-05	0.000121666	6.59154e-05	6.57357e-05	8.86664e-05	4.1497e-05	3.50793e-05	0.000143217	8.30634e-05	7.23586e-05	7.27428e-05	5.60196e-05	4.60686e-05	2.47846e-05	1.17042e-05	0.000143239	6.81335e-05	0.000141607	4.53242e-05	0.00041315	7.96088e-05	6.0619e-05	0	3.81626e-05	0.000143217	6.0619e-05	8.30634e-05	0
CDK13	2.04948e-05	5.07037e-05	2.3975e-05	2.12025e-05	1.63755e-05	0	2.94605e-05	2.53606e-05	3.74044e-05	8.23398e-06	1.12977e-05	3.53758e-05	1.53876e-05	2.96785e-05	5.41801e-05	3.44614e-05	2.00048e-05	2.97825e-05	7.3566e-05	5.46571e-05	1.0012e-05	8.45166e-06	5.36403e-05	1.71361e-05	4.14837e-05	2.29799e-05	8.23398e-06	1.71361e-05	1.12977e-05	4.14837e-05
MTHFD2	5.81766e-05	1.14655e-05	6.86162e-05	0.000121331	7.17254e-05	9.29986e-05	9.67391e-06	0.000122623	2.96309e-05	5.91054e-05	3.59656e-05	4.01507e-05	2.49392e-05	1.85145e-05	7.113e-05	4.00747e-06	3.50324e-06	7.66921e-05	3.65011e-05	4.43115e-05	3.30398e-05	0.00025429	8.87569e-05	6.34035e-05	6.37105e-06	2.03345e-05	5.91054e-05	6.34035e-05	3.59656e-05	6.37105e-06
SLC9A7	3.57735e-05	1.45633e-05	3.0449e-06	3.87288e-05	2.08731e-05	0	0	0	0	2.16901e-05	4.47203e-05	2.58495e-05	1.12162e-05	8.4224e-07	6.46219e-05	1.99535e-06	3.60222e-06	2.39365e-05	0	4.82625e-06	0	0	1.67661e-06	4.01993e-05	5.07873e-05	1.04882e-05	2.16901e-05	4.01993e-05	4.47203e-05	5.07873e-05
FOXJ2	1.78329e-05	4.67014e-06	2.0529e-05	2.96144e-05	9.19929e-06	0	1.30573e-05	4.73651e-05	5.67212e-06	0	8.55133e-06	2.36049e-05	1.18453e-05	2.44513e-05	5.16656e-06	2.63132e-05	2.47117e-06	1.46488e-05	3.51132e-05	2.8588e-05	8.90393e-06	7.43483e-06	0	0.000102294	0	7.32256e-06	0	0.000102294	8.55133e-06	0
YBX1	0.000759311	0.000462834	0.000512531	0.000767142	0.00110487	0.000527888	0.00064652	0.000444198	0.000447315	0.000356026	0.000831491	0.00115915	0.00114891	0.000597452	0.00091399	0.000471552	0.000194103	0.000951368	0.000365072	0.000619241	0.000424713	0.00056801	0.000436892	0.00138643	0.00078369	0.000324243	0.000356026	0.00138643	0.000831491	0.00078369
PDE4A	4.6756e-05	2.56093e-05	3.02856e-05	5.78277e-05	4.7279e-05	9.27876e-05	5.26283e-06	3.60641e-05	5.79571e-05	0	1.2124e-05	2.67987e-05	5.0201e-05	1.65307e-05	0.000107845	1.19528e-05	9.22643e-06	5.66683e-05	3.11965e-05	3.25365e-05	0	2.08232e-05	7.42395e-05	1.54967e-05	0	1.16737e-05	0	1.54967e-05	1.2124e-05	0
PPP2R5A	3.10975e-05	4.69503e-05	1.6421e-05	3.04086e-05	2.15789e-05	3.97729e-05	7.223e-05	1.1814e-05	0	0	2.66122e-06	3.80471e-05	4.32417e-05	6.29978e-05	2.91267e-05	0.000137117	3.85471e-05	5.49288e-05	0.000115744	7.9845e-05	4.67456e-05	0.00012261	5.14012e-05	0	5.81599e-05	5.75723e-05	0	0	2.66122e-06	5.81599e-05
ELAVL1	5.09512e-05	3.66577e-05	5.29103e-05	3.3037e-05	1.39408e-05	7.08969e-05	7.09062e-05	3.58732e-05	2.46861e-05	3.81941e-05	5.10794e-05	3.01048e-05	3.14134e-05	3.40374e-05	1.73751e-05	6.247e-05	1.71642e-05	4.15106e-05	4.14061e-05	4.86721e-05	2.61661e-05	3.70271e-05	2.58764e-05	8.35576e-05	9.18583e-05	4.66178e-05	3.81941e-05	8.35576e-05	5.10794e-05	9.18583e-05
TIE1	2.83799e-06	2.22357e-06	7.00916e-06	0	4.68476e-06	0	0.000364253	0	0	1.65235e-05	0	7.00442e-06	1.04324e-05	0.000216471	0	0.000138332	5.22704e-06	3.428e-06	8.16183e-06	0.00015932	0	0	0	1.9718e-05	0	3.86004e-06	1.65235e-05	1.9718e-05	0	0
DIP2B	2.72658e-05	4.14129e-05	1.47657e-05	2.2716e-05	3.7237e-05	1.54979e-05	2.62839e-05	8.40483e-06	5.67212e-06	2.76947e-05	5.92315e-05	5.33916e-05	2.08337e-05	2.32327e-05	1.4597e-05	3.2155e-05	9.5221e-06	1.04158e-05	1.56513e-05	2.38567e-05	0	4.72626e-06	1.1396e-05	0	0	3.572e-05	2.76947e-05	0	5.92315e-05	0
SMARCD1	2.08852e-05	2.88413e-05	3.9863e-05	1.39072e-05	4.0027e-05	0	6.16279e-05	2.06986e-05	0	1.29055e-05	3.39226e-05	4.85717e-05	2.12612e-05	2.83015e-05	8.55728e-06	5.84526e-05	3.58499e-06	1.47671e-05	2.22973e-05	4.28607e-05	5.99664e-06	1.55155e-05	1.44865e-05	7.25126e-05	6.84913e-05	5.79325e-05	1.29055e-05	7.25126e-05	3.39226e-05	6.84913e-05
KDM4A	1.0089e-05	2.48316e-05	6.46144e-06	6.30397e-06	5.64595e-06	1.5434e-05	6.87172e-06	3.67785e-05	0	0	2.00186e-06	1.44558e-05	1.27929e-05	1.62024e-05	1.39783e-06	1.37911e-05	9.0505e-06	0	8.73515e-06	0	4.47387e-06	0	0	1.18329e-05	0	0	0	1.18329e-05	2.00186e-06	0
NFYC	4.03485e-05	4.41316e-05	4.09262e-05	4.18839e-05	5.00637e-05	5.16646e-05	3.66242e-05	3.12009e-05	1.748e-05	4.13255e-05	2.7232e-05	4.00981e-05	4.01261e-05	4.60051e-05	4.48595e-05	5.43667e-05	1.18256e-05	7.65949e-05	3.17086e-05	7.61387e-05	2.31396e-05	3.5584e-05	3.50784e-05	0	9.36221e-05	3.63129e-05	4.13255e-05	0	2.7232e-05	9.36221e-05
CD84	0.000307517	2.7222e-06	0	0.000198812	0.000129466	0.000219973	1.84264e-06	5.07704e-06	0	0	0.000124696	0.000264886	0.000362052	1.27186e-05	0.000153216	8.8373e-06	2.09263e-06	6.21284e-05	5.26363e-05	0	0	0	1.41924e-05	4.16743e-05	4.49405e-05	3.58404e-06	0	4.16743e-05	0.000124696	4.49405e-05
ELOVL1	6.40948e-05	5.82017e-05	0.000103932	4.90859e-05	5.59901e-05	7.08637e-05	5.63674e-05	5.94702e-05	6.7368e-05	4.29834e-05	5.65247e-05	2.30178e-05	4.51101e-05	2.94134e-05	6.82559e-05	6.31452e-05	5.74166e-06	4.68619e-05	1.13389e-05	5.9163e-05	6.33907e-05	1.75274e-05	3.35389e-05	0.000127238	9.12827e-05	2.01154e-05	4.29834e-05	0.000127238	5.65247e-05	9.12827e-05
SPI1	0.000326844	4.37232e-06	0	0.000308337	0.000298068	0	4.9951e-06	0	5.4484e-06	0	0.000156518	0.000325016	0.000390371	1.79019e-06	0.000208241	3.97384e-06	8.44668e-06	0.000357335	0	9.86388e-06	0	1.18497e-05	2.17542e-05	4.00788e-05	0.000326003	0	0	4.00788e-05	0.000156518	0.000326003
ZNRD1	2.58339e-05	2.509e-05	3.27915e-05	4.6613e-05	3.45087e-05	4.51442e-05	3.29591e-05	4.32681e-06	0	1.17625e-05	2.34316e-05	0	1.47799e-05	4.19264e-05	1.57225e-05	2.0077e-05	7.04709e-06	0	1.3089e-05	1.77728e-05	1.11272e-05	3.36633e-05	3.36996e-05	2.64866e-05	0	8.44365e-06	1.17625e-05	2.64866e-05	2.34316e-05	0
ZBTB11	1.25842e-05	1.2213e-05	2.32633e-05	2.21344e-05	1.99232e-05	1.94876e-05	8.22723e-06	4.43177e-06	6.78417e-06	2.26781e-05	3.85321e-06	2.91435e-05	9.73398e-06	3.88339e-05	4.45712e-06	3.44324e-05	4.74344e-06	0	5.68926e-05	1.78854e-05	0	5.87508e-05	1.90404e-05	9.5048e-06	3.33603e-05	2.80033e-05	2.26781e-05	9.5048e-06	3.85321e-06	3.33603e-05
GOLGA5	1.91305e-05	2.263e-05	2.42568e-05	2.29237e-05	0	4.16004e-05	2.56426e-05	2.48908e-05	1.00713e-05	4.38187e-05	1.73476e-05	1.48187e-05	1.74731e-05	1.31391e-05	1.11731e-05	2.57198e-05	3.0689e-05	0	9.51004e-06	6.92292e-06	1.89723e-05	4.39646e-05	1.09614e-05	6.08466e-05	0	1.70283e-05	4.38187e-05	6.08466e-05	1.73476e-05	0
FGFR2	7.2476e-06	0.000107145	3.29127e-06	3.41855e-06	1.7749e-05	1.94731e-05	0	5.90918e-05	3.23986e-06	0	8.43636e-05	0	9.13082e-06	2.95351e-06	3.11054e-06	0	1.02136e-05	0	0	4.18116e-06	0.000311117	0	0	0	0	0.000766076	0	0	8.43636e-05	0
LRRC40	5.96962e-06	6.81757e-06	2.20312e-05	3.17774e-06	0	6.64849e-06	1.43776e-05	0	0	1.78904e-05	2.7209e-05	0	1.59508e-06	3.37434e-06	4.07061e-06	1.23479e-05	8.52397e-06	0	1.16774e-05	1.22606e-05	4.18579e-05	5.86666e-05	0	0	0	8.44039e-06	1.78904e-05	0	2.7209e-05	0
ISOC1	2.21444e-06	2.10295e-05	1.03892e-05	0	2.50413e-05	4.7065e-05	2.63234e-06	1.49557e-05	1.06005e-05	2.58906e-05	2.37848e-05	6.05892e-06	3.32364e-06	5.47274e-06	9.78892e-06	2.63403e-06	4.71466e-05	0	1.84358e-05	0	1.93155e-05	0	1.20475e-05	1.52625e-05	0	1.95466e-05	2.58906e-05	1.52625e-05	2.37848e-05	0
EML1	1.64993e-05	3.12473e-06	2.87872e-05	0	0	0	3.86048e-05	8.87853e-06	0	9.20268e-06	0	1.5537e-06	2.63114e-06	6.59657e-05	0	6.36752e-05	0	0	9.54352e-06	2.49082e-05	0	0	0	0	0	4.91383e-06	9.20268e-06	0	0	0
TRMT11	5.72098e-06	1.79976e-05	1.27968e-05	0	7.69965e-06	4.0563e-05	0	0	3.9692e-05	5.40992e-05	0	0	8.04688e-06	1.50806e-05	6.65619e-06	3.94928e-06	4.60039e-06	0	7.37028e-06	2.19304e-06	0	2.23513e-05	0	1.52625e-05	0	4.30037e-05	5.40992e-05	1.52625e-05	0	0
THUMPD1	2.53767e-05	5.33895e-05	9.58829e-05	1.69012e-05	2.94943e-05	2.8196e-05	6.34876e-05	3.42656e-05	0	7.16679e-05	3.27706e-05	1.0294e-05	2.55396e-05	3.3e-05	3.00865e-05	6.27686e-05	1.62563e-05	2.3931e-05	4.25381e-05	3.47221e-05	2.80072e-05	6.18571e-05	0	7.63126e-06	2.89844e-05	8.07791e-05	7.16679e-05	7.63126e-06	3.27706e-05	2.89844e-05
MSANTD3	1.59119e-05	2.9395e-05	6.22694e-05	9.56323e-06	0	0	2.6172e-05	2.13402e-05	1.30632e-05	6.80244e-05	5.01709e-05	2.24236e-05	0	2.68503e-05	2.69199e-06	3.97109e-06	1.14125e-05	8.82106e-06	0	4.1455e-05	0	0	9.59141e-06	9.43218e-06	7.72463e-06	2.34667e-05	6.80244e-05	9.43218e-06	5.01709e-05	7.72463e-06
ATG2B	1.47956e-06	2.09592e-05	1.48781e-05	6.5839e-06	0	7.9294e-06	3.21362e-05	3.17993e-05	7.48778e-06	1.79779e-05	2.83881e-06	4.22272e-06	7.19882e-06	3.35669e-05	2.54855e-05	9.24665e-06	2.5025e-06	0	4.7392e-05	2.09314e-05	2.78862e-05	1.22997e-05	7.75018e-05	8.45241e-05	0	1.06799e-05	1.79779e-05	8.45241e-05	2.83881e-06	0
ARFGEF1	2.87491e-05	7.3344e-05	3.22806e-05	3.14745e-05	6.03524e-05	5.18058e-05	1.42938e-05	3.35656e-05	6.259e-05	1.12768e-05	9.2762e-05	4.69329e-05	3.54208e-05	2.66555e-05	9.21519e-05	4.92038e-05	6.01938e-06	8.27745e-05	6.80644e-05	7.3177e-05	1.88939e-05	6.62875e-05	5.32739e-05	0	3.07704e-05	7.10668e-05	1.12768e-05	0	9.2762e-05	3.07704e-05
ACSM2B	0	1.68256e-06	6.37471e-07	0	0	0	0	0	3.14279e-05	0	0	8.68802e-06	6.18039e-06	1.73415e-06	7.9244e-07	1.3592e-05	0.000436611	0	0	4.00045e-06	1.88201e-05	6.43291e-06	1.21992e-05	0	0	1.23724e-05	0	0	0	0
MTFR1	1.51319e-05	2.25197e-05	6.76744e-06	2.52034e-06	0	0	1.17958e-05	0	1.89211e-05	2.59258e-05	8.1509e-06	2.80896e-06	1.12365e-05	1.00932e-05	7.55657e-06	8.69679e-06	1.55429e-05	0	5.58884e-06	0	1.49006e-05	1.23776e-05	0	0	0	3.72481e-06	2.59258e-05	0	8.1509e-06	0
STAG3	9.82707e-07	1.10555e-06	0	1.56358e-06	0	6.90331e-05	0	0	0	0	0	0	2.43085e-06	0	0	4.74125e-06	2.09858e-06	0	0.000141923	0	0	0	0	3.83964e-05	0	0	0	3.83964e-05	0	0
FECH	2.74748e-05	8.08355e-06	3.82633e-06	7.96757e-06	0	0	2.93681e-05	8.31187e-06	0	5.11881e-05	1.9266e-06	1.39826e-05	1.35852e-05	2.92262e-06	1.41583e-05	9.29454e-06	1.18656e-05	0	2.05825e-05	0	1.30242e-05	0	0	3.0567e-05	1.28601e-05	9.22742e-06	5.11881e-05	3.0567e-05	1.9266e-06	1.28601e-05
MYO9A	2.77439e-05	2.2583e-05	3.71114e-05	2.6515e-05	2.50571e-05	1.18149e-05	4.15656e-05	6.51539e-05	0	3.88347e-05	3.65229e-05	3.21717e-05	0.000139577	3.65152e-05	1.28117e-05	5.24753e-05	1.54433e-06	1.91362e-05	2.19299e-05	5.6421e-05	2.31646e-05	6.90844e-05	7.6885e-05	0	7.80145e-05	5.46013e-06	3.88347e-05	0	3.65229e-05	7.80145e-05
PFKP	6.01923e-05	7.63336e-05	4.01658e-05	2.4926e-05	6.40742e-05	4.76516e-05	6.94807e-05	3.57366e-05	0	5.00512e-05	4.63951e-05	1.21994e-05	4.30112e-06	4.62141e-05	2.85568e-06	1.67896e-05	0	0	3.64831e-05	1.2634e-05	1.82548e-05	1.18375e-05	3.45722e-06	5.08634e-05	1.93259e-05	5.57614e-05	5.00512e-05	5.08634e-05	4.63951e-05	1.93259e-05
IDI1	3.84346e-05	5.31621e-05	4.77626e-05	8.13433e-05	2.37816e-05	7.92215e-05	0.000125673	6.34557e-05	7.2052e-05	2.11239e-05	5.65697e-05	5.83666e-05	6.19039e-05	6.63602e-05	3.08818e-05	8.02036e-05	0.000115452	7.08149e-05	0.000192285	0.000128757	3.26051e-05	4.80816e-05	0.000136251	6.9511e-05	0	8.54323e-05	2.11239e-05	6.9511e-05	5.65697e-05	0
SP100	0.000167462	0.000123577	8.26721e-05	0.000252204	0.000196276	0.000190722	0.000187453	6.97831e-05	0.000150722	0.000181606	0.000228184	0.000170483	0.000139098	0.000209636	0.000176324	0.000251058	5.68257e-05	0.00016095	0.000205412	0.000191122	1.91663e-05	9.50538e-05	0.000164966	0.000107432	2.00128e-05	8.70075e-05	0.000181606	0.000107432	0.000228184	2.00128e-05
KLF6	0.00073507	0.000519602	0.000410516	0.000600139	0.000484486	0.000887011	0.000674673	0.000546771	0.000425081	0.000166563	0.000360185	0.000817169	0.000808259	0.000805028	0.000571694	0.000709606	0.00016916	0.000643535	0.000553566	0.000813892	0.000416128	0.000391432	0.00144591	0.000275993	0.000650435	0.000945382	0.000166563	0.000275993	0.000360185	0.000650435
PLPP1	1.39817e-05	7.23978e-05	0.000155277	4.05389e-05	2.76657e-05	4.17207e-05	0.000896243	0.000138862	7.66442e-06	0.000104049	0.000116091	1.50525e-05	2.46281e-05	0.00072675	2.69786e-05	0.000260361	3.64694e-05	1.16402e-05	2.89477e-05	0.00149295	0.000285094	8.29396e-05	2.54652e-05	0	6.88701e-05	6.887e-05	0.000104049	0	0.000116091	6.88701e-05
NEO1	2.9007e-06	4.92281e-05	5.97372e-05	0	1.1987e-05	0	0	7.95755e-05	0	2.29604e-05	9.93945e-06	0	0	0	0	0	3.01021e-06	0	1.25389e-05	1.90331e-05	0.000111967	1.37632e-05	0	0	0	3.74048e-05	2.29604e-05	0	9.93945e-06	0
TRAM1	0.000166173	0.000393486	0.00022971	0.000136902	0.000160895	4.43973e-05	0.000184804	0.000233574	0.000840459	0.000186361	0.00014867	0.000113354	0.000129553	0.000208068	0.00017561	0.000165351	0.000104632	0.000121572	0.000184672	0.000162881	0.000164425	7.76277e-05	0.000880134	0.000217892	0.000159563	0.0001591	0.000186361	0.000217892	0.00014867	0.000159563
PHKA1	1.21213e-06	4.716e-07	3.84549e-06	0	0	0	0	0	0	0	9.62835e-06	0	1.7994e-05	1.41077e-05	5.88817e-06	3.02574e-06	6.20364e-06	0	0	5.91023e-06	0	1.30419e-05	0	0	0	1.01468e-06	0	0	9.62835e-06	0
TNFRSF1A	9.13846e-05	7.30632e-05	0.000135855	5.61363e-05	8.58094e-05	3.94521e-06	0.000169628	9.05445e-05	0	6.15555e-05	6.33588e-05	0.000107552	0.00013449	0.000251045	5.5319e-05	0.000190234	4.94897e-05	0.000118976	1.54305e-05	0.000203222	0.000152432	0.000127477	0	4.36069e-05	0	7.99072e-05	6.15555e-05	4.36069e-05	6.33588e-05	0
EVI5	2.78633e-05	2.88939e-05	5.02443e-05	3.7136e-05	8.76002e-06	0	5.19637e-05	7.73849e-05	2.54639e-05	5.38991e-05	1.52265e-05	3.46353e-05	2.52096e-05	9.35897e-05	3.64664e-05	5.01628e-05	1.77796e-05	0.000139279	0	9.48338e-05	7.0928e-05	5.92081e-05	1.66024e-05	0	1.98602e-05	2.84407e-05	5.38991e-05	0	1.52265e-05	1.98602e-05
PKM	0.000658121	0.000429275	0.000454127	0.000411484	0.000861968	0.000501286	0.00023214	0.000271183	0.000146761	0.000476919	0.000672945	0.000420802	0.00020783	0.000207993	0.000419553	0.00010952	3.70515e-06	0.000555374	0.000144793	0.000231514	0.000132953	0.000308538	7.50587e-05	0.000581881	0.000177325	0.00023071	0.000476919	0.000581881	0.000672945	0.000177325
DHX29	3.98666e-05	3.01657e-05	3.39697e-05	2.32743e-05	6.10624e-06	7.84368e-05	5.27298e-05	3.45445e-05	0	4.84753e-05	2.98173e-05	4.74337e-05	2.72677e-05	1.58888e-05	2.60607e-05	4.7477e-05	1.71691e-05	3.96405e-05	1.12236e-05	1.2393e-05	1.86172e-05	3.28488e-05	2.35137e-05	4.65596e-05	3.30164e-05	3.78812e-05	4.84753e-05	4.65596e-05	2.98173e-05	3.30164e-05
DNTTIP2	7.00081e-05	7.96818e-05	5.4018e-05	8.2177e-05	7.6521e-05	7.25612e-05	8.80304e-05	6.26144e-05	1.96885e-05	5.29529e-05	1.94431e-05	7.86758e-05	5.8651e-05	0.00014784	0.000106956	0.000108672	1.97735e-05	0.000181749	0.000157189	0.00017271	0.000113358	0.000112982	5.5559e-05	3.83887e-05	7.43792e-05	9.1841e-05	5.29529e-05	3.83887e-05	1.94431e-05	7.43792e-05
METTL22	1.93275e-05	1.60159e-05	2.42639e-05	8.88385e-06	1.61234e-05	0	8.23898e-06	1.23127e-05	1.34025e-05	6.84881e-05	0	2.16578e-05	1.11972e-05	3.93186e-06	2.93521e-05	9.64586e-06	4.06552e-06	0	1.41016e-05	2.86911e-06	7.81677e-06	1.31203e-05	0	0	2.24739e-05	3.30528e-05	6.84881e-05	0	0	2.24739e-05
TP53BP1	7.48449e-06	2.96952e-05	1.91695e-05	6.82009e-06	3.05312e-06	0	3.46459e-05	1.61302e-05	2.81645e-05	4.90528e-05	5.00811e-06	1.75537e-05	1.70367e-06	3.41555e-05	7.08548e-06	1.47415e-05	6.60311e-06	9.64041e-06	2.23803e-05	8.78723e-05	3.9697e-05	2.94607e-05	2.36755e-05	4.7081e-05	0	4.75304e-05	4.90528e-05	4.7081e-05	5.00811e-06	0
RRP15	1.86216e-05	1.94095e-05	1.72906e-05	1.21991e-05	1.5169e-05	0	2.38565e-05	6.97866e-06	7.66442e-06	3.19107e-05	5.7247e-06	0	7.05593e-07	3.18871e-05	2.37423e-05	1.26955e-05	7.49539e-06	0	4.2946e-05	5.74913e-05	1.755e-05	1.0136e-05	4.10475e-06	0	0	2.77847e-05	3.19107e-05	0	5.7247e-06	0
RHOA	0.000642868	0.000211073	0.000750059	0.000539576	0.000554731	0.000470442	0.000585859	0.000422907	0.000286421	0.000525013	0.000692921	0.000595797	0.000482547	0.000623719	0.000479532	0.000489622	0.000120124	0.000606033	0.000367379	0.000799947	0.000509964	0.000462762	0.000506528	0.000512739	0.000344754	0.000286977	0.000525013	0.000512739	0.000692921	0.000344754
DHX8	2.17655e-05	2.96018e-05	2.73868e-05	1.99495e-05	4.73028e-06	0	6.97618e-05	6.43601e-05	6.68083e-06	1.16713e-05	4.10016e-05	2.56414e-05	8.83851e-06	3.89009e-05	2.19545e-05	3.8672e-05	6.48979e-06	2.48247e-05	3.80124e-05	2.81813e-05	0	3.26626e-05	2.62544e-05	3.34773e-06	0	2.73238e-05	1.16713e-05	3.34773e-06	4.10016e-05	0
PRKCZ	0	1.60383e-05	4.46709e-07	4.64886e-06	0	0	0	0	0	0	0	3.24972e-06	1.50418e-06	6.48399e-06	1.63015e-05	7.15104e-06	3.87559e-06	0	2.53601e-06	9.18038e-06	0	0	2.87886e-06	0	0	1.15857e-05	0	0	0	0
IARS2	6.24706e-05	8.73781e-05	4.18153e-05	2.14533e-05	2.85239e-05	3.14843e-05	5.65052e-05	2.38687e-05	5.94972e-05	0.000149209	3.59039e-05	3.07813e-05	1.65506e-05	5.03164e-05	2.86825e-05	4.77103e-05	6.95663e-05	3.22172e-05	3.45673e-05	4.70035e-05	9.99001e-06	3.83985e-05	3.28674e-05	0.000114587	6.61628e-05	8.7292e-05	0.000149209	0.000114587	3.59039e-05	6.61628e-05
IDH3G	6.93285e-05	7.08072e-05	6.29126e-05	4.33717e-05	8.2356e-05	6.85197e-05	3.05858e-05	5.91e-05	4.53587e-05	7.61852e-05	2.10677e-05	4.87817e-05	4.52442e-05	6.6038e-05	8.55902e-05	4.44797e-05	3.50053e-05	4.16376e-05	4.53059e-05	7.61629e-05	2.0206e-05	2.45579e-05	6.50853e-05	3.09933e-05	0.000155727	5.98351e-05	7.61852e-05	3.09933e-05	2.10677e-05	0.000155727
ROGDI	2.2405e-05	1.3848e-05	9.74743e-06	6.10042e-06	0	0	0	0	0	3.26217e-06	2.00186e-06	2.20888e-05	1.27361e-05	6.88353e-06	1.58266e-05	3.96473e-05	4.83569e-06	4.18093e-05	1.34433e-05	4.08757e-06	0	0	0	3.34773e-06	5.79998e-05	2.27341e-05	3.26217e-06	3.34773e-06	2.00186e-06	5.79998e-05
PDZD4	0	0	0	1.3521e-06	0	0	0	3.95432e-06	0	0	0	0	0	1.15284e-05	0	1.86575e-05	0	0	0	0	0	6.07519e-06	0	0	0	0	0	0	0	0
ROCK1	0.000163619	9.57309e-05	0.000182497	0.000254367	0.000206744	0.000259707	0.000130812	0.000123939	1.05178e-05	0.000121216	0.000187784	0.000280668	0.000235821	0.00014521	0.000288955	7.90651e-05	2.3268e-05	0.000442756	0.000161232	0.000126938	0.000141915	0.000279961	2.90722e-05	0.000122492	0.000202917	6.45463e-05	0.000121216	0.000122492	0.000187784	0.000202917
CBFB	2.86386e-05	3.10498e-05	3.17813e-05	5.10127e-05	2.14943e-05	0.000101465	1.97688e-05	1.93234e-05	6.33645e-05	6.53131e-05	8.36641e-05	1.60727e-05	2.72685e-05	2.45301e-05	3.73922e-05	1.3552e-05	1.75238e-06	6.66823e-05	0.000136773	2.79579e-05	3.32392e-05	4.89747e-05	7.36202e-05	3.34773e-06	8.47603e-05	3.14251e-05	6.53131e-05	3.34773e-06	8.36641e-05	8.47603e-05
HYAL2	2.98975e-05	1.74804e-05	5.52151e-05	5.7563e-06	7.1718e-06	0	0.000667058	4.06589e-05	0	1.21336e-05	1.41941e-06	2.11263e-05	6.8883e-05	0.000510932	5.67009e-06	0.000689162	2.02092e-05	3.45716e-06	4.50019e-05	0.000745512	9.60701e-06	3.04712e-05	3.67044e-05	7.36768e-05	0	3.11191e-05	1.21336e-05	7.36768e-05	1.41941e-06	0
HDAC4	9.36864e-07	3.63705e-06	9.24155e-06	9.38647e-06	8.51832e-06	5.04684e-05	8.28267e-06	6.09414e-06	0	2.04767e-05	0	2.9382e-06	5.42732e-06	7.44445e-06	1.44682e-05	3.29169e-06	1.33273e-06	3.09111e-05	7.48727e-06	7.7223e-06	5.7501e-06	3.05391e-05	0	0	0	4.12312e-06	2.04767e-05	0	0	0
RASSF1	2.55313e-05	6.67523e-06	1.29096e-05	8.83842e-06	2.11141e-05	6.9005e-05	5.45085e-05	3.86875e-05	5.4484e-06	6.18089e-05	5.99314e-05	2.28907e-05	2.98464e-05	4.17211e-05	2.97297e-05	5.55672e-05	1.16853e-06	1.67646e-05	4.77732e-05	2.90405e-05	2.62524e-05	8.97318e-05	4.51212e-05	0	3.63587e-05	1.19406e-05	6.18089e-05	0	5.99314e-05	3.63587e-05
FGFR3	8.10896e-07	5.52098e-05	2.06648e-07	1.47726e-06	8.51832e-06	0	2.10927e-05	0	7.66442e-06	1.41675e-05	1.01065e-05	4.86221e-06	1.05706e-06	3.22172e-05	3.43395e-06	3.13529e-05	7.72882e-06	0	3.93738e-06	1.42965e-05	6.75904e-06	6.07752e-05	0	0	0	0.000256904	1.41675e-05	0	1.01065e-05	0
IFI35	4.77069e-05	2.31361e-05	2.51295e-05	1.76406e-05	2.10774e-05	0	1.80695e-05	2.43211e-05	1.00769e-05	6.51984e-05	2.66428e-05	2.56343e-05	3.66258e-05	4.64286e-05	1.31986e-05	2.17346e-05	8.92776e-06	2.34445e-05	8.92639e-06	5.95934e-05	0	1.01539e-05	2.20216e-05	8.20266e-05	1.76554e-05	2.29415e-05	6.51984e-05	8.20266e-05	2.66428e-05	1.76554e-05
HEATR6	1.17118e-05	9.45246e-06	6.42102e-06	1.3951e-05	2.07687e-05	6.64849e-06	0	6.62133e-06	0	0	0	2.79613e-05	7.83378e-06	1.22166e-05	5.27774e-06	3.90329e-06	3.51829e-07	1.07683e-05	0	3.11802e-06	0	0	0	0	0	3.63534e-06	0	0	0	0
COASY	2.69965e-05	3.52436e-05	2.52486e-05	2.09074e-05	1.45367e-05	4.07525e-05	1.65213e-06	5.41068e-05	5.67212e-06	0	4.0855e-05	3.11999e-05	1.87247e-05	1.48442e-05	1.92595e-05	1.6184e-05	2.17805e-05	3.73718e-05	2.96244e-05	6.1668e-06	1.66806e-05	9.28608e-06	7.80153e-06	4.16667e-05	1.00064e-05	2.72013e-05	0	4.16667e-05	4.0855e-05	1.00064e-05
PLEKHH3	3.98467e-06	1.51379e-05	3.1473e-05	0	0	0	2.16995e-05	8.49469e-06	5.56948e-05	2.32153e-05	7.19865e-06	1.80472e-06	1.88315e-06	2.26298e-05	2.17892e-06	6.31229e-06	6.62286e-06	0	1.25452e-05	7.22922e-06	1.51263e-05	2.17694e-05	1.09879e-05	6.87994e-06	0	6.4009e-06	2.32153e-05	6.87994e-06	7.19865e-06	0
MEF2A	0.000126471	3.21909e-05	5.26469e-05	0.000164157	2.95237e-05	0	0.000130029	4.24188e-05	0.000138071	7.40141e-05	2.94445e-05	6.63334e-05	8.79733e-05	6.07794e-05	0.000141513	4.30179e-05	2.08401e-05	0.000133936	4.49265e-05	0.000236029	2.11266e-05	6.34986e-05	4.84824e-05	5.10107e-05	5.2182e-05	4.8534e-05	7.40141e-05	5.10107e-05	2.94445e-05	5.2182e-05
OTUD5	3.16278e-05	3.2393e-05	5.14532e-05	3.94888e-05	2.33491e-05	0.000120091	5.37075e-05	4.1274e-05	0.000165155	2.51706e-05	4.93989e-05	7.5914e-05	8.07735e-06	2.7628e-05	4.16477e-05	1.00686e-05	7.72381e-06	2.79705e-06	1.56522e-05	2.13847e-05	1.21051e-05	1.59578e-05	5.50433e-05	0	0	3.63542e-05	2.51706e-05	0	4.93989e-05	0
TFE3	3.64733e-05	1.68208e-05	7.78846e-05	2.86386e-05	6.4887e-05	1.75837e-05	2.24333e-05	4.06953e-05	2.71577e-05	2.50752e-05	2.03225e-05	2.81244e-05	6.13134e-05	1.49336e-05	4.49652e-05	1.63076e-05	5.59314e-06	3.13753e-05	4.08053e-05	5.95165e-05	3.79652e-05	3.4952e-05	1.82901e-05	4.01704e-05	0	3.51122e-05	2.50752e-05	4.01704e-05	2.03225e-05	0
TBC1D25	1.22321e-05	1.59493e-05	1.07333e-05	3.51058e-06	3.43787e-06	1.28118e-05	1.3439e-06	0	1.33617e-05	1.93926e-05	0	4.7069e-06	1.32675e-05	1.46687e-06	1.06822e-05	2.45164e-05	9.02959e-07	3.09717e-06	1.62395e-05	9.53916e-06	0	4.22962e-05	2.64284e-05	0	0	1.35187e-05	1.93926e-05	0	0	0
ACSL4	6.14541e-05	3.57007e-05	7.73368e-05	7.06403e-05	6.07262e-05	9.6115e-05	0.000128173	3.87613e-05	1.58088e-05	2.35219e-05	8.33443e-06	2.75222e-05	3.40731e-05	4.64934e-05	9.40692e-05	1.95307e-05	3.74437e-06	8.51316e-05	1.61525e-05	6.75866e-05	6.1964e-05	6.03266e-05	3.3757e-05	3.34773e-06	0	2.93814e-05	2.35219e-05	3.34773e-06	8.33443e-06	0
INPP5A	6.20844e-06	2.14839e-05	5.08917e-05	7.01456e-06	5.9765e-06	2.19355e-05	4.43174e-05	0.000104896	1.00769e-05	3.99666e-05	4.3053e-06	5.78764e-06	3.14971e-06	3.28116e-05	0	5.59676e-05	1.17685e-05	1.27198e-05	0	3.634e-05	2.88957e-05	0.000218891	3.89865e-05	0	0	2.59739e-05	3.99666e-05	0	4.3053e-06	0
GPKOW	9.1719e-06	1.69759e-05	2.80595e-05	1.96047e-05	5.57631e-06	2.79501e-05	2.11191e-05	2.31626e-05	3.03003e-06	3.57116e-05	4.79565e-05	3.89243e-06	1.35008e-05	1.97116e-05	3.67934e-06	5.93519e-06	1.10341e-05	1.46937e-05	1.15521e-05	2.86063e-05	1.78253e-05	3.52933e-05	1.28419e-05	5.0681e-05	0	2.45775e-05	3.57116e-05	5.0681e-05	4.79565e-05	0
GRIPAP1	8.64021e-06	2.48181e-05	1.29926e-05	1.29303e-05	2.06677e-05	0	2.6765e-05	5.84329e-06	0	5.28228e-05	3.02358e-05	2.78844e-05	1.54711e-05	1.20643e-05	1.09404e-05	1.24773e-05	2.60163e-06	1.46423e-05	0	0	0	1.47741e-05	0	1.7842e-05	8.8728e-06	1.82958e-05	5.28228e-05	1.7842e-05	3.02358e-05	8.8728e-06
FTSJ1	2.87817e-05	2.02951e-05	4.56207e-05	7.37485e-06	3.85617e-05	1.05502e-05	1.64423e-05	7.6605e-05	4.6004e-05	2.43092e-05	9.19794e-06	2.48047e-05	2.28668e-05	2.32635e-05	4.98038e-06	1.77762e-05	1.64161e-06	4.08163e-05	4.12203e-05	9.87164e-06	0	2.28903e-05	1.56533e-05	5.12035e-05	2.0938e-05	2.23246e-05	2.43092e-05	5.12035e-05	9.19794e-06	2.0938e-05
REEP1	0	1.0892e-05	1.0658e-05	0	0	0	9.99021e-06	0	0	0	2.58976e-06	0	0	5.81857e-06	0	3.51193e-05	0	0	0	7.32837e-06	0	4.62347e-05	0	0	0	0	0	0	2.58976e-06	0
ATP11A	5.60647e-06	2.87965e-05	1.67971e-05	9.35328e-06	2.53753e-05	0.000110109	5.39183e-05	4.45276e-05	8.47843e-06	2.04817e-05	3.72398e-05	2.05028e-05	3.00537e-05	2.3366e-05	4.79217e-05	2.27326e-05	3.86916e-06	6.95072e-05	0	1.31228e-05	6.15915e-06	0	1.30592e-05	4.8213e-05	0	3.58342e-05	2.04817e-05	4.8213e-05	3.72398e-05	0
POLR1A	1.18661e-05	1.42046e-05	2.37105e-05	1.61876e-05	2.72496e-05	0	1.78927e-05	6.5306e-06	0	6.19456e-06	0	3.48644e-05	1.72967e-05	1.5629e-05	1.59183e-06	1.19805e-05	5.80885e-06	2.58403e-05	0	3.24376e-06	3.35334e-06	2.80081e-05	1.45688e-05	0	0	3.61194e-05	6.19456e-06	0	0	0
LAPTM4A	0.000155135	0.000318424	0.000358859	0.000142341	0.000195126	9.127e-05	0.000237819	0.000449555	0.000178877	0.000276796	0.000133169	0.000174236	0.000130011	0.000279249	0.000154795	0.000251572	0.000148895	0.000119961	9.14015e-05	0.000212613	0.000377925	0.000386763	7.04087e-05	8.013e-05	1.40957e-05	0.00032508	0.000276796	8.013e-05	0.000133169	1.40957e-05
TTC7A	3.39628e-05	1.02433e-05	1.14423e-06	4.02983e-05	3.6903e-05	7.37751e-06	0	2.68275e-06	9.33257e-05	0	2.43925e-05	6.16479e-06	8.01219e-06	4.23765e-06	4.22039e-05	0	3.75652e-06	1.54458e-05	7.68238e-06	0	0	0	8.63876e-06	5.21955e-05	0	2.15262e-06	0	5.21955e-05	2.43925e-05	0
IP6K2	2.26915e-05	5.65617e-05	0.000124951	3.23993e-05	4.17874e-05	2.35826e-05	4.1471e-05	6.47724e-05	2.2047e-05	6.6693e-05	4.5746e-05	2.54754e-05	3.32509e-05	5.24288e-05	2.44184e-05	4.59625e-05	1.37596e-05	1.17202e-05	3.55467e-05	5.47436e-05	0.000153505	1.93732e-05	3.7361e-05	3.34773e-06	9.65848e-06	6.03305e-05	6.6693e-05	3.34773e-06	4.5746e-05	9.65848e-06
SRBD1	8.30728e-06	9.14099e-06	3.76689e-06	1.53353e-05	9.61871e-06	0	5.26283e-06	1.94966e-05	2.68255e-05	0	2.73414e-05	2.00143e-05	1.09385e-05	1.2336e-05	1.99648e-05	4.06263e-05	1.99797e-06	0	1.33518e-05	0	0	0	2.20934e-05	0	6.15824e-06	1.42666e-05	0	0	2.73414e-05	6.15824e-06
RASGRP2	4.69112e-06	4.86851e-07	1.01308e-05	3.38638e-06	3.40092e-06	9.44198e-06	0	0	0	2.60329e-05	0	1.19021e-05	1.52591e-05	9.34373e-06	7.00025e-06	2.38815e-06	1.4055e-06	2.58922e-05	1.06558e-05	2.27042e-06	5.33008e-05	3.80719e-05	0	0	0	1.71578e-06	2.60329e-05	0	0	0
PSME4	6.93689e-05	4.63777e-05	2.48102e-05	4.25078e-05	3.43787e-06	2.8196e-05	8.30447e-05	2.03451e-05	1.46998e-05	4.85342e-05	4.71852e-05	6.03006e-05	3.56186e-05	2.79339e-05	6.40118e-05	2.81997e-05	1.60798e-05	3.27606e-06	4.20416e-05	6.94479e-05	1.73007e-05	3.56396e-05	5.10124e-05	0	2.63839e-05	4.54883e-05	4.85342e-05	0	4.71852e-05	2.63839e-05
SIRT2	5.60091e-05	3.24983e-05	7.23259e-05	5.23313e-05	2.34373e-05	0	2.56427e-05	8.33522e-05	4.67377e-05	3.01829e-05	7.66484e-06	9.25096e-05	5.27358e-05	2.84809e-05	3.61856e-05	6.17216e-05	1.58251e-05	0.000142934	4.1378e-05	1.16896e-05	0.000123729	1.74685e-05	4.10057e-05	2.1554e-05	4.44301e-05	1.48767e-05	3.01829e-05	2.1554e-05	7.66484e-06	4.44301e-05
ERLEC1	5.01608e-05	5.62668e-05	0.000110331	3.2523e-05	2.77483e-05	1.12177e-05	3.76996e-05	0.000159196	0.000527689	8.85894e-05	5.1789e-05	3.53489e-05	3.19168e-05	6.64527e-05	2.14152e-05	4.35414e-05	2.33321e-05	2.57143e-05	1.74281e-05	5.19718e-05	2.77616e-05	2.23328e-05	0.000354215	0	1.36344e-05	8.22571e-05	8.85894e-05	0	5.1789e-05	1.36344e-05
PPP2R5B	5.31958e-06	3.33032e-06	2.64202e-05	1.99816e-06	0	0	1.38202e-05	1.34138e-06	0	1.80219e-05	0	2.4173e-06	5.10632e-06	5.37322e-06	5.0016e-06	1.7282e-05	3.3187e-07	0	0	0	0	1.57456e-05	0	0	0	2.7162e-06	1.80219e-05	0	0	0
MAST4	4.47927e-06	2.42863e-05	3.87747e-05	2.10639e-05	9.08051e-06	8.54196e-05	0.000139484	3.7721e-05	0	4.26782e-05	3.40909e-05	3.18489e-06	9.45265e-07	8.19121e-05	1.58488e-07	3.55045e-05	2.14105e-05	0	1.04002e-05	0.000113572	1.36968e-05	4.41459e-05	2.26434e-05	1.52835e-05	0	3.26794e-05	4.26782e-05	1.52835e-05	3.40909e-05	0
ADGRF5	2.4863e-06	3.83556e-06	7.82268e-05	0	0	0	0.000337245	8.69063e-06	0	0.000339008	0	4.99914e-06	1.53646e-05	0.00032817	0	0.000489266	1.13963e-06	0	1.17925e-05	0.000497729	0	9.46808e-06	2.87886e-06	0	0	0	0.000339008	0	0	0
NUP133	1.95989e-05	2.04558e-05	2.22387e-05	3.88834e-05	1.12618e-05	1.05502e-05	3.27051e-05	3.07174e-05	3.23986e-06	3.05737e-05	3.5156e-05	2.32583e-05	1.47541e-05	3.30594e-05	2.57306e-05	3.33465e-05	7.14044e-06	1.35971e-05	1.49984e-05	4.07789e-05	4.09206e-05	3.74771e-05	0	0	7.58209e-05	2.54268e-05	3.05737e-05	0	3.5156e-05	7.58209e-05
NUCKS1	0.0002503	0.000302644	0.000395889	0.000246784	0.000215851	0.000379997	0.000190627	0.000302708	0.000170109	0.000397058	0.000708369	0.000188354	0.000221701	0.000373106	0.000160297	0.000359262	0.000224494	8.45511e-05	0.000311512	0.000276524	0.000395444	0.000518124	6.01089e-05	0.000550757	0.000300671	0.000358358	0.000397058	0.000550757	0.000708369	0.000300671
VPS35	0.000148514	0.000147463	9.96365e-05	0.000134392	0.000102562	0.000111849	0.000131188	7.823e-05	0.000108205	0.000186396	0.000179686	6.84268e-05	0.000123431	7.9616e-05	7.5218e-05	9.52508e-05	1.89065e-05	0.000173977	5.99572e-05	9.42469e-05	5.26456e-05	5.27899e-05	3.49708e-05	6.09027e-05	9.38609e-05	0.00012018	0.000186396	6.09027e-05	0.000179686	9.38609e-05
DNAJA2	5.35786e-05	7.20499e-05	6.27364e-05	8.0348e-05	4.62023e-05	5.16493e-05	5.43183e-05	3.57221e-05	4.53993e-05	3.54146e-05	1.71101e-05	3.67648e-05	4.66507e-05	5.38641e-05	4.84783e-05	6.47798e-05	3.51033e-05	8.38013e-05	1.08614e-05	9.31724e-05	8.19026e-05	5.02002e-05	1.05014e-05	2.13377e-05	1.07167e-05	4.59018e-05	3.54146e-05	2.13377e-05	1.71101e-05	1.07167e-05
BCL3	2.83468e-05	3.80779e-05	3.53717e-05	9.93652e-05	0.000105792	6.48258e-05	9.09951e-05	1.75019e-05	8.91198e-06	5.30478e-05	8.57093e-06	4.83917e-05	4.96911e-05	9.52178e-05	7.56177e-05	6.25698e-05	1.86837e-05	8.8278e-05	6.10455e-05	0.000131851	9.16827e-05	5.29985e-05	2.5063e-05	8.58028e-05	0.000140686	7.8879e-05	5.30478e-05	8.58028e-05	8.57093e-06	0.000140686
KCNAB2	8.83253e-05	9.24372e-06	3.40283e-06	5.68529e-05	7.27891e-05	4.35209e-05	1.124e-05	5.79793e-06	0	1.81554e-05	5.27477e-05	6.25144e-05	8.04114e-05	6.42162e-07	7.91281e-05	4.23603e-06	2.13891e-06	0.000152233	0.000104321	2.91638e-05	0	0	0	0.000122187	7.40895e-05	3.94253e-06	1.81554e-05	0.000122187	5.27477e-05	7.40895e-05
ABCC9	0	1.24335e-06	2.19163e-05	0	0	0	1.3439e-06	0.000127832	0	6.14789e-05	0	0	0	4.61283e-06	1.58488e-07	8.95935e-06	2.17055e-05	0	0	0	0.00029046	1.00299e-05	0	0	0	0	6.14789e-05	0	0	0
CLEC2D	2.67138e-05	1.9775e-05	1.54101e-05	2.66156e-05	3.09492e-06	0.000229969	3.06545e-05	4.2762e-05	1.95031e-05	0	5.35618e-05	2.60475e-05	7.6583e-06	2.00721e-05	2.99842e-05	1.84814e-05	4.86878e-06	2.74148e-05	0.000109092	4.52792e-05	8.96742e-06	1.63018e-05	2.23204e-05	6.59551e-05	0	2.94202e-05	0	6.59551e-05	5.35618e-05	0
FUNDC1	1.32826e-05	2.13956e-05	1.48934e-05	1.37441e-05	2.2742e-05	0	3.83471e-05	1.26607e-05	7.65292e-06	1.89509e-05	2.47296e-05	0	2.00899e-05	6.99096e-06	0	3.5245e-06	2.12144e-06	0	9.84838e-06	1.00058e-05	0	0	0	4.16031e-05	8.8728e-06	2.13431e-05	1.89509e-05	4.16031e-05	2.47296e-05	8.8728e-06
MAOB	4.82412e-06	0.000103998	1.52639e-05	1.17721e-06	0	0	0	1.39418e-05	1.7066e-05	0	2.79687e-05	0	3.51888e-06	1.09152e-05	0	8.10025e-06	0.000167974	0	3.96718e-06	5.51474e-06	4.96495e-05	7.99486e-05	0	0	3.0303e-05	0.000109345	0	0	2.79687e-05	3.0303e-05
RORA	4.88815e-06	1.48217e-05	6.33398e-05	8.21852e-06	3.00691e-05	0.000209278	5.9067e-05	4.43037e-05	1.00713e-05	5.5452e-06	2.71027e-05	2.88226e-05	1.51575e-05	3.42015e-05	2.22338e-06	1.94459e-05	3.8251e-05	0	0.000243689	1.99445e-05	6.68343e-05	2.66908e-05	1.29277e-05	1.53787e-05	2.06234e-05	2.67228e-05	5.5452e-06	1.53787e-05	2.71027e-05	2.06234e-05
TGFBR3	2.40674e-06	1.34275e-05	1.7179e-05	1.899e-06	0	3.19828e-05	6.71411e-05	5.40668e-05	0	7.46491e-06	1.75135e-05	0	1.24866e-05	0.000387456	3.16976e-07	0.000312219	8.0619e-06	3.428e-06	7.98819e-05	6.12614e-05	0.000300753	6.62511e-05	0	0	0	8.25857e-06	7.46491e-06	0	1.75135e-05	0
ATP1B3	0.000342206	0.00011064	0.000169995	0.000552925	0.000560421	0.000291297	0.00028803	0.000177594	4.45416e-05	0.000296154	0.000212415	0.000363466	0.000126326	0.000167015	0.000377756	0.000104922	1.41064e-05	0.000641669	0.000181176	0.00032897	0.000243804	0.00150149	0.000101216	0.000297084	0.000339442	3.8304e-05	0.000296154	0.000297084	0.000212415	0.000339442
NEDD4	8.25128e-06	1.29335e-05	2.89979e-05	1.20635e-05	4.00577e-06	0	4.9374e-05	3.83532e-05	0	5.61989e-05	0	1.5537e-06	4.59019e-06	4.18862e-05	2.51689e-06	2.12912e-05	2.29886e-05	0	4.98624e-06	2.96712e-05	3.93174e-05	1.45986e-05	8.38307e-07	0	8.8728e-06	2.54933e-05	5.61989e-05	0	0	8.8728e-06
MAPK6	2.88046e-05	4.5533e-05	3.34965e-05	1.28335e-05	4.00745e-05	3.03129e-05	3.39258e-06	7.91727e-05	1.06005e-05	1.59977e-05	5.73041e-05	7.18699e-05	8.37169e-05	4.73643e-06	2.17197e-05	2.32531e-05	1.3399e-05	6.04297e-05	3.95388e-06	6.11787e-05	1.37051e-05	2.79988e-05	2.881e-05	2.43665e-05	5.14346e-05	2.48256e-05	1.59977e-05	2.43665e-05	5.73041e-05	5.14346e-05
GNB5	1.49042e-05	2.44055e-05	3.26602e-05	1.77315e-06	0	1.05937e-05	1.5199e-05	5.48556e-05	1.2667e-05	3.39656e-05	2.00186e-06	2.61343e-05	1.09671e-05	1.5706e-05	2.23033e-05	4.18592e-05	1.02381e-05	0	2.47081e-05	1.59357e-05	1.33821e-05	9.70463e-06	5.58628e-06	0	6.15824e-06	8.52607e-05	3.39656e-05	0	2.00186e-06	6.15824e-06
RAB27A	4.42664e-05	4.98334e-05	7.13254e-05	5.36943e-05	4.7084e-05	0.000215007	7.89718e-05	7.70458e-05	5.73101e-05	9.69373e-05	7.84112e-05	5.44731e-05	4.72878e-05	0.000177299	2.98962e-05	5.90746e-05	2.72098e-05	3.67949e-05	8.86311e-05	3.92376e-05	0	4.58829e-05	0.000129907	9.6704e-05	7.573e-06	1.47801e-05	9.69373e-05	9.6704e-05	7.84112e-05	7.573e-06
HDHD5	1.04469e-05	3.76867e-05	1.73997e-05	2.32226e-05	1.93597e-05	1.17408e-05	7.40783e-06	0	3.23986e-06	1.4345e-05	3.75324e-05	1.35892e-05	7.41965e-06	1.59151e-05	6.44999e-06	2.20013e-05	1.54225e-05	3.16825e-05	4.42079e-06	7.65205e-06	0	3.27472e-05	0	1.52207e-05	3.87816e-05	9.94507e-06	1.4345e-05	1.52207e-05	3.75324e-05	3.87816e-05
UFD1	5.86089e-05	4.86976e-05	7.29636e-05	5.67007e-05	5.36966e-05	2.35826e-05	9.75537e-05	7.99167e-05	5.40846e-05	0.000190767	0.000105462	2.06669e-05	1.64019e-05	0.00010182	3.11281e-05	5.98337e-05	2.63312e-05	8.24496e-05	7.3395e-05	6.41126e-05	1.98301e-05	2.22047e-05	5.45665e-05	0.000134732	6.15824e-06	2.80194e-05	0.000190767	0.000134732	0.000105462	6.15824e-06
LRP6	1.41454e-06	1.90717e-05	2.72023e-05	0	0	0	2.25962e-05	1.95093e-05	0	1.41131e-05	3.25648e-05	0	0	1.90789e-05	0	5.23084e-05	1.43544e-05	4.65463e-06	6.60642e-06	6.0963e-05	0	3.15633e-05	0	1.71204e-05	0	3.23506e-05	1.41131e-05	1.71204e-05	3.25648e-05	0
PHRF1	6.62557e-06	1.66217e-05	7.04017e-06	1.93586e-05	4.39827e-06	2.45184e-05	1.80563e-06	0	1.22645e-05	0	3.77759e-05	2.39703e-06	1.67808e-05	1.05571e-05	8.65722e-06	2.38993e-05	4.05328e-06	3.22196e-06	3.84927e-05	0	3.23137e-05	3.22329e-06	5.45554e-06	3.54704e-05	0	1.22763e-05	0	3.54704e-05	3.77759e-05	0
ELP1	6.99768e-06	1.51946e-05	1.64895e-05	2.43915e-06	0	0	4.53699e-05	1.86513e-06	0	0	1.98885e-05	2.45897e-05	8.00883e-06	3.09572e-05	8.26348e-06	1.12975e-05	1.24042e-05	0	7.68245e-06	1.34259e-05	3.32392e-05	0	1.11e-05	2.38949e-05	0	6.13989e-05	0	2.38949e-05	1.98885e-05	0
NUCB2	8.58703e-05	9.55621e-05	9.9399e-05	0.000105337	0.00014196	0.000172021	0.000113205	0.000181271	0.000280021	9.08969e-05	0.000168095	9.36869e-05	0.00012895	0.000236076	0.000159776	0.000274253	5.38046e-05	3.15842e-05	0.000244233	0.000170321	0.000174401	7.17502e-05	0.00063943	0.00043911	0.000125289	7.51037e-05	9.08969e-05	0.00043911	0.000168095	0.000125289
PTPN3	0	4.07655e-05	4.58979e-06	1.85157e-06	1.0819e-05	1.67451e-05	0	0	0	0	0	0	0	6.9182e-06	4.41798e-06	0	9.7656e-06	0	0	7.97728e-06	0	1.07977e-05	0	0	0	2.12857e-05	0	0	0	0
DAPP1	1.75232e-05	4.78257e-06	0	8.6664e-05	7.69965e-06	8.5962e-05	0	0	3.49624e-05	0	1.6653e-05	1.51367e-05	1.88243e-05	2.09354e-06	5.95203e-05	0	0	0	5.47214e-06	0	0	0	6.53318e-05	3.62495e-05	3.61724e-05	0	0	3.62495e-05	1.6653e-05	3.61724e-05
SLC44A1	6.49994e-05	0.000117668	0.000197031	4.23726e-05	0.000104476	5.63048e-05	3.47456e-05	0.000119646	0.000180407	0.000141585	4.3772e-05	3.73784e-05	3.40814e-05	9.22373e-05	5.95963e-05	0.000101287	7.09656e-05	6.76432e-05	4.77484e-05	7.10425e-05	0.000128703	5.38895e-05	0.000160274	0.000100664	7.85503e-05	8.65082e-05	0.000141585	0.000100664	4.3772e-05	7.85503e-05
TMEM260	8.01947e-06	2.86719e-05	1.55626e-05	2.07433e-05	2.43525e-05	0	0	1.10992e-05	0	3.26217e-06	2.81457e-05	3.45068e-05	0	8.06775e-06	0	5.87822e-06	5.85167e-06	1.35879e-05	1.59984e-05	2.85078e-05	0	1.04115e-05	8.38307e-07	0	2.51004e-05	2.21638e-05	3.26217e-06	0	2.81457e-05	2.51004e-05
SMG6	1.28224e-05	8.79987e-06	2.45814e-05	1.15641e-05	4.16115e-06	6.19061e-06	1.95052e-06	4.5726e-06	0	2.21698e-05	4.59162e-06	2.17744e-05	1.30973e-05	1.20332e-05	3.8885e-06	4.82362e-05	2.00247e-06	0	7.37891e-06	2.76553e-05	7.22074e-06	2.14944e-05	0	2.55135e-05	2.10045e-05	2.23834e-05	2.21698e-05	2.55135e-05	4.59162e-06	2.10045e-05
EXOC5	3.87968e-05	3.23036e-05	4.71281e-05	5.13518e-05	2.63997e-05	1.44051e-05	1.70569e-05	4.61547e-05	1.81051e-05	7.18061e-06	0.000114185	1.14804e-05	4.55262e-05	5.81095e-05	5.65818e-05	6.13176e-05	1.34932e-05	4.41349e-05	1.87226e-05	5.90157e-05	6.93574e-05	4.1198e-06	0	1.52416e-05	7.573e-06	1.21664e-05	7.18061e-06	1.52416e-05	0.000114185	7.573e-06
FSTL3	2.6283e-06	3.31735e-05	6.40434e-05	1.27644e-06	0	0	4.9685e-06	0.0001887	0	2.37478e-05	0	0	7.34492e-06	6.35683e-05	0	2.49116e-05	3.53514e-06	5.58129e-06	2.60751e-06	3.10513e-06	0.000330795	4.74802e-05	0	0	0	0.000252822	2.37478e-05	0	0	0
DGCR2	1.3301e-05	2.97437e-05	4.1468e-05	1.76292e-05	9.15935e-06	5.8827e-05	0.000102397	3.48758e-05	4.36963e-05	1.67493e-05	1.0916e-05	1.79842e-05	0	1.54201e-05	1.11087e-05	1.53689e-05	5.75486e-06	1.17933e-05	4.30629e-05	2.69591e-05	5.56934e-05	2.52063e-05	3.20903e-05	0	0	4.06181e-05	1.67493e-05	0	1.0916e-05	0
RNF126	3.06182e-05	4.25191e-05	2.58555e-05	1.51152e-05	9.36466e-06	3.23803e-05	1.74427e-05	3.28318e-05	0.000170881	0	9.02211e-05	1.21222e-05	1.50105e-05	3.59466e-05	1.47047e-05	2.94599e-05	1.47996e-05	3.20577e-05	7.24091e-05	3.66472e-05	5.96454e-05	3.19265e-05	5.7571e-05	3.93163e-05	4.30218e-05	3.3518e-05	0	3.93163e-05	9.02211e-05	4.30218e-05
MNT	2.24956e-05	1.77927e-05	1.12545e-05	1.68803e-05	3.01689e-05	9.44198e-06	0	3.54214e-05	0	2.05175e-05	8.97795e-06	3.56891e-05	2.69862e-05	1.63405e-05	9.8573e-06	1.58897e-05	2.04389e-06	2.3552e-05	6.30612e-06	3.77986e-05	0	1.75022e-05	0	0	9.65848e-06	1.01082e-05	2.05175e-05	0	8.97795e-06	9.65848e-06
ZXDC	1.46941e-05	6.88952e-06	6.46362e-06	1.33048e-05	8.74706e-06	2.39573e-05	4.9951e-06	3.77441e-06	4.62289e-06	0	1.11806e-05	2.69385e-05	2.64345e-05	1.75678e-05	2.93616e-05	7.02759e-06	5.68041e-06	5.45297e-05	0	3.07545e-06	1.0784e-05	0	0	0	8.14438e-06	3.13083e-05	0	0	1.11806e-05	8.14438e-06
JMJD6	4.1417e-05	4.10596e-05	3.81204e-05	2.76629e-05	2.40747e-05	1.59829e-05	9.44531e-05	1.2733e-05	3.65299e-05	4.74517e-05	2.54841e-05	2.33704e-05	3.05394e-05	4.25379e-05	5.31325e-05	3.61475e-05	3.21631e-06	4.52702e-05	5.024e-05	6.44762e-05	8.47414e-05	0.000111265	5.01454e-06	5.96686e-05	6.89426e-05	1.99696e-05	4.74517e-05	5.96686e-05	2.54841e-05	6.89426e-05
POLB	1.55523e-05	2.24208e-05	1.7849e-05	1.75021e-05	2.35864e-05	1.28118e-05	9.13921e-06	8.17133e-06	4.62289e-06	4.80482e-05	0	3.09131e-05	1.93918e-05	3.59045e-05	4.3372e-05	2.15974e-05	1.13801e-05	2.37925e-05	8.33389e-06	3.50885e-05	3.66804e-05	1.1203e-05	0	1.52416e-05	0	8.84275e-06	4.80482e-05	1.52416e-05	0	0
WIPI1	4.46529e-05	2.43019e-05	3.10687e-05	6.64642e-06	1.78885e-05	0	2.50741e-05	3.02028e-05	5.73725e-05	4.09068e-05	6.08873e-05	1.10063e-05	1.37379e-05	2.1766e-05	3.21711e-06	4.64794e-05	4.02473e-06	9.50599e-06	1.37521e-05	0	3.06337e-05	1.06377e-05	6.1395e-05	0	0	2.82014e-05	4.09068e-05	0	6.08873e-05	0
GBA2	1.08071e-05	2.6635e-05	1.64039e-05	2.71169e-05	1.36403e-05	1.93058e-05	4.62686e-05	3.07785e-05	0	8.08775e-05	2.66122e-06	9.86323e-06	1.57985e-05	1.45983e-05	1.62868e-05	3.04783e-05	4.88046e-06	2.51907e-05	3.03148e-06	8.21946e-06	0	3.6382e-05	4.78675e-06	3.91729e-05	1.27421e-05	4.20696e-05	8.08775e-05	3.91729e-05	2.66122e-06	1.27421e-05
NDST1	7.42926e-06	6.92664e-06	2.38876e-05	6.49041e-06	5.44206e-06	0	7.32067e-05	2.23661e-05	7.48778e-06	2.3278e-05	3.69091e-06	1.42432e-05	7.74803e-06	1.76541e-05	0	3.76838e-05	6.69317e-06	1.06405e-05	0	3.04198e-05	1.41163e-05	3.37463e-05	2.61199e-05	0	0	1.33504e-05	2.3278e-05	0	3.69091e-06	0
AP3M2	7.42214e-06	4.77363e-06	2.54821e-05	0	0	3.70824e-05	2.42294e-05	1.75406e-05	0	6.32427e-05	1.76451e-05	0	2.93262e-06	1.33893e-05	0	1.94217e-05	2.02967e-06	6.18257e-06	6.59718e-06	5.16864e-05	0	5.11869e-05	0	1.71204e-05	4.58884e-05	9.53992e-06	6.32427e-05	1.71204e-05	1.76451e-05	4.58884e-05
PABPC1	0.0010291	0.000810993	0.000694124	0.00159228	0.00126099	0.00114409	0.000749518	0.000709431	0.000856609	0.000619955	0.00110397	0.00162538	0.000832923	0.000580113	0.00200897	0.000609301	0.000236388	0.00194392	0.00146591	0.000614525	0.000475357	0.000497477	0.000986626	0.00124439	0.00264518	0.000559742	0.000619955	0.00124439	0.00110397	0.00264518
TESK2	6.20273e-06	3.25761e-06	6.59359e-06	8.8968e-07	4.30845e-06	6.64849e-06	1.99537e-05	0	0	2.009e-05	3.48967e-05	4.66488e-06	8.83929e-07	2.2363e-06	3.65262e-06	1.14844e-06	8.53528e-07	7.82993e-06	0	6.5834e-06	0	0	0	0	0	0	2.009e-05	0	3.48967e-05	0
CFAP20	2.1118e-05	2.63449e-05	3.05507e-05	1.02937e-05	2.48514e-05	6.15725e-05	4.30066e-05	2.67435e-05	4.62289e-06	3.33093e-05	7.49546e-05	6.42855e-06	8.80483e-06	5.07123e-05	1.08357e-05	9.03991e-05	2.61627e-05	1.14125e-05	2.92057e-05	2.37149e-05	9.27364e-05	1.61289e-05	3.4067e-05	4.15291e-05	0	1.52189e-05	3.33093e-05	4.15291e-05	7.49546e-05	0
CSNK2A2	5.0345e-05	5.51687e-05	3.89609e-05	3.88641e-05	6.69895e-05	3.81836e-05	4.28271e-05	4.24041e-05	2.16057e-05	3.27431e-05	4.03003e-05	3.14678e-05	3.39119e-05	4.57762e-05	4.35387e-05	7.78584e-05	2.5504e-05	3.36017e-05	5.96246e-05	7.02106e-05	1.91035e-05	3.42514e-05	4.60246e-05	5.87453e-05	0	2.91365e-05	3.27431e-05	5.87453e-05	4.03003e-05	0
PTPN21	1.30235e-06	1.64719e-05	1.85208e-05	0	0	0	2.22304e-05	3.63866e-05	0	1.16713e-05	5.662e-06	0	3.91016e-06	1.67287e-05	0	4.40952e-06	8.7929e-06	0	0	0	1.08096e-05	4.84993e-05	0	0	0	2.8579e-05	1.16713e-05	0	5.662e-06	0
EIF2B3	7.18576e-06	1.91475e-05	6.15065e-05	2.47769e-05	2.51777e-05	1.00411e-05	1.46065e-05	1.06922e-05	0	1.7301e-05	2.96202e-06	5.19578e-05	1.17303e-05	1.57548e-05	2.93662e-05	6.11481e-06	1.57029e-05	9.13492e-06	1.74088e-05	1.54901e-05	9.00449e-05	5.36139e-05	2.41863e-05	0	0	3.59033e-05	1.7301e-05	0	2.96202e-06	0
TCOF1	1.46582e-05	3.19338e-05	1.32936e-05	5.86666e-07	4.12052e-06	4.18918e-05	2.25003e-05	2.03132e-05	0	2.33575e-06	3.71542e-05	1.41904e-05	1.05182e-05	1.98223e-06	2.56829e-06	2.5338e-05	2.49044e-06	1.61864e-05	0	7.84591e-06	4.9178e-05	3.80155e-05	9.04977e-06	6.15395e-05	7.7414e-05	2.89057e-05	2.33575e-06	6.15395e-05	3.71542e-05	7.7414e-05
CDC42	0.000227016	0.000138763	0.000177879	0.000314573	0.000345695	0.000279021	0.000156551	0.000181357	8.16872e-05	0.000222032	0.000149114	0.000196936	0.000135812	0.00020703	0.000184734	0.000191692	4.20274e-05	0.000271694	0.000113701	0.000167898	0.000122504	0.000160833	4.71634e-05	0.000129254	0.000162584	0.000202967	0.000222032	0.000129254	0.000149114	0.000162584
OSBPL3	3.79223e-05	1.54583e-05	5.50537e-06	2.04082e-05	1.32048e-05	0	3.4657e-05	6.17787e-06	7.83247e-05	0	2.58713e-05	5.07291e-05	1.57746e-05	4.18708e-06	2.20947e-05	0	0	3.45716e-06	2.72253e-05	1.5296e-05	0	0	3.58947e-05	0	2.73091e-05	1.17271e-05	0	0	2.58713e-05	2.73091e-05
SLC12A3	3.95316e-05	4.8069e-05	3.32918e-05	6.87582e-05	6.063e-05	5.25278e-05	6.28189e-05	2.76175e-05	3.28316e-05	3.55114e-05	8.74001e-05	6.41499e-05	2.85184e-05	5.10862e-05	0.000125953	9.73529e-06	1.21077e-05	6.00276e-05	7.53723e-05	4.33586e-05	5.13235e-05	2.19529e-05	3.07485e-05	4.16022e-05	0.000159357	4.25167e-05	3.55114e-05	4.16022e-05	8.74001e-05	0.000159357
RAD18	4.42674e-06	7.09322e-06	2.19688e-05	1.5087e-05	1.34091e-05	9.54627e-06	2.92258e-05	4.18645e-06	0	0	2.58976e-06	3.73797e-06	3.43902e-06	5.55028e-06	7.07338e-07	8.52546e-06	4.37526e-06	1.95267e-05	6.90627e-06	4.30935e-05	0	0	0	0	0	1.1909e-05	0	0	2.58976e-06	0
ATP2B1	8.72233e-05	7.9803e-05	2.05149e-05	0.000139024	0.000130149	8.00356e-05	7.31598e-05	4.34194e-05	0.000139979	3.95319e-06	6.9449e-05	0.000216692	0.00025018	0.000111708	0.000199661	7.6492e-05	2.26647e-05	0.000359538	9.41897e-05	0.000122064	1.4471e-05	6.46739e-05	6.60465e-06	7.73462e-05	9.79415e-05	5.68143e-05	3.95319e-06	7.73462e-05	6.9449e-05	9.79415e-05
NCK2	2.37138e-05	8.35394e-05	0.000180127	3.84821e-05	5.0488e-05	9.61348e-05	7.98541e-05	7.97442e-05	7.24719e-05	0.000170411	8.092e-05	1.49821e-05	1.32466e-05	3.44121e-05	6.47216e-05	3.60191e-05	2.14325e-05	1.05585e-05	3.63157e-05	4.31767e-05	0.000156706	0.00011383	4.78675e-06	2.89533e-05	5.85444e-05	0.000206966	0.000170411	2.89533e-05	8.092e-05	5.85444e-05
MAP4K4	6.33929e-05	7.17378e-05	8.81001e-05	4.32066e-05	0.000123598	7.51263e-05	0.000280733	8.3756e-05	2.15987e-05	8.51764e-05	5.37893e-05	2.02155e-05	1.18562e-05	9.15298e-05	1.43239e-05	0.00013659	1.6371e-05	0.000122095	7.34528e-05	0.000163983	6.92194e-05	3.86207e-05	2.16592e-05	6.6335e-05	4.00559e-05	6.63616e-05	8.51764e-05	6.6335e-05	5.37893e-05	4.00559e-05
MGAT4A	0.000127965	1.34969e-05	2.06648e-07	0.00010576	3.83611e-05	7.89042e-06	0.000127606	0	7.66442e-06	5.4547e-06	4.5227e-05	6.33357e-05	8.62485e-06	2.28401e-05	3.89428e-05	1.1849e-05	6.47191e-06	3.26264e-05	0.000166351	3.88273e-05	0	1.36188e-05	1.12258e-05	4.22877e-05	0	1.89925e-05	5.4547e-06	4.22877e-05	4.5227e-05	0
RPL31	0.00199459	0.0027009	0.00231505	0.00336161	0.00225337	0.00281415	0.00223238	0.00240678	0.00143001	0.00240646	0.00227461	0.00215614	0.00099454	0.00246118	0.00372305	0.00163971	0.000920466	0.00192605	0.00344855	0.00195166	0.00195977	0.00158962	0.00229257	0.00279653	0.00450226	0.00203013	0.00240646	0.00279653	0.00227461	0.00450226
WDR1	0.000188142	0.000133473	0.000159664	0.000147171	0.000160123	0.000286631	0.000263373	0.00012408	7.40377e-05	0.000315976	0.000185836	0.000243891	0.000147103	0.00013179	0.000158443	0.000133563	3.05944e-05	0.000242935	0.000138504	0.00027983	0.00012331	0.000423003	5.81086e-05	0.0002659	0.000175459	0.000149151	0.000315976	0.0002659	0.000185836	0.000175459
SNX13	2.23748e-05	2.96739e-05	6.57711e-05	4.18752e-05	6.86827e-06	0	1.3101e-05	8.58393e-06	4.62289e-06	1.79617e-05	3.83889e-05	7.7769e-06	2.14346e-05	3.04676e-05	2.19556e-05	5.35932e-05	9.02811e-06	4.37416e-05	2.06575e-05	3.77116e-05	5.18167e-05	3.9745e-06	0	0	9.65848e-06	1.28776e-05	1.79617e-05	0	3.83889e-05	9.65848e-06
ARHGAP10	2.89617e-05	2.78561e-06	1.87354e-05	1.16244e-05	7.63395e-06	0	0	3.63762e-06	0	3.55776e-05	0	1.60004e-05	1.2294e-05	5.90384e-06	7.67158e-06	0	1.20411e-06	4.41852e-06	3.46542e-05	1.23524e-05	3.45973e-05	0.000110044	0	5.56129e-05	0	2.54259e-05	3.55776e-05	5.56129e-05	0	0
RPS6KA2	2.50138e-05	1.69724e-05	2.76213e-05	1.92454e-05	8.46138e-06	1.55193e-05	0.000103585	1.41802e-05	4.62289e-06	2.04817e-05	1.9266e-06	4.44754e-06	1.15656e-05	7.63104e-05	1.50168e-05	4.20408e-05	1.16052e-05	2.29926e-05	2.53601e-06	0.000107161	3.35334e-06	1.91943e-05	2.30805e-05	0	0	4.81661e-05	2.04817e-05	0	1.9266e-06	0
VASH1	6.32171e-05	6.17069e-07	5.21413e-05	0.000136203	3.72633e-05	0	0.000243508	0	0	2.50217e-05	2.3942e-05	2.89995e-05	1.8462e-05	5.555e-05	0.000106744	3.86108e-05	2.51428e-06	2.45828e-05	2.25308e-05	0.000114837	0	1.08876e-05	0	1.54967e-05	8.14438e-06	0	2.50217e-05	1.54967e-05	2.3942e-05	8.14438e-06
LMCD1	2.06454e-06	1.16417e-05	0.000170651	0	0	5.12778e-05	0.000146404	0.000235988	0	1.82984e-05	1.88589e-05	0	0	2.28444e-05	3.15231e-06	3.9662e-06	1.85053e-06	0	0	0.000362274	0.000107259	9.31908e-05	0	0	0	2.81304e-05	1.82984e-05	0	1.88589e-05	0
BUD23	3.68799e-05	4.04293e-05	2.3732e-05	4.12017e-05	9.83331e-06	6.20986e-05	2.64018e-05	8.4299e-06	3.24554e-05	5.002e-06	3.83596e-05	3.74046e-05	4.2429e-05	5.78434e-05	2.97197e-05	3.06127e-05	1.9584e-05	6.80096e-05	5.21857e-05	2.50543e-05	5.26901e-05	9.56568e-05	0.000150237	1.10668e-05	5.40916e-05	3.33996e-05	5.002e-06	1.10668e-05	3.83596e-05	5.40916e-05
SEL1L	4.8959e-05	4.79761e-05	5.28472e-05	9.55997e-05	8.68057e-05	4.58143e-05	6.32339e-05	5.98359e-05	0.000276723	0.000129385	4.61913e-05	3.91654e-05	8.28641e-05	5.2647e-05	6.39135e-05	5.94012e-05	4.44803e-05	3.15635e-05	3.54621e-05	5.55848e-05	6.08131e-05	0.000101227	0.000460105	0.000108545	8.18788e-05	4.44892e-05	0.000129385	0.000108545	4.61913e-05	8.18788e-05
ATP6AP1	0.000219071	9.20601e-05	7.66599e-05	0.000130267	0.000213131	5.17873e-05	9.30975e-05	5.29145e-05	0.000137431	3.6371e-05	0.000101314	0.000143976	0.000172912	5.98642e-05	0.000113258	8.27066e-05	3.05921e-05	0.000129222	2.46246e-05	7.2154e-05	5.99664e-06	4.87565e-05	3.76857e-05	3.88177e-05	9.62106e-05	7.51386e-05	3.6371e-05	3.88177e-05	0.000101314	9.62106e-05
TCF3	3.90916e-05	7.82637e-05	4.23103e-05	5.59977e-05	6.85417e-05	0.000128643	5.85205e-05	3.39103e-05	0.00021668	6.09971e-05	5.63869e-05	7.39597e-06	4.09937e-05	5.63901e-05	2.13544e-05	6.79283e-06	2.89527e-05	0	3.37106e-05	2.96021e-05	0	2.12656e-05	8.34967e-05	4.18982e-05	5.2402e-05	4.68031e-05	6.09971e-05	4.18982e-05	5.63869e-05	5.2402e-05
TRIB2	6.33987e-06	5.75139e-06	7.32026e-05	6.1997e-06	0	2.17147e-05	1.63494e-05	6.04401e-05	0	3.3627e-05	2.58239e-05	0	8.89984e-07	5.23422e-05	2.71237e-05	0.000170532	7.4241e-06	0	2.40986e-05	1.58e-05	7.19007e-05	1.87815e-05	1.28419e-05	0	0	0	3.3627e-05	0	2.58239e-05	0
DAZAP1	3.1099e-05	5.09003e-05	4.6107e-05	2.41872e-05	5.76559e-05	5.09917e-05	5.35153e-05	1.88721e-06	1.5749e-05	4.22684e-05	7.78593e-05	4.14084e-05	7.73501e-05	6.39997e-05	4.0069e-05	2.19593e-05	1.43739e-05	4.0718e-05	1.95665e-05	3.90151e-05	1.78079e-05	7.38844e-05	3.464e-05	7.61828e-05	2.52284e-05	9.20275e-05	4.22684e-05	7.61828e-05	7.78593e-05	2.52284e-05
MBD3	2.25026e-05	2.82781e-05	5.15241e-05	2.63452e-05	2.75445e-05	6.88478e-06	4.94481e-05	1.96163e-05	0	5.31489e-05	7.22662e-05	1.90018e-06	4.10621e-05	4.46422e-05	3.43694e-05	2.12011e-05	6.19815e-06	4.63854e-05	1.24456e-05	1.04857e-05	4.68468e-05	3.48723e-05	4.67465e-05	1.37599e-05	6.71423e-05	4.12906e-05	5.31489e-05	1.37599e-05	7.22662e-05	6.71423e-05
HLTF	1.51994e-05	1.41351e-05	1.85987e-05	2.05405e-05	0	5.65559e-05	2.48151e-05	3.38685e-05	1.61313e-05	1.31068e-05	3.44451e-05	2.41121e-06	8.72894e-06	1.77093e-05	1.46237e-05	2.0263e-05	1.19439e-05	1.59153e-05	1.14768e-05	1.80447e-05	0	2.98982e-05	2.92232e-05	1.18329e-05	0	3.79543e-05	1.31068e-05	1.18329e-05	3.44451e-05	0
FAM50A	9.21672e-05	6.47711e-05	6.0768e-05	2.86595e-05	3.632e-05	6.44526e-05	1.89848e-05	5.04579e-05	0	2.79459e-05	9.6153e-05	4.40367e-05	4.70003e-05	3.98841e-05	3.83034e-05	4.7974e-05	8.19189e-06	0.000106175	7.803e-05	3.82619e-05	2.53425e-05	6.36435e-05	6.65432e-05	0	3.47124e-05	4.68781e-05	2.79459e-05	0	9.6153e-05	3.47124e-05
FAM3A	1.99048e-05	3.31322e-05	2.32222e-05	1.66304e-05	3.05312e-06	1.17408e-05	3.30447e-05	3.43065e-05	1.96751e-05	7.06334e-06	5.48968e-06	3.47541e-06	5.54847e-06	1.13901e-05	8.95087e-06	2.31648e-05	1.23762e-05	0	0	1.20052e-05	3.58499e-05	6.72572e-06	3.30616e-05	2.77778e-05	0	2.31919e-05	7.06334e-06	2.77778e-05	5.48968e-06	0
CPSF1	7.1327e-06	3.06347e-05	2.62893e-05	2.27867e-06	7.04801e-06	0	3.00428e-05	4.29055e-05	0	1.89509e-05	2.02686e-05	1.77474e-05	1.41119e-06	1.62525e-05	1.28766e-05	1.69624e-05	1.22274e-05	2.39076e-05	2.10851e-05	6.10247e-05	1.98152e-05	2.2698e-06	2.1427e-05	0	0	3.30842e-05	1.89509e-05	0	2.02686e-05	0
CYBRD1	2.33322e-05	3.68554e-06	0.000199064	5.46586e-05	4.58254e-05	1.5287e-05	1.56806e-05	0.000269106	0	0.000270714	2.09056e-05	1.48479e-05	1.80239e-05	7.8502e-05	3.642e-05	2.97661e-05	6.25191e-07	3.45623e-05	1.75229e-05	5.43085e-05	0.000330542	0.000133143	0	4.98256e-05	0	4.14922e-05	0.000270714	4.98256e-05	2.09056e-05	0
PDCD2	2.96388e-05	3.00432e-05	4.88797e-05	2.71381e-05	6.15411e-05	0.000121434	7.85676e-05	5.67246e-05	0	3.568e-05	2.5886e-05	3.72891e-05	7.08615e-06	2.80982e-05	4.82009e-05	8.52029e-05	2.19067e-05	4.62734e-05	3.66112e-05	5.59316e-05	4.4607e-06	5.4112e-05	1.7094e-05	5.10269e-05	1.00064e-05	7.05164e-05	3.568e-05	5.10269e-05	2.5886e-05	1.00064e-05
PRKACA	6.51344e-05	2.80874e-05	5.55994e-05	4.3296e-05	6.68512e-05	5.17603e-05	9.35938e-05	3.95136e-05	1.06005e-05	0.000184543	7.44419e-05	4.85419e-05	6.07554e-05	3.94475e-05	1.75858e-05	8.8883e-05	3.20612e-05	2.55201e-05	3.4889e-05	3.04735e-05	6.53238e-05	5.69356e-05	6.48874e-05	6.804e-05	1.91093e-05	2.14014e-05	0.000184543	6.804e-05	7.44419e-05	1.91093e-05
SPP2	0	2.70532e-07	0	0	0	0	0	0	0	0	0	0	2.07235e-06	3.67639e-06	6.33952e-07	0	0.000316814	0	1.38328e-05	0	0	0	3.49969e-06	7.36403e-05	0	1.48758e-05	0	7.36403e-05	0	0
ACTN1	0.0001229	9.5465e-05	0.000448387	5.03245e-05	0.000199424	0	0.000133747	0.000362413	0	0.000562313	3.25932e-05	7.53649e-05	0.000179442	0.000122948	6.25207e-05	0.000147054	2.46799e-05	2.81573e-05	0	2.95926e-05	0.000315151	0.000696236	3.11806e-05	2.47157e-05	7.65548e-05	6.59457e-05	0.000562313	2.47157e-05	3.25932e-05	7.65548e-05
ZFYVE26	2.45781e-05	1.14892e-05	1.12761e-05	1.43405e-05	3.06941e-06	2.36546e-05	1.74099e-05	7.53422e-06	0	3.78262e-05	0	2.87656e-05	1.6198e-05	1.79368e-05	2.32264e-06	1.74694e-05	1.92298e-06	1.65358e-05	2.9371e-06	1.0134e-05	2.70798e-05	7.78216e-06	0	1.52835e-05	0	1.18107e-05	3.78262e-05	1.52835e-05	0	0
EPN2	3.01385e-06	1.08587e-05	9.34621e-06	0	0	3.23803e-05	3.38491e-05	1.52021e-05	2.03289e-05	1.281e-05	5.54447e-06	2.8423e-06	2.36519e-06	2.53474e-05	0	3.68077e-05	5.28572e-07	0	7.70749e-06	1.98953e-05	1.46978e-05	5.31158e-06	0	0	0	2.44724e-05	1.281e-05	0	5.54447e-06	0
PTPN18	0.000115667	2.51387e-05	1.70395e-05	8.27143e-05	9.4628e-05	2.85177e-05	3.86023e-05	2.01742e-05	0	4.11158e-05	0.000132404	0.000114525	8.29565e-05	4.90609e-05	0.000131977	4.16451e-05	9.80606e-06	0.000122843	0.000133346	2.78412e-05	8.90393e-06	4.56414e-05	4.16722e-05	0.000107199	7.23752e-05	2.51113e-05	4.11158e-05	0.000107199	0.000132404	7.23752e-05
LIMS2	8.35423e-07	3.38961e-06	5.23008e-05	0	0	0	0.000257526	2.05938e-05	0	2.31313e-05	1.9266e-06	0	2.31079e-06	0.000229375	1.5243e-05	0.000190936	6.10963e-06	0	0	0.000339525	6.53015e-05	0.000230488	0	0.00011472	0	9.42106e-06	2.31313e-05	0.00011472	1.9266e-06	0
LNX1	5.15582e-07	1.46453e-05	2.83545e-06	3.941e-06	0	0	0	1.28763e-06	0	0	5.27261e-06	0	0	3.70749e-07	0	0	4.31506e-06	0	0	4.82625e-06	0	0	0	0	0	4.4704e-06	0	0	5.27261e-06	0
ALDH3A2	1.84571e-05	7.93915e-05	3.37873e-05	3.54929e-05	2.70382e-05	2.96463e-05	1.04303e-05	1.56807e-05	2.44765e-05	0.000102098	4.60385e-05	4.44088e-05	3.22037e-05	1.61675e-05	2.81315e-05	2.40391e-05	0.000205928	5.89422e-06	1.29944e-05	3.80234e-06	0	3.23602e-05	2.93257e-05	1.77352e-05	3.23123e-05	0.000266542	0.000102098	1.77352e-05	4.60385e-05	3.23123e-05
TFRC	8.29084e-05	0.000108642	3.65294e-05	9.21984e-05	0.000137628	5.71936e-05	1.04519e-05	2.10584e-05	0	6.65145e-05	7.64981e-06	0.000140212	2.56045e-05	3.00561e-05	3.88657e-05	9.17888e-06	2.75592e-05	0.000137997	4.97151e-05	2.40424e-05	3.32392e-05	6.83515e-05	3.45369e-05	0.00021635	4.792e-05	4.57411e-05	6.65145e-05	0.00021635	7.64981e-06	4.792e-05
SREBF1	3.27001e-05	4.47509e-05	1.48316e-05	1.6724e-05	1.26409e-05	2.97686e-05	3.83094e-05	8.20737e-06	7.66442e-06	4.35391e-05	2.35782e-05	4.81027e-05	5.42131e-05	2.23969e-05	1.30598e-05	3.30475e-05	2.71599e-05	1.13973e-05	0	0	9.11737e-05	1.00299e-05	0	4.7081e-05	4.17909e-05	3.91223e-05	4.35391e-05	4.7081e-05	2.35782e-05	4.17909e-05
AFF4	5.45923e-05	6.81374e-05	8.33027e-05	7.31307e-05	4.33021e-05	4.0563e-05	6.03859e-05	6.36439e-05	5.89347e-05	4.35448e-05	8.59515e-05	3.75653e-05	8.4353e-05	9.85137e-05	3.76689e-05	8.34182e-05	1.7961e-05	6.08995e-06	4.16107e-05	3.74447e-05	5.7003e-05	0.000127027	2.20285e-05	5.52784e-05	7.42803e-05	9.95594e-05	4.35448e-05	5.52784e-05	8.59515e-05	7.42803e-05
UBE2D1	3.28502e-05	1.70068e-05	1.72026e-05	3.50758e-05	7.12107e-05	4.46827e-05	5.35237e-06	2.42039e-06	0	7.61467e-05	2.01034e-05	4.83178e-05	2.2265e-05	1.74734e-05	2.93215e-05	2.71163e-05	7.03825e-06	5.1571e-05	0	2.93239e-05	2.49422e-05	1.917e-05	3.49969e-06	0	0	3.84329e-05	7.61467e-05	0	2.01034e-05	0
MPP5	2.23214e-05	2.1048e-05	1.81976e-05	3.65846e-06	0	0	3.39258e-06	2.31771e-05	1.07276e-05	1.8615e-05	0	2.36784e-05	2.70609e-05	2.50472e-05	1.58488e-07	3.95217e-05	1.51726e-05	0	0	3.06442e-05	0	1.86162e-05	2.75381e-05	0	0	1.02242e-05	1.8615e-05	0	0	0
RHOBTB1	1.26459e-05	5.26121e-06	4.90181e-05	1.36025e-05	0	0	3.91457e-05	5.25189e-05	0	1.21336e-05	3.85321e-06	7.91891e-06	2.5911e-05	1.37557e-05	8.63053e-06	3.57935e-05	3.15473e-06	0	0	7.35872e-06	6.03144e-05	3.11497e-05	0	1.43462e-05	0	0	1.21336e-05	1.43462e-05	3.85321e-06	0
SMC1A	5.9565e-05	4.22383e-05	5.00865e-05	3.68464e-05	2.19292e-05	8.15863e-05	1.30093e-05	2.84375e-05	5.4484e-06	6.82898e-05	0.000169233	4.92643e-05	4.29635e-05	2.45817e-05	6.19607e-05	6.68879e-05	1.47271e-05	5.55206e-05	0.000117378	6.66489e-05	0.000132917	6.85324e-05	4.743e-05	5.06851e-05	4.9634e-05	3.88308e-05	6.82898e-05	5.06851e-05	0.000169233	4.9634e-05
HSD17B10	3.60088e-05	3.82081e-05	5.65442e-05	3.09249e-05	3.79018e-05	1.3297e-05	5.44459e-05	8.47869e-05	1.99734e-05	6.35081e-05	2.99214e-05	1.51758e-05	1.34394e-05	2.64433e-05	1.64718e-05	2.56511e-05	7.68745e-05	2.1449e-05	2.17404e-05	6.56436e-05	5.96346e-05	6.46218e-05	1.16011e-05	7.95753e-05	5.24899e-05	5.48625e-05	6.35081e-05	7.95753e-05	2.99214e-05	5.24899e-05
MARK2	2.02419e-05	2.95178e-05	1.60258e-06	2.1479e-05	5.21497e-05	1.56708e-05	5.68369e-06	6.25872e-06	1.93331e-05	0	3.76491e-05	9.72441e-06	6.46122e-05	6.29059e-06	2.97659e-05	2.03335e-05	2.29837e-06	4.71283e-05	1.46128e-05	1.94273e-05	0	1.70842e-05	0	1.18329e-05	0	3.75738e-05	0	1.18329e-05	3.76491e-05	0
CHFR	4.33707e-05	1.65918e-05	2.26372e-05	3.52653e-05	5.0088e-05	2.48297e-05	5.68386e-05	3.4846e-05	9.02462e-06	1.35164e-05	8.51285e-06	3.20186e-05	3.17336e-05	1.82264e-05	4.40286e-05	1.83509e-05	6.58104e-06	1.76487e-05	6.20652e-05	7.76639e-06	0	3.89108e-06	2.44546e-05	1.54967e-05	0	3.20629e-05	1.35164e-05	1.54967e-05	8.51285e-06	0
P4HA2	1.84927e-05	3.99168e-05	7.91577e-05	0	3.2452e-05	0	0	8.49446e-05	0	8.59211e-05	9.94097e-06	3.41177e-06	9.62501e-07	4.65315e-06	0	7.49066e-06	9.72524e-07	0	3.93738e-06	6.77709e-06	8.19483e-05	3.50158e-05	8.38307e-07	0	0	2.00593e-05	8.59211e-05	0	9.94097e-06	0
FCGR2B	0.000227021	3.87154e-06	0	0.000275548	0.000159519	1.66953e-05	1.80563e-06	0	6.03376e-05	0	6.69379e-05	8.15913e-05	2.31595e-05	7.35358e-05	0.000244178	0.000706288	2.0085e-06	5.40683e-05	2.06028e-05	6.76352e-06	6.99839e-06	0	5.09363e-05	4.49026e-05	0	0	0	4.49026e-05	6.69379e-05	0
NFATC3	5.98094e-05	4.57285e-05	4.46595e-05	6.91564e-05	2.26521e-05	7.47717e-05	7.07915e-05	3.39517e-05	6.6651e-05	9.48881e-05	8.45486e-05	3.78157e-05	4.73587e-05	4.16111e-05	8.92992e-05	6.15691e-05	2.88816e-05	5.69959e-05	5.54469e-05	2.31232e-05	2.00815e-05	3.28389e-05	8.29632e-05	0.000151064	8.25208e-05	3.2897e-05	9.48881e-05	0.000151064	8.45486e-05	8.25208e-05
TRNT1	4.65721e-06	6.93768e-06	5.40405e-06	6.94927e-07	0	1.71987e-05	9.08975e-06	2.89472e-05	7.06655e-05	0	1.32972e-05	0	7.51974e-06	9.03028e-06	8.85026e-06	1.80123e-05	4.11074e-06	0	0	2.99236e-06	6.75904e-06	2.2698e-06	0	0	0	9.11958e-06	0	0	1.32972e-05	0
ACADVL	8.13173e-05	0.000261321	0.00011973	9.71556e-05	8.39989e-05	1.67383e-05	0.000101431	0.000101321	0.000138543	9.85429e-05	0.000322485	0.000125548	8.74022e-05	9.63246e-05	8.1262e-05	6.42596e-05	0.000177285	9.93903e-05	5.54598e-05	8.2824e-05	9.71518e-05	0.000200996	0.000192831	0.000106577	0.000164586	0.000163135	9.85429e-05	0.000106577	0.000322485	0.000164586
STK10	5.68051e-05	1.0309e-05	1.68764e-05	5.04191e-05	0.000106583	6.39795e-05	6.80541e-05	1.71492e-05	0	0	1.4744e-05	0.000122834	9.43224e-05	2.38987e-05	7.701e-05	5.02685e-05	3.12693e-07	0.000131915	0.000204323	2.7861e-05	0	3.25064e-06	9.68191e-05	5.10415e-05	3.18784e-05	1.84672e-06	0	5.10415e-05	1.4744e-05	3.18784e-05
FBXW11	4.67832e-05	4.42161e-05	3.53468e-05	4.44709e-05	4.93295e-05	4.64587e-05	4.02848e-05	3.22318e-05	9.05256e-06	2.18811e-05	2.45448e-05	2.30406e-05	1.12339e-05	6.51764e-05	3.69475e-05	2.50378e-05	1.36502e-05	1.97994e-05	2.06562e-05	5.05745e-06	3.61245e-05	2.16712e-05	1.03528e-05	0	1.94522e-05	4.12014e-05	2.18811e-05	0	2.45448e-05	1.94522e-05
DERL2	3.97335e-05	3.87412e-05	5.82789e-05	2.39972e-05	3.29845e-05	5.96374e-05	1.95052e-06	3.33865e-05	8.39513e-05	0	2.60823e-05	4.47668e-05	3.83005e-05	2.09738e-05	2.04586e-05	4.25811e-05	2.85201e-05	8.41043e-06	6.69045e-05	4.0169e-05	5.26684e-05	1.33272e-05	0.000126416	5.87678e-05	1.76554e-05	4.44755e-05	0	5.87678e-05	2.60823e-05	1.76554e-05
NDE1	2.88412e-05	1.14375e-05	2.47373e-05	3.93866e-05	4.26203e-06	2.30903e-05	1.80563e-06	9.0536e-06	0	4.56704e-05	1.52418e-05	9.21014e-06	1.82056e-05	1.27037e-05	2.22247e-05	2.26421e-05	0	2.29382e-05	5.13273e-06	3.45369e-05	5.581e-05	1.50056e-05	0	9.43218e-06	0	5.88422e-06	4.56704e-05	9.43218e-06	1.52418e-05	0
AP1M1	4.47536e-05	3.45202e-05	2.6844e-05	9.71749e-05	3.19451e-05	2.12074e-05	1.45038e-05	2.18075e-05	2.09604e-05	4.06381e-05	5.42464e-05	1.89552e-05	3.56633e-05	1.92375e-05	1.58864e-05	4.4568e-05	3.31237e-05	3.62689e-05	1.41286e-05	3.76615e-05	1.73509e-05	0.000104811	5.46904e-05	0	2.24739e-05	4.03653e-05	4.06381e-05	0	5.42464e-05	2.24739e-05
PVR	7.59345e-06	2.17849e-05	1.00306e-06	3.80571e-06	0	0	2.98197e-05	0	0	2.01904e-05	5.662e-06	7.72359e-06	3.6288e-05	2.83023e-05	6.60233e-06	4.46593e-05	1.00396e-05	0	0	1.17371e-05	4.4607e-06	2.72698e-05	0	0	0	3.02034e-05	2.01904e-05	0	5.662e-06	0
XRCC1	2.08839e-05	9.83455e-06	1.92789e-05	5.3578e-06	1.12618e-05	1.71987e-05	1.17221e-05	2.34659e-05	0	1.87098e-05	1.18364e-05	7.47119e-06	7.98969e-06	1.56508e-05	1.46503e-05	8.70773e-06	8.97458e-06	0	7.82252e-06	1.74377e-05	3.33429e-05	8.26925e-06	2.41642e-05	0	0	2.99347e-05	1.87098e-05	0	1.18364e-05	0
SCARB1	5.14686e-05	3.39011e-05	1.47884e-05	4.83094e-05	1.1148e-05	0	4.83006e-05	9.1452e-06	2.71577e-05	1.37438e-05	2.24396e-05	4.83651e-05	6.11182e-05	4.4966e-05	2.93613e-05	5.70767e-05	7.4295e-05	1.82254e-05	0	2.08786e-05	2.51155e-05	0	5.13505e-06	0	6.9341e-05	6.85385e-06	1.37438e-05	0	2.24396e-05	6.9341e-05
SELENOO	1.54898e-05	1.65035e-05	1.39852e-05	1.57788e-05	1.51231e-05	3.27579e-05	4.43516e-05	1.01048e-05	1.30632e-05	3.38826e-05	1.83368e-05	5.02536e-06	1.33189e-05	1.36796e-05	2.57204e-06	2.37117e-05	2.08898e-05	1.09693e-05	1.63363e-05	4.76163e-06	0	0	0	7.63126e-06	1.65974e-05	1.68498e-05	3.38826e-05	7.63126e-06	1.83368e-05	1.65974e-05
ALPK1	1.76764e-05	1.29161e-05	2.43235e-05	1.97779e-05	3.28633e-05	0	0	0	0	1.35914e-05	4.27745e-06	2.30438e-05	1.5182e-05	1.54915e-05	1.3603e-05	1.47283e-05	4.70471e-07	3.32518e-05	1.20025e-05	2.62763e-05	0	1.83127e-05	0	0	7.72463e-06	1.05451e-05	1.35914e-05	0	4.27745e-06	7.72463e-06
LLGL2	1.63317e-05	0.000180872	0	8.9498e-06	0	9.46584e-06	4.11593e-05	1.10915e-05	7.66442e-06	0	6.18951e-05	0	6.29532e-06	4.7258e-06	0	3.92702e-06	2.47902e-05	7.50469e-06	2.25034e-05	2.56326e-06	0	2.4613e-05	2.79453e-05	0	0	9.3541e-05	0	0	6.18951e-05	0
PDE8A	2.76543e-05	3.9504e-05	1.55636e-05	2.97689e-05	2.20365e-05	0	6.3043e-05	3.3432e-05	1.45592e-05	3.30458e-05	2.1348e-05	1.58668e-05	1.03633e-05	5.18652e-05	3.64547e-06	1.56615e-05	1.50534e-05	3.74291e-05	9.7339e-06	3.03472e-05	7.43937e-06	2.63143e-05	5.25072e-06	0	3.12412e-05	4.83674e-05	3.30458e-05	0	2.1348e-05	3.12412e-05
CLCN4	2.89271e-06	7.86821e-06	0	0	0	0	0	0	0	0	9.93945e-06	5.3874e-06	7.01814e-06	1.34024e-05	0	5.05188e-05	3.54844e-06	0	0	4.82625e-06	0	0	0	0	3.34936e-05	8.01875e-06	0	0	9.93945e-06	3.34936e-05
NLE1	1.14604e-06	5.67142e-06	0	0	0	9.54627e-06	1.93962e-05	0	3.23986e-06	0	9.9673e-06	1.57997e-05	2.42857e-06	2.86273e-06	3.36306e-06	1.01668e-05	8.52158e-07	0	0	0	0	1.16575e-05	0	0	0	2.67499e-06	0	0	9.9673e-06	0
SDHA	4.8077e-05	0.000108945	7.27957e-05	3.81789e-05	4.60865e-05	0.000101491	7.0725e-05	6.34296e-05	0.000108177	3.40305e-05	6.91844e-05	7.1659e-05	7.0507e-05	8.32945e-05	4.05718e-05	4.6509e-05	0.000186246	3.50234e-05	6.72765e-05	4.75884e-05	0.000121311	0.00012016	7.04711e-05	3.87421e-05	1.11349e-05	8.45489e-05	3.40305e-05	3.87421e-05	6.91844e-05	1.11349e-05
SMARCE1	9.39279e-05	0.000136278	0.000107955	8.9301e-05	9.17496e-05	8.57082e-05	0.000224333	8.65263e-05	6.82768e-05	0.000101363	9.89186e-05	5.8258e-05	6.39728e-05	0.000138941	6.5248e-05	0.000113428	2.77955e-05	5.45563e-05	0.000141527	0.00014564	0.000118455	0.000177428	6.48079e-05	1.53787e-05	1.90183e-05	0.000196229	0.000101363	1.53787e-05	9.89186e-05	1.90183e-05
KDM5A	7.85359e-05	0.000105635	8.71494e-05	7.56896e-05	6.41698e-05	0.000176087	8.59988e-05	8.46751e-05	5.02397e-05	6.07243e-05	7.10326e-05	8.56862e-05	5.20154e-05	6.39362e-05	9.25804e-05	0.000144756	1.34779e-05	9.20965e-05	0.000137057	7.01805e-05	4.93057e-05	8.36162e-05	8.20146e-05	0.000158573	9.22798e-05	8.49092e-05	6.07243e-05	0.000158573	7.10326e-05	9.22798e-05
PPP2R3A	5.73579e-07	2.89623e-05	1.63055e-05	0	0	0	1.95052e-06	3.91968e-05	0	2.69757e-05	1.46817e-05	0	0	1.15387e-05	0	8.47206e-06	7.57008e-07	0	0	1.30816e-05	0	0	0	0	0	1.07819e-05	2.69757e-05	0	1.46817e-05	0
FERMT2	3.56735e-06	2.02495e-05	0.000175724	0	4.00577e-06	0	0.000178439	0.000214751	5.67212e-06	0.000290711	0	1.20941e-06	1.0693e-05	8.68279e-05	5.67649e-06	0.000147932	6.02443e-05	0	1.13606e-05	0.000221224	0.000322017	0.000149594	3.71071e-06	3.42407e-05	3.15657e-05	0.000111272	0.000290711	3.42407e-05	0	3.15657e-05
CD5L	1.13512e-05	2.52944e-06	0	2.4716e-06	0	1.5287e-05	0	0	0	0	0	0.000297769	0.00184588	1.7806e-05	1.58488e-07	5.64998e-05	8.76124e-06	5.21506e-05	1.49325e-05	0	7.14694e-06	1.36836e-05	1.65906e-05	0	3.53107e-05	0	0	0	0	3.53107e-05
PTGS2	0.00014122	8.71482e-07	2.77988e-05	0.000147363	0.000117626	0	1.97052e-05	3.96546e-05	0	3.95714e-05	1.0699e-05	8.72464e-05	2.48462e-05	1.46244e-05	0.000195997	9.74028e-06	0	0.000124223	4.92892e-06	7.97728e-06	3.07262e-05	4.75859e-05	1.44321e-05	7.6882e-05	1.23165e-05	2.12395e-06	3.95714e-05	7.6882e-05	1.0699e-05	1.23165e-05
IGF2BP2	8.66257e-06	4.55574e-05	3.23731e-05	8.97389e-06	0	0	4.00352e-05	2.00276e-05	0	4.86942e-05	0	1.29388e-05	0	3.37919e-05	0	7.86511e-05	4.76014e-07	1.93367e-05	0	7.31834e-05	4.73386e-05	3.44194e-05	0	0	0	7.11104e-05	4.86942e-05	0	0	0
MAP3K13	5.78086e-05	5.60085e-05	4.08416e-05	2.57207e-05	2.50363e-05	0	4.00737e-05	5.77147e-05	4.36087e-05	5.6852e-05	6.23659e-05	1.3186e-05	1.80037e-05	9.16293e-05	5.32544e-05	7.40197e-05	3.18828e-05	3.33751e-05	1.51534e-05	4.98969e-05	8.94417e-05	0.000109603	2.29776e-05	0.000149227	6.38435e-05	0.000155505	5.6852e-05	0.000149227	6.23659e-05	6.38435e-05
ST6GAL1	6.45564e-05	6.28115e-05	1.9857e-05	5.91219e-05	3.37353e-05	1.13227e-05	0.000137522	0	0.00057805	7.06334e-06	1.16949e-05	6.15375e-05	2.65246e-05	0.000181403	6.4593e-05	0.000586818	0.000229176	2.44672e-05	6.77025e-05	0.000118981	5.99664e-06	4.79345e-05	0.000243157	0	8.58779e-05	0.000119473	7.06334e-06	0	1.16949e-05	8.58779e-05
FRY	2.91866e-06	8.05385e-06	0.000121028	8.26648e-06	0	0	0.000127416	3.3085e-05	0	2.47026e-05	1.9266e-06	0	1.73428e-06	5.38873e-05	1.58488e-07	1.46247e-05	9.92726e-06	1.32917e-05	9.15887e-06	4.40915e-05	9.27644e-06	0.000102555	0	0	0	4.03216e-05	2.47026e-05	0	1.9266e-06	0
PICALM	0.000222642	7.1681e-05	0.000135564	0.000345313	0.000258526	0.000111256	0.000320661	0.000165818	8.94298e-05	0.000180461	0.000207392	0.000192414	0.000164053	0.000185117	0.000277512	0.000144604	4.93203e-05	0.000193279	8.49381e-05	0.000368612	0.000351865	0.000327752	0.000108801	0.000258875	9.91614e-05	0.000146307	0.000180461	0.000258875	0.000207392	9.91614e-05
NSF	3.84098e-05	1.91366e-05	4.05471e-05	3.96081e-05	6.39304e-06	4.02629e-05	3.62818e-05	2.10861e-05	4.02628e-05	4.41817e-05	1.83227e-05	1.49043e-05	1.61333e-05	2.47704e-05	2.28569e-05	2.33211e-06	7.34337e-06	1.69462e-05	1.60274e-05	2.50715e-06	6.51211e-06	7.27716e-05	3.63891e-05	5.23322e-05	0	2.20109e-05	4.41817e-05	5.23322e-05	1.83227e-05	0
CLASP1	1.04411e-05	2.66958e-05	1.01091e-05	2.11673e-05	3.90409e-05	5.7385e-05	2.16939e-05	2.23797e-05	5.67212e-06	2.98804e-05	7.02532e-06	2.47988e-05	1.30696e-05	3.52686e-05	1.73206e-05	7.42434e-05	4.75651e-06	3.67535e-05	3.29716e-05	4.35818e-05	1.25565e-05	3.6448e-05	4.72589e-05	4.65551e-05	0	1.77421e-05	2.98804e-05	4.65551e-05	7.02532e-06	0
MRPS34	4.702e-05	9.1858e-05	4.4087e-05	3.71541e-05	1.78789e-05	4.93236e-05	7.60139e-05	1.18492e-05	0.00011558	3.1425e-05	7.87721e-05	2.88678e-05	3.52489e-05	4.06567e-05	5.87102e-05	2.90364e-05	3.19423e-05	3.15597e-05	4.91948e-05	2.96527e-05	4.62671e-05	2.34983e-05	0.000108866	0	3.61083e-05	8.63815e-05	3.1425e-05	0	7.87721e-05	3.61083e-05
NOTCH3	9.72532e-06	2.63715e-05	0.00042775	1.55733e-05	0	0	1.44215e-05	0.000243792	3.1956e-05	0.0012932	4.00372e-06	0	2.94678e-05	7.60721e-06	0	0	1.20489e-06	1.13973e-05	1.14768e-05	1.79438e-05	8.4249e-05	0.000817058	1.28419e-05	0	0	9.46718e-06	0.0012932	0	4.00372e-06	0
CLNS1A	7.09721e-05	7.03748e-05	2.92354e-05	0.000103804	1.44853e-05	0.000154358	7.65151e-05	4.63945e-05	8.42714e-05	3.19767e-05	5.81588e-05	1.90205e-05	4.47651e-05	5.67834e-05	8.70831e-05	3.33721e-05	5.15743e-05	8.36393e-05	4.95223e-05	4.08435e-05	9.86873e-05	4.33941e-05	5.26533e-05	5.35273e-05	0.000107286	7.11443e-05	3.19767e-05	5.35273e-05	5.81588e-05	0.000107286
TEAD2	4.06548e-06	4.37301e-05	3.15842e-05	0	0	0	7.41149e-05	4.56169e-05	0	3.96303e-05	4.19682e-05	0	4.61602e-06	4.3306e-05	0	6.2218e-05	2.87407e-06	0	2.9371e-06	4.17896e-05	2.63591e-05	5.19331e-05	0	0	0	3.08137e-05	3.96303e-05	0	4.19682e-05	0
EED	2.44341e-05	9.19598e-06	9.73132e-06	3.87576e-06	0	4.07161e-05	0	1.06137e-05	0	1.40455e-05	4.1224e-05	1.52948e-05	1.44263e-05	7.89949e-06	1.35557e-05	1.35307e-05	4.35819e-06	1.29734e-05	2.28372e-05	3.88428e-05	0	2.28924e-05	0	3.34773e-06	8.8728e-06	2.90549e-06	1.40455e-05	3.34773e-06	4.1224e-05	8.8728e-06
TSG101	5.57247e-05	6.82733e-05	9.84978e-05	3.71966e-05	5.18037e-05	2.7921e-05	0.00011089	2.2631e-05	6.67934e-05	0.000167907	0.000155526	4.66503e-05	3.48046e-05	9.52682e-05	6.15938e-05	8.90295e-05	5.08214e-05	4.52638e-05	2.77567e-05	7.66637e-05	8.12437e-05	6.33856e-05	4.19072e-05	0.00012675	3.79402e-05	6.5272e-05	0.000167907	0.00012675	0.000155526	3.79402e-05
NCBP3	3.27467e-05	2.59918e-05	2.63462e-05	3.38682e-05	4.23314e-05	3.52886e-05	1.7069e-05	4.70667e-05	1.2667e-05	2.54501e-05	7.57159e-06	4.77138e-05	2.34715e-05	5.05505e-05	3.41554e-05	5.6129e-05	6.94517e-06	9.47194e-06	2.29879e-05	4.74913e-05	2.1645e-05	3.62014e-05	4.05712e-06	3.75534e-05	8.14438e-06	2.64696e-05	2.54501e-05	3.75534e-05	7.57159e-06	8.14438e-06
ATP2A3	0.000210773	0.000332825	5.71029e-05	0.000523972	0.000489895	0.00041263	0.000199641	7.44236e-05	0.00230644	6.48618e-05	0.00014007	5.88543e-06	3.68819e-06	6.68921e-06	1.38913e-05	1.14844e-06	1.1597e-06	5.65243e-06	6.54482e-05	1.79945e-05	0	0	5.20823e-05	0	2.58353e-05	5.61404e-06	6.48618e-05	0	0.00014007	2.58353e-05
MGLL	6.46392e-05	0.000110006	2.99868e-05	5.9615e-06	1.35818e-05	3.94521e-06	6.0222e-05	1.22385e-05	3.94925e-05	3.78539e-05	4.43248e-05	6.06392e-05	6.80049e-05	1.4577e-05	2.58558e-05	5.76499e-06	4.71959e-05	2.28736e-05	0	0.000187477	5.202e-05	9.94318e-05	0	4.59457e-05	5.23421e-05	7.99633e-05	3.78539e-05	4.59457e-05	4.43248e-05	5.23421e-05
NTN4	4.19878e-07	3.51974e-05	7.76894e-06	0	0	0	1.88863e-05	1.02034e-05	5.67212e-06	8.22477e-06	2.71692e-06	0	1.23174e-05	0.000181357	2.44863e-06	0.000394516	2.51175e-06	8.31013e-06	1.89587e-05	4.17029e-05	2.60485e-05	8.0451e-05	6.66001e-06	0	0	4.8453e-05	8.22477e-06	0	2.71692e-06	0
BCS1L	2.95894e-06	2.14288e-05	5.24603e-06	1.05017e-05	0	0	5.08513e-05	2.41586e-05	0	7.75761e-05	8.8522e-05	2.09364e-05	3.60476e-06	1.26797e-05	0	2.06472e-05	4.56766e-06	1.21951e-05	0	1.30369e-05	3.35334e-06	2.84064e-05	0	0	0	3.71611e-05	7.75761e-05	0	8.8522e-05	0
NUAK1	2.19794e-06	9.93833e-06	4.20757e-05	0	0	0	0.000154347	1.30606e-05	0	2.76947e-05	0	0	3.59402e-06	0.00012038	0	0.000111707	2.01661e-06	0	0	3.56745e-05	2.49615e-05	4.43674e-05	0	0	0	1.83706e-05	2.76947e-05	0	0	0
DPP8	6.45768e-05	4.35585e-05	7.87324e-05	3.02538e-05	1.98405e-05	2.06745e-05	5.45674e-05	3.19846e-05	0	9.01757e-05	3.92131e-05	8.54547e-05	3.93222e-05	4.97105e-05	7.14888e-05	3.88795e-05	8.48738e-06	1.55335e-05	5.27242e-05	8.94351e-05	4.05604e-05	2.71238e-05	0	3.56839e-05	0	4.15697e-05	9.01757e-05	3.56839e-05	3.92131e-05	0
SLC24A1	3.11032e-06	4.56117e-06	7.0338e-07	0	0	0	3.92566e-06	0	0	2.33575e-06	8.97795e-06	8.78766e-06	0	1.08515e-05	7.47585e-06	1.74044e-05	1.08587e-06	0	0	9.38438e-06	0	0	2.30309e-05	0	0	1.85355e-06	2.33575e-06	0	8.97795e-06	0
ZNF532	1.11857e-05	1.06318e-05	4.55998e-05	1.54933e-05	9.31957e-06	1.96261e-05	8.36273e-05	4.11018e-05	5.4484e-06	4.26893e-05	4.26563e-06	1.013e-05	7.76019e-06	1.13776e-05	6.26512e-06	1.49883e-05	2.22506e-07	0	0	2.26527e-05	3.73461e-05	4.74838e-05	0	0	0	1.04894e-05	4.26893e-05	0	4.26563e-06	0
SCARF1	1.62458e-05	8.55897e-07	4.46709e-07	7.21175e-06	0	0	9.26828e-05	7.27749e-06	0	3.84434e-05	0	9.62693e-06	1.46343e-05	7.44479e-05	1.08592e-05	9.80932e-05	0	3.07808e-05	9.49091e-06	5.87674e-05	3.32468e-05	0	0	0	0	2.20124e-06	3.84434e-05	0	0	0
LMAN1	6.67441e-05	7.79849e-05	0.000123295	7.04633e-05	5.03739e-05	7.89422e-05	2.74309e-05	8.07316e-05	0.000443722	0.000200996	0.000116739	4.40215e-05	5.60588e-05	0.000113694	1.88148e-05	0.000113431	0.000117134	1.88007e-05	4.15172e-05	8.17351e-05	0.000143909	5.12733e-05	0.000285131	3.0525e-05	0	9.31402e-05	0.000200996	3.0525e-05	0.000116739	0
HACD3	1.86293e-05	0.000125876	6.61366e-05	2.96529e-05	0	2.22009e-05	5.83245e-05	2.56543e-05	0.000158334	5.0585e-05	5.46858e-05	1.55819e-05	4.69887e-05	7.39208e-05	1.78906e-05	6.82954e-05	6.46167e-05	2.09698e-05	2.38527e-05	4.6896e-05	4.86323e-05	8.84173e-06	2.86787e-05	5.8733e-05	3.15657e-05	5.26892e-05	5.0585e-05	5.8733e-05	5.46858e-05	3.15657e-05
IPCEF1	7.6566e-06	4.04789e-07	1.14136e-06	4.16654e-06	0	0.000200507	0	0	0	0	4.43989e-05	5.47345e-06	1.40431e-05	5.64851e-06	1.58713e-05	3.97526e-06	9.06733e-07	1.13973e-05	0.000174148	0	0	0	4.78675e-06	2.36658e-05	0	0	0	2.36658e-05	4.43989e-05	0
ZZEF1	1.66334e-05	2.33881e-05	1.41449e-05	3.19233e-05	1.25369e-05	1.08455e-05	6.93283e-05	8.22832e-06	0	7.18061e-06	3.13646e-05	2.30677e-05	3.42497e-05	2.97972e-05	1.93977e-05	2.2019e-05	2.84232e-06	2.23499e-05	5.56788e-05	7.16302e-06	0	8.06972e-06	1.12472e-05	0	0	2.43579e-05	7.18061e-06	0	3.13646e-05	0
ENO1	0.000663528	0.000299444	0.000317198	0.000437913	0.00102265	0.000629807	0.000484167	0.000175331	0.00030442	0.00021153	0.000563262	0.000308167	0.000194638	0.000202469	0.000435381	0.000171757	0.000164696	0.000555718	0.000342516	0.000351048	0.000219051	0.000202884	0.000120491	0.000763284	0.000437008	0.000513613	0.00021153	0.000763284	0.000563262	0.000437008
MYDGF	0.000138118	0.000171812	0.000139099	9.39839e-05	3.93356e-05	4.11019e-05	0.000125254	0.00011946	0.000615443	0.000180957	4.18205e-05	6.2699e-05	7.43918e-05	7.35604e-05	3.89943e-05	0.000106181	5.68645e-05	9.45189e-05	8.2049e-05	0.000163829	0.000112447	1.18011e-05	0.000382623	0.000163854	0	9.17803e-05	0.000180957	0.000163854	4.18205e-05	0
TUBE1	7.29419e-06	9.25252e-06	7.66262e-06	4.90074e-06	0	3.22872e-05	1.36509e-05	7.79182e-06	3.26094e-05	0	0	1.20182e-06	0	1.87833e-05	0	1.37594e-05	2.71993e-05	0	5.71016e-06	4.82625e-06	9.17347e-06	1.63174e-05	9.96413e-06	0	1.76554e-05	3.89011e-05	0	0	0	1.76554e-05
ARHGEF10L	2.35812e-05	2.57652e-05	4.02151e-06	2.13644e-05	1.50007e-05	0	0	1.52249e-05	0	0	7.08141e-06	1.46294e-05	1.19261e-05	1.15082e-06	8.29897e-06	0	1.01851e-05	2.30479e-05	7.15779e-06	0	0	3.83075e-05	0	0	0	3.78932e-05	0	0	7.08141e-06	0
ACTR6	5.84313e-06	1.43927e-05	2.9199e-05	6.38593e-06	5.11788e-05	9.81306e-06	4.0195e-05	1.1784e-05	1.60932e-05	3.43618e-05	3.72059e-05	2.32066e-06	3.00165e-06	2.4469e-05	6.04664e-06	2.61836e-05	1.29507e-05	1.34197e-05	2.65917e-05	2.66823e-05	0	2.53994e-05	2.43427e-05	4.07342e-05	2.45676e-05	2.93781e-05	3.43618e-05	4.07342e-05	3.72059e-05	2.45676e-05
TIPIN	6.24374e-06	1.3572e-05	2.73742e-05	1.21819e-05	1.95179e-05	1.55193e-05	0	3.70904e-06	2.04923e-05	4.31813e-05	3.09285e-05	1.73365e-05	1.42914e-05	3.18239e-05	2.97165e-05	1.67154e-05	2.45345e-06	1.95515e-05	6.3983e-05	1.53207e-05	5.41448e-06	6.91112e-05	2.94208e-05	3.98175e-05	5.07692e-05	2.06279e-05	4.31813e-05	3.98175e-05	3.09285e-05	5.07692e-05
SRI	7.10851e-05	0.000332105	6.26122e-05	6.97348e-05	3.34042e-05	0	8.23519e-05	0.000117056	3.95692e-05	0.000160833	7.54461e-05	4.64391e-05	3.3659e-05	0.000117211	5.81671e-05	7.72913e-05	1.9961e-05	3.48935e-05	7.22823e-05	0.000133975	0.000103052	9.97114e-05	0.000152241	0.000177367	6.10094e-05	4.79373e-05	0.000160833	0.000177367	7.54461e-05	6.10094e-05
EIF4G3	5.03397e-05	6.29226e-05	9.50525e-05	4.02027e-05	3.09426e-05	7.00692e-05	9.09339e-05	0.000107726	3.49372e-05	6.13198e-05	9.66424e-05	4.29923e-05	4.5347e-05	0.000177946	5.74079e-05	0.000142422	1.19668e-05	8.54602e-05	4.74068e-06	0.000122288	8.07779e-05	4.18333e-05	2.86316e-05	0.000110501	1.27421e-05	2.78612e-05	6.13198e-05	0.000110501	9.66424e-05	1.27421e-05
TTC38	5.18255e-06	2.54195e-05	1.20238e-05	3.75833e-05	1.45163e-05	3.24739e-05	2.66664e-05	0	4.01921e-06	0	1.45311e-05	1.24397e-05	3.033e-05	1.09122e-05	2.24251e-06	9.12034e-06	5.80588e-05	0	3.35126e-05	0	3.85962e-05	0	1.11868e-05	0	0	2.03967e-05	0	0	1.45311e-05	0
ACAT1	3.89921e-05	6.89578e-05	3.02191e-05	3.20737e-05	3.5401e-05	3.3753e-05	3.75168e-05	4.13485e-05	5.24473e-05	8.86528e-05	5.7475e-05	4.79088e-05	5.22335e-05	0.000134315	2.99269e-05	6.98721e-05	0.000490999	3.09508e-05	4.42862e-05	6.11898e-05	5.11076e-05	3.74072e-05	7.25173e-05	7.21501e-05	0	6.12067e-05	8.86528e-05	7.21501e-05	5.7475e-05	0
CELSR1	2.98445e-06	9.68846e-06	2.44484e-06	0	1.8249e-05	0	1.65213e-06	7.27524e-06	3.03003e-06	0	2.96202e-06	0	7.04122e-07	7.4056e-07	0	1.92117e-06	3.11196e-06	0	0	7.81853e-06	0	3.38066e-05	0	0	0	1.23115e-05	0	0	2.96202e-06	0
ZNF638	3.47584e-05	8.60675e-05	8.08743e-05	4.80405e-05	7.0214e-05	0.000108463	9.80931e-05	4.22614e-05	6.19629e-05	0.000125529	5.84808e-05	1.63637e-05	5.7797e-05	0.000109392	2.92644e-05	9.46263e-05	2.34593e-05	2.19379e-05	9.05864e-05	6.45197e-05	0.000128989	0.000131734	3.29181e-05	4.02669e-05	2.0559e-05	0.00013197	0.000125529	4.02669e-05	5.84808e-05	2.0559e-05
RASAL2	4.16415e-05	3.67271e-05	7.31654e-05	5.05556e-05	5.98641e-05	0	0.000112	0.000101646	0.000103812	0.000226974	6.13484e-05	7.90733e-05	3.08769e-05	8.52711e-05	9.30382e-05	0.00013663	1.81724e-05	5.50865e-05	7.70132e-05	9.1109e-05	1.35696e-05	0.000108191	0.000115807	2.29148e-05	0.000101068	1.81504e-05	0.000226974	2.29148e-05	6.13484e-05	0.000101068
ZNF37A	9.69336e-06	2.33884e-05	1.86018e-05	5.42652e-06	0	6.64849e-06	3.58898e-05	7.03453e-05	0	1.84038e-05	4.3053e-06	2.16292e-05	2.13886e-05	3.3999e-05	1.34557e-05	2.45611e-05	5.2823e-06	3.75804e-05	3.57177e-05	6.29871e-05	6.15915e-06	5.66946e-05	9.51065e-06	2.1554e-05	3.10502e-05	2.07244e-05	1.84038e-05	2.1554e-05	4.3053e-06	3.10502e-05
MARK3	3.74822e-05	5.54309e-05	4.62443e-05	4.00005e-05	1.76255e-05	4.47023e-05	3.13163e-05	6.90516e-05	0.000127669	7.80286e-05	3.5337e-05	9.18784e-05	5.02174e-05	9.63513e-05	7.50953e-05	8.94738e-05	2.07869e-05	4.54081e-05	3.76987e-05	4.68045e-05	2.93115e-05	3.32735e-05	6.25312e-05	7.31008e-05	6.92075e-05	4.729e-05	7.80286e-05	7.31008e-05	3.5337e-05	6.92075e-05
SLC25A3	0.00031063	0.00036943	0.000359826	0.000315535	0.000247262	0.000521581	0.00047568	0.000326343	0.000285033	0.000459717	0.000396364	0.000227097	0.000237984	0.000294081	0.000325721	0.000273818	0.000287933	0.000262271	0.000316295	0.000404303	0.00024076	0.000474844	0.000287164	0.000551052	0.000550291	0.000400456	0.000459717	0.000551052	0.000396364	0.000550291
FNDC3B	0.000128994	8.08423e-05	0.000154912	4.48714e-05	0.000153046	1.01134e-05	6.79669e-05	5.26057e-05	0.000163842	2.76098e-05	3.60928e-05	6.97662e-05	5.43787e-05	6.76211e-05	1.63879e-05	6.61627e-05	1.54996e-05	6.75403e-05	2.89539e-05	6.26324e-05	0.000130184	6.14683e-05	0.000224108	4.73317e-05	0	9.10436e-05	2.76098e-05	4.73317e-05	3.60928e-05	0
FOSL2	0.000107634	4.47077e-05	5.48648e-05	0.000206947	0.000129065	7.20407e-05	0.000199427	8.93963e-05	0	3.3695e-05	4.24554e-05	0.000217409	3.08038e-05	0.000141831	9.23036e-05	0.000130283	9.21526e-06	0.000259944	0.000114769	0.000253703	4.24359e-05	0.000251996	4.35867e-05	9.29829e-05	6.59112e-05	2.12598e-05	3.3695e-05	9.29829e-05	4.24554e-05	6.59112e-05
FRYL	3.79481e-05	7.43682e-05	1.32068e-05	4.82887e-05	2.52268e-05	4.96322e-05	9.27911e-05	1.81311e-05	1.00769e-05	4.55208e-05	9.72611e-06	3.22698e-05	1.82583e-05	5.12226e-05	4.44999e-05	4.93009e-05	4.64304e-06	4.40678e-05	8.29886e-05	3.81792e-05	4.25765e-05	6.75112e-05	4.63113e-06	7.90892e-05	4.6909e-05	2.41999e-05	4.55208e-05	7.90892e-05	9.72611e-06	4.6909e-05
TMEM131	3.72405e-05	4.02901e-05	2.45949e-05	3.42309e-05	6.07804e-05	2.92674e-05	5.39733e-05	3.32438e-05	5.00351e-05	1.9249e-05	5.75883e-05	5.10304e-05	4.44386e-05	1.34325e-05	3.42223e-05	6.02525e-05	1.38343e-05	7.10998e-05	5.30886e-05	5.99628e-05	0.000117398	3.80083e-05	6.66243e-05	3.3098e-05	2.20431e-05	2.20053e-05	1.9249e-05	3.3098e-05	5.75883e-05	2.20431e-05
FSCN1	4.80213e-05	8.55542e-06	1.13399e-05	2.48526e-05	0	0	0.000312963	5.29123e-05	0	2.41075e-05	3.86391e-05	6.70722e-05	0.00013989	7.85084e-05	6.472e-05	0.000195466	3.67265e-07	0	0	7.84528e-05	5.56019e-05	0	0	0	3.64219e-05	2.13026e-05	2.41075e-05	0	3.86391e-05	3.64219e-05
ACTB	0.00630929	0.00210009	0.00301599	0.00611881	0.00830236	0.00545582	0.00282035	0.00334324	0.00125047	0.00388058	0.00614491	0.00616756	0.00581475	0.00187031	0.00611209	0.00272017	0.000647632	0.00773305	0.00449468	0.00344222	0.00267172	0.00542833	0.000990813	0.00604368	0.0103088	0.00262486	0.00388058	0.00604368	0.00614491	0.0103088
MOCOS	0	5.54467e-06	2.39717e-06	0	0	0	0	0	2.03525e-05	7.70749e-06	2.00186e-06	0	0	3.24286e-06	0	9.07934e-07	2.54196e-05	0	8.31919e-06	1.46282e-06	3.47993e-05	0	0	0	0	7.26666e-06	7.70749e-06	0	2.00186e-06	0
PLD1	1.32645e-05	5.25951e-05	1.37461e-05	0	4.64011e-06	0	5.38199e-05	1.58346e-05	0	1.79779e-05	1.17151e-05	1.93909e-05	3.16772e-05	1.01988e-05	5.25541e-06	0	1.14384e-05	2.93235e-05	1.93068e-05	1.84558e-05	3.72e-05	0	0	0	0	4.31709e-05	1.79779e-05	0	1.17151e-05	0
DLG1	2.61642e-05	5.23113e-05	4.04309e-05	1.23505e-05	2.92631e-05	4.2563e-05	1.97544e-05	1.62656e-05	7.66442e-06	4.24793e-05	1.40461e-05	6.06791e-06	3.34209e-05	2.03776e-05	1.38471e-05	4.06692e-05	1.39879e-05	0	1.57631e-05	1.04671e-05	4.79625e-05	1.59291e-05	2.22746e-05	0	8.9192e-05	4.81024e-05	4.24793e-05	0	1.40461e-05	8.9192e-05
RAB7A	0.000293445	0.000145729	0.000253736	0.000198113	0.000193426	4.70912e-05	0.000122432	0.000163047	6.00688e-05	0.000305545	0.000108726	0.000314237	0.00027543	0.000279633	0.000237957	0.00033187	9.50972e-05	0.000238312	0.000148224	0.000390396	0.000185249	0.000164889	0.000130171	0.000382223	0.000353108	0.000199388	0.000305545	0.000382223	0.000108726	0.000353108
BCAP29	5.05319e-05	4.33874e-05	8.34741e-05	5.95168e-06	1.28215e-05	2.48583e-05	0.000119818	2.45131e-05	4.01921e-06	4.6783e-05	9.37717e-05	9.12278e-06	5.98629e-05	8.52474e-05	6.78512e-06	0.000105986	1.49992e-05	5.2191e-05	1.15896e-05	0.00012865	7.85434e-05	9.57227e-05	8.00051e-05	0.000127148	1.09649e-05	5.71003e-05	4.6783e-05	0.000127148	9.37717e-05	1.09649e-05
SART3	3.45931e-05	2.27279e-05	4.02103e-05	1.14363e-05	1.73225e-05	8.16733e-05	1.47387e-05	2.20991e-05	0	0	8.46367e-06	2.07906e-05	1.95374e-05	2.25946e-05	2.77029e-06	1.82337e-05	6.11985e-06	2.88983e-05	3.35062e-05	4.74124e-05	0	0.000102083	3.42407e-05	0	0	3.98299e-05	0	0	8.46367e-06	0
ARHGAP15	5.05217e-05	4.22997e-07	5.54331e-05	6.67077e-05	8.68846e-06	0.000107383	0	8.99613e-05	1.7811e-05	0.000177968	3.82392e-05	7.01869e-05	3.65082e-05	1.1562e-05	7.74836e-05	5.55272e-06	4.45698e-07	3.40535e-05	0.000126642	0	8.23644e-05	1.04115e-05	4.51683e-05	8.28496e-05	0	0	0.000177968	8.28496e-05	3.82392e-05	0
EXOSC7	2.8016e-05	1.24446e-05	1.98076e-05	8.364e-06	2.33887e-05	0	0.000103677	6.16437e-05	3.23986e-06	6.12288e-05	2.57697e-05	0	1.5998e-05	0.000481064	1.98824e-05	0.000410617	2.09894e-05	1.07179e-05	9.90962e-06	0.000392737	3.36991e-05	1.50616e-05	0	0	0	2.91661e-05	6.12288e-05	0	2.57697e-05	0
KIFAP3	2.65431e-05	5.1195e-05	4.97708e-05	2.15847e-05	2.02e-05	2.91843e-05	5.54399e-05	1.47513e-05	3.15537e-05	4.51654e-05	2.44897e-05	2.07514e-05	2.19918e-05	3.92532e-05	1.58856e-05	4.1791e-05	8.92814e-06	1.40772e-05	4.22078e-05	5.15564e-05	2.51826e-05	1.15069e-05	0	1.9718e-05	1.07167e-05	4.77898e-05	4.51654e-05	1.9718e-05	2.44897e-05	1.07167e-05
MKRN2	2.50111e-05	8.79774e-06	9.33739e-06	1.57728e-05	0	0	2.84422e-05	7.7022e-06	0	2.31656e-05	0	1.37644e-05	1.97162e-05	4.00767e-05	2.16623e-05	2.77366e-05	6.25582e-06	1.07232e-05	0	3.2841e-05	0	3.94992e-06	1.3992e-05	1.38889e-05	4.58884e-05	2.10696e-05	2.31656e-05	1.38889e-05	0	4.58884e-05
MCM6	1.50782e-05	7.70203e-06	3.73098e-05	7.73018e-06	0	0.000162851	8.63237e-06	1.31918e-06	0	3.42503e-05	0.000100939	1.09469e-05	1.35185e-05	9.64056e-06	1.63198e-05	9.97709e-06	2.57761e-06	1.71245e-05	8.09123e-05	7.07514e-06	4.05365e-05	1.37163e-05	0	3.34773e-06	0	1.10189e-05	3.42503e-05	3.34773e-06	0.000100939	0
REXO2	4.22519e-05	4.90489e-05	9.47785e-05	1.36933e-05	2.5431e-05	1.61143e-05	0.000109948	0.000204152	1.85784e-05	9.20422e-05	1.89068e-05	1.92476e-05	1.74803e-05	7.43708e-05	2.82852e-05	4.40454e-05	2.61365e-05	1.60673e-05	3.41586e-05	8.06248e-05	7.18347e-05	7.10595e-05	7.53691e-05	0.000111967	3.03523e-05	4.87793e-05	9.20422e-05	0.000111967	1.89068e-05	3.03523e-05
RBM7	1.00761e-05	3.01128e-05	1.91865e-05	1.54231e-05	9.85843e-06	1.05502e-05	2.41877e-05	4.5565e-05	1.80678e-05	5.58579e-05	1.41031e-05	6.29717e-06	4.83726e-06	1.32379e-05	1.25892e-05	1.95945e-05	1.45507e-05	2.30866e-05	1.79734e-05	2.50474e-05	2.63504e-05	8.84173e-06	1.3139e-05	1.54967e-05	1.53865e-05	3.03088e-05	5.58579e-05	1.54967e-05	1.41031e-05	1.53865e-05
RBMS2	2.2986e-05	2.58723e-05	4.48427e-05	1.71494e-05	1.7994e-05	0	0.000113061	4.96128e-05	0	7.31582e-05	2.85898e-05	3.32509e-05	2.8179e-05	7.33818e-05	1.72318e-05	5.18464e-05	1.35246e-06	6.37323e-06	1.29756e-05	5.28572e-05	2.54475e-05	2.10183e-05	0	0	0	7.35015e-05	7.31582e-05	0	2.85898e-05	0
BAZ2A	6.2876e-05	6.80187e-05	2.64321e-05	5.67943e-05	7.08614e-05	3.88796e-05	4.12792e-05	3.80465e-05	4.3233e-05	3.69933e-05	9.5184e-06	4.77488e-05	3.38807e-05	4.57125e-05	3.82539e-05	9.31192e-05	1.05734e-05	9.55481e-05	5.84232e-05	2.0069e-05	3.31024e-05	7.09161e-05	5.26237e-05	1.38889e-05	4.16529e-05	4.67191e-05	3.69933e-05	1.38889e-05	9.5184e-06	4.16529e-05
PTPN23	2.0573e-05	1.41159e-05	2.60627e-05	2.79501e-05	0	1.81812e-05	8.46612e-05	1.99956e-05	2.16057e-05	3.31031e-05	3.00625e-06	1.47197e-05	3.14069e-06	2.78844e-05	7.22438e-06	2.17272e-05	1.00707e-05	4.24895e-05	1.9915e-05	3.66199e-05	9.65271e-05	1.63925e-05	1.13079e-05	0	1.36344e-05	1.63812e-05	3.31031e-05	0	3.00625e-06	1.36344e-05
MLH1	9.38929e-06	1.14848e-05	2.51577e-05	4.68151e-06	4.67093e-06	4.46332e-05	0	3.69385e-05	1.9028e-05	2.67483e-05	3.90417e-05	4.96297e-05	5.10156e-06	2.18589e-05	1.85444e-05	1.69414e-05	1.846e-05	2.87966e-05	2.56612e-05	4.35324e-05	2.55845e-05	3.31206e-05	4.27665e-05	1.52835e-05	6.37105e-06	1.36803e-05	2.67483e-05	1.52835e-05	3.90417e-05	6.37105e-06
UNG	1.24958e-05	2.65378e-05	1.16794e-05	0	0	6.86972e-05	1.47851e-05	1.13396e-05	0	3.46372e-05	4.18435e-05	1.40757e-06	3.59231e-06	4.33195e-05	7.0114e-07	3.62685e-05	1.5707e-05	9.6214e-06	0	1.16972e-05	0	2.92758e-05	2.84002e-05	1.52416e-05	0	2.23956e-05	3.46372e-05	1.52416e-05	4.18435e-05	0
FMO4	3.60998e-06	6.37628e-06	0	3.41692e-06	8.93943e-06	0	0	0	3.03003e-06	2.97569e-06	0	0	3.49569e-06	7.25303e-06	0	0	1.56345e-05	3.93391e-06	0	0	0	0	1.0381e-05	0	0	2.89551e-05	2.97569e-06	0	0	0
KLHL20	6.26047e-05	0.000124062	0.000134728	0.000216408	0.000125868	0.000150348	0.000113727	0.000105214	0.000132431	6.66919e-05	8.38965e-05	7.05971e-05	3.23095e-05	0.000138349	0.000125926	8.59265e-05	2.172e-05	0.000178573	0.000241588	0.00012054	5.15678e-05	7.80267e-05	0.000110159	0.000122208	0.000134877	8.59019e-05	6.66919e-05	0.000122208	8.38965e-05	0.000134877
SLC46A1	1.80216e-05	1.63065e-05	8.0188e-07	8.59151e-06	1.50896e-05	5.15872e-05	0	4.02413e-06	0	0	2.96202e-06	1.15778e-05	8.16409e-05	0	8.25303e-06	4.26354e-06	1.74416e-05	0	0	0	7.27273e-06	0	0	0	0	9.11904e-06	0	0	2.96202e-06	0
PLXNA2	7.30735e-06	2.0803e-05	2.67875e-05	6.10277e-06	1.02904e-05	0	0.000135263	1.75454e-05	0	2.99456e-05	6.40834e-06	1.97448e-05	5.94785e-06	4.72061e-05	2.42759e-05	8.04969e-05	2.15927e-06	0	0	7.36326e-05	3.55276e-05	4.32115e-06	0	4.4189e-05	0	5.57626e-06	2.99456e-05	4.4189e-05	6.40834e-06	0
ANKRD13A	2.09155e-05	2.21605e-05	3.1473e-05	3.69117e-05	3.10207e-05	3.36053e-05	1.24794e-05	9.88072e-06	9.29297e-05	3.94036e-05	3.11915e-05	3.52813e-05	7.46806e-05	3.53119e-05	3.52669e-05	2.69878e-05	1.04361e-05	9.78767e-05	4.25913e-05	2.11835e-05	3.28391e-05	5.36526e-05	1.54071e-05	3.20401e-05	7.70623e-05	2.93279e-05	3.94036e-05	3.20401e-05	3.11915e-05	7.70623e-05
ACACB	3.94335e-06	7.4519e-06	1.26315e-05	1.49213e-06	3.24237e-06	2.29305e-05	1.1969e-05	2.17853e-05	0	0	9.8783e-06	0	5.51954e-06	3.23356e-05	1.58488e-07	8.13027e-06	1.79399e-05	5.96338e-06	2.69803e-05	2.02995e-05	0	2.55551e-05	0	1.9718e-05	0	2.06657e-06	0	1.9718e-05	9.8783e-06	0
PAG1	0.00012347	2.66076e-05	0.000168836	7.75481e-05	2.8205e-05	0.000232451	0	0.000147979	3.23986e-06	0.000186473	4.06584e-05	0.000181039	0.000196443	0	7.48992e-05	0	1.91806e-06	0.000305793	7.37177e-05	0	0.000198347	1.63943e-05	5.65959e-05	3.34759e-05	0	1.139e-05	0.000186473	3.34759e-05	4.06584e-05	0
GPATCH1	3.62419e-06	1.43341e-05	1.8379e-05	9.32372e-06	3.24237e-06	0	0	1.11651e-05	0	5.4547e-06	4.48173e-06	0	8.17163e-06	8.63764e-06	2.05865e-05	3.01147e-06	5.13899e-06	0	0	3.60226e-05	0	0	5.47127e-05	0	0	8.26566e-07	5.4547e-06	0	4.48173e-06	0
ICAM3	4.88691e-06	1.86867e-05	9.48785e-06	1.89382e-05	4.65747e-05	0.000105723	6.24493e-06	1.28865e-06	0.000225043	1.61149e-05	2.59505e-05	3.24972e-06	1.13597e-06	1.08531e-05	4.91121e-05	1.39465e-05	2.22595e-05	0.000116961	0.000223838	2.45681e-05	0	0	0.00029888	7.58816e-05	9.04254e-05	3.78708e-06	1.61149e-05	7.58816e-05	2.59505e-05	9.04254e-05
NT5C2	4.33853e-05	2.54405e-05	5.32817e-05	6.2964e-05	3.71708e-05	2.55291e-05	4.74382e-05	1.49498e-05	3.29462e-05	4.76184e-05	2.18251e-05	7.53005e-05	5.05772e-05	3.94413e-05	3.53187e-05	3.12666e-05	3.04268e-06	0.000101814	3.76919e-05	5.81426e-05	6.99839e-06	4.51945e-05	3.41039e-05	6.32549e-05	3.41801e-05	4.52581e-05	4.76184e-05	6.32549e-05	2.18251e-05	3.41801e-05
MCAM	3.91387e-06	9.93902e-06	8.65697e-05	3.69591e-06	0	4.96354e-05	0.000621668	4.32681e-06	4.03307e-05	0.00145108	0	5.31403e-06	1.43027e-05	0.000182473	0	0.000236215	6.06345e-06	5.65243e-06	1.19081e-05	0.000246828	0	0.0020782	4.31022e-05	1.71204e-05	0	0.00010138	0.00145108	1.71204e-05	0	0
GPC4	5.97592e-06	3.40755e-05	5.20536e-05	3.34959e-06	4.4983e-06	0	0	4.02248e-05	4.62289e-06	2.53992e-05	2.00186e-06	0	0	0	0	0	0	0	0	0	5.70508e-05	3.10005e-05	0	0	0	6.60871e-06	2.53992e-05	0	2.00186e-06	0
MBNL3	6.47116e-06	1.15454e-05	1.21721e-05	2.2739e-05	7.4399e-06	7.61579e-05	0	0	0	0	1.51039e-05	2.27467e-05	1.89577e-05	2.6061e-06	1.6235e-05	8.88872e-06	5.81598e-05	4.35041e-05	1.77224e-05	3.26115e-06	1.59202e-05	0	1.295e-05	1.9718e-05	1.27421e-05	8.62127e-05	0	1.9718e-05	1.51039e-05	1.27421e-05
RAP1GAP	3.03427e-06	6.61754e-05	0	1.47603e-06	0	0	0	0	1.2667e-05	0	3.92846e-06	0	0	0	0	0	2.52665e-06	0	4.883e-06	0	0	0	0	0	0	0.000149954	0	0	3.92846e-06	0
ARHGEF1	2.72757e-05	2.8256e-05	2.31255e-05	4.7372e-05	4.48215e-05	0.000142726	3.61042e-05	2.23241e-05	5.67212e-06	1.6221e-05	8.99382e-05	7.89348e-05	5.18325e-05	2.48689e-05	4.28813e-05	3.51737e-05	1.55015e-06	6.6456e-05	7.27827e-05	4.97902e-05	0	0	4.09788e-05	5.90467e-05	8.8728e-06	1.00896e-05	1.6221e-05	5.90467e-05	8.99382e-05	8.8728e-06
STXBP2	5.46103e-05	2.56443e-05	9.72259e-07	7.14337e-05	0.000180488	4.04918e-05	0	0	3.03003e-06	0	5.05167e-05	4.4802e-05	4.22614e-05	4.08888e-06	2.76094e-05	1.56868e-05	4.61599e-06	0.000217226	3.62156e-05	0	1.56867e-05	0	2.25917e-05	2.145e-05	0	4.7043e-05	0	2.145e-05	5.05167e-05	0
MAP2K7	1.32635e-05	1.85743e-05	5.01087e-06	1.7456e-05	1.05859e-05	1.16074e-05	4.78377e-05	1.28763e-06	0	8.42583e-06	1.25464e-05	1.05339e-05	1.75949e-05	9.59478e-06	1.48769e-05	2.03889e-05	3.88502e-06	4.91352e-05	1.02991e-05	4.00045e-06	8.21963e-06	2.27529e-05	9.31866e-06	6.87994e-06	1.62888e-05	2.62948e-05	8.42583e-06	6.87994e-06	1.25464e-05	1.62888e-05
DGKD	9.3144e-06	1.81554e-05	7.74075e-06	3.57177e-05	4.90112e-05	0	6.64407e-05	1.02762e-05	0	4.52549e-05	9.09382e-06	2.81464e-05	1.25649e-05	1.11986e-05	4.44787e-05	8.28991e-06	2.68349e-06	6.47343e-05	4.03995e-05	7.62253e-06	1.66806e-05	7.15709e-05	2.72572e-05	5.46001e-05	0	4.50181e-06	4.52549e-05	5.46001e-05	9.09382e-06	0
CTTNBP2	7.29325e-06	2.8637e-05	3.69508e-07	3.59687e-06	0	0	0	0	6.78417e-06	2.70329e-05	0	0	7.6036e-06	6.80438e-06	1.5403e-06	2.67531e-05	0	0	0	4.61886e-06	0	2.99901e-05	0	0	0	1.36107e-05	2.70329e-05	0	0	0
RARB	0	2.49123e-06	5.26894e-05	0	0	0	7.41917e-06	8.50739e-06	0	6.66536e-05	0	0	0	1.15759e-05	0	3.39722e-05	2.63872e-07	0	6.60642e-06	2.11015e-05	3.54436e-05	0	0	0	0	9.11032e-06	6.66536e-05	0	0	0
TOP2B	4.81305e-05	4.32375e-05	7.95644e-05	4.3459e-05	4.35464e-05	0.000116715	0.0001594	3.88796e-05	4.31036e-05	4.27232e-05	3.38516e-05	6.23703e-05	2.99381e-05	7.62335e-05	7.0892e-05	4.34317e-05	2.53567e-05	7.37058e-05	5.92385e-05	7.32443e-05	3.31162e-05	3.80122e-05	4.61679e-05	5.19142e-05	9.08656e-05	0.000100326	4.27232e-05	5.19142e-05	3.38516e-05	9.08656e-05
TM9SF3	0.000117493	0.000181686	0.000225344	0.00013377	7.76599e-05	5.99423e-05	0.000219244	0.000197434	7.01982e-05	0.000174018	6.87416e-05	7.86654e-05	9.91446e-05	0.000185543	0.000102239	0.000197563	6.12013e-05	7.13896e-05	0.000104702	0.000152855	0.000180054	0.000105725	7.73937e-05	3.86947e-05	7.12108e-05	0.000114309	0.000174018	3.86947e-05	6.87416e-05	7.12108e-05
NFKB2	3.81456e-05	1.6832e-05	2.71477e-05	1.84668e-05	5.25212e-05	1.66953e-05	2.31935e-05	3.37583e-05	2.34292e-05	0	0.000115486	4.67043e-05	1.85536e-06	3.37971e-05	1.73971e-05	4.47901e-05	9.23664e-06	2.98108e-05	4.34101e-05	4.22065e-05	0	0	5.51175e-05	0.000101731	1.62888e-05	6.56121e-05	0	0.000101731	0.000115486	1.62888e-05
PPP1R12B	9.03146e-06	1.44868e-05	2.44439e-05	0	1.20785e-05	6.64849e-06	4.31619e-06	6.26204e-05	0	0.000188872	5.09871e-06	1.34479e-05	4.80669e-05	1.81532e-05	7.62149e-06	3.69172e-05	4.44848e-07	1.11882e-05	4.42079e-06	0	5.79708e-05	0.000441534	3.16545e-05	0	0	4.24278e-06	0.000188872	0	5.09871e-06	0
DNAJC10	4.48174e-05	8.03153e-05	9.29605e-05	3.91256e-05	1.58563e-05	1.6431e-05	3.97696e-05	6.19235e-05	0.000104239	0.000136283	2.31882e-05	3.55346e-05	2.29767e-05	0.00010055	5.84108e-05	5.28825e-05	9.22247e-06	3.33102e-05	1.77094e-05	7.47011e-05	3.24317e-05	4.83893e-05	0.000121264	2.29148e-05	7.69894e-06	8.10873e-05	0.000136283	2.29148e-05	2.31882e-05	7.69894e-06
GTF3C1	1.41357e-05	3.23057e-05	2.3141e-05	2.85058e-05	2.90721e-05	2.72057e-05	1.9136e-05	6.72516e-06	0	5.69472e-05	2.0706e-05	1.36585e-05	8.59675e-06	2.27071e-05	7.5493e-06	2.57949e-05	4.83254e-06	0	7.29928e-06	2.56744e-05	5.78552e-05	0	0	1.9718e-05	0	3.2618e-05	5.69472e-05	1.9718e-05	2.0706e-05	0
IL4R	4.65682e-05	6.07465e-05	3.99409e-05	1.72774e-05	3.81714e-05	6.35201e-05	0.000140371	5.01521e-05	3.23986e-06	8.0564e-06	1.90408e-05	4.80236e-05	2.93276e-05	0.000110176	2.44941e-05	0.000164518	2.77344e-05	5.58129e-06	4.37254e-05	6.27248e-05	2.24307e-05	5.89077e-05	0	0	1.76554e-05	5.39073e-05	8.0564e-06	0	1.90408e-05	1.76554e-05
USP33	2.29885e-05	5.76819e-05	5.68325e-05	4.00405e-05	3.44869e-05	4.69596e-05	0.000121264	6.874e-05	0.000107219	7.19235e-05	3.29164e-05	1.02827e-05	2.09216e-05	3.58074e-05	3.33756e-06	4.72612e-05	2.73367e-05	9.14553e-05	1.91065e-05	6.68049e-05	5.47798e-05	2.44564e-05	5.50237e-06	2.70745e-05	5.39036e-05	3.54755e-05	7.19235e-05	2.70745e-05	3.29164e-05	5.39036e-05
CAPN6	0	2.23215e-05	1.79529e-06	6.04094e-07	7.75627e-06	0	0	0	0	0	2.58976e-06	0	6.93427e-07	2.6224e-06	0	0	4.90225e-06	8.26788e-06	0	2.0556e-06	0	5.13595e-06	0	0	0	2.02758e-05	0	0	2.58976e-06	0
SNRPA	4.19747e-05	3.97831e-05	2.157e-05	2.72166e-05	4.05623e-05	3.82024e-05	8.34346e-06	2.76235e-05	5.63305e-05	6.60049e-06	6.25413e-05	2.74734e-05	1.99826e-05	3.00303e-05	3.54713e-05	3.71181e-05	3.58481e-06	2.40221e-05	1.56737e-05	5.21253e-05	1.89687e-05	7.61209e-06	4.87972e-05	0.000208811	0.000130825	1.08222e-05	6.60049e-06	0.000208811	6.25413e-05	0.000130825
EXOSC5	9.7046e-06	1.70348e-05	4.21544e-05	1.41243e-05	5.99584e-06	3.1052e-05	0	0	0	0	2.2157e-05	1.4137e-05	5.35115e-06	6.69549e-06	2.92799e-05	0	1.38495e-05	1.68209e-05	2.39388e-05	5.11101e-06	0	3.25064e-06	0	1.18329e-05	0	3.08695e-05	0	1.18329e-05	2.2157e-05	0
DYNC1I2	6.21352e-05	0.000129448	0.000117078	4.93807e-05	6.85067e-05	5.72567e-05	0.000132693	6.5893e-05	2.33228e-05	0.000142977	2.88944e-05	9.12821e-05	7.47902e-05	0.000104257	5.55229e-05	8.55854e-05	1.39852e-05	2.28915e-05	2.74232e-05	9.9802e-05	0.000100937	0.00011016	1.67661e-06	4.7081e-05	3.08414e-05	0.000155984	0.000142977	4.7081e-05	2.88944e-05	3.08414e-05
APBB1IP	0.000164669	2.08272e-05	3.19327e-06	0.00012644	0.000133987	5.85743e-05	0	0	2.20934e-05	0	7.38512e-05	0.000156536	0.000129563	0	9.59552e-05	1.30538e-05	2.82908e-06	0.000126742	7.52073e-05	4.52259e-06	0	0	5.72356e-05	0.000120676	1.52719e-05	1.55083e-05	0	0.000120676	7.38512e-05	1.52719e-05
FAM76B	1.98864e-05	1.26516e-05	3.09397e-06	8.70035e-06	0	0	8.66594e-06	3.37667e-05	0	4.52036e-05	3.44111e-05	3.37691e-05	2.18814e-05	1.01026e-05	1.83358e-05	4.12553e-05	1.58475e-06	1.68537e-05	0	1.18699e-05	7.81677e-06	1.84332e-05	0	8.939e-05	9.99201e-06	3.01907e-05	4.52036e-05	8.939e-05	3.44111e-05	9.99201e-06
SIRT6	7.29315e-06	1.67092e-05	6.05362e-06	2.04198e-05	8.83158e-06	2.65782e-05	4.79878e-05	0	0	5.63845e-05	1.55033e-05	6.06251e-06	5.28163e-06	2.00528e-05	1.58409e-05	6.967e-06	7.4964e-07	5.37822e-06	0	5.78353e-06	0	0	2.78909e-06	0	8.8728e-06	1.34319e-05	5.63845e-05	0	1.55033e-05	8.8728e-06
POLD3	2.13533e-05	1.4297e-05	1.10852e-05	1.98445e-05	2.59501e-05	3.30221e-05	6.40243e-06	1.71652e-05	5.67212e-06	1.77179e-05	0.000109508	1.20789e-06	1.85241e-05	2.22506e-05	2.11135e-05	8.80832e-06	2.47439e-06	5.82533e-05	5.49125e-06	2.28738e-05	2.9124e-05	1.42026e-05	0	0.000109746	1.45154e-05	1.77186e-05	1.77179e-05	0.000109746	0.000109508	1.45154e-05
CAPZB	0.000214627	7.13589e-05	0.000133945	0.000197501	0.000225733	0.000164633	0.00016186	0.000100036	3.1956e-05	0.000138998	0.000219344	0.000226801	0.000139658	0.000100221	0.000194894	0.000126923	3.40382e-05	9.54749e-05	0.000184506	8.99699e-05	0.000184591	0.000172852	2.97993e-05	0.000343813	0.000234289	8.82889e-05	0.000138998	0.000343813	0.000219344	0.000234289
GPR137B	8.82836e-05	3.86259e-05	4.33601e-05	3.77368e-05	3.45535e-05	3.74869e-05	3.1503e-05	3.92883e-05	0	0	8.61749e-06	5.95709e-05	0.000111551	1.96315e-05	4.21195e-05	9.1071e-06	8.54832e-06	3.25434e-05	2.8132e-05	1.79918e-05	0	0	0	0	1.00064e-05	6.33561e-06	0	0	8.61749e-06	1.00064e-05
JADE1	2.84422e-05	3.2206e-05	0.000165215	1.59856e-05	4.21379e-06	0	7.12576e-06	9.46602e-05	1.80678e-05	0.000156791	3.41572e-05	3.35842e-06	8.90803e-06	1.76396e-05	1.14412e-05	2.8074e-05	1.4887e-05	2.29106e-05	5.00667e-05	5.59898e-05	0.000168079	0.000178226	4.24052e-06	5.70988e-05	8.8728e-06	6.45305e-05	0.000156791	5.70988e-05	3.41572e-05	8.8728e-06
SLC25A43	1.47585e-05	1.21111e-05	7.10239e-06	6.9513e-06	0	3.94521e-06	8.28267e-06	1.2258e-05	0	3.48899e-05	1.28804e-05	0	1.01684e-05	6.68257e-06	7.08476e-06	0	5.54809e-06	2.79705e-06	3.79484e-06	9.85786e-06	1.26791e-05	1.18954e-05	2.60372e-05	6.19003e-05	7.96196e-05	6.6454e-06	3.48899e-05	6.19003e-05	1.28804e-05	7.96196e-05
UBE2A	8.52983e-05	7.56115e-05	7.75953e-05	5.98951e-05	6.59284e-05	7.03276e-05	7.26866e-05	8.03632e-05	3.84116e-05	7.53183e-05	0.000170059	3.79791e-05	4.76167e-05	8.41056e-05	7.41252e-05	5.31917e-05	1.30003e-05	4.93445e-05	4.55479e-05	5.87866e-05	2.19548e-05	9.64773e-05	0.000102586	9.13633e-05	0.000194163	8.84808e-05	7.53183e-05	9.13633e-05	0.000170059	0.000194163
FGFR1	7.01436e-06	4.10221e-05	0.000176165	0	0	0	0.000115001	0.000141037	0	7.47518e-05	2.00186e-06	3.35434e-05	2.14251e-05	0.000117046	2.82594e-06	0.000231699	2.33639e-06	9.87853e-06	8.46855e-06	0.000162177	0.000125235	0.000136734	0	0	0	1.65732e-05	7.47518e-05	0	2.00186e-06	0
CST7	9.28644e-06	2.39305e-06	5.57013e-06	7.85579e-05	3.43414e-06	0.000200783	0	0	0	0	3.32046e-05	2.16216e-05	0	6.17291e-06	8.52759e-05	6.05147e-06	0	1.50826e-05	0.000597455	0	8.90393e-06	0	0	7.30417e-05	8.80595e-05	1.85355e-06	0	7.30417e-05	3.32046e-05	8.80595e-05
MAP2	6.32962e-06	2.00028e-05	4.42542e-05	0	0	0	9.17e-06	1.66254e-05	0	8.1287e-05	0	0	0	3.17043e-05	0	8.13815e-06	1.10313e-06	0	0	0.000128599	4.99939e-05	8.22021e-05	0	0	0	0.000155226	8.1287e-05	0	0	0
PIAS2	3.86061e-05	2.53547e-05	2.17056e-05	5.78374e-05	1.95482e-05	3.46492e-05	2.17543e-05	1.23834e-05	4.64762e-05	1.37182e-05	0	1.37463e-05	4.72191e-05	2.30792e-05	1.37409e-05	8.68339e-06	9.72785e-06	5.91996e-06	2.59162e-05	1.06253e-05	5.4404e-06	1.43041e-05	1.45688e-05	4.86502e-05	0	3.16677e-06	1.37182e-05	4.86502e-05	0	0
ARAF	1.56508e-05	3.5144e-05	5.62693e-05	1.33391e-05	2.3077e-05	5.81062e-05	7.23476e-06	2.68686e-05	4.51109e-05	0	6.30715e-06	2.57365e-05	2.58203e-05	1.70645e-05	5.78596e-05	4.30982e-05	1.25562e-05	0	2.60371e-05	5.96352e-05	0	1.80499e-05	2.36576e-05	2.77778e-05	0	4.95731e-05	0	2.77778e-05	6.30715e-06	0
MCCC1	1.9879e-05	4.13202e-05	5.25201e-06	1.51563e-05	7.75417e-06	5.32611e-05	5.68369e-06	0	0	0	1.71131e-05	1.23065e-05	1.39365e-05	9.85921e-06	1.54658e-05	1.36369e-05	2.8621e-05	8.76927e-06	1.13389e-05	1.43795e-05	0	1.46922e-05	5.7107e-06	1.7842e-05	0	3.83303e-05	0	1.7842e-05	1.71131e-05	0
NEBL	6.42482e-07	6.17153e-05	5.54289e-07	1.899e-06	0	0	0	2.3634e-06	0	0	1.82132e-05	0	0	1.02735e-05	0	0	0	0	0	9.54256e-05	0	0	0	0	0	5.42918e-05	0	0	1.82132e-05	0
ACER3	8.40973e-05	7.64753e-06	1.90859e-05	5.5533e-05	0.000103167	0	5.97912e-05	1.27138e-05	6.78417e-06	2.39676e-05	0.000101016	8.71896e-05	4.96837e-05	1.98374e-05	3.69843e-05	3.04249e-05	4.99879e-06	2.41129e-05	8.89611e-06	6.04431e-05	1.443e-05	4.36951e-05	5.72344e-06	4.39393e-05	9.31347e-05	8.5393e-06	2.39676e-05	4.39393e-05	0.000101016	9.31347e-05
UBE2K	6.66314e-05	0.000102901	5.11864e-05	0.000104006	0.000105216	9.75433e-05	6.77871e-05	6.02043e-05	3.26519e-05	5.18668e-05	9.02635e-05	6.30949e-05	6.52861e-05	5.046e-05	0.000107247	7.24341e-05	5.83352e-05	7.59116e-05	6.83803e-05	6.49578e-05	3.40952e-05	6.1544e-05	5.98058e-05	1.9718e-05	0.000101422	6.5374e-05	5.18668e-05	1.9718e-05	9.02635e-05	0.000101422
PIK3C3	2.32575e-05	2.45673e-05	4.86878e-05	3.13041e-05	2.11942e-05	0	4.50684e-05	1.98422e-05	2.07772e-05	2.6438e-05	0	1.95554e-05	2.30968e-05	3.70882e-05	2.443e-05	1.53574e-05	5.65523e-06	2.05098e-05	3.57014e-05	3.85765e-05	0	5.99729e-05	2.5335e-05	9.5048e-06	1.39441e-05	3.41602e-05	2.6438e-05	9.5048e-06	0	1.39441e-05
N4BP2	2.05263e-05	1.86582e-05	2.96754e-06	5.97546e-05	2.11703e-05	0.000108056	4.27617e-05	5.2735e-06	1.20546e-05	0	1.97754e-05	1.0579e-05	2.51177e-05	8.12398e-06	3.41931e-05	2.11802e-06	3.20806e-06	1.40174e-05	7.8297e-05	2.52247e-05	0	0	5.62638e-05	5.86006e-05	0.000148741	2.62259e-05	0	5.86006e-05	1.97754e-05	0.000148741
TIGAR	3.57505e-05	7.79659e-06	1.07171e-05	3.95738e-05	5.8012e-06	1.55193e-05	8.16204e-06	1.28763e-06	4.65152e-05	2.80861e-06	1.7168e-05	3.58942e-05	1.54199e-05	1.14512e-05	1.25264e-05	1.27574e-05	0	7.73066e-06	0	8.14425e-06	0	1.55749e-05	0	1.52207e-05	0	1.10547e-06	2.80861e-06	1.52207e-05	1.7168e-05	0
TULP3	3.22481e-06	1.9225e-05	1.47853e-05	2.10326e-06	3.9681e-05	0	8.53916e-06	3.13838e-05	0	2.34051e-05	7.19865e-06	0	4.25488e-06	3.92855e-05	1.4939e-06	4.08273e-05	2.39003e-06	0	8.719e-06	1.84008e-05	3.50592e-05	3.88475e-05	1.67661e-06	0	0	2.66477e-05	2.34051e-05	0	7.19865e-06	0
SYNJ2	3.95294e-06	3.04429e-05	5.4525e-05	4.56646e-06	4.6226e-05	0	0.000110378	3.78072e-05	2.01654e-05	6.94329e-06	1.27573e-05	7.784e-06	0	2.12293e-05	7.82175e-06	7.91001e-06	5.10767e-06	5.65243e-06	1.06828e-05	1.52393e-05	5.96355e-05	1.26759e-05	0	0	0	5.29718e-05	6.94329e-06	0	1.27573e-05	0
PPP2R5C	0.000108077	6.10096e-05	5.85321e-05	9.70594e-05	4.53562e-05	0.000230287	9.82147e-05	3.1809e-05	0.000194918	0.000129952	8.4843e-05	0.000103402	6.78469e-05	6.49989e-05	0.000121296	7.96863e-05	4.35745e-05	0.000124751	0.000254459	9.66876e-05	9.82656e-05	0.000100285	0.000123258	7.569e-05	0.000143925	6.19273e-05	0.000129952	7.569e-05	8.4843e-05	0.000143925
GNB1	0.000241214	0.000117458	0.000291602	0.00016759	0.000178439	0.000284719	0.000307325	0.000179724	0.000130454	0.000358507	0.000143896	0.00018259	0.000136353	0.000252136	0.000261885	0.000201994	6.12555e-05	0.00032786	0.000161786	0.000223808	0.000217945	0.000224052	9.38195e-05	0.00017009	0.000118172	0.000188801	0.000358507	0.00017009	0.000143896	0.000118172
EDN1	1.8951e-06	8.50294e-05	3.89037e-06	0	0	0	5.55571e-05	0	9.05256e-06	0	9.72611e-06	0	4.56561e-06	0.000302325	0	6.04103e-05	0	5.65243e-06	0	0.000106775	0	0	9.36392e-06	0	0	3.38882e-05	0	0	9.72611e-06	0
MLLT10	2.7086e-05	3.60406e-05	1.98047e-05	1.3503e-05	1.86313e-05	6.44547e-05	4.74378e-05	7.30173e-06	3.82629e-05	4.84665e-05	2.63529e-05	3.52117e-05	2.14664e-05	4.69055e-05	2.30322e-05	1.27534e-05	1.15096e-05	4.84742e-05	2.11078e-05	1.24729e-05	0	3.73305e-05	2.96097e-05	4.29985e-05	9.99201e-06	1.64088e-05	4.84665e-05	4.29985e-05	2.63529e-05	9.99201e-06
ZCWPW1	5.95646e-06	2.76219e-06	4.58979e-06	9.36598e-06	0	0	0	1.31918e-06	0	1.7507e-05	1.9266e-06	5.57803e-06	1.97274e-06	6.91004e-06	0	9.54758e-06	3.34316e-06	1.38655e-05	0	8.72079e-06	0	0	0	0	6.37105e-06	5.27053e-06	1.7507e-05	0	1.9266e-06	6.37105e-06
ITM2A	8.0013e-07	7.19136e-07	3.47641e-07	0	0	0.000272062	8.47524e-05	7.32537e-06	7.52019e-05	0	5.018e-05	0	5.31489e-06	0.000175616	0	7.54804e-05	5.76103e-07	0	0.000121094	0.000161672	1.19684e-05	0	1.7609e-05	4.36069e-05	0	2.60478e-06	0	4.36069e-05	5.018e-05	0
NRDC	8.90749e-05	7.07805e-05	6.88279e-05	6.41234e-05	8.13455e-05	9.27426e-05	6.48549e-05	4.96937e-05	9.03607e-05	8.09783e-05	8.99211e-05	0.000107956	7.57339e-05	9.13647e-05	6.0722e-05	8.18467e-05	2.52026e-05	0.000100612	7.33467e-05	0.00012908	8.21963e-06	6.81081e-05	0.000122454	6.22649e-05	0.000214427	5.64382e-05	8.09783e-05	6.22649e-05	8.99211e-05	0.000214427
VDAC3	5.12453e-05	8.53666e-05	4.36886e-05	4.05529e-05	1.49486e-05	6.96937e-05	6.73305e-05	0.000106059	2.79625e-05	0.00010016	9.46954e-05	5.95421e-05	4.96086e-05	8.2034e-05	7.1698e-05	7.74165e-05	3.31534e-05	3.84952e-05	4.01618e-05	6.73777e-05	3.85094e-05	8.32814e-05	4.08914e-05	0.000154354	6.31815e-05	8.91389e-05	0.00010016	0.000154354	9.46954e-05	6.31815e-05
PCM1	9.93038e-05	9.84846e-05	0.000118669	0.000134613	4.94039e-05	0.00016432	0.000193323	0.000156464	9.96314e-05	0.000187215	0.00017791	0.000115614	0.000101593	0.000199363	8.10707e-05	0.000157188	3.18799e-05	0.000124504	0.000196127	0.000204111	0.00015155	0.000133297	0.000124554	0.000200168	0.000124686	0.000166833	0.000187215	0.000200168	0.00017791	0.000124686
TNRC6C	1.04006e-05	1.71869e-05	5.10905e-05	0	0	1.86219e-05	4.53585e-05	7.01122e-05	1.64731e-05	9.22089e-05	2.34252e-05	0	1.95479e-05	5.4346e-05	0	3.72082e-05	4.54127e-06	4.78709e-06	7.13437e-05	3.07214e-05	8.90393e-06	4.44373e-05	2.44189e-05	2.91724e-05	0	1.19604e-05	9.22089e-05	2.91724e-05	2.34252e-05	0
CBFA2T2	1.36376e-05	3.95389e-05	1.20403e-05	2.86088e-05	4.00577e-06	1.75837e-05	0	1.23746e-05	0	0	1.19701e-05	1.20182e-06	1.05011e-05	3.37922e-05	1.31304e-05	3.14406e-05	2.86256e-06	9.53675e-06	1.17955e-05	2.06568e-05	2.46272e-05	2.26837e-05	1.10889e-05	2.66409e-05	4.60917e-05	1.985e-05	0	2.66409e-05	1.19701e-05	4.60917e-05
ITCH	3.89521e-05	3.22352e-05	2.88513e-05	1.25778e-05	2.68309e-05	3.33327e-05	6.87199e-05	1.217e-05	0.000167846	2.0168e-05	6.64858e-06	4.12419e-05	2.93243e-05	1.39657e-05	2.42257e-05	5.02156e-05	1.67647e-05	0	6.10932e-05	4.24953e-05	2.72622e-05	5.47148e-05	9.39324e-05	2.92228e-05	0	2.38668e-05	2.0168e-05	2.92228e-05	6.64858e-06	0
TP53INP2	1.45023e-05	0.000127535	4.8319e-05	1.93188e-05	5.26476e-05	3.174e-05	5.46521e-05	2.66055e-06	2.03315e-05	6.33517e-05	0	6.35866e-05	2.87161e-05	6.01029e-05	4.96747e-06	6.03379e-05	3.14401e-05	2.93304e-05	1.41016e-05	3.54385e-05	5.97643e-05	0.000165629	3.81146e-05	8.921e-06	8.14438e-06	5.3204e-05	6.33517e-05	8.921e-06	0	8.14438e-06
SDF4	8.61408e-05	7.83967e-05	0.000115304	8.44021e-05	6.38391e-05	6.64994e-05	0.000154598	7.61397e-05	0.000177001	7.78406e-05	3.50639e-05	7.19255e-05	7.2473e-05	9.89645e-05	4.47788e-05	0.000107202	4.11314e-05	7.29712e-05	5.7736e-05	0.000189308	0.000131702	4.88445e-05	0.000206418	5.27144e-05	2.36408e-05	6.81152e-05	7.78406e-05	5.27144e-05	3.50639e-05	2.36408e-05
TOLLIP	3.41936e-05	2.99875e-05	2.22173e-05	2.89723e-05	3.32952e-05	4.06949e-05	4.31654e-05	2.0806e-05	3.56296e-05	1.0004e-05	2.40148e-05	3.76771e-05	3.33586e-05	2.7629e-05	3.15899e-05	4.13267e-05	5.49871e-05	7.18982e-05	0	3.68044e-05	7.81677e-06	6.11481e-05	1.7395e-05	0.000113026	6.22029e-05	5.59627e-05	1.0004e-05	0.000113026	2.40148e-05	6.22029e-05
UBE2D4	2.05943e-05	1.43011e-05	2.30229e-05	3.23687e-05	6.09742e-06	1.45449e-05	0	2.71365e-06	2.86866e-05	2.10696e-05	4.27745e-06	1.92166e-05	3.65084e-05	1.81162e-05	9.41619e-06	8.99456e-06	2.49752e-05	2.77622e-05	7.39339e-06	3.59301e-05	0	1.91637e-05	1.71789e-05	0	6.37105e-06	3.1484e-05	2.10696e-05	0	4.27745e-06	6.37105e-06
RUNX1T1	0	0	2.07793e-05	0	0	0	4.36031e-05	0.000112822	0	4.06721e-05	0	0	1.40824e-06	8.41524e-05	2.53136e-06	3.50483e-05	0	0	2.9371e-06	0.000120705	8.22038e-05	4.88286e-06	0	3.30688e-05	0	0	4.06721e-05	3.30688e-05	0	0
THOC1	1.66806e-05	1.12737e-05	5.20552e-06	3.55323e-06	6.32911e-06	2.36546e-05	0	1.01048e-05	0	0	2.00309e-05	5.12778e-06	1.36034e-05	1.65419e-05	2.82879e-05	6.32878e-06	1.54489e-06	6.86083e-06	2.96593e-05	4.99484e-06	4.12905e-05	1.80979e-05	0	1.52207e-05	6.15824e-06	1.61341e-05	0	1.52207e-05	2.00309e-05	6.15824e-06
FKBP7	3.58786e-06	1.366e-06	4.97196e-05	0	1.83607e-05	0	1.99427e-05	6.76521e-05	0	7.46215e-05	2.23654e-05	0	0	1.45434e-05	2.86913e-06	0	4.7782e-06	0	0	1.81092e-05	3.67201e-05	2.47074e-05	2.09321e-05	0	0	2.04832e-06	7.46215e-05	0	2.23654e-05	0
SLC1A3	0.000238286	3.44306e-06	1.49467e-05	6.65288e-05	5.36214e-05	0	1.44207e-06	1.76549e-05	0	0	4.85855e-05	0.000151335	0.000104523	8.61989e-06	0.000117275	5.23073e-06	0	0.000109237	4.98624e-06	2.19304e-06	0	0	0	5.87711e-05	0	0	0	5.87711e-05	4.85855e-05	0
XRCC5	0.000217779	0.000236131	0.000272521	0.00016699	8.68858e-05	0.000158672	0.000165163	7.26458e-05	0.000110836	0.000281567	0.000308546	0.000194125	0.0001346	0.000246109	0.000181062	0.000156416	0.000146843	0.000235336	0.000246373	0.000240858	0.000168827	0.000203673	0.000126632	0.00042217	0.000279696	0.000211692	0.000281567	0.00042217	0.000308546	0.000279696
LXN	7.10063e-06	2.53696e-05	0.000177015	1.22167e-06	6.37373e-06	4.062e-05	6.71701e-05	0.000371872	0	2.97569e-06	0	0	1.91514e-05	6.78486e-05	2.88854e-06	5.46184e-05	3.43455e-07	6.70983e-06	0	2.11053e-05	5.90006e-05	0	3.49979e-05	6.87994e-06	0	3.41819e-06	2.97569e-06	6.87994e-06	0	0
MKNK1	6.80176e-05	4.53548e-05	2.80515e-05	2.12317e-05	4.8662e-05	7.49034e-05	1.96367e-05	5.40305e-06	4.59654e-05	0	0	0.000127109	0.000169668	3.25057e-05	6.50563e-05	4.79349e-05	2.12842e-05	5.473e-05	5.48671e-05	3.60932e-05	3.04351e-05	4.56081e-05	1.74446e-05	0	0	2.89369e-05	0	0	0	0
TNS1	6.70488e-05	4.2238e-05	0.000299685	1.05016e-05	8.72795e-05	0	3.80828e-05	0.000315704	0	0.000388001	1.97999e-05	2.42146e-05	3.57188e-05	0.000100948	4.77765e-06	0.000160784	1.64641e-05	1.29391e-05	2.9371e-06	0.000176855	0.000218331	0.000990865	0	9.68675e-05	0	4.95546e-05	0.000388001	9.68675e-05	1.97999e-05	0
REXO1	1.59747e-05	1.05329e-05	5.30734e-07	2.21126e-06	2.80669e-05	0	3.58215e-05	1.0062e-05	3.29177e-05	1.66733e-05	3.53943e-05	1.98725e-06	7.9879e-06	4.94562e-06	1.37106e-05	1.27851e-05	1.85795e-06	0	9.82704e-06	2.19304e-06	0	2.53435e-05	1.13097e-05	3.11255e-05	0	7.59654e-06	1.66733e-05	3.11255e-05	3.53943e-05	0
SAR1A	7.24228e-05	8.54156e-05	0.000216587	5.35632e-05	5.27022e-05	0.000104464	0.0002232	0.000118018	0.000184727	0.000161889	0.000163858	3.31325e-05	4.65314e-05	0.000127044	3.36935e-05	0.00014007	5.26505e-05	5.1686e-05	9.24553e-05	0.000104024	0.000121438	0.000173767	0.000102501	6.16778e-05	6.76668e-05	5.40006e-05	0.000161889	6.16778e-05	0.000163858	6.76668e-05
CDC14A	3.94739e-06	3.64008e-06	2.94051e-06	0	0	0	3.06135e-05	1.28763e-06	0	0	5.09871e-06	8.85748e-06	9.70172e-06	2.34729e-06	4.58783e-06	2.33633e-06	0	1.13973e-05	4.64347e-05	6.91882e-06	8.21963e-06	0	0	1.18329e-05	0	0	0	1.18329e-05	5.09871e-06	0
RAPGEF3	2.75581e-06	2.19821e-06	2.14343e-06	0	0	0	8.55713e-05	0	0	0	0	0	4.01996e-07	2.74757e-05	0	1.66726e-05	1.25219e-05	0	0	0.000107337	1.59098e-05	0	1.51304e-06	0	0	0	0	0	0	0
CEACAM1	4.0816e-06	3.19054e-05	0	0	1.6187e-05	2.17099e-05	1.95052e-06	0	0	0	0	5.66778e-06	6.21668e-06	4.38089e-05	0	9.67492e-05	1.35371e-05	0	0	6.29648e-05	0	0	2.12289e-05	0	0	4.15484e-06	0	0	0	0
SENP1	4.95532e-06	7.02394e-06	2.69977e-05	9.95035e-06	0	1.37696e-05	1.76614e-05	3.10789e-05	0	1.08131e-05	2.43895e-05	4.09871e-06	4.09017e-06	2.55143e-05	1.7966e-05	1.32353e-05	2.43435e-06	0	2.8276e-05	1.97108e-05	0	9.05059e-06	1.14522e-05	8.921e-06	0	2.0042e-05	1.08131e-05	8.921e-06	2.43895e-05	0
CIC	2.48357e-05	2.69608e-05	2.17491e-05	4.7223e-06	1.13985e-05	4.11829e-05	7.66562e-05	1.63323e-05	1.65566e-05	1.63399e-05	7.03939e-06	1.71954e-05	2.57928e-05	3.427e-05	4.3129e-06	1.31552e-05	5.44327e-06	0	1.24131e-05	1.82247e-05	1.15002e-05	2.87344e-05	4.84643e-05	7.11993e-05	0.000101526	2.0529e-05	1.63399e-05	7.11993e-05	7.03939e-06	0.000101526
FDFT1	3.45149e-05	7.0259e-05	2.92707e-05	6.71819e-05	3.5859e-06	7.72981e-05	4.99939e-05	2.29853e-05	4.13246e-05	7.64122e-05	0.000103744	1.80832e-05	3.39604e-05	2.49447e-05	7.16693e-05	9.45554e-06	8.34701e-05	6.35203e-05	4.95152e-05	6.81164e-05	1.39422e-05	4.62931e-05	1.40687e-05	2.85144e-05	7.76675e-05	0.000121926	7.64122e-05	2.85144e-05	0.000103744	7.76675e-05
PAFAH1B3	1.85827e-05	6.07198e-05	2.85844e-05	2.38207e-05	2.66737e-05	1.23812e-05	1.98316e-05	1.18249e-05	0	4.14986e-05	5.87908e-05	3.53502e-06	1.65763e-05	7.38109e-06	1.82671e-05	0	5.71078e-06	0	0	7.24197e-06	7.18081e-06	2.2698e-06	0	6.84891e-05	4.41363e-05	2.31571e-05	4.14986e-05	6.84891e-05	5.87908e-05	4.41363e-05
OPHN1	7.77153e-06	5.92747e-06	6.42947e-07	2.6518e-06	0	0	0	0	0	2.74687e-05	1.41941e-06	7.14817e-06	0	1.23775e-05	1.77476e-06	4.57341e-06	0	4.41053e-06	0	1.16496e-05	7.29022e-06	0	0	0	6.15824e-06	2.51868e-07	2.74687e-05	0	1.41941e-06	6.15824e-06
AFM	5.62848e-07	7.27148e-07	0	0	0	0	1.3439e-06	0	0	0	0	6.68659e-06	1.76878e-06	1.84562e-06	2.49265e-06	7.05402e-06	0.000310889	0	0	0	0	5.71853e-06	0	0	3.45495e-05	2.57437e-06	0	0	0	3.45495e-05
KIF22	2.5131e-05	2.6072e-05	2.28675e-05	3.51426e-05	9.06921e-06	0	5.61949e-06	2.55729e-05	3.49487e-05	5.01582e-05	0.000192848	8.6265e-06	8.70896e-06	1.5104e-05	2.65067e-05	7.54812e-06	5.71596e-05	1.49949e-05	1.73499e-05	2.22581e-05	2.13332e-05	5.51195e-05	4.03191e-05	0.000234457	4.06437e-05	5.16691e-05	5.01582e-05	0.000234457	0.000192848	4.06437e-05
SCGN	0	1.69013e-06	0	0	0	0	0	0	0	0	0	0	0	0	0	0	7.57008e-07	0	0	0	0	0	0	0	0	7.41635e-05	0	0	0	0
CARMIL1	4.50817e-06	3.79542e-05	9.58439e-06	0	0	7.37751e-06	2.45418e-05	2.25836e-05	2.98451e-05	2.57137e-05	1.422e-05	0	2.31079e-06	2.45167e-05	0	4.54126e-06	2.26797e-06	0	2.69542e-05	1.365e-05	7.10973e-05	3.23068e-05	0.000139495	1.72399e-05	0	1.07758e-05	2.57137e-05	1.72399e-05	1.422e-05	0
PGM1	3.00069e-05	5.35798e-05	4.99383e-05	2.19966e-05	2.94164e-05	3.26937e-05	7.41404e-05	2.75887e-05	1.7811e-05	5.24852e-05	9.78334e-05	1.4235e-05	1.70816e-05	1.74582e-05	3.27524e-05	1.46197e-05	0.00020887	1.32917e-05	7.05079e-06	2.44665e-05	5.84639e-05	3.13315e-05	3.27349e-05	1.88444e-05	1.70878e-05	3.19329e-05	5.24852e-05	1.88444e-05	9.78334e-05	1.70878e-05
DDX1	4.05868e-05	0.000103196	0.00011231	2.13319e-05	2.82768e-05	3.08063e-05	3.59308e-05	9.12034e-05	0.000131805	3.51555e-05	3.30474e-05	2.13196e-05	4.19688e-05	0.000111498	2.80024e-05	6.45994e-05	3.86768e-05	2.45012e-05	4.61171e-05	2.00272e-05	6.191e-05	0.000134612	8.55979e-05	5.6936e-05	7.69894e-06	7.12015e-05	3.51555e-05	5.6936e-05	3.30474e-05	7.69894e-06
DNM2	7.16839e-05	5.94451e-05	2.72209e-05	5.87692e-05	5.851e-05	5.7897e-05	7.48885e-05	4.78054e-05	8.09017e-05	1.50457e-05	6.99128e-05	3.25154e-05	2.69773e-05	3.76303e-05	4.93484e-05	6.90007e-06	4.63444e-06	5.35838e-05	3.99321e-05	3.6166e-05	0	1.94525e-05	0.000103041	8.53958e-05	2.94442e-05	1.71277e-05	1.50457e-05	8.53958e-05	6.99128e-05	2.94442e-05
EPB41L2	0.00014976	5.7945e-05	0.000177282	0.00011765	3.83852e-05	0	7.38203e-05	9.53776e-05	0	0.000116037	8.92624e-05	0.000193992	0.000406698	8.86461e-05	2.69209e-05	0.000147917	1.37098e-06	1.04232e-05	3.33923e-05	7.68632e-05	0.00011721	8.84912e-05	0	0.00014673	7.20674e-05	4.98284e-05	0.000116037	0.00014673	8.92624e-05	7.20674e-05
STX7	9.67411e-05	5.95414e-05	1.7925e-05	7.11476e-05	4.40281e-05	3.60011e-05	1.61779e-05	2.92341e-05	0.000131053	2.67533e-05	8.57262e-05	9.90205e-05	7.29993e-05	3.54237e-05	6.12352e-05	2.7581e-05	1.47748e-05	0.000107089	4.23427e-06	7.71301e-06	1.83469e-05	4.4987e-05	2.9091e-05	5.29825e-05	4.29284e-05	6.86334e-05	2.67533e-05	5.29825e-05	8.57262e-05	4.29284e-05
KEAP1	2.08968e-05	2.75672e-05	3.83795e-05	1.98026e-05	1.40015e-05	2.78083e-05	3.55244e-05	5.07801e-05	2.99323e-05	5.32822e-05	7.06426e-05	4.58029e-05	2.36568e-05	2.77419e-05	1.00278e-05	2.57398e-05	1.16782e-05	2.29213e-05	4.74068e-06	6.3475e-05	1.61662e-05	2.17206e-05	7.83282e-06	8.12774e-05	0	3.98274e-05	5.32822e-05	8.12774e-05	7.06426e-05	0
SLC35C2	2.85477e-05	2.96905e-05	1.83267e-05	4.6054e-05	1.21247e-05	1.54979e-05	1.54858e-05	2.95777e-05	3.38344e-05	2.4314e-05	1.15417e-05	1.89583e-05	2.05932e-05	1.52651e-05	1.35909e-05	1.3213e-05	1.09027e-05	1.38271e-05	0	8.96098e-06	7.78331e-06	5.85247e-06	4.00747e-05	4.5331e-05	2.81628e-05	1.36851e-05	2.4314e-05	4.5331e-05	1.15417e-05	2.81628e-05
CRYBG3	2.35492e-05	6.60851e-06	4.49392e-05	4.22953e-05	3.08889e-05	0	9.40528e-05	5.09501e-05	0	1.65651e-05	1.04662e-05	2.23058e-05	3.84065e-05	5.62509e-05	1.37759e-05	3.62631e-05	3.89025e-06	0	1.38279e-05	6.73946e-05	5.18597e-05	1.76937e-05	4.24052e-06	0	0	1.21998e-05	1.65651e-05	0	1.04662e-05	0
RFX3	4.31101e-06	2.49987e-06	1.87929e-05	1.20564e-05	3.5859e-06	0	3.93438e-05	0	0	0	4.00372e-06	0	9.35001e-06	2.24666e-05	4.41798e-06	5.78145e-06	3.3187e-07	1.12657e-05	1.13117e-05	3.11802e-06	2.48889e-05	9.59453e-06	0	0	0	9.43856e-06	0	0	4.00372e-06	0
RIF1	5.82792e-05	8.05164e-05	5.61007e-05	2.97871e-05	3.51049e-05	7.60751e-05	4.23812e-05	7.6175e-05	7.65292e-06	4.75243e-05	6.53514e-05	5.62397e-05	5.24475e-05	9.10679e-05	2.93928e-05	4.45132e-05	1.69691e-05	2.51412e-05	5.25218e-05	5.44318e-05	2.62677e-05	7.38876e-05	2.78124e-05	2.49289e-05	0.000115513	8.85786e-05	4.75243e-05	2.49289e-05	6.53514e-05	0.000115513
RAB21	0.000101081	5.19058e-05	5.96539e-05	6.7303e-05	7.87342e-05	0.000149989	9.4849e-05	6.69109e-05	3.34101e-05	0.000120276	7.89705e-05	9.44097e-05	4.89288e-05	7.80439e-05	7.43627e-05	7.49241e-05	3.60452e-05	0.000108258	9.17993e-05	0.000132758	5.6777e-05	0.000125046	4.16672e-05	4.60428e-05	1.72931e-05	7.97398e-05	0.000120276	4.60428e-05	7.89705e-05	1.72931e-05
SLC4A4	3.93776e-06	0.000128126	1.30391e-05	4.28044e-06	1.32104e-05	2.83975e-05	3.14954e-06	1.86513e-06	3.9692e-05	2.33575e-06	2.91095e-05	0	4.34714e-06	1.81285e-05	0	5.80449e-06	2.399e-05	0	3.12103e-05	3.03125e-05	0	2.94608e-05	7.50469e-06	0	0	0.000332488	2.33575e-06	0	2.91095e-05	0
SMARCA2	6.7729e-05	4.60174e-05	6.21004e-05	8.98315e-05	8.5598e-05	0.000128179	0.00024119	0.000144781	4.94866e-05	3.93441e-05	4.43732e-05	0.000124726	7.56629e-05	0.000137788	8.78308e-05	6.98587e-05	2.78463e-05	0.000112257	9.68136e-05	0.000140535	2.53636e-05	8.3082e-05	5.09886e-05	2.79306e-05	0.000123062	4.98628e-05	3.93441e-05	2.79306e-05	4.43732e-05	0.000123062
SESN1	8.18918e-05	1.40343e-05	1.95117e-05	8.23759e-05	3.43414e-06	0.000126675	0	1.52965e-05	0.00012334	4.04888e-05	0.000122091	9.02277e-05	5.15531e-05	2.07754e-05	5.0153e-05	3.62431e-05	1.75513e-05	1.19844e-05	9.02073e-05	5.36935e-05	1.84106e-05	3.97353e-05	1.41162e-05	5.46001e-05	0	3.25331e-05	4.04888e-05	5.46001e-05	0.000122091	0
COL5A3	0	1.81339e-06	1.70153e-05	0	0	0	0	2.63835e-06	0	5.17508e-05	0	0	0	4.03362e-06	1.58488e-07	0	6.84476e-07	0	0	0	3.61037e-06	0	0	0	0	0	5.17508e-05	0	0	0
SRCAP	8.26461e-06	2.17753e-05	1.11633e-05	2.17629e-05	4.4562e-05	2.79489e-05	1.27855e-05	0	0	1.281e-05	5.1242e-05	0	1.01519e-05	1.18818e-05	1.59544e-06	9.91062e-06	2.07161e-06	0	1.7806e-05	1.72866e-05	0	2.96159e-05	2.5284e-05	9.5048e-06	2.57998e-05	4.10634e-05	1.281e-05	9.5048e-06	5.1242e-05	2.57998e-05
PUM3	1.85411e-05	4.75049e-05	1.82936e-05	3.58477e-05	1.80203e-05	2.9856e-05	3.37176e-05	2.30233e-05	5.67212e-06	9.2089e-05	4.22279e-05	3.24686e-05	3.52331e-05	4.7861e-05	1.81462e-05	3.66301e-05	7.21564e-06	3.26819e-05	6.21957e-05	3.40914e-05	2.73729e-05	5.80001e-05	3.15057e-05	1.18329e-05	6.37105e-06	4.22976e-05	9.2089e-05	1.18329e-05	4.22279e-05	6.37105e-06
CPB2	3.76877e-07	4.98234e-05	7.48435e-07	0	0	0	0	0	5.67212e-06	0	9.77114e-06	4.58852e-06	1.80561e-05	1.02605e-05	3.91482e-06	5.66089e-06	0.000520734	1.06727e-05	0	0	7.29022e-06	0	0	0	0	0.000185641	0	0	9.77114e-06	0
CNOT4	2.16352e-05	1.95728e-05	1.98906e-05	2.33995e-05	2.64003e-05	5.86691e-05	1.11742e-05	2.9115e-05	3.26643e-05	4.59116e-05	5.49742e-05	2.02439e-05	2.57003e-05	2.68426e-05	2.96105e-05	4.35862e-05	7.90335e-06	7.39098e-06	6.43517e-06	5.16696e-05	2.93952e-05	7.75689e-05	2.38307e-05	0	9.65848e-06	2.2706e-05	4.59116e-05	0	5.49742e-05	9.65848e-06
PSEN1	6.46599e-05	4.58571e-05	4.96919e-05	4.38604e-05	9.48536e-05	9.13391e-05	2.57589e-05	4.484e-05	2.49534e-05	3.59863e-05	3.58772e-05	6.54531e-05	4.90654e-05	1.84975e-05	5.37547e-05	3.09318e-05	1.40396e-05	9.56993e-05	2.32097e-05	2.44796e-05	5.56019e-05	2.11657e-05	1.22509e-05	5.77844e-05	4.88597e-05	4.59478e-05	3.59863e-05	5.77844e-05	3.58772e-05	4.88597e-05
CPOX	1.38776e-05	1.24423e-05	2.53643e-06	3.35835e-05	2.43542e-05	2.96463e-05	2.34423e-05	1.56649e-05	0	0	0	1.82015e-06	8.68924e-07	8.04293e-06	8.0391e-06	2.68605e-06	6.48179e-06	0	2.62636e-05	1.59907e-05	7.9466e-06	4.32115e-06	0	7.25727e-05	0	7.92227e-07	0	7.25727e-05	0	0
CLDND1	5.0837e-05	3.32368e-05	6.50856e-05	2.61942e-05	3.36592e-05	7.76549e-05	0.000156485	2.80989e-05	1.08928e-05	0.000135344	3.16904e-05	3.61858e-05	2.94702e-05	0.000132898	1.64248e-05	7.44597e-05	2.31277e-05	9.99316e-05	0.000114435	0.000132472	3.23331e-05	9.29654e-05	0.000113105	0.00022441	0	5.64597e-05	0.000135344	0.00022441	3.16904e-05	0
HSP90AA1	0.00341648	0.00128137	0.00199272	0.00263154	0.00180724	0.0029944	0.00192099	0.0016002	0.00203676	0.00191321	0.00335221	0.00181044	0.00117265	0.000952621	0.00148328	0.00110446	0.000391032	0.00179891	0.00214977	0.00151882	0.00124509	0.00111567	0.0018596	0.00163029	0.000939668	0.00228961	0.00191321	0.00163029	0.00335221	0.000939668
DLGAP4	4.01069e-05	5.86035e-05	0.000103965	4.52011e-05	5.3312e-05	7.9294e-06	0.000103942	9.02532e-05	0	9.27131e-05	8.99083e-05	5.09003e-05	2.50302e-05	4.19019e-05	6.70346e-05	6.42992e-05	3.51757e-06	6.10272e-05	5.6139e-05	0.00019683	7.71666e-05	0.000134393	4.31903e-05	5.1221e-05	8.64475e-05	6.00456e-05	9.27131e-05	5.1221e-05	8.99083e-05	8.64475e-05
RSBN1	1.21102e-05	2.66591e-05	1.931e-05	1.84055e-05	2.89228e-05	2.85105e-05	7.89702e-06	3.89558e-06	0	3.95319e-06	2.44529e-05	1.70285e-05	1.00644e-05	2.65815e-05	1.27712e-05	2.73297e-05	2.78922e-06	8.28043e-06	4.48578e-05	3.94846e-05	3.07125e-05	3.47781e-05	0	9.5048e-06	1.51515e-05	6.96628e-05	3.95319e-06	9.5048e-06	2.44529e-05	1.51515e-05
MAGI3	5.82916e-06	2.96903e-05	1.45996e-05	0	0	0	0	2.20567e-06	2.16917e-05	1.41131e-05	7.00483e-05	0	4.2776e-06	2.4827e-05	2.84034e-06	2.04832e-05	7.66866e-06	9.94925e-06	0	2.69858e-05	7.63942e-06	4.34366e-05	1.94418e-05	0	0	2.88413e-05	1.41131e-05	0	7.00483e-05	0
CXCL2	0.0002658	0.000151751	2.91344e-05	0.000115084	0.00042472	1.16074e-05	4.26801e-05	0.000141804	0.000123632	6.57985e-05	7.24346e-05	0.000458282	0.000127681	0.000367609	0.000137131	4.99938e-05	0.000153479	0.000321345	4.98624e-06	6.86056e-05	0.000157501	3.46997e-05	1.0381e-05	0.000124478	7.69894e-06	0.000391218	6.57985e-05	0.000124478	7.24346e-05	7.69894e-06
AFP	0	0	0	0	0	0	0	0	0	0	0	0	0	0	0	0	1.04426e-05	0	0	0	0	0	0	0	0	0	0	0	0	0
COL4A4	0	3.07971e-06	4.83776e-06	0	0	0	1.98476e-05	1.83213e-05	3.23986e-06	7.46491e-06	0	0	0	9.96706e-06	2.88854e-06	0	0	0	0	0	3.11305e-05	0	0	0	1.36344e-05	0	7.46491e-06	0	0	1.36344e-05
TCF7	4.45636e-06	7.46152e-06	8.47245e-06	0	6.8055e-06	7.64721e-05	2.63234e-06	1.88721e-06	0	1.80219e-05	2.2867e-05	0	0	4.02416e-06	0	0	6.5977e-06	2.65834e-06	7.84416e-05	0	3.80323e-05	5.17759e-06	7.07626e-05	5.55556e-05	0	1.27037e-06	1.80219e-05	5.55556e-05	2.2867e-05	0
OSTM1	5.35283e-05	8.17162e-06	5.18685e-05	2.60163e-05	6.83506e-06	2.5707e-05	4.35471e-05	2.70904e-05	4.08876e-05	6.88955e-05	0	1.79499e-05	1.9056e-05	1.95081e-05	2.00194e-05	2.83904e-05	7.57053e-06	4.292e-05	4.08751e-06	0	5.36454e-05	2.06546e-05	4.15834e-05	5.48167e-05	0	1.19948e-05	6.88955e-05	5.48167e-05	0	0
PCNP	7.2091e-05	0.000114607	0.000158717	4.93866e-05	6.1991e-05	0.00018821	0.000108001	0.000116478	4.7774e-05	0.000160107	0.00011912	2.84517e-05	4.69182e-05	7.40662e-05	4.88412e-05	8.27215e-05	3.28496e-05	5.67518e-05	6.19368e-05	5.32595e-05	8.04434e-05	0.000148366	5.48219e-05	0.000217773	3.29603e-05	0.000109044	0.000160107	0.000217773	0.00011912	3.29603e-05
EXD2	1.00462e-05	1.06048e-05	2.65324e-05	9.01649e-06	0	0	1.4514e-05	9.21778e-06	3.23986e-06	0	0	7.32302e-06	1.27786e-05	1.33819e-05	0	1.23791e-05	3.11865e-06	0	0	1.87479e-06	3.37075e-06	0	0	2.77778e-05	1.53979e-05	1.61455e-05	0	2.77778e-05	0	1.53979e-05
ARG2	8.5746e-06	4.46677e-06	8.55538e-06	1.10097e-05	1.6187e-05	0	0	2.2521e-05	0	1.70077e-05	2.33035e-05	6.68659e-06	9.35297e-06	3.88995e-06	0	0	0	3.18827e-05	0	0	0	1.62232e-05	0	3.34773e-06	0	7.53433e-06	1.70077e-05	3.34773e-06	2.33035e-05	0
MEF2C	0.00012352	1.01233e-05	6.10534e-05	0.000210087	7.55498e-05	0	0.000155648	6.64656e-05	8.16993e-05	0.00016189	0.000137394	0.000134008	8.89529e-05	0.000151639	0.000171761	0.000205602	1.46492e-06	8.88391e-05	2.01047e-05	0.000190309	3.33261e-05	0.000120793	0.000156632	0.000123204	4.1382e-05	0	0.00016189	0.000123204	0.000137394	4.1382e-05
PTPRC	0.000259758	4.05147e-06	7.17147e-06	0.000395568	0.000297591	0.000686737	9.08975e-06	0	8.20876e-05	0	0.000263293	0.000385959	0.000276456	1.34546e-05	0.000309607	2.29169e-05	7.90943e-06	0.000694481	0.0007804	2.0556e-06	0	3.70543e-06	5.90734e-05	0.000468307	0.000411119	4.35273e-06	0	0.000468307	0.000263293	0.000411119
UBA5	1.14662e-05	2.81884e-05	3.54821e-05	9.68219e-06	3.24237e-06	2.02815e-05	6.40243e-06	1.03289e-05	0.000154158	8.28967e-06	6.20406e-06	7.38901e-06	8.36131e-06	1.28695e-05	2.06021e-05	2.53004e-05	1.93593e-05	2.33504e-05	1.83859e-05	2.74251e-05	5.1705e-05	1.30999e-05	4.11717e-05	3.31447e-05	0	1.30365e-05	8.28967e-06	3.31447e-05	6.20406e-06	0
STK17B	9.13564e-05	1.9628e-05	4.90222e-05	0.000381531	0.000147728	0.000681685	2.00271e-05	4.94633e-05	0.000132066	0	8.80851e-05	0.000283792	0.000124795	1.78087e-05	0.000381309	1.56162e-05	6.56904e-06	0.000311558	0.000240529	8.11155e-06	9.588e-05	0	0.00010379	0.000188735	0.000227493	2.00196e-05	0	0.000188735	8.80851e-05	0.000227493
CDC14B	8.53064e-06	1.60623e-05	2.85169e-05	2.07143e-06	0	0	3.67089e-05	4.76318e-05	1.72644e-05	1.08131e-05	0	0	2.40283e-06	3.47222e-06	1.70021e-06	5.60516e-06	2.27081e-05	1.39772e-05	6.20298e-06	1.53014e-05	5.4404e-06	9.03131e-05	1.7094e-05	0	0	6.826e-06	1.08131e-05	0	0	0
JMJD4	7.99715e-06	1.10525e-05	5.81448e-06	2.77159e-06	3.09492e-06	3.15547e-05	0	0	0	9.343e-06	3.48967e-05	2.48955e-06	3.97573e-06	6.89128e-06	2.11352e-06	6.19226e-06	5.95528e-06	0	2.90198e-05	2.27042e-06	0	1.42256e-05	0	0	0	7.23102e-06	9.343e-06	0	3.48967e-05	0
AACS	8.56524e-06	2.53219e-05	1.26896e-05	1.15374e-05	8.26832e-06	0	2.84627e-05	3.97704e-06	0	0	4.64356e-06	0	4.1256e-06	4.19651e-06	6.16777e-06	6.36036e-06	4.39939e-07	0	0	9.93641e-06	1.21051e-05	0	0	1.52207e-05	2.51004e-05	1.22665e-05	0	1.52207e-05	4.64356e-06	2.51004e-05
KIAA0141	2.71335e-05	1.84117e-05	2.86344e-05	4.03527e-05	3.07322e-05	3.05998e-05	7.03265e-05	9.21844e-06	2.51345e-05	1.06254e-05	1.88425e-05	2.51384e-05	3.01593e-05	3.55981e-05	1.23382e-05	7.97565e-05	2.29005e-05	2.08852e-05	2.48119e-05	3.25812e-05	3.61037e-06	3.07276e-05	4.80948e-05	6.25693e-05	6.65231e-05	9.61859e-06	1.06254e-05	6.25693e-05	1.88425e-05	6.65231e-05
CADPS2	1.39776e-06	2.19248e-05	5.25296e-05	5.54059e-07	0	0	4.68159e-05	8.5421e-06	2.71577e-05	1.44285e-05	0	0	6.89312e-06	3.43505e-05	0	3.2963e-05	9.36643e-06	0	0	3.12423e-05	2.49066e-05	2.09522e-05	4.4817e-05	0	0	3.45733e-05	1.44285e-05	0	0	0
HSPB11	3.48547e-05	3.90101e-05	2.72826e-05	3.7093e-05	1.11795e-05	8.15347e-05	2.73966e-05	1.26355e-05	6.88076e-05	3.26217e-06	8.31818e-05	5.04366e-05	2.89289e-05	1.87018e-05	2.96964e-05	3.51116e-05	2.78487e-05	0	5.24133e-05	0	1.57621e-05	9.26718e-05	5.33722e-05	2.72426e-05	4.27232e-05	5.56167e-05	3.26217e-06	2.72426e-05	8.31818e-05	4.27232e-05
PHLPP1	1.22754e-05	1.43938e-05	2.08749e-06	2.78663e-05	1.40929e-05	3.94521e-06	2.34749e-05	1.40174e-05	0	0	5.77981e-06	7.1982e-06	9.13375e-06	5.57977e-06	1.78688e-05	8.91798e-06	8.9856e-06	1.05247e-05	2.2656e-06	2.68826e-05	0	0	7.80153e-06	8.921e-06	0	3.31156e-05	0	8.921e-06	5.77981e-06	0
ATP8B1	7.7876e-06	7.25122e-05	3.11972e-05	5.00721e-06	1.30497e-05	0	7.01902e-05	2.38512e-05	0	6.42705e-05	2.35124e-05	0	2.02056e-06	6.57501e-05	0	7.08539e-05	5.44954e-06	0	0	0.000110826	0	3.9933e-05	0	0	0	5.2104e-05	6.42705e-05	0	2.35124e-05	0
SMARCD3	3.53592e-06	1.81643e-05	4.4595e-05	4.4484e-07	1.22325e-05	0	3.43677e-05	0.000109588	0	2.37366e-05	0	1.41381e-05	1.30742e-06	3.68741e-06	0	2.35765e-06	0	8.68753e-06	0	8.00564e-06	1.6395e-05	0.000146191	0	0	0	8.32462e-06	2.37366e-05	0	0	0
WDR70	2.37004e-05	2.1232e-05	1.72215e-05	3.67757e-05	2.75879e-05	2.15465e-05	1.80366e-05	9.85522e-06	2.77007e-05	2.29398e-05	1.79516e-05	2.74225e-06	1.76584e-05	2.14104e-05	7.14883e-06	2.11315e-05	6.20062e-06	4.50573e-05	1.28703e-05	1.22468e-05	1.59422e-05	2.49324e-05	0	0	0	2.58501e-05	2.29398e-05	0	1.79516e-05	0
FYB1	0.000577098	4.51587e-06	5.92046e-06	0.000369098	0.000511718	0.000410798	0	8.95383e-06	5.48411e-05	0	0.000227215	0.000521309	0.000488882	6.70843e-06	0.000174209	2.50345e-05	1.64365e-06	0.000567672	0.000343169	0	0	3.32588e-06	4.24052e-06	0.000240143	4.60384e-05	3.04826e-05	0	0.000240143	0.000227215	4.60384e-05
STRADB	1.13835e-05	2.65316e-05	0	1.55713e-05	3.65276e-05	0	1.00543e-05	0	0	2.41932e-05	1.20467e-05	1.46733e-05	7.74878e-06	4.37204e-06	4.17804e-06	3.38217e-06	5.14394e-05	6.222e-06	1.09954e-05	2.12597e-05	0	0	5.72344e-06	1.52207e-05	2.45676e-05	1.08245e-05	2.41932e-05	1.52207e-05	1.20467e-05	2.45676e-05
BZW1	8.36566e-05	0.000132732	0.000126003	6.73493e-05	7.55869e-05	8.51195e-05	0.000196067	0.000175844	8.70481e-05	0.000161917	0.000100387	3.3039e-05	6.91071e-05	0.000111607	7.58707e-05	0.000121725	0.000102023	9.04232e-05	0.000113161	0.000170854	9.43828e-05	9.34465e-05	0.000117784	0.000180261	2.79528e-05	0.000162079	0.000161917	0.000180261	0.000100387	2.79528e-05
ME2	0.00010414	2.07665e-05	1.62444e-05	4.78049e-05	8.69702e-05	0.000108561	1.42587e-05	2.22742e-05	3.23986e-06	2.13828e-05	5.2328e-05	8.83131e-05	0.000143433	4.23953e-05	6.81625e-05	0.000173393	1.38499e-05	7.10123e-05	2.48771e-05	9.40246e-05	1.9182e-05	5.63266e-05	5.8406e-05	0.000110764	1.94522e-05	1.08246e-05	2.13828e-05	0.000110764	5.2328e-05	1.94522e-05
C5orf22	1.27601e-05	1.11063e-05	1.87734e-05	4.49221e-06	7.55465e-06	2.01723e-05	1.35685e-05	4.90529e-06	3.08066e-05	1.25907e-05	6.65292e-06	2.08924e-05	1.37743e-05	1.73183e-05	1.07028e-05	7.61184e-06	3.51772e-06	4.74518e-06	1.52697e-05	1.32317e-05	0	0	3.85444e-05	0	0	1.43767e-05	1.25907e-05	0	6.65292e-06	0
CCNT2	1.43929e-05	2.15612e-05	4.21614e-05	2.20257e-05	2.36035e-05	6.36726e-05	3.49542e-05	4.97704e-05	0	4.02681e-05	9.35291e-06	1.31128e-05	2.19757e-05	7.12469e-06	1.02429e-05	9.32685e-06	2.30839e-05	8.22236e-06	3.28903e-05	8.31431e-06	0	1.34585e-05	0	0	0	4.423e-05	4.02681e-05	0	9.35291e-06	0
FAM135A	8.49353e-06	1.92491e-05	2.41067e-05	9.84036e-06	0	0	2.36094e-05	2.63814e-05	3.23986e-06	0	7.86508e-06	5.88543e-06	1.2299e-05	1.06479e-05	1.96884e-05	6.53209e-06	8.4327e-06	1.07505e-05	0	1.71821e-05	0	0	0	0	2.10045e-05	1.02484e-05	0	0	7.86508e-06	2.10045e-05
EPB41L3	8.42055e-05	3.91365e-06	0	7.39426e-05	5.18619e-05	0	3.78123e-05	0	0	0	4.6607e-05	0.000164158	9.97451e-05	2.7957e-05	2.68273e-05	6.36534e-06	5.55128e-07	8.56458e-05	0	0	7.14694e-06	0	7.07014e-06	4.21529e-05	0	4.28421e-06	0	4.21529e-05	4.6607e-05	0
COBLL1	7.66121e-06	4.08213e-05	5.09828e-05	9.14933e-06	1.39603e-05	1.02238e-05	9.70766e-06	1.5288e-05	0.000129453	0.000137147	6.2319e-06	4.26661e-06	1.66587e-06	7.45371e-06	6.1265e-06	0	7.52145e-05	2.64067e-05	1.14768e-05	4.29847e-05	4.53263e-05	5.45679e-05	8.14055e-05	2.38949e-05	0	3.50827e-05	0.000137147	2.38949e-05	6.2319e-06	0
TRAF5	1.56337e-05	2.83515e-05	2.56813e-05	3.92937e-06	1.89916e-05	0.000143783	6.15706e-06	5.0466e-05	0	3.25984e-05	4.48173e-06	1.47458e-05	7.54173e-06	5.21801e-06	2.30035e-05	1.87354e-05	0	4.78709e-06	4.77307e-05	8.70376e-06	3.52666e-05	4.65829e-05	0	0	6.15824e-06	2.20262e-06	3.25984e-05	0	4.48173e-06	6.15824e-06
MRPL22	4.62165e-05	5.58317e-05	6.25098e-05	2.61705e-05	1.02192e-05	4.09465e-05	2.2012e-05	1.38439e-05	2.71516e-05	7.22911e-05	4.41464e-05	1.60945e-05	4.2886e-05	2.99444e-05	3.61244e-05	6.5042e-05	3.51748e-05	1.59234e-05	4.05451e-05	5.27713e-05	8.90393e-06	2.83975e-05	1.50308e-05	4.24051e-05	0	8.73757e-05	7.22911e-05	4.24051e-05	4.41464e-05	0
GEMIN5	8.0747e-06	7.36229e-06	2.6846e-05	0	1.71532e-05	0	0	6.50568e-06	0	0	7.72034e-06	5.88543e-06	1.28909e-05	1.08019e-05	9.24027e-06	9.76937e-06	1.64085e-06	7.9447e-06	5.49125e-06	7.94641e-06	1.71236e-05	3.32588e-06	0	0	0	6.14039e-06	0	0	7.72034e-06	0
NFE2L1	5.43697e-05	9.53162e-05	7.8971e-05	3.56585e-05	2.78811e-05	2.40176e-05	9.13488e-05	0.000118626	4.8467e-05	9.85857e-05	3.44051e-05	2.00881e-05	5.86284e-05	0.000162474	1.41632e-05	0.000189087	3.31563e-05	2.06162e-05	1.36783e-05	0.000120587	0.00012555	7.72418e-05	3.38201e-05	8.921e-06	0.000111772	6.97753e-05	9.85857e-05	8.921e-06	3.44051e-05	0.000111772
GSK3B	4.36436e-05	4.25662e-05	2.69371e-05	3.6261e-05	3.07456e-05	3.94521e-06	0.000107205	2.54361e-05	0	7.95216e-05	2.58908e-05	4.41858e-05	2.88047e-05	5.66688e-05	2.28047e-05	5.44305e-05	2.05663e-05	4.7675e-05	4.58778e-05	3.14071e-05	3.91007e-05	2.80819e-05	2.08793e-05	0	0	3.31484e-05	7.95216e-05	0	2.58908e-05	0
ITGB5	5.83163e-05	0.000166896	0.00044969	4.56089e-06	0	2.28838e-05	4.28955e-05	0.000400807	4.94941e-05	0.000196686	3.56188e-05	3.30371e-05	0.000105798	2.85895e-05	1.94821e-05	0.000111547	1.55802e-05	0	0	5.92719e-05	0.000156363	9.55125e-05	0	0	5.2359e-05	8.09629e-05	0.000196686	0	3.56188e-05	5.2359e-05
ERC1	2.34251e-05	3.53447e-05	2.78932e-05	2.57933e-05	3.28423e-05	1.16074e-05	8.62295e-05	5.02929e-05	2.61258e-05	6.33008e-05	1.93061e-05	6.04253e-05	3.04613e-05	3.8027e-05	1.14838e-05	4.7463e-05	3.26843e-06	3.2256e-05	1.37521e-05	0.000171515	3.26637e-05	1.09698e-05	2.73176e-05	2.55135e-05	0	6.81568e-05	6.33008e-05	2.55135e-05	1.93061e-05	0
XPO1	7.03881e-05	6.79735e-05	8.82049e-05	3.21131e-05	8.11447e-05	3.60883e-05	5.51154e-05	6.67323e-05	1.89459e-05	0.000109065	0.000181282	3.93079e-05	4.34748e-05	5.28436e-05	6.42526e-05	4.40215e-05	2.58085e-05	2.59357e-05	0.000103173	6.15683e-05	6.2257e-05	6.95622e-05	2.65001e-05	7.32359e-05	5.08916e-05	6.02714e-05	0.000109065	7.32359e-05	0.000181282	5.08916e-05
RNF13	0.00014199	5.99435e-05	6.42223e-05	0.000125922	0.000128882	2.9579e-05	8.18322e-05	3.09759e-05	9.65864e-05	5.30175e-05	1.1673e-05	0.000139405	0.000133401	6.17611e-05	0.000126942	5.17522e-05	2.71511e-05	0.000142886	6.04994e-05	0.000116896	0.000121903	0.000105712	4.53403e-05	0	3.54762e-05	5.71341e-05	5.30175e-05	0	1.1673e-05	3.54762e-05
PALB2	8.07484e-06	7.27513e-06	6.04634e-06	9.47338e-06	0	6.64849e-06	9.45841e-06	2.20567e-06	0	0	1.46748e-05	3.52249e-06	3.02722e-06	7.17398e-06	2.55257e-06	1.08683e-05	3.66904e-06	6.47815e-06	0	1.39978e-06	0	0	5.58628e-06	0	0	1.22554e-05	0	0	1.46748e-05	0
DOPEY1	6.26128e-06	1.79237e-05	8.2098e-06	1.4479e-05	0	1.9339e-05	0	0	3.03003e-06	0	2.71692e-06	6.02424e-06	4.13496e-06	1.08947e-05	0	0	2.58255e-06	1.54859e-05	1.99211e-05	2.01996e-05	5.41713e-05	8.02671e-06	1.65071e-05	8.921e-06	0	1.85439e-05	0	8.921e-06	2.71692e-06	0
LYRM2	3.53381e-05	3.22145e-05	2.0284e-05	3.55502e-05	3.88828e-05	0	4.56633e-05	2.28249e-05	2.03315e-05	2.63716e-05	3.17774e-05	2.38003e-05	2.929e-05	2.70246e-05	1.54364e-05	4.03655e-05	1.602e-05	4.04744e-05	6.89608e-05	1.11385e-05	3.69782e-05	5.64059e-05	9.3786e-05	6.31995e-05	5.43501e-05	4.39558e-05	2.63716e-05	6.31995e-05	3.17774e-05	5.43501e-05
BCKDHB	6.80306e-06	2.02966e-05	1.3226e-05	7.54564e-06	0	0	7.0802e-06	4.31468e-05	2.0921e-05	0	0	2.43378e-05	6.3819e-06	1.18041e-05	0	5.16796e-06	4.40469e-05	0	3.07e-05	4.98949e-06	1.76514e-05	1.7205e-05	0	0	2.51004e-05	2.42041e-05	0	0	0	2.51004e-05
KAT6A	5.87879e-05	4.52349e-05	6.16067e-05	9.42651e-05	0.000107963	7.04893e-05	8.86373e-05	9.85733e-05	2.00076e-05	4.47857e-05	8.80787e-05	0.000113527	5.85054e-05	6.49724e-05	5.65603e-05	0.000108984	1.40884e-05	9.64105e-05	0.000107657	0.000104301	4.16008e-05	3.85877e-05	1.50438e-05	4.82852e-05	1.58433e-05	6.35501e-05	4.47857e-05	4.82852e-05	8.80787e-05	1.58433e-05
ZCCHC6	7.56419e-05	5.31638e-05	3.58469e-05	5.14448e-05	0.000105008	6.1894e-05	3.10031e-05	4.94373e-05	3.09097e-05	1.88055e-05	5.57282e-05	0.000130171	0.000104241	4.83042e-05	0.000148157	4.42091e-05	2.65035e-05	0.000146487	3.18332e-05	7.11595e-05	3.64568e-05	3.07005e-06	0.000110145	7.29774e-05	4.93113e-05	5.13047e-05	1.88055e-05	7.29774e-05	5.57282e-05	4.93113e-05
ULK2	1.78524e-05	8.34473e-06	4.32023e-05	5.93133e-06	0	5.68971e-05	4.31619e-06	5.4824e-05	1.00769e-05	3.25932e-05	9.23518e-06	3.41177e-06	9.94815e-06	9.37386e-06	1.48872e-05	1.67181e-05	3.80166e-07	2.99161e-05	0	0	1.88457e-05	3.38222e-05	0	3.09933e-05	0	1.95678e-05	3.25932e-05	3.09933e-05	9.23518e-06	0
GRHL2	0	1.82735e-05	0	0	7.94117e-06	0	0	0	0	0	3.00625e-06	0	0	0	0	0	0	0	0	0	0	0	0	0	0	6.23789e-05	0	0	3.00625e-06	0
TNPO1	8.67551e-05	3.91994e-05	7.74106e-05	6.97181e-05	8.97257e-05	3.89117e-05	5.80222e-05	7.52635e-05	1.7005e-05	2.78705e-05	7.13093e-05	4.03553e-05	3.37258e-05	6.89613e-05	5.8572e-05	4.98134e-05	1.67325e-05	4.92532e-05	4.22356e-05	6.28679e-05	9.51249e-06	1.65836e-05	4.05712e-06	1.52207e-05	8.46234e-05	2.02297e-05	2.78705e-05	1.52207e-05	7.13093e-05	8.46234e-05
PLOD1	5.47117e-05	3.15534e-05	0.000405898	1.05465e-05	7.78659e-05	1.37696e-05	0.000266919	0.000174934	3.00273e-05	0.000296655	1.03783e-05	1.39148e-05	6.63023e-05	7.08244e-05	1.17678e-05	0.000133918	4.08561e-05	4.57256e-05	5.911e-06	0.000121577	0.000458369	3.48805e-05	5.00178e-05	9.4162e-05	9.99201e-06	1.3902e-05	0.000296655	9.4162e-05	1.03783e-05	9.99201e-06
ITGAE	1.87817e-05	1.96518e-05	2.04888e-05	9.11333e-06	0	0.000185279	2.39887e-05	3.25269e-05	4.82503e-05	3.32615e-05	9.12918e-05	3.62487e-06	7.81385e-06	1.31695e-05	2.0388e-05	9.49799e-06	6.56247e-06	1.1152e-05	4.46084e-05	5.93495e-06	2.92179e-05	0	5.11332e-05	7.5252e-05	1.36344e-05	4.20739e-06	3.32615e-05	7.5252e-05	9.12918e-05	1.36344e-05
DIS3	2.79518e-05	3.1464e-05	1.83958e-05	2.70862e-05	1.48569e-05	1.3297e-05	8.1433e-05	1.89444e-05	1.7811e-05	5.2198e-05	1.01309e-05	4.43689e-06	3.36824e-05	6.16299e-05	2.88716e-05	6.57335e-05	8.22765e-06	2.25856e-05	1.23662e-05	0.000107816	7.13502e-05	5.19487e-05	2.13998e-05	6.31684e-05	0	2.54422e-05	5.2198e-05	6.31684e-05	1.01309e-05	0
PIBF1	5.72405e-06	3.51341e-05	9.82311e-06	6.22608e-06	4.26203e-06	9.44198e-06	2.29931e-05	5.25465e-05	1.06005e-05	2.77202e-05	9.79258e-06	8.65857e-06	7.08067e-06	2.95972e-05	5.13575e-06	2.18832e-05	2.36588e-06	0	1.37521e-05	5.69548e-05	6.51211e-06	1.10522e-05	1.64015e-05	0	0	2.00338e-05	2.77202e-05	0	9.79258e-06	0
TDRD3	5.17903e-05	3.07991e-05	2.68881e-05	1.61076e-06	0	3.42493e-05	3.51561e-05	0	3.69024e-05	4.43499e-05	7.11626e-06	1.18034e-05	1.71662e-05	2.63659e-05	5.66836e-05	2.3049e-05	5.43329e-06	0	4.79512e-05	5.10783e-05	0	7.18391e-06	5.01454e-06	0	0	2.05997e-05	4.43499e-05	0	7.11626e-06	0
NUFIP1	5.14288e-06	1.17526e-05	1.65641e-05	0	0	2.02267e-05	2.32927e-05	6.21e-06	0	0	3.22562e-05	1.20941e-06	1.82804e-05	1.79871e-05	6.88741e-06	1.68899e-05	1.79028e-06	0	9.56791e-06	1.8206e-05	5.99664e-06	1.75472e-05	0	0	0	1.18754e-05	0	0	3.22562e-05	0
PDS5B	2.26255e-05	3.17686e-05	7.1923e-05	3.13275e-05	3.88722e-05	1.05502e-05	3.2836e-05	6.38094e-05	5.35949e-05	7.1838e-05	4.02891e-05	9.10095e-06	2.26466e-05	4.46334e-05	3.49552e-05	2.17596e-05	1.19095e-05	4.6339e-05	2.77306e-06	7.32866e-05	2.19533e-05	1.77112e-05	1.33102e-05	0.000184035	0	5.57208e-05	7.1838e-05	0.000184035	4.02891e-05	0
OXCT1	2.82369e-06	1.60217e-06	2.24695e-05	1.48963e-06	3.05312e-06	7.82447e-05	6.5667e-06	1.81267e-05	7.48778e-06	3.26217e-06	5.44662e-05	8.80786e-06	5.59622e-06	9.68751e-06	1.59115e-05	1.06756e-05	0	9.67441e-06	2.58531e-05	1.00998e-05	3.12844e-05	1.11794e-05	2.55373e-05	3.33997e-05	0.000156372	1.88856e-05	3.26217e-06	3.33997e-05	5.44662e-05	0.000156372
RRAGB	4.59455e-06	1.35854e-05	1.57325e-05	0	0	0	0	1.28865e-06	0	0	0	6.00712e-06	0	0	6.74545e-06	8.36239e-06	2.00309e-06	0	3.81016e-06	2.86911e-06	7.27273e-06	0	8.7512e-06	0	0	0	0	0	0	0
CYLD	5.30643e-05	3.23876e-05	2.01242e-05	5.0424e-05	4.44244e-05	5.40723e-05	1.65709e-05	4.25459e-05	4.33819e-05	0	4.63909e-05	1.65778e-05	4.35456e-05	4.57276e-05	3.01289e-05	4.02751e-05	1.28847e-05	7.15236e-05	0.000118751	4.4716e-05	9.27644e-06	3.04536e-05	5.46841e-05	4.78391e-05	7.52108e-05	6.24504e-05	0	4.78391e-05	4.63909e-05	7.52108e-05
SLC27A5	5.60499e-06	4.43493e-06	0	0	0	0	0	0	1.51763e-05	1.67493e-05	3.00625e-06	1.23437e-05	1.00163e-05	3.97965e-06	3.8376e-06	1.80374e-05	0.000273897	2.64107e-06	1.46127e-05	0	1.02838e-05	2.18892e-05	6.66001e-06	0	0	0	1.67493e-05	0	3.00625e-06	0
ZNF671	4.12369e-06	3.937e-06	1.79006e-05	2.31086e-06	0	6.19061e-06	0	0	0	0	0	0	6.34318e-07	1.16665e-05	0	2.5235e-06	0	0	1.42078e-05	5.32254e-06	6.51211e-06	0	0	1.71204e-05	0	7.62044e-06	0	1.71204e-05	0	0
ZNF264	1.28839e-05	2.34492e-05	5.95884e-06	2.24812e-05	1.67536e-05	3.03401e-05	1.03648e-05	5.63396e-06	0	0	1.1932e-05	8.51324e-06	1.23625e-05	2.07659e-05	3.3945e-06	2.3208e-05	2.73845e-06	2.82222e-05	4.27765e-05	4.5633e-05	6.15915e-06	3.21829e-05	2.0371e-05	7.63126e-06	0	2.09019e-05	0	7.63126e-06	1.1932e-05	0
RPS5	0.000827573	0.0014399	0.00102152	0.00109855	0.00094437	0.00120732	0.00105959	0.0011081	0.0018196	0.00127491	0.00149047	0.000798049	0.000353437	0.000881663	0.00148037	0.000470077	0.00041186	0.00120367	0.00121015	0.000952321	0.00116859	0.000771044	0.00199203	0.0013774	0.00115044	0.000929258	0.00127491	0.0013774	0.00149047	0.00115044
FAT1	7.94146e-06	0.000131023	0.000132488	1.78285e-06	0	0	0	5.22543e-05	3.26094e-05	0.00019043	0.00010782	0	1.98495e-06	0	0	4.50171e-06	1.95072e-05	0	0	0	2.41442e-05	7.841e-06	0	3.30688e-05	0	5.62577e-05	0.00019043	3.30688e-05	0.00010782	0
YTHDC1	4.58413e-05	0.000110396	5.2898e-05	4.29075e-05	4.91649e-05	7.4723e-05	5.93723e-05	2.854e-05	2.03689e-05	4.88127e-05	3.09292e-05	7.17015e-05	8.7659e-05	0.000121591	6.61735e-05	9.91141e-05	1.77792e-05	7.87553e-05	7.01405e-05	0.000100093	3.3633e-05	8.15445e-05	7.17164e-05	3.41541e-05	6.8817e-05	0.000112949	4.88127e-05	3.41541e-05	3.09292e-05	6.8817e-05
CHMP2B	4.35276e-05	8.18695e-05	8.46858e-05	2.5973e-05	3.63235e-05	5.94159e-05	0.000145021	3.49977e-05	3.92945e-05	4.06127e-05	0.000100271	2.9428e-05	4.22137e-05	5.34168e-05	3.64413e-05	5.09809e-05	1.83639e-05	3.50011e-05	5.28524e-05	6.62641e-05	1.61492e-05	9.83214e-05	4.88566e-05	4.5405e-05	3.97204e-05	3.08054e-05	4.06127e-05	4.5405e-05	0.000100271	3.97204e-05
SMAP2	0.000208298	2.40741e-05	3.37785e-05	0.000239451	0.0003057	0.000472906	1.09237e-05	6.49887e-06	0.000351874	5.63504e-05	8.71034e-05	0.000388205	0.000248608	5.97106e-05	0.000581624	0.000143361	1.9086e-05	0.000528769	0.00042217	2.82121e-05	5.4404e-06	5.10402e-06	0.000401953	0.000370567	0.000152322	7.89581e-06	5.63504e-05	0.000370567	8.71034e-05	0.000152322
PPIE	1.88964e-05	4.50506e-05	2.92611e-05	2.62871e-05	3.00924e-05	3.9669e-05	3.64424e-05	1.27111e-05	6.78417e-06	3.29113e-05	1.65986e-05	2.85459e-05	2.74689e-05	5.21825e-05	1.07011e-05	4.0124e-05	1.55704e-05	1.43472e-05	0	8.44435e-06	3.88744e-05	2.7855e-05	1.69742e-05	0	0	2.77211e-05	3.29113e-05	0	1.65986e-05	0
ZMPSTE24	3.79082e-05	6.0902e-05	5.83695e-05	1.08824e-05	1.1797e-05	2.96463e-05	7.39923e-05	6.30324e-05	7.85808e-05	2.46694e-05	9.01309e-05	4.86752e-05	1.25551e-05	2.4458e-05	8.67439e-06	2.32531e-05	8.94752e-06	1.58789e-05	1.33129e-05	2.25746e-05	6.5028e-06	5.94311e-05	3.19283e-05	7.25656e-05	1.11349e-05	7.93506e-05	2.46694e-05	7.25656e-05	9.01309e-05	1.11349e-05
STARD7	9.0226e-05	9.53381e-05	5.05903e-05	9.86434e-05	0.000118855	0.000161255	3.37848e-05	1.56331e-05	0.000182342	5.45832e-05	0.000133448	8.4907e-05	0.00013619	0.000117745	0.000109171	4.74921e-05	4.07664e-05	0.000101926	4.23755e-05	7.74413e-05	2.95623e-05	0.000147758	9.6426e-05	0.000255872	8.65353e-05	7.94134e-05	5.45832e-05	0.000255872	0.000133448	8.65353e-05
NOA1	1.32174e-05	3.10119e-05	2.85334e-05	4.13564e-05	3.09492e-06	5.95134e-05	8.21373e-05	1.42539e-05	4.62289e-06	2.55979e-05	8.18471e-05	2.48544e-05	9.62501e-07	2.36435e-05	3.36461e-05	1.77509e-05	8.41763e-06	8.35282e-06	9.7487e-06	4.53041e-05	1.47329e-05	1.04493e-05	2.334e-05	1.00432e-05	6.37105e-06	2.37613e-05	2.55979e-05	1.00432e-05	8.18471e-05	6.37105e-06
REST	6.32803e-05	6.05878e-05	2.22103e-05	5.59198e-05	2.91707e-05	0	7.69536e-05	6.6434e-05	4.62289e-06	2.77541e-05	3.50099e-05	5.2553e-05	7.08631e-05	8.03806e-05	9.11928e-05	0.000120766	1.96547e-05	6.5514e-05	4.39275e-05	7.43485e-05	3.09339e-05	1.79001e-05	3.82562e-05	4.07552e-05	0.000114683	5.37673e-05	2.77541e-05	4.07552e-05	3.50099e-05	0.000114683
GSTP1	0.000297863	0.00025538	0.000344386	0.000358773	0.000369929	0.000106344	0.000224726	0.000284521	0.000868558	0.000388886	0.000438741	0.000379439	0.000185442	0.000256641	0.000409048	0.000156316	2.97623e-05	0.000488643	0.000152659	0.000221418	0.000257376	0.000535494	0.000549813	0.000681579	0.000708029	0.000642805	0.000388886	0.000681579	0.000438741	0.000708029
APLP2	0.000546905	0.00034789	0.000110414	0.000203264	0.0006935	7.41024e-05	0.000506828	0.000289887	3.20229e-05	0.000131146	0.000252382	0.000317616	0.000278662	0.000263115	0.00018606	0.00017993	0.000198281	0.000580021	8.55091e-05	0.000441626	0.000144203	0.000386128	0.000145374	0.000186484	5.64452e-05	0.000300949	0.000131146	0.000186484	0.000252382	5.64452e-05
WBP11	8.99802e-05	6.03617e-05	8.63306e-05	7.38536e-05	7.00514e-05	0.000160125	3.61474e-05	4.47556e-05	2.76856e-05	5.63329e-05	0.000164095	7.4741e-05	5.8155e-05	7.78741e-05	1.79663e-05	7.2949e-05	2.68313e-05	3.06363e-05	6.1293e-05	6.88026e-05	7.30224e-05	0.000144947	4.74139e-05	0.000139086	9.22868e-05	8.88805e-05	5.63329e-05	0.000139086	0.000164095	9.22868e-05
EIF3I	0.000133891	0.000119094	0.000168763	0.000183845	0.00016854	0.000181933	0.000134979	0.000140609	0.000183776	0.000290585	0.000164414	0.000162839	0.000122361	0.000170086	0.000145959	0.000202811	6.11549e-05	0.000113084	6.45673e-05	0.000145119	0.000133425	0.000186452	0.000156704	0.000205995	0.000140155	0.000143692	0.000290585	0.000205995	0.000164414	0.000140155
TXLNA	2.39486e-05	1.75708e-05	3.52017e-05	1.24134e-05	0	1.16074e-05	2.33881e-05	1.29643e-05	2.19024e-05	4.86224e-05	2.44537e-05	3.49237e-05	3.65181e-05	2.0506e-05	7.08141e-06	4.07025e-05	5.56462e-06	2.26847e-05	4.39551e-05	4.08359e-05	7.43937e-06	6.79479e-05	4.30306e-05	3.54076e-05	0	1.25444e-05	4.86224e-05	3.54076e-05	2.44537e-05	0
APOB	8.30889e-06	0.000134539	3.73558e-06	1.43524e-05	6.50474e-06	6.88478e-06	1.44207e-06	3.72524e-06	1.63527e-05	1.87098e-05	3.28324e-05	2.73362e-05	5.18377e-05	3.95353e-05	2.53232e-05	5.03844e-05	0.00236347	4.96726e-05	5.51702e-05	7.00951e-05	7.35926e-05	2.57358e-05	6.47558e-05	1.52207e-05	6.90989e-05	0.0003743	1.87098e-05	1.52207e-05	3.28324e-05	6.90989e-05
NCOA1	4.5826e-05	3.26315e-05	7.86489e-05	6.12757e-05	2.35649e-05	0.00010752	5.14989e-05	3.81655e-05	1.85116e-05	5.53729e-05	6.10029e-05	4.98103e-05	3.39489e-05	4.90354e-05	6.73611e-05	0.000109585	2.07318e-05	4.41541e-05	0.000132505	4.10624e-05	6.29542e-05	0.000159729	3.11386e-05	9.96335e-05	1.43184e-05	8.85926e-05	5.53729e-05	9.96335e-05	6.10029e-05	1.43184e-05
AGBL5	8.21551e-07	6.23084e-06	7.42504e-07	5.38547e-07	9.79739e-06	2.96919e-05	0	1.42463e-05	2.22236e-05	2.76687e-05	5.25098e-06	8.4207e-06	2.5185e-06	1.92993e-05	4.0801e-06	5.67522e-06	3.04835e-06	0	0	1.98436e-06	1.23183e-05	7.49299e-06	4.78675e-06	0	9.65848e-06	2.59622e-05	2.76687e-05	0	5.25098e-06	9.65848e-06
RAB10	0.000112543	0.000115078	8.82323e-05	5.20231e-05	0.000110825	5.01522e-05	0.000119007	6.87116e-05	7.19109e-05	9.66516e-05	6.81238e-05	0.000112348	0.000160873	8.57231e-05	8.62885e-05	6.85062e-05	4.34771e-05	0.000151296	5.86574e-05	0.00010439	6.89196e-05	9.03507e-05	5.60874e-05	8.08247e-05	3.88739e-05	9.01807e-05	9.66516e-05	8.08247e-05	6.81238e-05	3.88739e-05
GCKR	0	1.06031e-06	0	0	0	0	0	0	0	0	0	1.01899e-05	1.72366e-06	0	1.58488e-07	0	2.13692e-05	0	0	0	6.75904e-06	0	0	0	0	1.06488e-06	0	0	0	0
HADHA	0.000205148	0.000156011	0.000148911	0.000183918	0.000142329	8.33793e-05	0.000224032	7.56294e-05	7.10341e-05	0.000133011	0.000193607	0.000128613	0.000146122	0.000182423	0.00016636	0.000196714	0.000177862	0.000152854	0.000109882	0.000102729	6.74619e-05	9.77313e-05	3.32971e-05	0.000120895	7.54952e-05	0.000187419	0.000133011	0.000120895	0.000193607	7.54952e-05
MAPRE3	1.1774e-06	3.02293e-06	3.03887e-06	0	0	0	2.7137e-05	0	0	0	0	7.46865e-06	3.15736e-06	6.04796e-06	0	1.0609e-05	1.65531e-06	0	0	0	0	0	0	0	0	2.60399e-06	0	0	0	0
CD59	0.000202385	0.000415762	0.000560049	5.60376e-05	8.43111e-05	0.000182303	0.000777497	0.000403981	0.000306503	0.000621462	9.30812e-05	0.000135562	0.000251448	0.00106016	5.49481e-05	0.000672265	0.000127836	8.32121e-05	8.70055e-05	0.00171189	0.000566152	0.000348198	0.000276952	0.000277765	0.000185903	0.00114534	0.000621462	0.000277765	9.30812e-05	0.000185903
CD82	5.64734e-05	2.10904e-05	4.44683e-06	1.161e-05	5.2159e-05	0.000147343	3.71463e-06	7.92958e-06	0	0	2.69885e-05	7.73819e-05	0.000145687	4.25245e-05	2.22523e-05	0.000122073	9.54584e-06	4.33777e-05	5.94827e-06	7.07514e-06	1.57011e-05	8.88168e-05	0	1.43267e-05	0	3.39044e-05	0	1.43267e-05	2.69885e-05	0
BCORL1	5.39525e-06	1.39844e-05	5.48934e-06	0	0	0	9.32836e-06	7.90864e-06	9.02462e-06	0	0	3.70185e-06	2.04999e-06	6.28753e-06	4.41798e-06	8.07673e-06	4.00966e-07	2.12814e-05	0	7.47013e-06	1.57142e-05	6.99605e-06	0	0	0	8.10274e-06	0	0	0	0
ATRX	0.000108238	0.000183636	0.000164155	0.000125149	7.81943e-05	0.000108902	0.00025117	0.000192064	0.000132756	0.000213893	0.000166961	6.92301e-05	0.000104807	0.000188517	9.76652e-05	0.000216842	2.52734e-05	0.00015353	0.000132628	0.000166367	0.000187712	0.00015619	6.18624e-05	8.2026e-05	0.000242887	0.000122235	0.000213893	8.2026e-05	0.000166961	0.000242887
AK6	5.9122e-05	7.34759e-05	8.47102e-05	6.15891e-05	0.000119265	3.32892e-05	7.81157e-05	7.4328e-05	0.000141347	0.000140112	7.46547e-05	5.97807e-05	5.1723e-05	9.64085e-05	5.03896e-05	7.99872e-05	4.84385e-05	4.24484e-05	2.91525e-05	5.9804e-05	7.96464e-05	7.75946e-05	5.82838e-05	7.35899e-05	0.00015699	8.68606e-05	0.000140112	7.35899e-05	7.46547e-05	0.00015699
MYNN	6.8196e-06	2.14685e-05	3.7862e-06	7.72331e-06	4.46656e-06	6.64849e-06	1.61341e-05	1.52097e-05	0	2.4444e-05	3.17824e-05	3.33583e-06	1.14105e-05	2.03579e-05	1.48068e-05	1.17634e-05	1.25613e-06	0	4.63813e-06	8.2493e-05	0	8.17838e-06	1.30489e-05	2.64866e-05	0	2.00495e-05	2.4444e-05	2.64866e-05	3.17824e-05	0
MECOM	0.000101359	0.000139378	0.000134914	0.00019138	0.000185273	0.000145603	0.000305517	9.84515e-05	0.000240614	8.28657e-05	0.000138198	0.000158611	0.000127022	0.000311624	0.000324027	0.000191843	8.21622e-05	0.000174332	0.000164337	0.000235841	0.000197224	7.33562e-05	0.00018035	0.000128739	0.000339664	0.000171899	8.28657e-05	0.000128739	0.000138198	0.000339664
SCAMP1	2.12692e-05	2.09075e-05	3.09757e-05	9.68935e-06	1.69205e-05	0	1.4857e-05	9.59778e-05	0	5.09776e-05	4.17134e-05	2.71476e-05	3.16152e-05	2.00326e-05	6.70328e-06	2.96707e-05	3.96952e-06	7.95767e-06	1.48177e-05	1.58111e-05	1.81873e-05	2.81008e-05	4.96803e-05	0	0	6.76675e-05	5.09776e-05	0	4.17134e-05	0
PREP	1.46379e-05	1.51207e-05	3.83147e-05	2.68163e-05	5.30322e-05	6.19061e-06	2.59388e-05	3.32977e-05	1.81613e-05	2.172e-05	5.09159e-05	1.68507e-05	2.06009e-05	9.03126e-06	5.12942e-05	1.78082e-05	4.5762e-06	1.28339e-05	1.80406e-05	3.73095e-06	1.14207e-05	3.57628e-05	8.38307e-07	0	0	2.90303e-05	2.172e-05	0	5.09159e-05	0
HACE1	6.55085e-06	4.0832e-06	1.01319e-05	0	0	0	5.31277e-05	0	0	0	0	0	0	3.81541e-06	3.36306e-06	0	0	0	0	5.11101e-06	0	6.65177e-06	0	0	0	1.4874e-06	0	0	0	0
SEH1L	2.66133e-05	2.19614e-05	1.50639e-05	2.13543e-05	8.89332e-06	1.01134e-05	2.12447e-05	2.67603e-05	1.42401e-05	2.97569e-06	1.18107e-05	2.81328e-05	2.25937e-05	2.32605e-05	3.3869e-05	2.76488e-05	1.14259e-05	7.50581e-05	2.76479e-05	1.36781e-05	2.07307e-05	2.57759e-05	2.64219e-05	1.71204e-05	1.98602e-05	5.25842e-05	2.97569e-06	1.71204e-05	1.18107e-05	1.98602e-05
WDR47	1.20253e-05	3.90868e-06	1.82318e-05	8.89735e-06	2.9603e-06	1.55193e-05	1.27555e-05	8.00205e-06	3.78917e-05	3.27621e-05	1.37808e-05	2.80484e-06	3.30924e-06	8.6338e-06	2.61733e-05	1.16716e-05	5.94722e-07	1.04561e-05	1.70745e-05	5.72861e-05	1.02838e-05	1.22879e-05	1.51304e-06	0	3.81636e-05	1.35977e-05	3.27621e-05	0	1.37808e-05	3.81636e-05
WDFY1	3.2798e-05	2.51405e-05	2.08512e-05	2.4539e-05	2.45199e-05	0	5.23307e-05	0	0	1.10321e-05	1.23873e-05	2.27072e-05	1.24765e-05	2.52469e-05	6.07799e-06	2.49112e-05	1.01313e-05	8.39595e-06	1.65577e-05	6.66861e-05	4.0034e-05	1.21377e-05	3.11908e-05	1.10668e-05	0	1.74579e-05	1.10321e-05	1.10668e-05	1.23873e-05	0
OVGP1	0	8.75257e-06	2.58636e-06	4.71985e-06	0	0	4.13445e-06	0	0	0	6.64858e-06	0	0	4.30427e-06	0	0	5.3158e-06	0	0	1.39978e-06	0	0	0	0	9.99201e-06	0	0	0	6.64858e-06	9.99201e-06
SLC25A24	4.90264e-05	5.52372e-05	1.31661e-05	1.45858e-05	1.29258e-05	6.19061e-06	2.12327e-05	1.4804e-05	5.67212e-06	2.53435e-05	8.65838e-05	1.14909e-05	2.56942e-05	3.87386e-05	4.17581e-05	3.32645e-05	0	2.17963e-05	0	2.98678e-05	1.66806e-05	1.23065e-05	0	5.97776e-05	3.73325e-05	2.87494e-05	2.53435e-05	5.97776e-05	8.65838e-05	3.73325e-05
MAP3K4	1.38732e-05	1.44101e-05	7.26527e-06	1.26288e-05	0	3.4395e-05	8.11185e-06	1.2333e-05	0	4.92697e-05	3.69091e-06	1.78493e-05	5.98145e-06	1.09328e-05	5.22595e-06	1.51012e-05	4.55629e-06	2.64107e-06	1.83778e-05	1.39978e-06	0	1.81871e-05	8.31601e-06	3.58423e-05	3.67298e-05	3.52138e-05	4.92697e-05	3.58423e-05	3.69091e-06	3.67298e-05
PILRA	0.000188132	1.70937e-06	0	8.92851e-05	0.00011259	0	1.00575e-05	0	0	0	3.21234e-05	0.000234793	0.000123754	1.10408e-06	4.89586e-05	6.31552e-06	4.11726e-06	0.000198205	5.13273e-06	0	0	4.43109e-06	0	0	0	0	0	0	3.21234e-05	0
IGSF9	0	1.17818e-05	0	0	0	0	0	0	0	0	3.6169e-05	0	0	0	3.16976e-07	0	5.67067e-06	0	0	0	0	0	0	0	0	0	0	0	3.6169e-05	0
ABCB1	5.76067e-06	5.11076e-05	3.47641e-07	7.25016e-06	4.30845e-06	0	1.7671e-05	0	0	0	3.68233e-05	0	0	1.25672e-06	3.93009e-06	9.43058e-06	2.33554e-05	2.65834e-06	3.20475e-05	0	9.17347e-06	7.1929e-06	0	1.52835e-05	0	0.000104724	0	1.52835e-05	3.68233e-05	0
ZNF213	3.36433e-06	5.91984e-06	9.82407e-06	0	0	0	8.81455e-06	3.91806e-05	0	3.10321e-05	1.9266e-06	0	1.84008e-06	5.94873e-06	7.82911e-06	3.58886e-06	1.47341e-06	2.02649e-05	2.2656e-06	7.07514e-06	0	2.25037e-05	1.86706e-05	1.18329e-05	0	1.76551e-05	3.10321e-05	1.18329e-05	1.9266e-06	0
AKR1B1	0.000323695	2.5989e-05	4.2685e-05	0.000169645	3.12607e-05	5.44061e-05	8.46101e-05	5.74637e-05	0.000120904	1.52868e-05	0.000159429	9.7932e-05	0.000208241	7.85653e-05	7.80124e-05	9.56167e-05	1.2148e-05	2.65219e-05	4.37476e-05	6.94611e-05	4.11358e-05	2.21265e-05	4.40963e-05	9.181e-05	0	5.11729e-05	1.52868e-05	9.181e-05	0.000159429	0
CPNE3	4.87164e-05	7.85986e-05	8.26377e-05	1.87953e-05	0	1.85412e-05	3.39969e-05	6.12204e-05	6.79145e-05	8.36649e-05	8.7086e-05	3.06242e-05	2.93902e-05	7.00702e-05	6.59573e-05	4.79168e-05	3.74239e-05	6.92858e-05	4.11217e-05	0.000105288	5.36874e-05	0.000145443	4.41135e-05	0	0.000754111	6.26812e-05	8.36649e-05	0	8.7086e-05	0.000754111
RRN3	1.87756e-05	1.59423e-05	3.9484e-05	1.97064e-05	4.12052e-06	3.55874e-05	5.26283e-06	0	2.68255e-05	0	2.00186e-06	2.52159e-05	1.32622e-05	2.07084e-05	2.52338e-05	4.03606e-05	2.10951e-05	4.38661e-05	5.21502e-06	3.33505e-05	4.80575e-05	2.52439e-05	0	1.10668e-05	1.96356e-05	5.06644e-05	0	1.10668e-05	2.00186e-06	1.96356e-05
CTTN	1.15424e-05	7.84993e-05	0.000122207	2.54074e-06	0	3.174e-05	3.82645e-05	0.00011	2.27381e-05	8.7677e-05	6.89506e-06	0	7.03486e-06	9.34523e-05	0	7.75707e-05	2.22221e-05	9.78791e-06	0	6.74871e-05	0.000102502	3.48834e-05	5.80552e-06	9.5048e-06	0	5.07554e-05	8.7677e-05	9.5048e-06	6.89506e-06	0
MTIF2	4.64355e-05	5.82661e-05	4.36e-05	3.68656e-05	2.35651e-05	2.39934e-05	1.09504e-05	9.87287e-06	4.68235e-05	0.000116929	6.79163e-05	4.13364e-05	3.07455e-05	2.47253e-05	2.06015e-05	3.38821e-05	1.60486e-05	3.48394e-05	5.10195e-05	5.2858e-05	0.000102129	2.2698e-06	1.37118e-05	2.92228e-05	2.75966e-05	1.15959e-05	0.000116929	2.92228e-05	6.79163e-05	2.75966e-05
DDHD2	8.65737e-06	1.14234e-05	1.13707e-05	3.43461e-06	1.99629e-05	2.72717e-05	2.67941e-05	8.53406e-06	0	2.9123e-05	1.5883e-05	8.77693e-06	2.89267e-06	1.1363e-05	7.66439e-06	1.42169e-05	1.58682e-06	4.15995e-05	3.01167e-05	0	7.18081e-06	1.87108e-05	1.45842e-05	1.99878e-05	1.00064e-05	1.04474e-05	2.9123e-05	1.99878e-05	1.5883e-05	1.00064e-05
EPS15	6.71791e-05	2.56808e-05	7.56578e-05	5.50867e-05	2.91226e-05	6.30288e-05	7.43621e-05	6.51352e-05	6.56622e-05	2.55084e-05	1.61495e-05	2.92026e-05	4.9334e-05	5.64774e-05	4.1699e-05	7.16626e-05	2.34776e-05	5.27603e-05	0.000106315	3.85306e-05	8.57662e-05	6.77808e-05	9.19952e-05	6.95661e-05	2.77401e-05	3.56906e-05	2.55084e-05	6.95661e-05	1.61495e-05	2.77401e-05
MGST2	0.000104095	0.000175381	6.93579e-05	7.56914e-05	9.57159e-05	1.82402e-05	0.000202708	6.04013e-05	0	9.01963e-05	7.4679e-05	8.27531e-05	6.99937e-05	0.000159531	7.39027e-05	0.000166319	0.000191446	3.84651e-05	3.24586e-05	0.000139802	6.51211e-06	2.65814e-05	5.72344e-06	6.74499e-05	5.10179e-05	0.000100662	9.01963e-05	6.74499e-05	7.4679e-05	5.10179e-05
ATG16L1	2.69343e-06	1.99366e-05	1.67097e-05	9.14332e-06	0	0	5.93433e-05	0	0	2.40292e-05	5.43384e-06	4.98234e-06	1.10044e-05	1.4736e-05	0	1.6803e-05	9.21951e-06	0	1.69645e-05	1.08494e-05	6.75904e-06	3.36939e-05	0	3.25169e-05	0	3.97001e-06	2.40292e-05	3.25169e-05	5.43384e-06	0
USP40	1.76352e-05	2.93588e-05	2.28123e-06	1.01581e-05	9.36259e-06	0	7.85133e-06	1.11831e-05	0	4.94612e-05	2.72973e-05	1.02119e-05	2.32076e-05	2.26891e-05	4.95761e-05	2.37396e-05	5.59542e-06	8.35282e-06	1.04406e-05	5.33288e-06	0	3.19721e-05	0	3.58423e-05	7.573e-06	1.07295e-05	4.94612e-05	3.58423e-05	2.72973e-05	7.573e-06
POMGNT1	1.15477e-05	4.0564e-05	2.62227e-05	1.79643e-06	0	1.87892e-05	2.23414e-05	1.28763e-06	0	4.1032e-06	1.0926e-05	1.06127e-05	7.29232e-06	3.1588e-05	5.06949e-06	4.80294e-06	6.10002e-06	2.22235e-05	2.2656e-06	2.79436e-06	4.55563e-05	1.65385e-05	8.59585e-06	2.38949e-05	0	1.68778e-05	4.1032e-06	2.38949e-05	1.0926e-05	0
DNAJA1	0.000368905	0.000172514	0.000422435	0.000322518	0.000280474	0.000698834	0.000504773	0.000291398	0.000315442	0.000435187	0.000450995	0.000322196	0.000207068	0.000359348	0.000308676	0.000318845	0.00015943	0.000437648	0.000595384	0.000469776	0.000214604	0.000425729	0.00027287	0.00019348	0.000316633	0.000325046	0.000435187	0.00019348	0.000450995	0.000316633
B4GALT1	0.000145759	6.02791e-05	8.32188e-05	0.000127446	0.000122516	4.41938e-05	5.86209e-05	0.000100678	2.97687e-05	5.03537e-05	4.26384e-05	0.000175469	0.000161762	0.000134907	0.000123313	0.000234684	5.60527e-05	0.000149014	7.29102e-05	0.000173197	0.000198159	0.000115087	0.000103936	3.07174e-05	3.89867e-05	0.000148736	5.03537e-05	3.07174e-05	4.26384e-05	3.89867e-05
CHMP5	6.10131e-05	6.56925e-05	8.48997e-05	3.80906e-05	4.3478e-05	2.82222e-05	8.76684e-05	6.98381e-05	0.000117251	0.000179972	4.79758e-05	6.67577e-05	3.17661e-05	7.08593e-05	1.88691e-05	6.25854e-05	3.94517e-05	2.28339e-05	5.62286e-05	6.33159e-05	3.89741e-05	7.64479e-05	7.07728e-05	6.78817e-05	2.2604e-05	3.73089e-05	0.000179972	6.78817e-05	4.79758e-05	2.2604e-05
NFX1	3.17528e-05	5.39627e-05	3.21732e-05	3.07309e-05	1.95667e-05	0	4.59005e-05	1.72273e-05	7.11756e-05	5.002e-06	1.00678e-05	4.82066e-05	5.10428e-05	3.16689e-05	4.62157e-05	4.02022e-05	2.15026e-05	2.479e-05	2.41421e-05	4.90371e-05	2.60163e-05	8.43424e-05	7.75049e-05	2.82008e-05	3.05521e-05	4.02574e-05	5.002e-06	2.82008e-05	1.00678e-05	3.05521e-05
DIMT1	1.55091e-05	1.05665e-05	1.83218e-05	8.93914e-06	1.32976e-05	1.64616e-05	2.3592e-05	6.63116e-05	1.51763e-05	2.97657e-05	1.76462e-05	4.72431e-06	1.35808e-05	1.61576e-05	2.28141e-05	1.11713e-05	1.78085e-06	5.66556e-06	1.50948e-05	5.49481e-05	3.81959e-05	8.85773e-06	0	0	3.83671e-05	1.94504e-05	2.97657e-05	0	1.76462e-05	3.83671e-05
IPO11	1.79876e-05	7.80139e-06	7.50041e-06	4.53918e-06	0	1.78348e-05	0.000224754	4.64055e-06	1.04802e-05	0	4.27745e-06	1.02417e-05	1.02971e-05	0.000157129	8.49633e-06	9.67763e-05	3.81311e-06	6.18257e-06	0	5.69565e-05	0	0	2.37289e-05	1.52207e-05	0	1.41594e-05	0	1.52207e-05	4.27745e-06	0
FOLH1	1.5961e-06	0	9.48257e-06	0	0	0	5.54405e-05	0	0	0	0	0	0	4.10468e-06	0	3.33775e-05	3.52671e-05	0	0	4.60257e-05	2.64271e-05	0	0	0	0	0	0	0	0	0
EIF2AK1	8.20173e-05	0.000162027	6.1051e-05	0.000115984	6.58911e-05	0.000147432	0.000149729	8.55703e-05	0.000139767	5.1933e-05	0.000215809	7.24407e-05	4.54947e-05	8.26367e-05	5.9499e-05	3.60643e-05	6.3383e-05	7.3964e-05	9.47886e-05	5.51506e-05	9.99001e-06	1.0415e-05	0.000124698	0.000140761	5.92105e-05	7.2678e-05	5.1933e-05	0.000140761	0.000215809	5.92105e-05
EPDR1	1.42544e-05	2.83191e-05	4.3263e-05	2.68583e-06	1.11625e-05	0	2.51693e-06	7.7906e-05	0	0	2.02861e-05	6.15794e-06	7.19023e-06	8.17896e-07	0	1.34793e-06	5.21454e-06	0	0	6.21025e-06	6.14278e-05	1.10328e-05	0	0	9.99201e-06	2.93235e-05	0	0	2.02861e-05	9.99201e-06
SNX10	0.000143934	2.37286e-05	0	0.000106526	0.000113583	6.36985e-05	1.65213e-06	1.09349e-05	1.29858e-05	0	9.79163e-05	0.000185454	0.000200021	2.91183e-06	0.000101443	1.48322e-05	3.35194e-05	0.000112488	1.79263e-05	0	0	0	0	8.97294e-05	8.73647e-05	5.65378e-05	0	8.97294e-05	9.79163e-05	8.73647e-05
SEPHS1	1.86297e-05	4.79114e-05	4.02187e-05	6.57792e-06	0	1.79202e-05	0.000105102	5.52483e-06	5.24673e-05	7.88826e-05	3.8456e-05	6.80457e-06	1.18457e-05	3.65859e-05	2.88402e-05	3.59652e-05	2.40397e-05	2.26383e-05	3.70701e-05	3.42162e-05	0	1.13039e-05	3.46082e-05	3.34773e-06	0	3.75306e-05	7.88826e-05	3.34773e-06	3.8456e-05	0
MRPL28	1.87882e-05	3.13346e-05	2.89127e-05	3.26767e-05	9.19929e-06	5.67313e-05	3.11372e-05	1.99473e-05	0	3.89241e-05	1.52153e-05	1.06788e-05	2.03403e-05	2.38622e-05	2.50253e-05	1.69055e-05	2.29037e-05	3.27606e-06	4.01578e-05	1.97453e-05	2.2899e-05	3.75155e-05	2.30798e-05	9.5048e-06	3.17605e-05	1.89326e-05	3.89241e-05	9.5048e-06	1.52153e-05	3.17605e-05
ITPKC	1.44348e-05	1.75494e-05	4.8494e-05	1.18728e-05	1.53993e-05	0	1.9287e-05	4.10678e-05	1.6645e-05	2.33427e-05	0	9.73614e-06	1.26082e-05	0.000102659	1.34303e-05	3.61066e-05	9.02413e-07	0	7.05079e-06	7.85847e-05	1.07141e-05	3.20574e-05	3.45722e-06	0	0	3.68588e-05	2.33427e-05	0	0	0
RBM22	6.34454e-05	4.39164e-05	4.32852e-05	3.61878e-05	4.99814e-05	5.67196e-05	0.000106035	4.41503e-05	9.24578e-06	5.92225e-05	6.26762e-05	1.0336e-05	3.99058e-05	4.84204e-05	3.89656e-05	3.13174e-05	9.55207e-06	4.98353e-05	5.19841e-05	8.72326e-05	2.93795e-05	2.9568e-05	1.77955e-05	3.93915e-05	0.000109408	5.60141e-05	5.92225e-05	3.93915e-05	6.26762e-05	0.000109408
TMED2	0.000110383	0.000159323	0.000123712	0.000136223	0.000121525	5.7512e-05	0.000146417	0.000196026	0.000208046	0.000138688	0.000190104	8.05471e-05	6.00933e-05	7.42931e-05	9.73385e-05	8.49097e-05	9.25565e-05	5.96645e-05	0.000154423	0.000106986	0.000159004	0.000162892	0.000147785	7.20838e-05	5.26558e-05	0.00014145	0.000138688	7.20838e-05	0.000190104	5.26558e-05
ERO1B	2.86695e-06	2.84871e-06	1.23476e-05	4.43731e-06	3.63575e-05	0	0	1.28763e-06	1.38687e-05	1.08131e-05	0	1.57862e-05	6.61524e-06	6.54495e-06	9.07595e-06	4.43571e-05	8.40867e-06	8.56103e-06	1.37521e-05	1.9268e-05	0	1.96797e-05	3.17365e-05	0	0	4.75711e-06	1.08131e-05	0	0	0
ZFAND6	5.58358e-05	6.52866e-05	4.34553e-05	6.16807e-05	6.2861e-05	6.40309e-05	4.15358e-05	2.86441e-05	6.43831e-05	2.94158e-05	5.63926e-05	2.85504e-05	4.57423e-05	5.86536e-05	5.19442e-05	7.33821e-05	3.80907e-05	3.83157e-05	4.79016e-05	2.11306e-05	2.33459e-05	5.46157e-05	6.09579e-05	4.78391e-05	8.63185e-05	8.90326e-05	2.94158e-05	4.78391e-05	5.63926e-05	8.63185e-05
HSD17B2	4.62241e-06	0.000106361	5.90765e-06	1.53745e-06	0	0	0	2.43489e-06	0	0	3.13768e-05	0	1.78561e-06	2.33607e-06	1.58488e-07	3.80557e-06	8.46234e-05	0	5.58884e-06	0	2.75752e-05	2.181e-05	0	0	0	0.000147716	0	0	3.13768e-05	0
TXLNG	1.16138e-05	2.41904e-05	1.69071e-05	1.17459e-05	7.69965e-06	0	2.71173e-06	2.71365e-06	4.62289e-06	0	2.09287e-05	5.8817e-06	1.97317e-05	1.74407e-05	3.04814e-05	2.65602e-05	1.15141e-05	6.18257e-06	1.20398e-05	1.00586e-05	7.63942e-06	5.49937e-05	7.25446e-06	0	1.54207e-05	2.50271e-05	0	0	2.09287e-05	1.54207e-05
HUWE1	5.02719e-05	0.000106467	0.000101851	5.03265e-05	7.85966e-05	7.36314e-05	0.000162118	0.000148858	5.63755e-05	9.13464e-05	0.000207085	7.59922e-05	5.14399e-05	0.000101451	7.47285e-05	6.91324e-05	2.32709e-05	7.6019e-05	5.98529e-05	0.00011762	5.67572e-05	5.92875e-05	4.79857e-05	5.04879e-05	0.000104674	0.000165737	9.13464e-05	5.04879e-05	0.000207085	0.000104674
ZW10	8.83101e-06	9.82964e-06	1.48659e-05	1.47546e-05	0	6.19061e-06	0	4.8177e-06	0	7.95773e-06	9.28479e-06	0	8.99311e-06	1.05532e-05	1.78034e-05	1.51068e-05	6.35944e-06	3.27606e-06	1.13389e-05	6.64722e-05	1.48787e-05	3.62595e-05	0	0	3.64219e-05	1.92445e-06	7.95773e-06	0	9.28479e-06	3.64219e-05
ALG9	1.40559e-05	1.09687e-05	2.67356e-05	6.51671e-06	0	0	4.35135e-05	1.34138e-06	0	1.81207e-05	5.32243e-06	1.63967e-05	1.20256e-05	9.56559e-06	1.1741e-06	0	9.15529e-06	0	1.28293e-05	2.79436e-06	3.61037e-06	0	4.4793e-05	2.38949e-05	6.15824e-06	3.54956e-05	1.81207e-05	2.38949e-05	5.32243e-06	6.15824e-06
ACOX3	2.38259e-06	1.31644e-05	8.03145e-06	3.4261e-06	1.87808e-05	6.64849e-06	6.80074e-06	1.50791e-05	0	1.52868e-05	4.01727e-05	0	1.26282e-05	1.06053e-05	1.58488e-07	1.76045e-05	5.68304e-06	0	0	5.449e-06	3.87672e-05	1.61891e-05	0	0	0	0	1.52868e-05	0	4.01727e-05	0
MTMR2	1.4458e-05	1.85684e-05	7.71122e-05	5.75051e-06	1.10649e-05	5.26636e-05	1.74461e-05	1.38885e-05	4.01921e-06	0.000100541	8.99165e-05	6.02424e-06	7.57225e-06	3.58632e-05	1.61252e-05	2.50715e-05	3.10228e-07	0	5.66945e-06	5.27048e-06	1.89252e-05	0	0	0	3.17687e-05	1.1902e-05	0.000100541	0	8.99165e-05	3.17687e-05
PPP1R15A	0.000480332	0.0001096	0.000196141	0.000374083	0.000481394	0.000237333	0.000156791	0.000163163	0.000468609	0.00016558	0.000214206	0.000396519	0.000207904	0.000212459	0.000263878	0.000161492	1.42146e-05	0.00046538	0.000155284	0.000157594	0.000160556	0.00025421	0.000396416	0.000337579	0.000167174	0.00028972	0.00016558	0.000337579	0.000214206	0.000167174
HSD17B14	1.82947e-05	7.15274e-07	3.5997e-06	0	0	0	7.04027e-06	6.89574e-06	0	0	0	7.07431e-06	1.85078e-05	1.04659e-05	0	2.36815e-05	2.00293e-06	0	0	0	0	0	0	0	0	0	0	0	0	0
TRIP6	3.2209e-05	5.71653e-05	8.36013e-05	1.34057e-05	1.71987e-05	6.19061e-06	6.90933e-06	0.000122437	0.000108669	0.000178582	4.67748e-05	2.32126e-05	9.60455e-06	2.27715e-05	1.66928e-05	8.55261e-06	2.81116e-05	8.82106e-06	1.82619e-05	2.92414e-05	7.43491e-05	7.69803e-05	5.13505e-06	0	1.53979e-05	0.00016738	0.000178582	0	4.67748e-05	1.53979e-05
ACHE	1.95557e-06	3.13261e-06	4.82106e-06	0	0	0	0	0	0	1.52501e-05	0	0	0	3.52673e-06	0	1.28047e-06	7.84911e-07	0	0	0	0	0	0	0	0	7.46186e-06	1.52501e-05	0	0	0
FTL	0.0218494	0.00146855	0.0021212	0.00638095	0.0110096	0.00191966	0.000949268	0.00227368	0.0043117	0.00166298	0.00579679	0.0245113	0.0386019	0.0018806	0.0056476	0.00361498	0.00598177	0.0125128	0.00224236	0.00115426	0.00191598	0.00096222	0.00365133	0.00392793	0.00212801	0.00119438	0.00166298	0.00392793	0.00579679	0.00212801
SRRT	2.66387e-05	3.66206e-05	2.76071e-05	2.02572e-05	6.0046e-06	1.67879e-05	4.21074e-05	1.68066e-05	0	0.000109419	5.46632e-05	4.28451e-05	2.40681e-05	2.62585e-05	3.86631e-05	5.17222e-05	1.43465e-05	2.57776e-05	3.24009e-05	6.59812e-05	4.83147e-05	6.9811e-05	3.12239e-05	1.94642e-05	4.06596e-05	4.873e-05	0.000109419	1.94642e-05	5.46632e-05	4.06596e-05
BAX	4.65696e-05	3.58542e-05	3.21601e-05	2.64176e-05	2.89903e-05	4.70658e-05	4.3348e-05	1.27125e-05	1.60159e-05	4.25841e-05	6.91759e-05	1.78449e-05	2.63289e-05	1.67272e-05	8.94875e-06	1.93375e-05	4.23307e-06	4.25334e-05	4.8861e-05	1.36305e-05	4.54727e-05	1.07677e-05	4.78675e-06	3.2617e-05	1.77456e-05	8.67204e-06	4.25841e-05	3.2617e-05	6.91759e-05	1.77456e-05
ADAMTS2	5.02132e-06	4.11909e-07	0.000182918	0	0	0	1.44207e-06	0.000311553	0	5.08779e-05	0	0	6.42745e-05	6.80258e-07	0	3.85094e-06	0	0	1.97196e-05	0	0.000296918	3.9745e-06	0	0	0	0	5.08779e-05	0	0	0
ATXN7L3	3.61736e-05	1.13048e-05	2.68054e-05	8.1747e-06	2.34232e-05	6.64849e-06	9.62927e-06	5.59638e-06	4.40176e-05	0	0	2.50523e-05	1.10986e-05	1.24797e-05	3.34811e-05	8.47813e-06	2.41783e-06	1.06012e-05	2.07868e-05	8.55827e-06	2.7674e-05	0	8.17461e-06	1.10668e-05	5.65628e-05	1.20806e-05	0	1.10668e-05	0	5.65628e-05
PGS1	1.18294e-05	8.04807e-06	1.71542e-05	1.55646e-05	1.88509e-05	1.75837e-05	5.32669e-06	4.56363e-05	8.44906e-05	1.58128e-05	0	1.04115e-05	1.24598e-05	1.41516e-05	9.37258e-06	1.03725e-05	3.43922e-06	2.3214e-05	6.78702e-06	1.52213e-05	0	0	5.7107e-06	2.07688e-05	2.10438e-05	2.7808e-05	1.58128e-05	2.07688e-05	0	2.10438e-05
PSMC5	0.000102638	0.000107453	0.00015695	7.13842e-05	4.13054e-05	0.000101044	0.000125887	4.83637e-05	6.8277e-05	0.000104565	0.00012882	4.38057e-05	5.7007e-05	8.68823e-05	9.13309e-05	6.88463e-05	5.89038e-05	8.4212e-05	8.16724e-05	8.67828e-05	0.000161664	0.000117283	6.84437e-05	6.65345e-05	0.000135567	9.76818e-05	0.000104565	6.65345e-05	0.00012882	0.000135567
UIMC1	4.05067e-06	1.89655e-05	7.9533e-06	4.1576e-05	0	0	2.26862e-05	2.07017e-05	6.57401e-05	0	1.41941e-06	1.72348e-05	5.75508e-06	1.41611e-05	7.73688e-06	2.00159e-05	7.15434e-06	1.10828e-05	2.302e-05	2.87684e-05	0	1.45414e-05	0	6.63465e-05	0	1.82631e-05	0	6.63465e-05	1.41941e-06	0
CETP	0	1.2299e-07	3.70144e-06	6.24415e-06	0	0	1.02531e-05	0	0	1.41675e-05	0	0.000176857	0.000620576	4.18995e-05	0	0.000364795	2.5783e-06	1.3243e-05	7.70749e-06	3.6635e-05	0	0	0	0	0	0	1.41675e-05	0	0	0
MMP2	8.15941e-05	1.58645e-06	0.0002121	3.72565e-05	2.1675e-05	0	0.000496496	0.000639283	0	1.6656e-05	3.84078e-05	1.98725e-06	0	3.99124e-05	0	0	0	0	0	0.000177401	0.000218832	1.0584e-05	0	0	0	0	1.6656e-05	0	3.84078e-05	0
LPCAT2	0.000107724	7.7933e-06	2.46757e-05	7.36961e-05	1.69081e-05	0	7.85931e-05	2.04752e-05	3.78917e-05	0	0.000137045	0.000101522	9.91916e-05	3.39741e-05	0.00010137	2.24109e-06	5.66628e-06	8.90877e-05	7.47163e-06	9.79726e-05	0	0	0	3.07382e-05	3.96196e-05	2.94859e-06	0	3.07382e-05	0.000137045	3.96196e-05
OGFOD1	2.81678e-05	2.99971e-05	3.48576e-05	2.69871e-05	8.25178e-06	2.48583e-05	3.06663e-05	2.76665e-05	3.73198e-05	9.10515e-05	1.20155e-05	2.87303e-05	2.16922e-05	1.93255e-05	1.61246e-05	4.17398e-05	1.85847e-05	0	1.64014e-05	2.04889e-05	4.70301e-05	3.8992e-05	1.79328e-05	3.15485e-05	9.65848e-06	1.80976e-05	9.10515e-05	3.15485e-05	1.20155e-05	9.65848e-06
SH3BP2	3.1317e-05	2.00462e-05	1.38249e-05	1.76012e-05	4.58685e-05	6.19061e-06	8.55094e-05	2.23202e-05	0	3.26217e-06	1.01974e-05	4.04251e-05	7.05698e-05	4.23035e-05	3.95938e-05	2.50182e-05	5.79288e-06	8.54621e-05	1.4649e-05	2.44018e-05	0	1.02262e-05	9.46163e-06	4.34273e-05	4.91519e-05	1.02866e-05	3.26217e-06	4.34273e-05	1.01974e-05	4.91519e-05
NOP14	2.61633e-05	2.68694e-05	1.49588e-05	1.76269e-05	1.88117e-05	4.88718e-05	1.84264e-06	1.16598e-05	3.00653e-05	0	4.62146e-05	1.99761e-06	1.38013e-05	4.09395e-05	3.13671e-05	1.77787e-05	1.11951e-05	5.87662e-05	0	3.07767e-05	4.47387e-06	1.591e-05	0	9.5048e-06	9.36894e-05	1.49609e-05	0	9.5048e-06	4.62146e-05	9.36894e-05
ADD1	9.67769e-05	8.85491e-05	0.000157608	0.000102667	6.42892e-05	0.000114774	0.000101364	0.0002816	3.53259e-05	0.000296665	6.6542e-05	0.00010744	7.07999e-05	0.000321455	5.5355e-05	0.00022117	2.55663e-05	8.69486e-05	0.000121039	0.000195232	0.000222834	0.000204214	0.00012018	0.000170312	0.00012326	0.000108285	0.000296665	0.000170312	6.6542e-05	0.00012326
L2HGDH	7.41646e-06	5.78905e-06	9.78519e-06	1.35257e-05	4.21379e-06	5.92926e-05	0	0	0	0	0	0	3.09375e-06	0	8.78086e-06	0	6.60102e-06	0	0	0	0	2.65825e-06	5.50237e-06	0	1.07167e-05	3.22497e-06	0	0	0	1.07167e-05
TXNDC16	2.25664e-05	4.22045e-06	6.30163e-06	1.42895e-05	0	1.00861e-05	0	0	0	0	3.90247e-06	9.7194e-06	2.15086e-05	5.34314e-06	2.11225e-06	2.54243e-05	4.69632e-07	9.45773e-06	3.70099e-05	0	1.59273e-05	1.24938e-05	5.90548e-06	0	6.37105e-06	5.03847e-06	0	0	3.90247e-06	6.37105e-06
RTRAF	0.000104754	0.000111277	0.000132244	0.00017591	5.82001e-05	0.000131039	0.000146957	0.000109172	0.0001167	0.000201697	0.000164717	0.000112253	7.74019e-05	0.000125123	0.000105268	0.000144428	5.77954e-05	9.90447e-05	8.03446e-05	0.000109642	0.000157637	0.000141296	0.000164168	0.000217285	5.48062e-05	9.52463e-05	0.000201697	0.000217285	0.000164717	5.48062e-05
NID2	0	1.24972e-06	4.36118e-05	1.13697e-05	0	1.56708e-05	0.000172538	3.44039e-05	0	4.1032e-06	0	0	0	1.27836e-05	0	1.51693e-05	0	0	0	4.29224e-05	0.000166471	0	0	0	0	0	4.1032e-06	0	0	0
GMCL1	9.7898e-06	3.77202e-05	3.01054e-05	4.90742e-05	3.52944e-05	7.05674e-05	9.57983e-06	1.49924e-05	2.17423e-05	2.56706e-05	3.55708e-05	8.78506e-06	1.28818e-05	2.67682e-05	1.37958e-05	2.88833e-05	1.27448e-05	1.54621e-05	1.60004e-05	3.05437e-05	5.7501e-06	1.23065e-05	2.00828e-05	0.000129147	3.85497e-05	3.9002e-05	2.56706e-05	0.000129147	3.55708e-05	3.85497e-05
SF3B2	8.03844e-05	0.000120764	7.39501e-05	4.87284e-05	0.000102889	0.000142109	0.000161872	0.000139813	5.73571e-05	0.000114762	0.000176721	0.000102575	8.79053e-05	0.000129177	0.000118358	0.000117952	7.47764e-05	7.0428e-05	0.000129413	0.000169955	9.03838e-05	0.000137168	0.000105761	5.38988e-05	8.2907e-05	0.000138933	0.000114762	5.38988e-05	0.000176721	8.2907e-05
KLHL42	1.19964e-05	1.77269e-05	3.98255e-05	1.31795e-05	0	7.27246e-06	3.94573e-05	1.91236e-05	4.62289e-06	4.76408e-05	2.24057e-05	1.99035e-05	4.09005e-06	1.38896e-05	2.11703e-05	0	1.20617e-05	5.06547e-06	2.46758e-05	4.92746e-05	3.44291e-05	5.47307e-05	5.25072e-06	8.921e-06	0	1.34238e-05	4.76408e-05	8.921e-06	2.24057e-05	0
GNAS	0.00128022	0.00087438	0.0015298	0.00118391	0.000896456	0.00106374	0.00200427	0.00108457	0.00142418	0.00183751	0.00121628	0.00119272	0.00131264	0.00192813	0.00115538	0.00139468	0.000382006	0.000813672	0.000750497	0.00179225	0.000965731	0.00178877	0.0015784	0.00112908	0.00134682	0.000799459	0.00183751	0.00112908	0.00121628	0.00134682
DNM1L	4.67744e-05	4.25332e-05	5.0559e-05	4.27398e-05	3.6814e-05	6.4526e-05	4.54627e-05	6.49887e-06	3.08066e-05	7.80196e-05	6.58388e-05	3.42416e-05	5.94618e-05	5.56204e-05	5.11978e-05	6.88009e-05	5.67746e-06	3.20649e-05	5.01497e-05	5.67161e-05	0.000127073	5.89939e-05	1.62889e-05	1.52835e-05	9.17684e-05	4.46777e-05	7.80196e-05	1.52835e-05	6.58388e-05	9.17684e-05
ERGIC2	5.77756e-05	3.31224e-05	3.91862e-05	2.19677e-05	2.96644e-05	0.000107488	8.16756e-05	9.64477e-05	0.00015746	8.13666e-05	3.79668e-05	2.83113e-05	3.15817e-05	4.23834e-05	3.22864e-05	4.09501e-05	2.98136e-05	5.01976e-05	1.5222e-05	1.78679e-05	2.906e-05	7.43212e-05	8.59213e-05	3.0371e-05	1.23165e-05	4.91087e-05	8.13666e-05	3.0371e-05	3.79668e-05	1.23165e-05
AURKA	5.78667e-06	7.69862e-06	0	1.80465e-05	0	6.70803e-05	3.91331e-06	0	0	4.6715e-06	0.000119297	5.80518e-06	1.07798e-06	0	3.48904e-05	9.90353e-06	0	0	2.61245e-05	0	0	0	1.96232e-05	7.88188e-05	0	6.12351e-06	4.6715e-06	7.88188e-05	0.000119297	0
PIR	3.72235e-06	2.57655e-06	2.01916e-05	0	0	0	2.8338e-05	9.1452e-06	0	2.86579e-05	0	0	2.05052e-06	2.89876e-05	0	1.0199e-05	1.83682e-05	0	0	1.52989e-05	1.87729e-05	0	0	8.921e-06	0	0	2.86579e-05	8.921e-06	0	0
AAMDC	1.59443e-05	5.00368e-05	6.35014e-05	9.51599e-06	1.70596e-05	0	6.76233e-05	8.79509e-06	4.35663e-05	2.60923e-05	6.21122e-05	1.8321e-05	1.85612e-05	5.41961e-05	1.58359e-05	2.63703e-05	3.23826e-05	1.26374e-05	4.84621e-05	2.706e-05	3.41846e-05	0.000113011	8.17461e-06	0.000154594	0	3.05593e-05	2.60923e-05	0.000154594	6.21122e-05	0
METTL2A	2.29644e-05	1.78618e-05	2.38928e-05	2.20586e-05	2.11881e-05	1.05937e-05	4.9951e-06	2.31342e-05	4.94762e-05	7.65931e-06	1.07607e-05	2.31646e-06	2.30681e-05	8.38258e-06	2.64692e-06	2.4838e-05	6.79635e-06	8.86918e-06	1.05525e-05	2.08902e-05	2.56627e-05	7.14128e-05	5.13505e-06	0	0	9.9356e-06	7.65931e-06	0	1.07607e-05	0
ALG6	4.20115e-06	8.9239e-06	1.06084e-05	1.0397e-05	0	0	8.89379e-06	0	3.23986e-06	0	8.37892e-06	0	2.888e-07	5.24971e-06	0	1.26065e-05	1.40667e-06	0	4.62449e-06	0	0	4.26345e-06	6.02373e-06	1.65523e-05	0	5.91917e-06	0	1.65523e-05	8.37892e-06	0
CNOT3	3.07907e-05	1.49511e-05	2.58313e-05	3.86195e-05	5.8012e-06	0	8.19779e-06	2.16522e-05	0	0	2.23972e-05	5.47345e-06	6.2854e-06	2.5771e-05	2.31518e-05	1.75112e-05	2.87116e-06	9.73448e-06	5.35931e-05	5.64062e-05	0	3.13065e-05	2.582e-05	5.0751e-05	3.53107e-05	1.18617e-05	0	5.0751e-05	2.23972e-05	3.53107e-05
PTPN4	9.13852e-06	1.46287e-05	6.82648e-06	1.22599e-05	4.62655e-06	2.73635e-05	1.81133e-05	0	7.04528e-05	0	1.91919e-05	0	2.4481e-06	5.347e-06	1.1741e-06	1.28566e-05	8.64997e-06	0	9.44641e-05	6.68762e-06	1.57011e-05	7.06179e-06	0	3.34773e-06	0	1.89599e-05	0	3.34773e-06	1.91919e-05	0
DDX18	8.03722e-05	9.27862e-05	8.6678e-05	8.03251e-05	7.87859e-05	3.7951e-05	5.50045e-05	7.08204e-05	0.000124357	0.000150548	0.000206439	9.30045e-05	0.00010084	0.000158027	7.56045e-05	7.50197e-05	4.13944e-05	8.58281e-05	7.657e-05	6.33285e-05	5.1893e-05	0.0001406	5.51249e-05	0.000179855	6.90248e-05	9.07513e-05	0.000150548	0.000179855	0.000206439	6.90248e-05
KHSRP	7.25628e-05	6.38552e-05	6.60282e-05	7.25826e-05	2.4926e-05	7.4771e-05	6.42649e-05	1.45892e-05	6.41893e-05	8.02949e-05	0.000158241	9.14245e-05	5.9839e-05	7.2488e-05	6.56708e-05	6.87901e-05	1.35678e-05	6.39738e-05	5.67838e-05	4.48585e-05	7.71824e-05	1.84321e-06	1.44038e-05	3.64482e-05	0.000102956	5.78636e-05	8.02949e-05	3.64482e-05	0.000158241	0.000102956
GNA11	4.72749e-06	4.81729e-05	3.65168e-05	5.17917e-06	8.8539e-06	0	5.01492e-05	1.93392e-05	0	8.05822e-05	2.00186e-06	1.51602e-05	2.19844e-05	7.83075e-05	1.30509e-05	9.52456e-05	1.73197e-05	8.31013e-06	0	9.85036e-05	6.24846e-05	9.7951e-05	3.04873e-05	0	1.43184e-05	3.87874e-05	8.05822e-05	0	2.00186e-06	1.43184e-05
EDEM2	3.69533e-05	1.1652e-05	9.86534e-06	3.58141e-05	1.95609e-05	4.28326e-05	4.13445e-06	3.50929e-05	7.56951e-05	1.61831e-05	0	9.57854e-06	1.7352e-05	1.25853e-05	1.64915e-05	7.58154e-06	8.16439e-06	1.35879e-05	9.1654e-06	1.4553e-05	0	0	4.50362e-05	0	0	6.58072e-06	1.61831e-05	0	0	0
TPX2	2.4653e-06	5.28658e-06	0	4.97375e-06	0	0	0	1.31918e-06	0	1.51458e-05	0.000505863	0	1.9416e-06	0	0	0	1.87275e-07	0	6.70979e-06	0	0	0	2.81608e-05	0.000158908	7.573e-06	1.85748e-06	1.51458e-05	0.000158908	0.000505863	7.573e-06
PDRG1	5.49343e-06	3.67854e-05	6.8222e-06	1.6681e-05	0	0	1.32522e-05	0	1.06005e-05	3.55379e-05	1.48422e-05	1.2729e-05	1.48602e-05	1.68746e-05	8.22303e-06	1.37691e-05	3.70901e-06	1.31958e-05	3.18662e-05	1.53183e-05	7.81677e-06	3.80526e-05	0	0	4.55097e-05	1.01799e-05	3.55379e-05	0	1.48422e-05	4.55097e-05
EPB41L1	1.47499e-05	5.28704e-05	5.89005e-05	2.93866e-06	0	0	3.59691e-05	4.919e-05	1.96531e-05	0.000241025	1.82502e-05	0	1.75774e-06	1.67669e-05	4.35783e-06	2.00723e-05	5.6753e-06	4.65463e-06	3.96718e-06	1.87195e-05	3.7148e-05	0.000136061	5.72344e-06	0	0	0.000118403	0.000241025	0	1.82502e-05	0
DOCK9	2.25366e-06	1.72232e-05	3.02451e-06	0	0	1.12177e-05	0.000169991	0	7.86275e-06	4.80299e-05	0	0	7.31133e-06	0.000154772	3.65262e-06	2.34274e-05	6.931e-06	0	2.9371e-06	0.000217081	0	0	1.07648e-05	0	0	1.86972e-05	4.80299e-05	0	0	0
ANKRD10	7.44688e-05	9.30701e-05	0.0001532	9.46374e-05	4.315e-05	0.000149325	0.000101996	0.000139699	6.89697e-05	0.00017523	0.00017401	1.30368e-05	3.1045e-05	5.96924e-05	5.92461e-05	7.40516e-05	2.6429e-05	8.06318e-05	6.48024e-05	3.56099e-05	3.118e-05	3.66219e-05	7.10615e-05	3.34773e-06	3.29121e-05	4.35594e-05	0.00017523	3.34773e-06	0.00017401	3.29121e-05
TGDS	3.91567e-06	2.00204e-05	2.1324e-05	3.97456e-05	9.61871e-06	0	6.12418e-05	2.40606e-06	1.09993e-05	0	9.7369e-06	1.0743e-05	4.30498e-06	1.58774e-05	8.47062e-06	1.2327e-05	8.64634e-06	0	1.31392e-05	3.30727e-06	6.32877e-05	0	8.14143e-05	3.34773e-06	0	1.26545e-05	0	3.34773e-06	9.7369e-06	0
C3orf18	3.01513e-06	1.84068e-06	2.65367e-07	2.23678e-06	9.61871e-06	1.45449e-05	0	8.14094e-06	0	5.5452e-06	0	0	0	8.28699e-06	0	7.74574e-07	4.55e-07	0	1.13479e-05	0	0	6.77683e-06	0	0	0	1.57911e-06	5.5452e-06	0	0	0
COQ9	6.46847e-06	6.19412e-05	3.0696e-05	1.24139e-05	1.64535e-05	1.81812e-05	0	1.0062e-05	0	7.43935e-05	5.93151e-05	2.17137e-05	1.45998e-05	1.15916e-05	1.04946e-05	9.32354e-06	3.60273e-05	2.82512e-05	1.09689e-05	2.5108e-05	0	1.31266e-05	2.41754e-05	6.87994e-06	0	3.76529e-05	7.43935e-05	6.87994e-06	5.93151e-05	0
KIF9	2.40534e-06	1.50832e-05	2.13698e-05	0	7.88748e-06	0	2.33603e-05	4.97615e-06	1.04802e-05	0	1.25132e-05	0	0	2.76198e-05	3.67934e-06	1.67887e-05	1.98028e-06	0	6.77241e-06	5.19033e-05	0	0	0	0	0	4.37648e-05	0	0	1.25132e-05	0
CRLS1	2.66312e-05	6.78731e-05	3.46571e-05	2.13437e-05	7.24768e-05	1.34631e-05	2.90699e-05	2.09123e-05	7.65603e-05	5.31144e-06	2.41561e-05	2.87825e-05	1.58215e-05	4.78172e-05	5.75817e-05	1.76035e-05	9.69613e-05	3.41638e-05	4.36353e-06	4.09059e-05	2.09328e-05	1.76713e-05	5.37522e-05	4.70521e-05	0	8.84451e-05	5.31144e-06	4.70521e-05	2.41561e-05	0
PPP1R13B	9.95684e-06	1.39554e-05	3.37514e-06	0	0	3.24739e-05	3.50348e-05	0	0	0	1.14699e-05	0	1.40824e-06	2.17581e-05	9.79159e-06	1.52506e-05	7.37292e-07	0	8.70077e-06	7.24197e-06	0	2.65825e-06	4.61723e-06	0	0	1.76879e-05	0	0	1.14699e-05	0
ATRN	2.41287e-05	2.09428e-05	6.45233e-06	1.51132e-05	3.43414e-06	6.64849e-06	2.85221e-05	4.00229e-06	0	1.90491e-05	1.14249e-05	2.02109e-05	1.22841e-05	1.57401e-05	1.5875e-05	2.72432e-05	2.49615e-05	4.01816e-06	0	3.29126e-05	5.98146e-05	0	2.21695e-05	0	0	1.87969e-05	1.90491e-05	0	1.14249e-05	0
SMOX	1.6187e-05	1.42617e-05	8.14202e-06	1.20391e-05	0	0	6.64429e-05	8.17012e-06	5.67212e-06	1.65235e-05	2.1629e-05	0	4.41042e-06	7.59372e-06	1.16449e-05	1.57849e-05	2.14615e-06	0	0	0	0	0	1.7499e-05	1.52835e-05	0	2.47713e-05	1.65235e-05	1.52835e-05	2.1629e-05	0
SIGLEC1	4.43385e-05	0	8.94114e-06	3.43381e-06	6.18078e-06	0	0	0	0	0	0	0.000128065	0.000317634	5.9473e-06	2.28754e-05	0	8.64639e-07	1.97337e-05	0	0	4.4607e-06	0	0	0	0	0	0	0	0	0
NSFL1C	9.01951e-05	5.25858e-05	3.49268e-05	5.60764e-05	4.73033e-05	2.84361e-05	2.51752e-05	3.02245e-05	7.28352e-05	4.99061e-05	1.14112e-05	6.66172e-05	5.33187e-05	7.18728e-05	3.10001e-05	7.8521e-05	3.59758e-05	0.000111562	3.57147e-05	0.000103499	5.35416e-05	7.94525e-05	5.52993e-05	3.72206e-05	8.4694e-05	6.21239e-05	4.99061e-05	3.72206e-05	1.14112e-05	8.4694e-05
C20orf194	2.66594e-05	1.25758e-05	9.89194e-06	4.10806e-05	0	3.28085e-05	0.000108263	3.95976e-05	0	5.4547e-06	1.6986e-05	2.68349e-05	3.40646e-05	4.38275e-05	2.85594e-05	4.80383e-05	1.02948e-05	3.96717e-05	0	4.6202e-05	8.68255e-05	5.64632e-05	4.78675e-06	5.98122e-05	1.54493e-05	2.14153e-05	5.4547e-06	5.98122e-05	1.6986e-05	1.54493e-05
EBF4	0	6.47938e-06	3.00961e-06	0	0	0	3.92261e-05	4.02413e-06	0	0	0	0	0	3.09652e-05	0	8.68522e-06	3.73935e-06	0	0	6.88193e-06	1.41453e-05	5.83247e-05	0	0	0	1.65942e-05	0	0	0	0
MAVS	4.03953e-05	7.28479e-05	3.02045e-05	3.75127e-05	2.79321e-05	4.11015e-05	9.2914e-05	1.83905e-05	2.9685e-05	2.51349e-05	2.70258e-05	5.1078e-05	6.64094e-05	4.30373e-05	1.69864e-05	7.5682e-05	2.09481e-05	5.32023e-05	2.90576e-05	6.29057e-05	2.14641e-05	1.76377e-05	3.16668e-05	3.47222e-05	4.67639e-05	0.000127445	2.51349e-05	3.47222e-05	2.70258e-05	4.67639e-05
LZTS3	0	1.03325e-05	1.69528e-05	1.08036e-06	0	0	0	5.75095e-06	3.23986e-06	0	0	0	0	2.01654e-06	0	1.93267e-06	1.11864e-05	0	0	0	7.85978e-05	0	0	0	0	1.9094e-05	0	0	0	0
F11	0	1.00092e-06	0	0	0	6.88478e-06	0	0	0	0	0	0	0	0	0	0	5.88609e-05	0	6.43517e-06	0	1.26473e-05	0	0	0	0	6.69869e-07	0	0	0	0
XRN2	6.81567e-05	0.000104261	0.000118012	9.14748e-05	0.0001484	5.862e-05	8.03416e-05	8.63312e-05	5.24149e-05	0.000116843	9.89213e-05	0.000115906	7.65737e-05	0.000118282	9.03539e-05	5.15067e-05	3.1524e-05	9.95225e-05	3.73866e-05	0.000132955	7.40449e-05	4.89676e-05	5.51399e-05	0.000149154	8.99499e-05	0.000105707	0.000116843	0.000149154	9.89213e-05	8.99499e-05
KIZ	1.00844e-05	1.59507e-05	2.23444e-05	6.04094e-07	7.57978e-06	0	3.91331e-06	3.57892e-05	4.05516e-05	0	0	2.38319e-05	1.01049e-05	1.66992e-05	0	2.38155e-06	4.99077e-06	9.5648e-06	3.6099e-05	1.61417e-05	0	9.88917e-06	1.7942e-05	2.64866e-05	4.4611e-05	1.53918e-05	0	2.64866e-05	0	4.4611e-05
DYNLL1	0.000224354	0.000301704	0.000563311	0.000211432	0.000186116	0.000465579	0.000583229	0.000417966	0.000336111	0.000680588	0.00023963	0.000196358	0.000207846	0.00039275	0.000221157	0.000384231	0.000122144	0.000275918	0.000178606	0.000462271	0.000324008	0.000563202	0.000259105	0.000248188	0.000262476	0.000392352	0.000680588	0.000248188	0.00023963	0.000262476
TESC	7.98186e-06	0.000153159	1.62411e-05	2.03156e-05	4.72749e-05	0.000127229	4.87852e-05	0	0	9.44029e-05	2.54756e-05	2.65375e-05	1.76536e-06	1.44344e-05	7.2015e-06	0	1.05983e-05	8.24157e-05	4.24535e-05	7.93047e-06	0	5.43916e-05	0	4.624e-05	0	0.000204873	9.44029e-05	4.624e-05	2.54756e-05	0
SNX5	0.000117216	4.90443e-05	3.6466e-05	9.79473e-05	8.71253e-05	0.000133799	5.08649e-05	6.8093e-05	7.18745e-05	7.01227e-05	0.000154771	0.000120574	0.000249944	9.56872e-05	0.000133501	0.00029991	3.51317e-05	0.000153355	4.57626e-05	8.31681e-05	8.26361e-05	4.63408e-05	4.18263e-05	0.000147248	0.000180582	8.46327e-05	7.01227e-05	0.000147248	0.000154771	0.000180582
RPL6	0.000792624	0.0012237	0.00107987	0.00117561	0.00129291	0.00157636	0.000888532	0.00105851	0.00168809	0.000722169	0.000655504	0.00112454	0.000706232	0.00123061	0.00176941	0.000803987	0.000550009	0.00132736	0.00182684	0.00121794	0.00102009	0.00130163	0.00157539	0.00181464	0.00166346	0.00125689	0.000722169	0.00181464	0.000655504	0.00166346
MAPKAPK5	1.55392e-05	2.88335e-05	2.85724e-05	1.12211e-05	2.23434e-05	3.93849e-05	1.17915e-05	1.08457e-05	0	7.61372e-05	2.45168e-05	2.67742e-05	5.04641e-06	1.89322e-05	1.71906e-05	1.31373e-05	1.8099e-05	3.66737e-05	2.07497e-05	1.97469e-05	0	4.38679e-05	0	3.75534e-05	1.96356e-05	2.23886e-05	7.61372e-05	3.75534e-05	2.45168e-05	1.96356e-05
P2RX7	9.62233e-05	1.91105e-06	2.9519e-06	2.87388e-05	4.91988e-05	6.64849e-06	3.14218e-05	0	0	0	1.85074e-05	3.39291e-05	4.75427e-05	1.98956e-06	1.93212e-05	8.09014e-06	4.7761e-06	4.57855e-05	0	0	0	0	0	3.58423e-05	0	4.58027e-05	0	3.58423e-05	1.85074e-05	0
ESF1	5.19615e-05	7.23087e-05	4.37316e-05	2.55018e-05	0	2.11471e-05	2.65324e-05	3.52422e-05	3.47246e-05	2.81256e-05	1.85277e-05	2.20213e-05	4.40428e-05	7.81128e-05	6.33811e-05	7.53588e-05	1.22198e-05	1.19268e-05	6.70979e-05	4.32051e-05	4.3314e-05	8.44177e-05	1.09421e-05	0	2.07933e-05	7.15987e-05	2.81256e-05	0	1.85277e-05	2.07933e-05
RBBP9	4.49871e-06	1.44615e-05	7.21966e-06	2.48688e-06	0	0	8.4611e-06	7.05427e-06	0	4.05948e-05	4.64356e-06	5.29933e-06	3.44732e-06	1.09004e-05	3.16976e-07	9.56709e-06	1.32022e-05	0	4.08751e-06	4.99675e-06	5.99664e-06	0	0	0	0	9.71737e-06	4.05948e-05	0	4.64356e-06	0
ANAPC5	5.71098e-05	7.9796e-05	8.31068e-05	6.2493e-05	2.63087e-05	6.41079e-05	0.000142216	8.22901e-05	0.000121332	0.000137894	8.08985e-05	9.3283e-05	5.45167e-05	7.15872e-05	6.59125e-05	6.0972e-05	4.50619e-05	3.56777e-05	0.000113313	0.000174566	9.27296e-05	4.3139e-05	8.73736e-05	8.15066e-05	1.52976e-05	0.000119304	0.000137894	8.15066e-05	8.08985e-05	1.52976e-05
SLC23A2	1.71768e-05	1.03558e-05	2.27949e-05	2.32998e-05	0	0	1.31488e-05	3.28598e-05	1.11205e-05	0	9.19794e-06	8.47134e-06	3.71646e-05	2.59751e-05	2.00887e-05	8.12784e-05	1.77196e-05	5.96338e-06	4.00722e-05	1.00567e-05	1.02108e-05	0	0	9.43218e-06	0	2.11876e-05	0	9.43218e-06	9.19794e-06	0
SLC8B1	4.73833e-05	8.42811e-06	2.25626e-05	1.28375e-05	1.91179e-05	0	4.44146e-05	3.08791e-05	4.92533e-05	3.14723e-05	1.62283e-05	2.09931e-05	3.73365e-05	8.74032e-06	3.2587e-05	1.12367e-05	1.35527e-05	5.10671e-05	1.38125e-05	1.98338e-05	1.26791e-05	5.27292e-05	0	4.98256e-05	0.000115159	2.89682e-06	3.14723e-05	4.98256e-05	1.62283e-05	0.000115159
TMEM230	8.07185e-05	0.000112569	0.000188318	9.32288e-05	6.37337e-05	6.33468e-05	0.000139903	0.000158134	6.78755e-05	0.00012199	0.000174665	8.14898e-05	3.95377e-05	6.2227e-05	0.000128747	0.000144593	9.82705e-05	9.96725e-05	7.71757e-05	9.38873e-05	0.000179534	4.65246e-05	0.000178316	4.56602e-05	7.57406e-05	7.56601e-05	0.00012199	4.56602e-05	0.000174665	7.57406e-05
KDM2B	2.05659e-05	8.40135e-06	3.99665e-06	2.26087e-05	1.68523e-05	3.67951e-05	1.11148e-05	3.71424e-05	4.04236e-05	0	1.79966e-05	3.25501e-05	1.818e-05	6.42893e-06	2.70092e-05	9.07934e-07	4.52387e-06	3.70602e-05	1.20331e-05	0	5.7501e-06	7.49299e-06	0	5.95966e-05	3.95101e-05	1.84917e-06	0	5.95966e-05	1.79966e-05	3.95101e-05
OAS1	8.72282e-05	3.00399e-05	3.5615e-05	1.53127e-05	3.65684e-05	3.54185e-05	3.52014e-06	4.59213e-05	4.30035e-05	6.86724e-05	0.000121232	8.26798e-05	6.2345e-05	2.71062e-05	3.4512e-05	7.4461e-05	7.90775e-06	3.33126e-05	1.37521e-05	6.27627e-05	1.0012e-05	1.21247e-05	0.000100829	1.33909e-05	0	2.67417e-06	6.86724e-05	1.33909e-05	0.000121232	0
GCN1	2.1252e-05	3.41419e-05	3.26684e-05	1.1804e-05	9.97894e-06	6.02939e-05	2.48735e-05	3.15212e-05	0.000118986	3.331e-05	1.52152e-05	4.92114e-05	7.41495e-06	2.79656e-05	4.7894e-05	3.95955e-05	1.26735e-05	1.70282e-05	2.91477e-05	1.51792e-05	0.000105231	2.73279e-05	4.64837e-05	0	1.11349e-05	2.53588e-05	3.331e-05	0	1.52152e-05	1.11349e-05
RPLP0	0.00111895	0.00140768	0.00143159	0.00140209	0.00135513	0.00183352	0.000846661	0.0014446	0.00297854	0.00106607	0.00208253	0.00114506	0.000602425	0.000901208	0.00175525	0.000421751	0.000649575	0.000995403	0.00177152	0.000954785	0.00104928	0.000751371	0.00272517	0.00238225	0.00185443	0.00123347	0.00106607	0.00238225	0.00208253	0.00185443
PXN	5.39271e-05	4.94906e-05	3.56977e-05	1.15913e-05	2.13248e-05	3.94521e-06	0.000138536	1.78083e-05	2.71577e-05	0	0	3.00012e-05	4.29241e-05	0.000112928	1.76071e-05	0.000143369	6.79104e-06	5.06404e-05	0.000116517	7.44207e-05	3.35409e-05	0	1.38351e-05	1.71361e-05	9.65848e-06	1.5287e-05	0	1.71361e-05	0	9.65848e-06
[truncated: 13,871 more rows]
