# Supplementary material for: A single cell atlas of the human liver tumor microenvironment
Source: Mol Syst Biol. 2020 Dec 17;16(12):e9682. doi: 10.15252/msb.20209682 (PMC7746227; doi:10.15252/msb.20209682)
Supplement: Supplementary file 5 — Dataset EV4 [file MSB-16-e9682-s005.xlsx]

## Sheet: Captions
Datasets EV4 – Pericytes-LVECt interaction
NicheNet analysis of ligand-receptor interaction potential between pericytes and tumor liver vascular endothelial cells (LVECt). Bona-fide interactions between ligands expressed by pericytes and receptors expressed by the malignant LVECt cluster (‘pericytes_to_LVECt’ sheet). Bona-fide interactions of ligands expressed by tumor LVECt and receptors expressed by the pericytes (‘LVECt_to_pericytes’ s…

## Sheet: LVECt_to_pericytes
Datasets EV4 - LVECt-pericytes NichNet interactions results (Bona-fide).
		receptors
		SDC2	ITGB1	ITGAV	ITGB5	RPSA	PDGFRB	NOTCH3	MYLK	ITGA1	ESAM	AXL	CD99
ligands	COL4A1	0	0.124823	0	0	0	0	0	0	0.151129	0	0	0
	LAMB1	0	0.124823	0	0	0	0	0	0	0	0	0	0
	COL18A1	0	0.0885726	0	0	0	0	0	0	0	0	0	0
	JAM2	0	0.177918	0	0	0	0	0	0	0	0	0	0
	VWF	0	0	0.261532	0	0	0	0	0	0	0	0	0
	FN1	0.0222542	0.433977	0.114301	0	0	0	0	0	0	0	0	0
	SPP1	0	0.0923475	0.141327	0.210629	0	0	0	0	0	0	0	0
	JAG1	0	0	0	0	0	0	0.447642	0	0	0	0	0
	JAG2	0	0	0	0	0	0	0.447642	0	0	0	0	0
	CALM1	0	0	0	0	0	0	0	0.359635	0	0	0	0
	CALM3	0	0	0	0	0	0	0	0.0458417	0	0	0	0
	PDGFB	0	0	0	0	0	0.731186	0	0	0	0	0	0
	LAMB2	0	0	0	0	0.0942609	0	0	0	0	0	0	0
	GAS6	0	0	0	0	0	0	0	0	0	0	1.041	0
	CD99	0	0	0	0	0	0	0	0	0	0	0	0.0393199
	ESAM	0	0	0	0	0	0	0	0	0	0.104748	0	0
	*values are prior interaction potential

## Sheet: pericytes_to_LVECt
Datasets EV4 - pericytes-LVECt NichNet interactions results (Bona-fide).
		receptors
		DAG1	ITGB4	ITGA1	ITGA2	ITGA3	ITGA6	ITGAV	ITGB1	TGFBR3	ACVRL1	TGFBR2	ROBO1	ROBO4	FLT1	NRP1	ITGA5	ITGA8	TNFRSF25	TEK	SCARF1	RPSA	NOTCH1	MYLK	MET	LDLR	FGFR1	ESAM	CD47	CD99
ligands	FN1	0	0	0	0.215955	0.132438	0	0.114301	0.433977	0	0	0	0	0	0	0	0.476878	0.175693	0	0	0	0	0	0	0	0	0	0	0	0
	COL1A1	0	0	0.146469	0.122189	0.173492	0	0.240972	0.501195	0	0	0	0	0	0	0	0	0	0	0	0	0	0	0	0	0	0	0	0	0
	LAMC3	0.276113	0.15499	0.146469	0.129456	0.173492	0.165267	0.149732	0.226691	0	0	0	0	0	0	0	0	0	0	0	0	0	0	0	0	0	0	0	0	0
	IBSP	0	0	0	0	0	0	0.24177	0	0	0	0	0	0	0	0	0	0	0	0	0	0	0	0	0	0	0	0	0	0
	SPP1	0	0	0	0	0	0	0.141327	0.0923475	0	0	0	0	0	0	0	0	0	0	0	0	0	0	0	0	0	0	0	0	0
	COL4A1	0	0	0.151129	0	0	0	0	0.124823	0	0	0	0	0	0	0	0	0	0	0	0	0	0	0	0	0	0	0	0	0
	ADAM9	0	0	0	0	0	0.0298307	0.0270267	0.096089	0	0	0	0	0	0	0	0	0	0	0	0	0	0	0	0	0	0	0	0	0
	LAMB1	0	0	0	0	0	0.232857	0	0.124823	0	0	0	0	0	0	0	0	0	0	0	0	0	0	0	0	0	0	0	0	0
	THBS1	0	0	0	0	0	0	0	0	0	0	0	0	0	0	0	0	0	0	0	0	0	0	0	0	0	0	0	0.0340052	0
	THBS2	0	0	0	0	0	0	0	0	0	0	0	0	0	0	0	0	0	0	0	0	0	0	0	0	0	0	0	0.24224	0
	TGFB1	0	0	0	0	0	0	0	0	0.0488741	0.587699	0.76659	0	0	0	0	0	0	0	0	0	0	0	0	0	0	0	0	0	0
	TGFB3	0	0	0	0	0	0	0	0	0.0488741	0.0358472	0.556737	0	0	0	0	0	0	0	0	0	0	0	0	0	0	0	0	0	0
	CALM1	0	0	0	0	0	0	0	0	0	0	0	0	0	0	0	0	0	0	0	0	0	0	0.359635	0	0	0	0	0	0
	CALM3	0	0	0	0	0	0	0	0	0	0	0	0	0	0	0	0	0	0	0	0	0	0	0.0458417	0	0	0	0	0	0
	VEGFB	0	0	0	0	0	0	0	0	0	0	0	0	0	0.726802	0.0327666	0	0	0	0	0	0	0	0	0	0	0	0	0	0
	TNFSF12	0	0	0	0	0	0	0	0	0	0	0	0	0	0	0	0	0	0.0475843	0	0	0	0	0	0	0	0	0	0	0
	SLIT2	0	0	0	0	0	0	0	0	0	0	0	0.795234	1.53348	0	0	0	0	0	0	0	0	0	0	0	0	0	0	0	0
	SEMA5A	0	0	0	0	0	0	0	0	0	0	0	0	0	0	0	0	0	0	0	0	0	0	0	0.0214884	0	0	0	0	0
	JAG1	0	0	0	0	0	0	0	0	0	0	0	0	0	0	0	0	0	0	0	0	0	0.504297	0	0	0	0	0	0	0
	FGF1	0	0	0	0	0	0	0	0	0	0	0	0	0	0	0	0	0	0	0	0	0	0	0	0	0	0.682508	0	0	0
	ESAM	0	0	0	0	0	0	0	0	0	0	0	0	0	0	0	0	0	0	0	0	0	0	0	0	0	0	0.104748	0	0
	CD99	0	0	0	0	0	0	0	0	0	0	0	0	0	0	0	0	0	0	0	0	0	0	0	0	0	0	0	0	0.0393199
	CALR	0	0	0	0	0	0	0	0	0	0	0	0	0	0	0	0	0	0	0	0.782053	0	0	0	0	0	0	0	0	0
	APOE	0	0	0	0	0	0	0	0	0	0	0	0	0	0	0	0	0	0	0	0	0	0	0	0	0.627021	0	0	0	0
	AGRN	0.388241	0	0	0	0	0	0	0	0	0	0	0	0	0	0	0	0	0	0	0	0	0	0	0	0	0	0	0	0
	ANGPT2	0	0	0	0	0	0	0	0	0	0	0	0	0	0	0	0	0	0	0.994355	0	0	0	0	0	0	0	0	0	0
	COL18A1	0	0	0	0	0	0	0	0.0885726	0	0	0	0	0	0	0	0.0277832	0	0	0	0	0	0	0	0	0	0	0	0	0
	CYR61	0	0	0	0	0	0	0	0	0	0	0	0	0	0	0	0.0277832	0	0	0	0	0	0	0	0	0	0	0	0	0
	LAMA2	0	0	0	0	0	0	0	0.124823	0	0	0	0	0	0	0	0	0	0	0	0	0.0161366	0	0	0	0	0	0	0	0
	LAMB2	0	0	0	0	0	0	0	0	0	0	0	0	0	0	0	0	0	0	0	0	0.0942609	0	0	0	0	0	0	0	0
	*values are prior interaction potential
