# Supplementary material for: A single cell atlas of the human liver tumor microenvironment
Source: Mol Syst Biol. 2020 Dec 17;16(12):e9682. doi: 10.15252/msb.20209682 (PMC7746227; doi:10.15252/msb.20209682)
Supplement: Supplementary file 6 — Dataset EV5 [file MSB-16-e9682-s006.xlsx]

## Sheet: Captions
Datasets EV5 - Ligand-receptor interaction
List of recurring significant ligand-receptor interactions. ‘Mean_expression’ is computed over all cells from the respective cluster for the ligand or receptor. ‘Fold_change’ is computed as the ratio of the ‘Mean_expression’ the two compared clusters. ‘patient’ columns includes the patient number as detailed in Appendix Fig S1. ‘carcinoma_stroma_interactions’ sheet contains all interactions betwe…

## Sheet: carcinoma_stroma_interactions
Datasets EV5 - Interactions between carcinoma cells and tumor stromal cells per pateint
ligand	receptor	ligand_cluster	receptor_cluster	interaction_zscore	ligand_zscore	receptor_zscore	ligand_Mean_expression	receptor_Mean_expression	patient
CALCB	RAMP1	Carcinoma	CAFs	4.01826	2.83844	2.84424	3.90292e-05	8.79381e-05	p1
FGF7	FGFR4	CAFs	Carcinoma	3.86792	2.84427	2.62125	9.36088e-05	6.18101e-05	p1
FGF7	FGFR3	CAFs	Carcinoma	3.74223	2.84427	2.43197	9.36088e-05	8.81322e-05	p1
CCL26	CCR1	Carcinoma	SAMs	3.65386	2.83342	2.30705	3.60473e-05	0.000196695	p1
COL1A1	TMPRSS6	CAFs	Carcinoma	3.64347	2.69678	2.44995	0.0124663	3.90397e-05	p1
F10	F3	Carcinoma	CAFs	3.56729	2.22514	2.78824	4.67972e-05	0.000113739	p1
PDGFD	PDGFRB	Carcinoma	CAFs	3.54056	2.11218	2.84152	5.26639e-05	0.000227835	p1
CALCB	CALCRL	Carcinoma	LVECt	3.50782	2.83844	2.06109	3.90292e-05	0.000504215	p1
FGF7	FGFR2	CAFs	Carcinoma	3.48916	2.84427	2.02099	9.36088e-05	0.000133732	p1
COL1A1	DDR1	CAFs	Carcinoma	3.48557	2.69678	2.20829	0.0124663	0.000108206	p1
FN1	TMPRSS6	CAFs	Carcinoma	3.477	2.46724	2.44995	0.00303675	3.90397e-05	p1
COL5A2	DDR1	CAFs	Carcinoma	3.47554	2.68381	2.20829	0.000652393	0.000108206	p1
FGA	CDH5	Carcinoma	LVECt	3.46969	2.50926	2.39632	0.000234631	0.000159258	p1
WNT7B	FZD1	Carcinoma	CAFs	3.45976	2.66913	2.20128	3.51533e-05	6.8631e-05	p1
HP	ASGR2	CAFs	Carcinoma	3.45359	2.18697	2.67291	0.000245219	5.08628e-05	p1
COL3A1	DDR1	CAFs	Carcinoma	3.45082	2.65172	2.20829	0.0084516	0.000108206	p1
MDK	TSPAN1	CAFs	Carcinoma	3.41808	2.0545	2.73172	9.14563e-05	4.14189e-05	p1
CTHRC1	FZD5	CAFs	Carcinoma	3.40818	2.77439	1.9795	0.000448592	7.64294e-05	p1
INHBE	ENG	Carcinoma	LVECt	3.36247	2.78137	1.88951	3.08818e-05	0.00069552	p1
FGA	ITGA5	Carcinoma	LVECt	3.35122	2.50926	2.22133	0.000234631	0.000247146	p1
SEMA6D	KDR	Carcinoma	LVECt	3.34695	2.0344	2.65769	3.38041e-05	0.000382799	p1
SPP1	ITGA5	Carcinoma	LVECt	3.31668	2.46293	2.22133	0.0113371	0.000247146	p1
QDPR	DYSF	Carcinoma	LVECt	3.31374	1.79921	2.78275	5.53409e-05	0.000126815	p1
PDGFC	PDGFRB	Carcinoma	CAFs	3.29883	1.67571	2.84152	0.000118689	0.000227835	p1
EREG	ERBB3	cDC2	Carcinoma	3.2971	2.40916	2.25096	0.00027849	0.000199755	p1
CDH1	CDH2	Carcinoma	CAFs	3.28284	1.90521	2.67344	0.00024236	6.80741e-05	p1
SLIT2	GPC1	CAFs	Carcinoma	3.27926	2.83285	1.65183	9.18103e-05	5.15683e-05	p1
NID1	PTPRF	LVECt	Carcinoma	3.23228	2.23422	2.33578	0.000292461	0.000204597	p1
LAMC3	ITGB4	CAFs	Carcinoma	3.22858	2.84523	1.52591	7.72492e-05	6.27513e-05	p1
EFNA1	EPHA3	Carcinoma	CAFs	3.22731	1.52338	2.84515	0.000147021	7.37264e-05	p1
THBS2	CD47	CAFs	Carcinoma	3.22394	2.75787	1.66972	0.000723034	0.000156106	p1
CXCL10	SDC4	SAMs	Carcinoma	3.21083	2.26109	2.27967	0.000199646	0.000303373	p1
AMH	ACVR1	Carcinoma	CAFs	3.20111	2.79385	1.56254	3.13162e-05	5.96248e-05	p1
LAMC3	ITGA2	CAFs	Carcinoma	3.19768	2.84523	1.4594	7.72492e-05	4.83145e-05	p1
INHBE	ACVR1	Carcinoma	CAFs	3.19022	2.78137	1.56254	3.08818e-05	5.96248e-05	p1
SLIT2	SDC1	CAFs	Carcinoma	3.18432	2.83285	1.45426	9.18103e-05	0.000284513	p1
PDGFC	FLT4	Carcinoma	LVECt	3.18409	1.67571	2.70748	0.000118689	0.000190579	p1
CDH1	PTPRM	Carcinoma	LVECt	3.17973	1.90521	2.54576	0.00024236	0.000244238	p1
INHBA	ACVR1B	CAFs	Carcinoma	3.17585	2.81857	1.46346	0.000334954	4.2693e-05	p1
LAMA2	ITGB4	CAFs	Carcinoma	3.16164	2.76904	1.52591	0.00013773	6.27513e-05	p1
CXCL12	SDC4	CAFs	Carcinoma	3.15972	2.18791	2.27967	0.000572903	0.000303373	p1
DCN	EGFR	CAFs	Carcinoma	3.15545	2.72042	1.5988	0.00246009	8.05926e-05	p1
C4A	C3AR1	Carcinoma	SAMs	3.1521	2.56893	1.82656	5.69267e-05	0.000196208	p1
PDGFC	KDR	Carcinoma	LVECt	3.14186	1.67571	2.65769	0.000118689	0.000382799	p1
INHBA	ACVR1	CAFs	Carcinoma	3.14089	2.81857	1.38596	0.000334954	5.64039e-05	p1
PDGFC	FLT1	Carcinoma	LVECt	3.13964	1.67571	2.65506	0.000118689	0.000904016	p1
SEMA5A	MET	CAFs	Carcinoma	3.13572	2.74807	1.51024	7.21333e-05	9.16943e-05	p1
FGG	ITGA5	Carcinoma	LVECt	3.13534	2.2127	2.22133	0.000821861	0.000247146	p1
EFEMP1	EGFR	CAFs	Carcinoma	3.13157	2.69268	1.5988	0.000328932	8.05926e-05	p1
LAMA2	ITGA2	CAFs	Carcinoma	3.13008	2.76904	1.4594	0.00013773	4.83145e-05	p1
INHBA	ACVR2A	CAFs	Carcinoma	3.1253	2.81857	1.35025	0.000334954	4.15833e-05	p1
COL1A2	ITGA2	CAFs	Carcinoma	3.12209	2.76	1.4594	0.00737006	4.83145e-05	p1
ITIH2	FCER1A	Carcinoma	TM1	3.11891	2.36738	2.03054	0.000495486	0.000298956	p1
DCN	MET	CAFs	Carcinoma	3.11152	2.72042	1.51024	0.00246009	9.16943e-05	p1
COL4A4	CD47	CAFs	Carcinoma	3.10981	2.62354	1.66972	4.56079e-05	0.000156106	p1
EREG	ERBB2	cDC2	Carcinoma	3.10007	2.40916	1.95099	0.00027849	7.5173e-05	p1
INHBA	BAMBI	CAFs	Carcinoma	3.09765	2.81857	1.28496	0.000334954	6.67489e-05	p1
COL8A1	ITGA2	CAFs	Carcinoma	3.08199	2.71456	1.4594	0.000277927	4.83145e-05	p1
IL1B	IL1RAP	cDC2	Carcinoma	3.07914	2.14147	2.21252	0.000777883	9.65913e-05	p1
COL6A1	ITGA2	CAFs	Carcinoma	3.07607	2.70784	1.4594	0.000467617	4.83145e-05	p1
HSP90B1	ERBB2	B cells	Carcinoma	3.07557	2.37755	1.95099	0.00161709	7.5173e-05	p1
LPL	SDC1	SAMs	Carcinoma	3.07479	2.70915	1.45426	9.75614e-05	0.000284513	p1
FGA	ITGB1	Carcinoma	CAFs	3.07194	2.50926	1.77212	0.000234631	0.000446451	p1
MDK	SDC4	CAFs	Carcinoma	3.06885	2.0545	2.27967	9.14563e-05	0.000303373	p1
LAMC3	ITGB1	CAFs	Carcinoma	3.06877	2.84523	1.14979	7.72492e-05	0.00030221	p1
COL1A1	ITGA2	CAFs	Carcinoma	3.06635	2.69678	1.4594	0.0124663	4.83145e-05	p1
TGFB3	TGFBR1	CAFs	Carcinoma	3.05746	2.82267	1.17498	0.000126999	6.65702e-05	p1
FGB	ITGA5	Carcinoma	LVECt	3.05524	2.09766	2.22133	0.00011683	0.000247146	p1
COL5A1	ITGB1	CAFs	Carcinoma	3.04722	2.82197	1.14979	0.000924549	0.00030221	p1
CGN	TGFBR2	Carcinoma	LVECt	3.04666	2.52021	1.71192	8.9978e-05	0.000228436	p1
FGF7	FGFR1	CAFs	Carcinoma	3.04283	2.84427	1.08119	9.36088e-05	7.25746e-05	p1
SPP1	ITGB1	Carcinoma	CAFs	3.03421	2.46293	1.77212	0.0113371	0.000446451	p1
FGA	ITGAX	Carcinoma	cDC2	3.03004	2.50926	1.69847	0.000234631	0.000205535	p1
SPP1	ITGA9	Carcinoma	CAFs	3.02746	2.46293	1.76053	0.0113371	6.9982e-05	p1
COL3A1	ITGA2	CAFs	Carcinoma	3.02679	2.65172	1.4594	0.0084516	4.83145e-05	p1
FBLN1	ITGB1	CAFs	Carcinoma	3.02341	2.79625	1.14979	0.000247937	0.00030221	p1
WNT5A	FZD5	TM1	Carcinoma	3.02222	2.28372	1.9795	4.57813e-05	7.64294e-05	p1
FGA	PLAUR	Carcinoma	cDC2	3.01975	2.50926	1.68003	0.000234631	0.000514159	p1
LIF	LIFR	Carcinoma	CAFs	3.01926	2.05942	2.20789	5.61311e-05	9.46846e-05	p1
APOB	ITGAM	Carcinoma	TM1	3.01798	2.55112	1.61245	0.000259012	6.29722e-05	p1
SPP1	S1PR1	Carcinoma	LVECt	3.01722	2.46293	1.74287	0.0113371	0.000189296	p1
COL4A4	ITGA2	CAFs	Carcinoma	3.00213	2.62354	1.4594	4.56079e-05	4.83145e-05	p1
LAMA2	ITGB1	CAFs	Carcinoma	2.99827	2.76904	1.14979	0.00013773	0.00030221	p1
APOB	OLR1	Carcinoma	TM1	2.99187	2.55112	1.56304	0.000259012	0.000385319	p1
COL1A2	ITGB1	CAFs	Carcinoma	2.98992	2.76	1.14979	0.00737006	0.00030221	p1
CCL26	CCR1	Carcinoma	TM1	2.98965	2.83342	0.953808	3.60473e-05	8.03934e-05	p1
THBS2	ITGB1	CAFs	Carcinoma	2.98795	2.75787	1.14979	0.000723034	0.00030221	p1
SEMA6D	TREM2	Carcinoma	SAMs	2.98484	2.0344	2.18414	3.38041e-05	0.000225143	p1
FGA	ITGAM	Carcinoma	TM1	2.98268	2.50926	1.61245	0.000234631	6.29722e-05	p1
COL1A2	ITGAV	CAFs	Carcinoma	2.97427	2.76	1.10844	0.00737006	0.000124007	p1
EFNA4	EPHA3	Carcinoma	CAFs	2.9661	0.838376	2.84515	3.47856e-05	7.37264e-05	p1
SPP1	ITGA4	Carcinoma	TM1	2.96341	2.46293	1.64796	0.0113371	5.98475e-05	p1
SFRP1	FZD6	CAFs	Carcinoma	2.95713	2.82742	0.866202	8.93298e-05	3.93212e-05	p1
COL6A2	ITGA2	CAFs	Carcinoma	2.95026	2.56402	1.4594	0.000590427	4.83145e-05	p1
PDGFA	PDGFRB	Carcinoma	CAFs	2.94231	0.76351	2.84152	5.47732e-05	0.000227835	p1
COL6A1	ITGB1	CAFs	Carcinoma	2.94184	2.70784	1.14979	0.000467617	0.00030221	p1
INHBE	ENG	Carcinoma	CAFs	2.93749	2.78137	0.944898	3.08818e-05	0.000249316	p1
RTN4	NGFR	Carcinoma	CAFs	2.93296	1.0582	2.73541	0.000379779	0.000101777	p1
COL1A1	ITGB1	CAFs	Carcinoma	2.93167	2.69678	1.14979	0.0124663	0.00030221	p1
APP	NGFR	Carcinoma	CAFs	2.92942	1.04835	2.73541	0.000235159	0.000101777	p1
FN1	ITGB8	CAFs	Carcinoma	2.9243	2.46724	1.5698	0.00303675	5.35296e-05	p1
LTBP1	ITGB5	CAFs	Carcinoma	2.92076	2.39833	1.667	0.000130652	0.000216332	p1
COL5A2	ITGB1	CAFs	Carcinoma	2.91974	2.68381	1.14979	0.000652393	0.00030221	p1
CGN	TGFBR1	Carcinoma	SAMs	2.91816	2.52021	1.47112	8.9978e-05	7.37173e-05	p1
COL1A1	ITGAV	CAFs	Carcinoma	2.9157	2.69678	1.10844	0.0124663	0.000124007	p1
BMP2	ENG	Carcinoma	LVECt	2.91455	2.21909	1.88951	0.000110517	0.00069552	p1
JAG2	NOTCH2	LVECt	Carcinoma	2.9106	2.80682	0.770302	0.000202974	0.000112243	p1
TGM2	SDC4	LVECt	Carcinoma	2.90753	1.80468	2.27967	0.000309518	0.000303373	p1
FGA	ITGAV	Carcinoma	CAFs	2.90681	2.50926	1.46737	0.000234631	0.000146281	p1
CTHRC1	FZD6	CAFs	Carcinoma	2.90646	2.77439	0.866202	0.000448592	3.93212e-05	p1
CRP	OLR1	Carcinoma	TM1	2.89837	2.44078	1.56304	0.00103321	0.000385319	p1
THBS1	SDC4	cDC2	Carcinoma	2.89691	1.78752	2.27967	0.000589598	0.000303373	p1
EREG	EGFR	cDC2	Carcinoma	2.8914	2.40916	1.5988	0.00027849	8.05926e-05	p1
COL3A1	ITGB1	CAFs	Carcinoma	2.89026	2.65172	1.14979	0.0084516	0.00030221	p1
APOB	ITGAM	Carcinoma	SAMs	2.88858	2.55112	1.35489	0.000259012	5.74187e-05	p1
EFNA5	EPHA3	Carcinoma	CAFs	2.88185	0.458478	2.84515	3.09124e-05	7.37264e-05	p1
FGA	ITGAX	Carcinoma	SAMs	2.88157	2.50926	1.41671	0.000234631	0.000162065	p1
SPP1	ITGAV	Carcinoma	CAFs	2.86692	2.46293	1.46737	0.0113371	0.000146281	p1
FN1	ITGA2	CAFs	Carcinoma	2.86655	2.46724	1.4594	0.00303675	4.83145e-05	p1
PDAP1	PDGFRB	Carcinoma	CAFs	2.86616	0.374951	2.84152	9.67574e-05	0.000227835	p1
COL4A4	ITGB1	CAFs	Carcinoma	2.86443	2.62354	1.14979	4.56079e-05	0.00030221	p1
LAMC3	ITGA3	CAFs	Carcinoma	2.85905	2.84523	0.280832	7.72492e-05	3.31773e-05	p1
LTB	LTBR	T cells	Carcinoma	2.85334	2.76722	0.695699	0.000390714	7.54624e-05	p1
FGA	ITGAM	Carcinoma	SAMs	2.85168	2.50926	1.35489	0.000234631	5.74187e-05	p1
AMH	EGFR	Carcinoma	CAFs	2.84851	2.79385	0.555364	3.13162e-05	5.05631e-05	p1
COL4A4	ITGAV	CAFs	Carcinoma	2.84809	2.62354	1.10844	4.56079e-05	0.000124007	p1
TFPI	F3	Carcinoma	CAFs	2.84601	0.570494	2.78824	6.94936e-05	0.000113739	p1
FGA	PLAUR	Carcinoma	TM1	2.84586	2.50926	1.34259	0.000234631	0.000368629	p1
LAMC3	ITGA6	CAFs	Carcinoma	2.84575	2.84523	0.0547134	7.72492e-05	7.71798e-05	p1
TNFSF10	TNFRSF11B	Carcinoma	CAFs	2.84314	1.39532	2.4772	0.000187047	0.000125411	p1
VTN	KDR	Carcinoma	LVECt	2.84175	1.00612	2.65769	3.09814e-05	0.000382799	p1
APOB	ITGB2	Carcinoma	TM1	2.84137	2.55112	1.25107	0.000259012	0.000429762	p1
APOB	ITGB2	Carcinoma	cDC2	2.84079	2.55112	1.24977	0.000259012	0.000429078	p1
APOB	OLR1	Carcinoma	SAMs	2.84057	2.55112	1.24927	0.000259012	0.000277776	p1
APOB	ITGB2	Carcinoma	SAMs	2.83677	2.55112	1.24059	0.000259012	0.000424314	p1
FGG	ITGB1	Carcinoma	CAFs	2.83487	2.2127	1.77212	0.000821861	0.000446451	p1
ZG16B	TLR4	Carcinoma	SAMs	2.83468	2.16186	1.83352	5.4174e-05	6.69882e-05	p1
AREG	ERBB3	cDC2	Carcinoma	2.83374	1.72141	2.25096	0.0011486	0.000199755	p1
ARF1	INSR	Carcinoma	LVECt	2.82756	1.53358	2.37555	0.000234461	0.000459376	p1
EFNB2	EPHB6	LVECt	Carcinoma	2.82585	2.74655	0.664723	0.00024734	3.3551e-05	p1
WNT5A	LRP5	TM1	Carcinoma	2.81883	2.28372	1.6524	4.57813e-05	3.91917e-05	p1
AZGP1	ITGAV	Carcinoma	CAFs	2.81158	2.39829	1.46737	0.000126599	0.000146281	p1
COL6A2	ITGB1	CAFs	Carcinoma	2.81002	2.56402	1.14979	0.000590427	0.00030221	p1
LAMA5	ITGB4	LVECt	Carcinoma	2.80908	2.35851	1.52591	0.000140277	6.27513e-05	p1
APOB	OLR1	Carcinoma	cDC2	2.80765	2.55112	1.17247	0.000259012	0.000256395	p1
RARRES2	CMKLR1	Carcinoma	SAMs	2.80414	1.54194	2.34214	0.000206132	7.29031e-05	p1
FGA	ITGB2	Carcinoma	TM1	2.80385	2.50926	1.25107	0.000234631	0.000429762	p1
FGA	ITGB2	Carcinoma	cDC2	2.80327	2.50926	1.24977	0.000234631	0.000429078	p1
C4A	C3AR1	Carcinoma	TM1	2.79944	2.56893	1.11241	5.69267e-05	0.000113599	p1
FGA	ITGB2	Carcinoma	SAMs	2.79919	2.50926	1.24059	0.000234631	0.000424314	p1
PLAU	ITGB5	SAMs	Carcinoma	2.79813	2.24736	1.667	0.000133528	0.000216332	p1
SERPINA1	LRP1	Carcinoma	CAFs	2.79805	2.24355	1.67198	0.00429224	0.000264863	p1
LTBP3	ITGB5	CAFs	Carcinoma	2.79389	2.24208	1.667	9.5927e-05	0.000216332	p1
NPNT	ITGB1	Carcinoma	CAFs	2.7875	2.15169	1.77212	7.11796e-05	0.000446451	p1
IL16	KCNJ10	B cells	Carcinoma	2.78409	1.91844	2.01761	8.92601e-05	4.48109e-05	p1
LAMA2	ITGA3	CAFs	Carcinoma	2.78324	2.76904	0.280832	0.00013773	3.31773e-05	p1
INHBE	ENG	Carcinoma	TM1	2.7816	2.78137	0.0357545	3.08818e-05	9.28794e-05	p1
INHBE	ENG	Carcinoma	SAMs	2.78141	2.78137	0.0154413	3.08818e-05	9.08527e-05	p1
FGA	ITGAX	Carcinoma	TM1	2.77689	2.50926	1.18942	0.000234631	0.000133794	p1
AREG	ERBB3	TM1	Carcinoma	2.77609	1.62476	2.25096	0.00101797	0.000199755	p1
AGT	AGTR1	Carcinoma	CAFs	2.77382	2.26156	1.60606	0.000420558	4.92704e-05	p1
LAMA5	ITGA2	LVECt	Carcinoma	2.77352	2.35851	1.4594	0.000140277	4.83145e-05	p1
LAMA5	SDC1	LVECt	Carcinoma	2.77082	2.35851	1.45426	0.000140277	0.000284513	p1
LAMA2	ITGA6	CAFs	Carcinoma	2.76958	2.76904	0.0547134	0.00013773	7.71798e-05	p1
EFNB2	EPHB4	LVECt	Carcinoma	2.76736	2.74655	0.338679	0.00024734	4.67685e-05	p1
TNFSF14	LTBR	Carcinoma	SAMs	2.76591	2.35536	1.45001	3.24019e-05	0.000104199	p1
EDIL3	ITGB5	CAFs	Carcinoma	2.76562	2.20676	1.667	5.98323e-05	0.000216332	p1
SEMA5A	PLXNB3	CAFs	Carcinoma	2.763	2.74807	0.286868	7.21333e-05	3.16157e-05	p1
PAPLN	SIRPA	CAFs	Carcinoma	2.75882	2.75756	0.0833232	5.0029e-05	7.20401e-05	p1
SEMA3E	NRP1	Carcinoma	LVECt	2.75878	1.76414	2.12101	5.92648e-05	0.000333854	p1
THBS2	ITGA6	CAFs	Carcinoma	2.75841	2.75787	0.0547134	0.000723034	7.71798e-05	p1
FN1	FLT4	Carcinoma	LVECt	2.75175	0.491604	2.70748	0.000351281	0.000190579	p1
HSP90AA1	FGFR3	B cells	Carcinoma	2.75168	1.28734	2.43197	0.000851271	8.81322e-05	p1
F10	ITGAM	Carcinoma	TM1	2.74795	2.22514	1.61245	4.67972e-05	6.29722e-05	p1
EFNB2	EPHB3	LVECt	Carcinoma	2.74682	2.74655	0.038304	0.00024734	3.0166e-05	p1
FGB	ITGB1	Carcinoma	CAFs	2.74601	2.09766	1.77212	0.00011683	0.000446451	p1
CRP	OLR1	Carcinoma	SAMs	2.74191	2.44078	1.24927	0.00103321	0.000277776	p1
NID1	PTPRF	CAFs	Carcinoma	2.73063	1.41438	2.33578	0.000151115	0.000204597	p1
SPP1	ITGA9	Carcinoma	SAMs	2.72437	2.46293	1.16454	0.0113371	5.67712e-05	p1
FN1	ITGB1	CAFs	Carcinoma	2.722	2.46724	1.14979	0.00303675	0.00030221	p1
BMP2	BMPR2	Carcinoma	LVECt	2.72077	2.21909	1.57423	0.000110517	0.000180437	p1
FST	BMPR2	Carcinoma	LVECt	2.71792	2.21559	1.57423	0.00011892	0.000180437	p1
SPINT1	ST14	Carcinoma	SAMs	2.71634	2.38254	1.30461	0.000116082	8.65301e-05	p1
ZG16B	TLR2	Carcinoma	cDC2	2.7148	2.16186	1.64212	5.4174e-05	0.000142884	p1
BMP2	ACVR1	Carcinoma	CAFs	2.71402	2.21909	1.56254	0.000110517	5.96248e-05	p1
TFPI	SDC4	CAFs	Carcinoma	2.70917	1.4638	2.27967	0.000114338	0.000303373	p1
COL6A1	ITGA6	CAFs	Carcinoma	2.70839	2.70784	0.0547134	0.000467617	7.71798e-05	p1
PIGF	FLT1	Carcinoma	LVECt	2.70803	0.533014	2.65506	3.90451e-05	0.000904016	p1
CRP	OLR1	Carcinoma	cDC2	2.70779	2.44078	1.17247	0.00103321	0.000256395	p1
VEGFA	KDR	Carcinoma	LVECt	2.70713	0.515056	2.65769	0.000104839	0.000382799	p1
FN1	ITGAV	CAFs	Carcinoma	2.70479	2.46724	1.10844	0.00303675	0.000124007	p1
VEGFA	FLT1	Carcinoma	LVECt	2.70456	0.515056	2.65506	0.000104839	0.000904016	p1
CGN	F11R	Carcinoma	LVECt	2.70339	2.52021	0.978194	8.9978e-05	0.000118353	p1
SPP1	CD44	Carcinoma	cDC2	2.70066	2.46293	1.10795	0.0113371	0.000307331	p1
THBS1	SDC4	CAFs	Carcinoma	2.69835	1.44367	2.27967	0.000410825	0.000303373	p1
C5	C5AR1	Carcinoma	cDC2	2.68808	1.81783	1.98022	5.99059e-05	0.00063368	p1
WNT7B	FZD1	Carcinoma	SAMs	2.67958	2.66913	0.2364	3.51533e-05	3.84328e-05	p1
LAMC2	ITGB1	Carcinoma	CAFs	2.67839	2.00832	1.77212	8.46155e-05	0.000446451	p1
APOE	LRP5	SAMs	Carcinoma	2.67831	2.10783	1.6524	0.00457068	3.91917e-05	p1
VTN	TNFRSF11B	Carcinoma	CAFs	2.67373	1.00612	2.4772	3.09814e-05	0.000125411	p1
COL18A1	KDR	Carcinoma	LVECt	2.67116	0.267935	2.65769	9.2761e-05	0.000382799	p1
FN1	NT5E	CAFs	Carcinoma	2.6635	2.46724	1.00348	0.00303675	5.52696e-05	p1
TNC	ITGA5	Carcinoma	LVECt	2.65739	1.45858	2.22133	0.000105377	0.000247146	p1
SERPINE1	ITGB5	CAFs	Carcinoma	2.65733	2.06942	1.667	0.000765889	0.000216332	p1
HLA-C	DDR1	B cells	Carcinoma	2.65699	1.47752	2.20829	0.00187573	0.000108206	p1
SEMA3E	PLXND1	Carcinoma	LVECt	2.65546	1.76414	1.98476	5.92648e-05	0.000129069	p1
FGG	ITGAV	Carcinoma	CAFs	2.65504	2.2127	1.46737	0.000821861	0.000146281	p1
SPP1	CD44	Carcinoma	TM1	2.65394	2.46293	0.988616	0.0113371	0.000276845	p1
TCTN1	TMEM67	CAFs	Carcinoma	2.64637	2.37775	1.16173	6.72263e-05	3.12838e-05	p1
FGB	ITGAM	Carcinoma	TM1	2.64578	2.09766	1.61245	0.00011683	6.29722e-05	p1
MFGE8	ITGAV	CAFs	Carcinoma	2.64239	2.39867	1.10844	6.71723e-05	0.000124007	p1
CTF1	LIFR	Carcinoma	CAFs	2.64113	1.44941	2.20789	3.10813e-05	9.46846e-05	p1
FGA	PLAUR	Carcinoma	SAMs	2.63514	2.50926	0.804733	0.000234631	0.000216895	p1
FGF13	FGFR1	Carcinoma	CAFs	2.63005	1.92775	1.78913	4.09961e-05	0.000105682	p1
FN1	SDC2	CAFs	Carcinoma	2.62453	2.46724	0.894919	0.00303675	5.78164e-05	p1
LAMA5	ITGB1	LVECt	Carcinoma	2.62385	2.35851	1.14979	0.000140277	0.00030221	p1
CGN	TGFBR1	Carcinoma	CAFs	2.60835	2.52021	0.672302	8.9978e-05	5.59892e-05	p1
UBA52	AGTR1	TM1	Carcinoma	2.60662	1.69995	1.97602	0.00082996	5.44362e-05	p1
F10	ITGAM	Carcinoma	SAMs	2.60518	2.22514	1.35489	4.67972e-05	5.74187e-05	p1
CP	SLC40A1	Carcinoma	SAMs	2.60101	1.40098	2.19146	3.38509e-05	0.000365582	p1
JAG1	NOTCH3	Carcinoma	CAFs	2.60009	0.657991	2.51546	8.32292e-05	0.000200752	p1
HGF	MET	SAMs	Carcinoma	2.59578	2.11122	1.51024	8.61006e-05	9.16943e-05	p1
UBA52	ERBB2	TM1	Carcinoma	2.5877	1.69995	1.95099	0.00082996	7.5173e-05	p1
ZG16B	TLR5	Carcinoma	SAMs	2.58113	2.16186	1.41018	5.4174e-05	4.59156e-05	p1
TNC	SDC4	CAFs	Carcinoma	2.5764	1.20039	2.27967	9.22819e-05	0.000303373	p1
SPP1	CD44	Carcinoma	SAMs	2.56722	2.46293	0.724293	0.0113371	0.000219655	p1
FGA	ITGB1	Carcinoma	LVECt	2.5669	2.50926	0.5409	0.000234631	0.000206302	p1
HGF	SDC1	SAMs	Carcinoma	2.56361	2.11122	1.45426	8.61006e-05	0.000284513	p1
HLA-A	ERBB2	SAMs	Carcinoma	2.56207	1.66066	1.95099	0.00140077	7.5173e-05	p1
FGB	ITGAV	Carcinoma	CAFs	2.55995	2.09766	1.46737	0.00011683	0.000146281	p1
TNFSF14	TNFRSF14	Carcinoma	TM1	2.55521	2.35536	0.990667	3.24019e-05	5.79736e-05	p1
F10	ITGB2	Carcinoma	TM1	2.55273	2.22514	1.25107	4.67972e-05	0.000429762	p1
F10	ITGB2	Carcinoma	cDC2	2.55209	2.22514	1.24977	4.67972e-05	0.000429078	p1
TNC	PTPRB	Carcinoma	LVECt	2.55135	1.45858	2.09331	0.000105377	0.000170171	p1
F10	ITGB2	Carcinoma	SAMs	2.54761	2.22514	1.24059	4.67972e-05	0.000424314	p1
HSP90AA1	FGFR3	T cells	Carcinoma	2.5461	0.753756	2.43197	0.000720137	8.81322e-05	p1
SPP1	CD44	Carcinoma	B cells	2.54567	2.46293	0.643751	0.0113371	0.0002047	p1
APOE	LDLR	SAMs	Carcinoma	2.54556	2.10783	1.4272	0.00457068	0.000102361	p1
SEMA4B	DCBLD2	Carcinoma	CAFs	2.5437	0.262185	2.53015	6.57482e-05	6.51773e-05	p1
CGN	F11R	Carcinoma	SAMs	2.54365	2.52021	0.344467	8.9978e-05	8.39081e-05	p1
FGG	ITGB2	Carcinoma	TM1	2.5419	2.2127	1.25107	0.000821861	0.000429762	p1
FGG	ITGB2	Carcinoma	cDC2	2.54125	2.2127	1.24977	0.000821861	0.000429078	p1
CGN	F11R	Carcinoma	TM1	2.54033	2.52021	0.319098	8.9978e-05	8.27607e-05	p1
FGG	ITGB2	Carcinoma	SAMs	2.53675	2.2127	1.24059	0.000821861	0.000424314	p1
CGN	TGFBR1	Carcinoma	TM1	2.53469	2.52021	0.27051	8.9978e-05	4.87546e-05	p1
CALR	SCARF1	Carcinoma	LVECt	2.53239	0.67614	2.44045	0.000449682	0.000137037	p1
COL4A1	CD47	CAFs	Carcinoma	2.53198	1.90341	1.66972	0.0020805	0.000156106	p1
ZG16B	TLR2	Carcinoma	SAMs	2.53067	2.16186	1.31556	5.4174e-05	0.000113478	p1
FN1	TNFRSF11B	Carcinoma	CAFs	2.52551	0.491604	2.4772	0.000351281	0.000125411	p1
SPP1	ITGA4	Carcinoma	SAMs	2.52474	2.46293	0.55521	0.0113371	4.34659e-05	p1
ZG16B	TLR2	Carcinoma	TM1	2.52461	2.16186	1.30385	5.4174e-05	0.000112544	p1
EREG	ERBB3	TM1	Carcinoma	2.52451	1.14295	2.25096	0.000102847	0.000199755	p1
PLAU	ITGB1	SAMs	Carcinoma	2.52441	2.24736	1.14979	0.000133528	0.00030221	p1
PLAU	ST14	SAMs	Carcinoma	2.52164	2.24736	1.1437	0.000133528	8.0678e-05	p1
SPP1	ITGB1	Carcinoma	LVECt	2.52163	2.46293	0.5409	0.0113371	0.000206302	p1
HBEGF	ERBB2	TM1	Carcinoma	2.51822	1.59218	1.95099	0.00056237	7.5173e-05	p1
MDK	SDC1	CAFs	Carcinoma	2.51711	2.0545	1.45426	9.14563e-05	0.000284513	p1
NID1	ITGB1	LVECt	Carcinoma	2.51272	2.23422	1.14979	0.000292461	0.00030221	p1
HSP90AA1	FGFR3	SAMs	Carcinoma	2.51211	0.629453	2.43197	0.000692613	8.81322e-05	p1
FBN1	ITGB1	CAFs	Carcinoma	2.51053	2.23176	1.14979	0.000326833	0.00030221	p1
GNAS	ADCY9	LVECt	Carcinoma	2.50744	1.97142	1.54943	0.00114099	4.56491e-05	p1
PLAU	ITGAV	SAMs	Carcinoma	2.50585	2.24736	1.10844	0.000133528	0.000124007	p1
SEMA6D	TYROBP	Carcinoma	SAMs	2.50356	2.0344	1.45912	3.38041e-05	0.00120379	p1
FN1	CD79A	Carcinoma	B cells	2.50348	0.491604	2.45474	0.000351281	0.000265634	p1
SERPINA1	LRP1	Carcinoma	SAMs	2.50334	2.24355	1.11049	0.00429224	0.000168314	p1
CYR61	ITGB5	CAFs	Carcinoma	2.5	1.86309	1.667	0.00146247	0.000216332	p1
VEGFA	GPC1	TM1	Carcinoma	2.49911	1.87536	1.65183	0.000265712	5.15683e-05	p1
HSPG2	ITGA2	LVECt	Carcinoma	2.49781	2.02712	1.4594	0.000691695	4.83145e-05	p1
FGB	ITGAM	Carcinoma	SAMs	2.49718	2.09766	1.35489	0.00011683	5.74187e-05	p1
SERPINA1	LRP1	Carcinoma	cDC2	2.49673	2.24355	1.09551	0.00429224	0.000166291	p1
HSP90AA1	FGFR3	LVECt	Carcinoma	2.4965	0.56395	2.43197	0.000678534	8.81322e-05	p1
FN1	TNFRSF11B	CAFs	Carcinoma	2.49569	2.46724	0.375803	0.00303675	4.55789e-05	p1
HSPG2	SDC1	LVECt	Carcinoma	2.49481	2.02712	1.45426	0.000691695	0.000284513	p1
NID1	ITGAV	LVECt	Carcinoma	2.49407	2.23422	1.10844	0.000292461	0.000124007	p1
FBN1	ITGAV	CAFs	Carcinoma	2.49187	2.23176	1.10844	0.000326833	0.000124007	p1
IGF2	INSR	Carcinoma	LVECt	2.48559	0.731369	2.37555	8.73222e-05	0.000459376	p1
FN1	ITGA3	CAFs	Carcinoma	2.48317	2.46724	0.280832	0.00303675	3.31773e-05	p1
TNFSF10	TNFRSF10D	Carcinoma	LVECt	2.47858	1.39532	2.04852	0.000187047	0.000121853	p1
TFPI	SDC4	LVECt	Carcinoma	2.47718	0.969287	2.27967	8.67925e-05	0.000303373	p1
IL1B	IL1RAP	TM1	Carcinoma	2.47205	1.10262	2.21252	0.000239228	9.65913e-05	p1
CXCL12	ITGB1	CAFs	Carcinoma	2.47163	2.18791	1.14979	0.000572903	0.00030221	p1
WNT5A	RYK	TM1	Carcinoma	2.47099	2.28372	0.943624	4.57813e-05	5.64278e-05	p1
EDIL3	ITGAV	CAFs	Carcinoma	2.4695	2.20676	1.10844	5.98323e-05	0.000124007	p1
LAMA5	BCAM	LVECt	Carcinoma	2.46825	2.35851	0.727803	0.000140277	5.42494e-05	p1
FN1	ITGA6	CAFs	Carcinoma	2.46784	2.46724	0.0547134	0.00303675	7.71798e-05	p1
COL4A1	ITGB8	CAFs	Carcinoma	2.46723	1.90341	1.5698	0.0020805	5.35296e-05	p1
NCAM1	FGFR1	Carcinoma	CAFs	2.46563	1.69658	1.78913	4.56571e-05	0.000105682	p1
ANGPTL4	TIE1	Carcinoma	LVECt	2.46496	0.0758391	2.46379	3.16454e-05	0.000311852	p1
LAMC1	ITGA1	Carcinoma	CAFs	2.46493	0.703968	2.36227	8.71355e-05	0.000551513	p1
VEGFA	EGFR	TM1	Carcinoma	2.46438	1.87536	1.5988	0.000265712	8.05926e-05	p1
LAMB3	ITGB1	Carcinoma	CAFs	2.46361	1.71143	1.77212	7.64875e-05	0.000446451	p1
FN1	TMPRSS6	SAMs	Carcinoma	2.46275	0.250817	2.44995	0.000270075	3.90397e-05	p1
LAMC2	ITGA6	Carcinoma	B cells	2.45919	2.00832	1.41925	8.46155e-05	0.00020885	p1
TNFSF14	TNFRSF14	Carcinoma	SAMs	2.45458	2.35536	0.690847	3.24019e-05	5.32063e-05	p1
SORBS1	INSR	Carcinoma	LVECt	2.44781	0.590385	2.37555	4.34364e-05	0.000459376	p1
THBS1	CD47	cDC2	Carcinoma	2.44606	1.78752	1.66972	0.000589598	0.000156106	p1
DLL1	NOTCH2	LVECt	Carcinoma	2.44412	2.31956	0.770302	0.000115226	0.000112243	p1
IL1RN	IL1R2	cDC2	Carcinoma	2.44329	2.40868	0.409807	0.000175307	4.16272e-05	p1
WNT5A	FZD6	TM1	Carcinoma	2.44248	2.28372	0.866202	4.57813e-05	3.93212e-05	p1
FGB	ITGB2	Carcinoma	TM1	2.44241	2.09766	1.25107	0.00011683	0.000429762	p1
GNAI2	PTPRU	cDC2	Carcinoma	2.44225	1.0091	2.22403	0.000529379	3.66273e-05	p1
FGB	ITGB2	Carcinoma	cDC2	2.44174	2.09766	1.24977	0.00011683	0.000429078	p1
VTN	ITGA5	Carcinoma	LVECt	2.43856	1.00612	2.22133	3.09814e-05	0.000247146	p1
FGB	ITGB2	Carcinoma	SAMs	2.43706	2.09766	1.24059	0.00011683	0.000424314	p1
SORBS1	ITGA1	Carcinoma	CAFs	2.43493	0.590385	2.36227	4.34364e-05	0.000551513	p1
THBS1	LRP5	cDC2	Carcinoma	2.43426	1.78752	1.6524	0.000589598	3.91917e-05	p1
TIMP1	CD63	CAFs	Carcinoma	2.43403	2.34997	0.634154	0.00685378	0.000627862	p1
GNAI2	PTPRU	LVECt	Carcinoma	2.43327	0.987169	2.22403	0.000521285	3.66273e-05	p1
HSP90B1	TLR7	Carcinoma	SAMs	2.43126	0.254905	2.41786	0.000470118	8.45313e-05	p1
COL4A4	ITGA1	Carcinoma	CAFs	2.43118	0.574707	2.36227	3.26115e-05	0.000551513	p1
TNFSF12	TNFRSF12A	SAMs	Carcinoma	2.4285	1.34701	2.02068	8.54358e-05	0.000263524	p1
BMP2	BMPR2	Carcinoma	CAFs	2.42593	2.21909	0.980198	0.000110517	0.000124747	p1
FST	BMPR2	Carcinoma	CAFs	2.42273	2.21559	0.980198	0.00011892	0.000124747	p1
WNT5A	ROR1	TM1	Carcinoma	2.42048	2.28372	0.802076	4.57813e-05	3.3949e-05	p1
LIF	IL6ST	Carcinoma	CAFs	2.41866	2.05942	1.26835	5.61311e-05	0.000212557	p1
BMP2	ENG	Carcinoma	CAFs	2.41188	2.21909	0.944898	0.000110517	0.000249316	p1
HGF	ST14	SAMs	Carcinoma	2.4011	2.11122	1.1437	8.61006e-05	8.0678e-05	p1
TNFSF14	LTBR	Carcinoma	TM1	2.39995	2.35536	0.460501	3.24019e-05	6.82396e-05	p1
SEMA6D	TYROBP	Carcinoma	cDC2	2.39929	2.0344	1.27192	3.38041e-05	0.000931555	p1
COL4A1	ITGA2	CAFs	Carcinoma	2.3985	1.90341	1.4594	0.0020805	4.83145e-05	p1
FN1	SDC2	Carcinoma	CAFs	2.39591	0.491604	2.34493	0.000351281	0.000109829	p1
CALM1	SCTR	LVECt	Carcinoma	2.38605	1.55805	1.80713	0.000641397	6.89903e-05	p1
TNFSF14	LTBR	Carcinoma	CAFs	2.38425	2.35536	0.370083	3.24019e-05	6.56506e-05	p1
ZG16B	CXCR4	Carcinoma	T cells	2.38038	2.16186	0.996279	5.4174e-05	0.00112445	p1
HSP90B1	ASGR1	B cells	Carcinoma	2.37923	2.37755	0.0892265	0.00161709	3.05936e-05	p1
LAMA3	SDC2	Carcinoma	CAFs	2.37898	0.401051	2.34493	3.14142e-05	0.000109829	p1
SERPING1	LRP1	Carcinoma	CAFs	2.37808	1.69108	1.67198	0.000816384	0.000264863	p1
COL18A1	GPC1	CAFs	Carcinoma	2.3752	1.70676	1.65183	0.000308805	5.15683e-05	p1
LAMA5	ITGA3	LVECt	Carcinoma	2.37517	2.35851	0.280832	0.000140277	3.31773e-05	p1
L1CAM	ERBB3	SAMs	Carcinoma	2.37137	0.746028	2.25096	6.71302e-05	0.000199755	p1
ZG16B	CXCR4	Carcinoma	TM1	2.37135	2.16186	0.974505	5.4174e-05	0.00109354	p1
F2	F2R	Carcinoma	CAFs	2.36853	1.25955	2.00586	3.60989e-05	0.000377692	p1
HLA-C	DDR1	T cells	Carcinoma	2.36838	0.855957	2.20829	0.00132172	0.000108206	p1
VEGFA	TYRO3	TM1	Carcinoma	2.36761	1.87536	1.4452	0.000265712	5.33205e-05	p1
GNAI2	PTPRU	SAMs	Carcinoma	2.3647	0.803433	2.22403	0.00045815	3.66273e-05	p1
LAMB1	ITGA1	Carcinoma	CAFs	2.36355	0.0776034	2.36227	8.7808e-05	0.000551513	p1
BMP4	ACVR1	CAFs	Carcinoma	2.36324	1.91416	1.38596	3.94725e-05	5.64039e-05	p1
ADAM9	ITGB1	Carcinoma	CAFs	2.36178	1.56128	1.77212	8.04322e-05	0.000446451	p1
LAMA5	ITGA6	LVECt	Carcinoma	2.35914	2.35851	0.0547134	0.000140277	7.71798e-05	p1
IL16	KCNJ10	TM1	Carcinoma	2.35588	1.21633	2.01761	6.72287e-05	4.48109e-05	p1
BMP4	BMPR1A	CAFs	Carcinoma	2.35485	1.91416	1.37162	3.94725e-05	3.56187e-05	p1
MDK	ITGB1	CAFs	Carcinoma	2.35435	2.0545	1.14979	9.14563e-05	0.00030221	p1
WNT5A	FZD1	TM1	Carcinoma	2.35269	2.28372	0.565495	4.57813e-05	4.23524e-05	p1
AREG	EGFR	cDC2	Carcinoma	2.34934	1.72141	1.5988	0.0011486	8.05926e-05	p1
SERPINE1	ITGAV	CAFs	Carcinoma	2.34759	2.06942	1.10844	0.000765889	0.000124007	p1
BMP4	ACVR2A	CAFs	Carcinoma	2.34247	1.91416	1.35025	3.94725e-05	4.15833e-05	p1
CXCL12	SDC4	SAMs	Carcinoma	2.33939	0.525246	2.27967	0.000104454	0.000303373	p1
LAMA4	ITGB1	LVECt	Carcinoma	2.33866	2.03649	1.14979	0.000296148	0.00030221	p1
UBA52	EGFR	TM1	Carcinoma	2.33366	1.69995	1.5988	0.00082996	8.05926e-05	p1
IL1B	IL1RAP	SAMs	Carcinoma	2.33109	0.733998	2.21252	0.000157434	9.65913e-05	p1
HSPG2	ITGB1	LVECt	Carcinoma	2.3305	2.02712	1.14979	0.000691695	0.00030221	p1
CTGF	ITGA5	Carcinoma	LVECt	2.3287	0.698964	2.22133	0.00035009	0.000247146	p1
COL6A3	ITGA2	B cells	Carcinoma	2.32845	1.81434	1.4594	0.00202152	4.83145e-05	p1
COL18A1	GPC4	Carcinoma	CAFs	2.32128	0.267935	2.30576	9.2761e-05	5.73765e-05	p1
GNAI2	PTPRU	TM1	Carcinoma	2.32002	0.660429	2.22403	0.000414352	3.66273e-05	p1
VCAN	EGFR	cDC2	Carcinoma	2.31976	1.68081	1.5988	0.0010108	8.05926e-05	p1
LAMA4	ITGAV	LVECt	Carcinoma	2.3186	2.03649	1.10844	0.000296148	0.000124007	p1
THBS1	SDC4	TM1	Carcinoma	2.31792	0.419356	2.27967	0.00014004	0.000303373	p1
SEMA3D	NRP1	Carcinoma	LVECt	2.31698	0.932595	2.12101	3.5567e-05	0.000333854	p1
EFNA1	EPHA2	LVECt	Carcinoma	2.30641	1.46527	1.78116	0.000141425	5.52899e-05	p1
WNT5A	FZD8	TM1	Carcinoma	2.30532	2.28372	0.31483	4.57813e-05	3.07359e-05	p1
THBS1	SDC1	cDC2	Carcinoma	2.30436	1.78752	1.45426	0.000589598	0.000284513	p1
SEMA6D	TYROBP	Carcinoma	TM1	2.30352	2.0344	1.08047	3.38041e-05	0.000716699	p1
LIF	IL6ST	Carcinoma	LVECt	2.3011	2.05942	1.02657	5.61311e-05	0.000180741	p1
SLPI	CD4	Carcinoma	SAMs	2.29753	1.90558	1.28352	0.000587444	0.000355649	p1
TNC	ITGB1	Carcinoma	CAFs	2.29518	1.45858	1.77212	0.000105377	0.000446451	p1
PDGFB	ITGAV	LVECt	Carcinoma	2.295	2.00957	1.10844	0.000108685	0.000124007	p1
HGF	SDC2	SAMs	Carcinoma	2.29306	2.11122	0.894919	8.61006e-05	5.78164e-05	p1
TNC	ITGA9	Carcinoma	CAFs	2.28624	1.45858	1.76053	0.000105377	6.9982e-05	p1
ZG16B	CXCR4	Carcinoma	cDC2	2.28369	2.16186	0.735942	5.4174e-05	0.000805766	p1
TGFA	EGFR	Carcinoma	CAFs	2.28344	2.21487	0.555364	5.253e-05	5.05631e-05	p1
CALM1	SCTR	T cells	Carcinoma	2.28304	1.39519	1.80713	0.00059024	6.89903e-05	p1
BMP4	BMPR2	Carcinoma	LVECt	2.28279	1.65316	1.57423	3.79887e-05	0.000180437	p1
EFEMP2	PLSCR4	CAFs	Carcinoma	2.28251	2.27072	0.231662	8.95476e-05	4.18204e-05	p1
IGF2	INSR	CAFs	Carcinoma	2.2817	2.27858	0.119443	0.000297413	7.32482e-05	p1
HLA-C	DDR1	SAMs	Carcinoma	2.28058	0.569637	2.20829	0.00112488	0.000108206	p1
TGM2	SDC4	CAFs	Carcinoma	2.2797	0.0126973	2.27967	6.27952e-05	0.000303373	p1
AREG	EGFR	TM1	Carcinoma	2.27948	1.62476	1.5988	0.00101797	8.05926e-05	p1
FGG	ITGB1	Carcinoma	LVECt	2.27786	2.2127	0.5409	0.000821861	0.000206302	p1
FN1	ITGA5	Carcinoma	LVECt	2.27508	0.491604	2.22133	0.000351281	0.000247146	p1
BMP4	ACVR1	Carcinoma	CAFs	2.27474	1.65316	1.56254	3.79887e-05	5.96248e-05	p1
C4B	CD46	Carcinoma	SAMs	2.27335	2.27024	0.118845	0.000162347	7.3122e-05	p1
CYR61	ITGA5	Carcinoma	LVECt	2.27095	0.472115	2.22133	0.000255365	0.000247146	p1
TGFB2	ENG	Carcinoma	LVECt	2.2676	1.2537	1.88951	5.83802e-05	0.00069552	p1
VCAN	EGFR	CAFs	Carcinoma	2.26575	1.60545	1.5988	0.000917121	8.05926e-05	p1
SEMA3E	PLXND1	Carcinoma	SAMs	2.26498	1.76414	1.42054	5.92648e-05	9.84996e-05	p1
PLAU	ITGA3	SAMs	Carcinoma	2.26484	2.24736	0.280832	0.000133528	3.31773e-05	p1
EREG	ERBB2	TM1	Carcinoma	2.26113	1.14295	1.95099	0.000102847	7.5173e-05	p1
HBEGF	EGFR	TM1	Carcinoma	2.25637	1.59218	1.5988	0.00056237	8.05926e-05	p1
LGALS3BP	ITGB1	Carcinoma	CAFs	2.25555	1.39538	1.77212	0.000178646	0.000446451	p1
SERPINA1	LRP1	Carcinoma	TM1	2.25378	2.24355	0.214462	0.00429224	8.16405e-05	p1
NID1	ITGA3	LVECt	Carcinoma	2.2518	2.23422	0.280832	0.000292461	3.31773e-05	p1
PRSS23	TMEM222	CAFs	Carcinoma	2.25064	1.86227	1.26385	0.000213338	4.11625e-05	p1
HLA-C	DDR1	cDC2	Carcinoma	2.2461	0.410395	2.20829	0.00102839	0.000108206	p1
COL18A1	ITGA5	Carcinoma	LVECt	2.23743	0.267935	2.22133	9.2761e-05	0.000247146	p1
LAMB1	ITGB4	LVECt	Carcinoma	2.23703	1.63581	1.52591	0.000447086	6.27513e-05	p1
COL4A1	CD47	LVECt	Carcinoma	2.23289	1.48251	1.66972	0.00109824	0.000156106	p1
NUCB2	ERAP1	B cells	Carcinoma	2.23253	2.23248	0.0149172	0.000303364	4.5494e-05	p1
CALM1	EGFR	LVECt	Carcinoma	2.23242	1.55805	1.5988	0.000641397	8.05926e-05	p1
SERPINE2	LRP1	Carcinoma	CAFs	2.22759	1.47195	1.67198	0.000164708	0.000264863	p1
BTC	EGFR	Carcinoma	CAFs	2.22615	2.15577	0.555364	3.14846e-05	5.05631e-05	p1
ZG16B	CXCR4	Carcinoma	B cells	2.22432	2.16186	0.523432	5.4174e-05	0.000613856	p1
COL4A1	ITGB1	CAFs	Carcinoma	2.22373	1.90341	1.14979	0.0020805	0.00030221	p1
LAMB3	ITGA6	Carcinoma	B cells	2.22334	1.71143	1.41925	7.64875e-05	0.00020885	p1
ZG16B	CXCR4	Carcinoma	SAMs	2.22264	2.16186	0.516238	5.4174e-05	0.00060823	p1
CX3CL1	CX3CR1	Carcinoma	SAMs	2.22195	1.8488	1.23248	4.17659e-05	6.67686e-05	p1
SLPI	CD4	Carcinoma	TM1	2.22102	1.90558	1.14091	0.000587444	0.000309018	p1
BMP2	ENG	Carcinoma	TM1	2.21938	2.21909	0.0357545	0.000110517	9.28794e-05	p1
BMP2	ENG	Carcinoma	SAMs	2.21914	2.21909	0.0154413	0.000110517	9.08527e-05	p1
NPNT	ITGB1	Carcinoma	LVECt	2.21863	2.15169	0.5409	7.11796e-05	0.000206302	p1
C3	C3AR1	Carcinoma	SAMs	2.21619	1.25506	1.82656	0.00102285	0.000196208	p1
COL6A3	ITGA2	CAFs	Carcinoma	2.21528	1.66662	1.4594	0.00186315	4.83145e-05	p1
LAMC2	ITGA6	Carcinoma	LVECt	2.21287	2.00832	0.929218	8.46155e-05	0.000146075	p1
COL3A1	DDR1	B cells	Carcinoma	2.20854	0.0330717	2.20829	0.000180552	0.000108206	p1
THBS1	CD47	CAFs	Carcinoma	2.2073	1.44367	1.66972	0.000410825	0.000156106	p1
SPINK1	EGFR	Carcinoma	CAFs	2.20601	2.13496	0.555364	0.000303149	5.05631e-05	p1
LAMC2	CD151	Carcinoma	CAFs	2.2049	2.00832	0.910071	8.46155e-05	0.000126364	p1
IGF1	INSR	CAFs	Carcinoma	2.20481	2.20158	0.119443	0.000118228	7.32482e-05	p1
COL4A1	ITGAV	CAFs	Carcinoma	2.20263	1.90341	1.10844	0.0020805	0.000124007	p1
VEGFA	ITGB1	TM1	Carcinoma	2.19978	1.87536	1.14979	0.000265712	0.00030221	p1
LAMB1	ITGB4	CAFs	Carcinoma	2.19573	1.57888	1.52591	0.000421271	6.27513e-05	p1
THBS1	LRP5	CAFs	Carcinoma	2.19422	1.44367	1.6524	0.000410825	3.91917e-05	p1
UBA52	ACVR1	TM1	Carcinoma	2.19334	1.69995	1.38596	0.00082996	5.64039e-05	p1
TNC	SDC1	Carcinoma	B cells	2.19293	1.45858	1.63753	0.000105377	0.000337806	p1
CALM1	PDE1C	LVECt	Carcinoma	2.19248	1.55805	1.54255	0.000641397	3.98882e-05	p1
LAMB1	ITGA2	LVECt	Carcinoma	2.1922	1.63581	1.4594	0.000447086	4.83145e-05	p1
RPS19	C5AR1	Carcinoma	cDC2	2.19138	0.938541	1.98022	0.00142387	0.00063368	p1
SEMA6D	PLXNA1	Carcinoma	SAMs	2.19095	2.0344	0.813308	3.38041e-05	3.97835e-05	p1
C5	C5AR1	Carcinoma	SAMs	2.18968	1.81783	1.22073	5.99059e-05	0.000259334	p1
HP	ASGR1	CAFs	Carcinoma	2.18879	2.18697	0.0892265	0.000245219	3.05936e-05	p1
UBA52	AGTR1	cDC2	Carcinoma	2.18831	0.940241	1.97602	0.000724625	5.44362e-05	p1
VEGFA	NRP1	Carcinoma	LVECt	2.18265	0.515056	2.12101	0.000104839	0.000333854	p1
IL1B	IL1R2	cDC2	Carcinoma	2.18033	2.14147	0.409807	0.000777883	4.16272e-05	p1
VEGFA	ITGAV	TM1	Carcinoma	2.17845	1.87536	1.10844	0.000265712	0.000124007	p1
RARRES2	CCRL2	Carcinoma	SAMs	2.17291	1.54194	1.531	0.000206132	6.01751e-05	p1
TNFSF12	TNFRSF12A	CAFs	Carcinoma	2.17079	0.79319	2.02068	6.7013e-05	0.000263524	p1
PLTP	ABCA1	SAMs	Carcinoma	2.16952	2.13664	0.376271	0.000353682	3.73852e-05	p1
CYR61	ITGAV	CAFs	Carcinoma	2.16789	1.86309	1.10844	0.00146247	0.000124007	p1
FGB	ITGB1	Carcinoma	LVECt	2.16628	2.09766	0.5409	0.00011683	0.000206302	p1
UBA52	ERBB2	cDC2	Carcinoma	2.16574	0.940241	1.95099	0.000724625	7.5173e-05	p1
ZG16B	TLR4	Carcinoma	TM1	2.16331	2.16186	0.0793405	5.4174e-05	3.95994e-05	p1
COL4A1	ITGB8	LVECt	Carcinoma	2.15919	1.48251	1.5698	0.00109824	5.35296e-05	p1
ADAM9	ITGB5	Carcinoma	CAFs	2.15717	1.56128	1.48855	8.04322e-05	0.000191966	p1
HLA-A	ERBB2	T cells	Carcinoma	2.1556	0.916645	1.95099	0.00103674	7.5173e-05	p1
L1CAM	FGFR2	SAMs	Carcinoma	2.15429	0.746028	2.02099	6.71302e-05	0.000133732	p1
HBEGF	ERBB2	LVECt	Carcinoma	2.15301	0.910542	1.95099	0.000287011	7.5173e-05	p1
LAMB1	ITGA2	CAFs	Carcinoma	2.15004	1.57888	1.4594	0.000421271	4.83145e-05	p1
COL6A3	ITGB1	B cells	Carcinoma	2.14799	1.81434	1.14979	0.00202152	0.00030221	p1
FGF13	FGFR2	Carcinoma	CAFs	2.14744	1.92775	0.946185	4.09961e-05	7.67561e-05	p1
ADAM9	ITGAV	Carcinoma	CAFs	2.14261	1.56128	1.46737	8.04322e-05	0.000146281	p1
TGM2	ITGB1	LVECt	Carcinoma	2.13983	1.80468	1.14979	0.000309518	0.00030221	p1
LAMC2	CD151	Carcinoma	LVECt	2.13895	2.00832	0.736042	8.46155e-05	0.000112641	p1
C4BPA	LRP1	Carcinoma	CAFs	2.13543	1.32836	1.67198	4.24334e-05	0.000264863	p1
HGF	MET	CAFs	Carcinoma	2.13524	1.50945	1.51024	6.72335e-05	9.16943e-05	p1
VCAM1	ITGB1	CAFs	Carcinoma	2.12984	1.79281	1.14979	8.62202e-05	0.00030221	p1
HBEGF	ERBB2	cDC2	Carcinoma	2.12554	0.84353	1.95099	0.000268646	7.5173e-05	p1
THBS1	ITGB1	cDC2	Carcinoma	2.12538	1.78752	1.14979	0.000589598	0.00030221	p1
CALM1	EGFR	T cells	Carcinoma	2.12196	1.39519	1.5988	0.00059024	8.05926e-05	p1
TGFB2	TGFBR2	Carcinoma	LVECt	2.1219	1.2537	1.71192	5.83802e-05	0.000228436	p1
SLPI	CD4	Carcinoma	cDC2	2.12026	1.90558	0.92967	0.000587444	0.000250935	p1
TNFSF12	TNFRSF12A	TM1	Carcinoma	2.11676	0.630498	2.02068	6.23983e-05	0.000263524	p1
C3	ITGAX	Carcinoma	cDC2	2.11186	1.25506	1.69847	0.00102285	0.000205535	p1
ADAM9	ITGA6	Carcinoma	B cells	2.10994	1.56128	1.41925	8.04322e-05	0.00020885	p1
CFH	ITGAM	Carcinoma	TM1	2.10516	1.35341	1.61245	0.000291282	6.29722e-05	p1
LGALS3BP	ITGB1	CAFs	Carcinoma	2.09819	1.75511	1.14979	0.000230309	0.00030221	p1
HGF	SDC1	CAFs	Carcinoma	2.09602	1.50945	1.45426	6.72335e-05	0.000284513	p1
C3	LRP1	Carcinoma	CAFs	2.09062	1.25506	1.67198	0.00102285	0.000264863	p1
L1CAM	ERBB2	SAMs	Carcinoma	2.08876	0.746028	1.95099	6.71302e-05	7.5173e-05	p1
TGFB2	ACVR1	CAFs	Carcinoma	2.08844	1.56226	1.38596	6.45204e-05	5.64039e-05	p1
SEMA6D	TREM2	Carcinoma	TM1	2.08049	2.0344	0.435497	3.38041e-05	6.32241e-05	p1
COL4A1	ITGA2	LVECt	Carcinoma	2.08031	1.48251	1.4594	0.00109824	4.83145e-05	p1
CALM1	PDE1C	T cells	Carcinoma	2.0799	1.39519	1.54255	0.00059024	3.98882e-05	p1
LAMC2	ITGB1	Carcinoma	LVECt	2.07989	2.00832	0.5409	8.46155e-05	0.000206302	p1
TNC	ITGAV	Carcinoma	CAFs	2.06896	1.45858	1.46737	0.000105377	0.000146281	p1
TGFB2	TGFBR3	Carcinoma	LVECt	2.06854	1.2537	1.64532	5.83802e-05	0.000125643	p1
COL18A1	GPC1	LVECt	Carcinoma	2.06814	1.24445	1.65183	0.000209826	5.15683e-05	p1
UBA52	TGFBR1	TM1	Carcinoma	2.0665	1.69995	1.17498	0.00082996	6.65702e-05	p1
NAMPT	INSR	cDC2	Carcinoma	2.06565	2.06219	0.119443	0.000712596	7.32482e-05	p1
C5	C5AR1	Carcinoma	TM1	2.06059	1.81783	0.970329	5.99059e-05	0.000193168	p1
C4BPA	BMPR2	Carcinoma	LVECt	2.05979	1.32836	1.57423	4.24334e-05	0.000180437	p1
COL18A1	ITGB1	CAFs	Carcinoma	2.05792	1.70676	1.14979	0.000308805	0.00030221	p1
LAMA4	ITGA3	LVECt	Carcinoma	2.05576	2.03649	0.280832	0.000296148	3.31773e-05	p1
MDK	ITGA6	CAFs	Carcinoma	2.05523	2.0545	0.0547134	9.14563e-05	7.71798e-05	p1
APP	GPC1	LVECt	Carcinoma	2.0538	1.22048	1.65183	0.000269398	5.15683e-05	p1
HSP90AA1	EGFR	B cells	Carcinoma	2.05266	1.28734	1.5988	0.000851271	8.05926e-05	p1
CD14	ITGB1	SAMs	Carcinoma	2.05231	1.69998	1.14979	0.000541976	0.00030221	p1
CX3CL1	CX3CR1	Carcinoma	TM1	2.05185	1.8488	0.88996	4.17659e-05	5.77579e-05	p1
THBS1	SDC1	CAFs	Carcinoma	2.04916	1.44367	1.45426	0.000410825	0.000284513	p1
C3	ITGAM	Carcinoma	TM1	2.04332	1.25506	1.61245	0.00102285	6.29722e-05	p1
FN1	C5AR1	Carcinoma	cDC2	2.04033	0.491604	1.98022	0.000351281	0.00063368	p1
IL16	KCNJ10	SAMs	Carcinoma	2.03949	0.297951	2.01761	4.64017e-05	4.48109e-05	p1
HBEGF	ERBB2	SAMs	Carcinoma	2.03879	0.591863	1.95099	0.000209568	7.5173e-05	p1
VTN	ITGB1	Carcinoma	CAFs	2.03781	1.00612	1.77212	3.09814e-05	0.000446451	p1
LAMA4	ITGA6	LVECt	Carcinoma	2.03722	2.03649	0.0547134	0.000296148	7.71798e-05	p1
VCAN	ITGB1	cDC2	Carcinoma	2.03646	1.68081	1.14979	0.0010108	0.00030221	p1
COL6A3	ITGB1	CAFs	Carcinoma	2.02476	1.66662	1.14979	0.00186315	0.00030221	p1
SERPING1	LRP1	Carcinoma	SAMs	2.0231	1.69108	1.11049	0.000816384	0.000168314	p1
PROS1	AXL	Carcinoma	SAMs	2.02233	1.41737	1.44252	0.000154104	0.000149303	p1
F13A1	ITGB1	TM1	Carcinoma	2.02061	1.66157	1.14979	0.000190311	0.00030221	p1
COL4A4	CD93	Carcinoma	LVECt	2.01996	0.574707	1.93647	3.26115e-05	0.000580133	p1
SERPING1	LRP1	Carcinoma	cDC2	2.01492	1.69108	1.09551	0.000816384	0.000166291	p1
CALM1	SCTR	CAFs	Carcinoma	2.0093	0.878391	1.80713	0.000453403	6.89903e-05	p1
HSP90B1	ERBB2	LVECt	Carcinoma	2.00834	0.476502	1.95099	0.000534834	7.5173e-05	p1
FGF13	EGFR	Carcinoma	CAFs	2.00615	1.92775	0.555364	4.09961e-05	5.05631e-05	p1
VEGFC	ITGB1	LVECt	Carcinoma	2.00447	1.64191	1.14979	0.000165419	0.00030221	p1
BMP8B	BMPR2	Carcinoma	LVECt	2.00437	1.24068	1.57423	3.78492e-05	0.000180437	p1
TGFB2	ACVR1	Carcinoma	CAFs	2.00332	1.2537	1.56254	5.83802e-05	5.96248e-05	p1
VEGFA	EPHB2	Carcinoma	SAMs	2.00193	0.515056	1.93453	0.000104839	4.16768e-05	p1
LAMC1	ITGB4	CAFs	Carcinoma	2.00108	1.29457	1.52591	0.000131154	6.27513e-05	p1
UBA52	AGTR1	T cells	Carcinoma	2.00104	0.315445	1.97602	0.000648093	5.44362e-05	p1
LAMB1	ITGB1	LVECt	Carcinoma	1.99948	1.63581	1.14979	0.000447086	0.00030221	p1
TNC	EGFR	CAFs	Carcinoma	1.99927	1.20039	1.5988	9.22819e-05	8.05926e-05	p1
BMP8B	ACVR1	Carcinoma	CAFs	1.9952	1.24068	1.56254	3.78492e-05	5.96248e-05	p1
CALR	ITGAV	B cells	Carcinoma	1.99507	1.65881	1.10844	0.000597379	0.000124007	p1
C3	CD46	CAFs	Carcinoma	1.99417	0.904064	1.77746	0.00073658	0.000113549	p1
COL18A1	GPC4	CAFs	Carcinoma	1.99357	1.70676	1.03021	0.000308805	4.2404e-05	p1
F12	CD93	Carcinoma	LVECt	1.99176	0.466005	1.93647	3.19979e-05	0.000580133	p1
HLA-A	ERBB2	cDC2	Carcinoma	1.98858	0.38478	1.95099	0.00083607	7.5173e-05	p1
EFNA5	EPHB2	Carcinoma	SAMs	1.98812	0.458478	1.93453	3.09124e-05	4.16768e-05	p1
CDH1	EGFR	Carcinoma	CAFs	1.9845	1.90521	0.555364	0.00024236	5.05631e-05	p1
PSAP	SORT1	SAMs	Carcinoma	1.98231	1.79331	0.844735	0.00291533	6.8297e-05	p1
GAS6	TYRO3	CAFs	Carcinoma	1.98103	1.35495	1.4452	9.35325e-05	5.33205e-05	p1
AGT	AGTR1	CAFs	Carcinoma	1.98091	0.139071	1.97602	7.30477e-05	5.44362e-05	p1
UBA52	ERBB2	T cells	Carcinoma	1.97633	0.315445	1.95099	0.000648093	7.5173e-05	p1
LAMB1	ITGAV	LVECt	Carcinoma	1.97599	1.63581	1.10844	0.000447086	0.000124007	p1
VCAN	ITGB1	CAFs	Carcinoma	1.97472	1.60545	1.14979	0.000917121	0.00030221	p1
APP	LRP1	Carcinoma	CAFs	1.97346	1.04835	1.67198	0.000235159	0.000264863	p1
EFNB1	EPHB2	Carcinoma	SAMs	1.96999	0.37207	1.93453	4.35219e-05	4.16768e-05	p1
PROS1	TYRO3	CAFs	Carcinoma	1.96908	1.33742	1.4452	0.000146666	5.33205e-05	p1
EREG	EGFR	TM1	Carcinoma	1.96532	1.14295	1.5988	0.000102847	8.05926e-05	p1
MMP2	SDC2	LVECt	Carcinoma	1.9652	1.7496	0.894919	0.000257044	5.78164e-05	p1
MMP7	CD44	Carcinoma	cDC2	1.96229	1.61957	1.10795	4.88286e-05	0.000307331	p1
HLA-A	ERBB2	LVECt	Carcinoma	1.96159	0.203642	1.95099	0.000777005	7.5173e-05	p1
VTN	PLAUR	Carcinoma	cDC2	1.95826	1.00612	1.68003	3.09814e-05	0.000514159	p1
C3	CD46	SAMs	Carcinoma	1.955	0.814036	1.77746	0.00067709	0.000113549	p1
TGFB2	TGFBR1	CAFs	Carcinoma	1.9548	1.56226	1.17498	6.45204e-05	6.65702e-05	p1
MMP7	CDH6	Carcinoma	CAFs	1.95387	1.61957	1.09297	4.88286e-05	6.49171e-05	p1
LAMB1	ITGB1	CAFs	Carcinoma	1.95317	1.57888	1.14979	0.000421271	0.00030221	p1
SEMA4D	ERBB2	TM1	Carcinoma	1.95151	0.0447786	1.95099	4.60652e-05	7.5173e-05	p1
HLA-A	ERBB2	TM1	Carcinoma	1.95141	0.0402194	1.95099	0.000727305	7.5173e-05	p1
LAMC1	ITGA2	CAFs	Carcinoma	1.95083	1.29457	1.4594	0.000131154	4.83145e-05	p1
LAMB3	ITGA6	Carcinoma	LVECt	1.94742	1.71143	0.929218	7.64875e-05	0.000146075	p1
NCAM1	FGFR2	Carcinoma	CAFs	1.94258	1.69658	0.946185	4.56571e-05	7.67561e-05	p1
LAMB3	CD151	Carcinoma	CAFs	1.93835	1.71143	0.910071	7.64875e-05	0.000126364	p1
CDH1	PTPRF	Carcinoma	CAFs	1.93479	1.90521	0.337041	0.00024236	5.78858e-05	p1
JAG1	NOTCH2	LVECt	Carcinoma	1.93436	1.77437	0.770302	0.000167262	0.000112243	p1
TGFB2	TGFBR1	Carcinoma	SAMs	1.93287	1.2537	1.47112	5.83802e-05	7.37173e-05	p1
C4B	CD46	CAFs	Carcinoma	1.9306	0.75356	1.77746	7.23908e-05	0.000113549	p1
LAMB1	ITGAV	CAFs	Carcinoma	1.92912	1.57888	1.10844	0.000421271	0.000124007	p1
PTGS2	CAV1	cDC2	Carcinoma	1.92716	1.92013	0.164464	0.000148469	6.50135e-05	p1
CTF1	IL6ST	Carcinoma	CAFs	1.92601	1.44941	1.26835	3.10813e-05	0.000212557	p1
BMP4	BMPR2	Carcinoma	CAFs	1.92191	1.65316	0.980198	3.79887e-05	0.000124747	p1
PROS1	AXL	Carcinoma	TM1	1.92181	1.41737	1.29786	0.000154104	0.000135294	p1
CFH	ITGAM	Carcinoma	SAMs	1.91505	1.35341	1.35489	0.000291282	5.74187e-05	p1
LRPAP1	LRP1	Carcinoma	CAFs	1.90998	0.923307	1.67198	0.000103008	0.000264863	p1
LAMC1	ITGB1	Carcinoma	CAFs	1.90683	0.703968	1.77212	8.71355e-05	0.000446451	p1
FARP2	PLXNA3	TM1	Carcinoma	1.89911	1.19221	1.47826	4.24943e-05	3.75222e-05	p1
LAMA5	ITGB1	Carcinoma	CAFs	1.89828	0.680486	1.77212	5.68966e-05	0.000446451	p1
MMP7	CD44	Carcinoma	TM1	1.89747	1.61957	0.988616	4.88286e-05	0.000276845	p1
APP	TNFRSF21	LVECt	Carcinoma	1.89707	1.22048	1.45235	0.000269398	9.08441e-05	p1
HGF	ST14	CAFs	Carcinoma	1.8938	1.50945	1.1437	6.72335e-05	8.0678e-05	p1
C3	ITGAX	Carcinoma	SAMs	1.89269	1.25506	1.41671	0.00102285	0.000162065	p1
GNAI2	EGFR	cDC2	Carcinoma	1.89062	1.0091	1.5988	0.000529379	8.05926e-05	p1
TNC	ITGA2	CAFs	Carcinoma	1.88965	1.20039	1.4594	9.22819e-05	4.83145e-05	p1
EFNB1	EPHB4	Carcinoma	LVECt	1.88886	0.37207	1.85185	4.35219e-05	9.72554e-05	p1
TNC	SDC1	CAFs	Carcinoma	1.88568	1.20039	1.45426	9.22819e-05	0.000284513	p1
HSPA1A	TLR4	Carcinoma	SAMs	1.88425	0.434295	1.83352	0.000265774	6.69882e-05	p1
LAMC1	ITGB4	LVECt	Carcinoma	1.88349	1.10414	1.52591	0.000114953	6.27513e-05	p1
GNAI2	EGFR	LVECt	Carcinoma	1.879	0.987169	1.5988	0.000521285	8.05926e-05	p1
VEGFA	SIRPA	TM1	Carcinoma	1.87721	1.87536	0.0833232	0.000265712	7.20401e-05	p1
COL4A1	ITGB1	LVECt	Carcinoma	1.87613	1.48251	1.14979	0.00109824	0.00030221	p1
SERPINE1	ITGB5	LVECt	Carcinoma	1.87509	0.858544	1.667	0.000207802	0.000216332	p1
VEGFA	GPC1	cDC2	Carcinoma	1.87325	0.883465	1.65183	0.000134868	5.15683e-05	p1
CYR61	CAV1	CAFs	Carcinoma	1.87034	1.86309	0.164464	0.00146247	6.50135e-05	p1
HEBP1	FPR3	Carcinoma	SAMs	1.86906	0.885091	1.64621	5.34807e-05	0.000169168	p1
TNC	ITGA9	Carcinoma	SAMs	1.86644	1.45858	1.16454	0.000105377	5.67712e-05	p1
HLA-A	APLP2	SAMs	Carcinoma	1.86341	1.66066	0.845272	0.00140077	0.000267519	p1
LAMB3	CD151	Carcinoma	LVECt	1.86299	1.71143	0.736042	7.64875e-05	0.000112641	p1
COL4A4	ITGB1	Carcinoma	CAFs	1.86298	0.574707	1.77212	3.26115e-05	0.000446451	p1
TF	TFRC	Carcinoma	cDC2	1.86022	0.0945768	1.85781	0.000119585	0.000162579	p1
MMP7	CD151	Carcinoma	CAFs	1.85775	1.61957	0.910071	4.88286e-05	0.000126364	p1
UBA52	EGFR	cDC2	Carcinoma	1.85478	0.940241	1.5988	0.000724625	8.05926e-05	p1
CD14	ITGB1	cDC2	Carcinoma	1.85314	1.4533	1.14979	0.000406622	0.00030221	p1
SEMA3E	NRP1	Carcinoma	CAFs	1.8522	1.76414	0.564329	5.92648e-05	0.000101516	p1
HSP90B1	TLR4	Carcinoma	SAMs	1.85115	0.254905	1.83352	0.000470118	6.69882e-05	p1
COL4A1	ITGAV	LVECt	Carcinoma	1.85108	1.48251	1.10844	0.00109824	0.000124007	p1
GNAI2	ADCY9	cDC2	Carcinoma	1.84906	1.0091	1.54943	0.000529379	4.56491e-05	p1
C3	ITGAM	Carcinoma	SAMs	1.84686	1.25506	1.35489	0.00102285	5.74187e-05	p1
THBS1	ITGB1	CAFs	Carcinoma	1.84559	1.44367	1.14979	0.000410825	0.00030221	p1
VEGFA	ITGB1	Carcinoma	CAFs	1.84545	0.515056	1.77212	0.000104839	0.000446451	p1
SERPINE2	LRP1	Carcinoma	SAMs	1.84386	1.47195	1.11049	0.000164708	0.000168314	p1
HBEGF	EGFR	LVECt	Carcinoma	1.8399	0.910542	1.5988	0.000287011	8.05926e-05	p1
FN1	ITGB1	Carcinoma	CAFs	1.83905	0.491604	1.77212	0.000351281	0.000446451	p1
GNAI2	ADCY9	LVECt	Carcinoma	1.83718	0.987169	1.54943	0.000521285	4.56491e-05	p1
F2	THBD	Carcinoma	TM1	1.83516	1.25955	1.33467	3.60989e-05	0.000268458	p1
SERPINE2	LRP1	Carcinoma	cDC2	1.83488	1.47195	1.09551	0.000164708	0.000166291	p1
VEGFA	ITGA9	Carcinoma	CAFs	1.83433	0.515056	1.76053	0.000104839	6.9982e-05	p1
LAMC1	ITGA2	LVECt	Carcinoma	1.83002	1.10414	1.4594	0.000114953	4.83145e-05	p1
FN1	ITGA9	Carcinoma	CAFs	1.82788	0.491604	1.76053	0.000351281	6.9982e-05	p1
VEGFA	EGFR	cDC2	Carcinoma	1.82665	0.883465	1.5988	0.000134868	8.05926e-05	p1
THBS1	TNFRSF11B	cDC2	Carcinoma	1.8266	1.78752	0.375803	0.000589598	4.55789e-05	p1
CTGF	LRP6	CAFs	Carcinoma	1.82512	1.81973	0.140157	0.00152989	3.06534e-05	p1
CALM1	EGFR	CAFs	Carcinoma	1.82421	0.878391	1.5988	0.000453403	8.05926e-05	p1
TGFB1	ITGB8	CAFs	Carcinoma	1.82322	0.927289	1.5698	0.000113724	5.35296e-05	p1
APP	GPC1	Carcinoma	CAFs	1.823	1.04835	1.49141	0.000235159	4.93521e-05	p1
NID1	ITGB1	CAFs	Carcinoma	1.82277	1.41438	1.14979	0.000151115	0.00030221	p1
ADAM9	ITGA6	Carcinoma	LVECt	1.81687	1.56128	0.929218	8.04322e-05	0.000146075	p1
SEMA4C	PLXNB2	Carcinoma	CAFs	1.81361	1.55264	0.937283	3.38471e-05	8.75631e-05	p1
CTGF	LRP1	Carcinoma	CAFs	1.8122	0.698964	1.67198	0.00035009	0.000264863	p1
ICAM1	EGFR	SAMs	Carcinoma	1.81102	0.850666	1.5988	9.32949e-05	8.05926e-05	p1
CALM1	SCTR	SAMs	Carcinoma	1.81072	0.113934	1.80713	0.000306936	6.89903e-05	p1
THBS1	ITGA3	cDC2	Carcinoma	1.80945	1.78752	0.280832	0.000589598	3.31773e-05	p1
PSAP	CELSR1	SAMs	Carcinoma	1.80941	1.79331	0.240878	0.00291533	3.22639e-05	p1
HBEGF	EGFR	cDC2	Carcinoma	1.80768	0.84353	1.5988	0.000268646	8.05926e-05	p1
APP	GPC1	CAFs	Carcinoma	1.80463	0.726745	1.65183	0.000182419	5.15683e-05	p1
CALR	LRP1	Carcinoma	CAFs	1.80352	0.67614	1.67198	0.000449682	0.000264863	p1
APP	CAV1	Carcinoma	LVECt	1.80192	1.04835	1.46557	0.000235159	0.000181879	p1
MMP2	SDC2	CAFs	Carcinoma	1.80056	1.56242	0.894919	0.00021837	5.78164e-05	p1
NID1	ITGAV	CAFs	Carcinoma	1.79697	1.41438	1.10844	0.000151115	0.000124007	p1
VTN	ITGB5	Carcinoma	CAFs	1.79668	1.00612	1.48855	3.09814e-05	0.000191966	p1
LAMB3	ITGB1	Carcinoma	LVECt	1.79487	1.71143	0.5409	7.64875e-05	0.000206302	p1
GPI	AMFR	Carcinoma	CAFs	1.79318	1.57578	0.855829	0.000109823	4.8439e-05	p1
TIMP2	ITGB1	CAFs	Carcinoma	1.79297	1.37576	1.14979	0.000396487	0.00030221	p1
COL18A1	ITGB1	Carcinoma	CAFs	1.79226	0.267935	1.77212	9.2761e-05	0.000446451	p1
GNAI2	EGFR	SAMs	Carcinoma	1.78932	0.803433	1.5988	0.00045815	8.05926e-05	p1
TNF	TNFRSF21	SAMs	Carcinoma	1.78911	1.0448	1.45235	4.83657e-05	9.08441e-05	p1
THBS1	ITGA6	cDC2	Carcinoma	1.78836	1.78752	0.0547134	0.000589598	7.71798e-05	p1
ADAM17	ITGB1	LVECt	Carcinoma	1.78646	1.36726	1.14979	9.21798e-05	0.00030221	p1
SEMA3E	NRP1	Carcinoma	SAMs	1.78511	1.76414	0.272817	5.92648e-05	8.12298e-05	p1
C3	CD46	TM1	Carcinoma	1.78297	0.140004	1.77746	0.000360434	0.000113549	p1
VTN	ITGAV	Carcinoma	CAFs	1.77917	1.00612	1.46737	3.09814e-05	0.000146281	p1
MMP7	CD151	Carcinoma	LVECt	1.77898	1.61957	0.736042	4.88286e-05	0.000112641	p1
ORM1	CCR5	Carcinoma	TM1	1.7773	0.317872	1.74864	5.04061e-05	6.33106e-05	p1
ANXA1	EGFR	CAFs	Carcinoma	1.77708	0.775797	1.5988	0.000304392	8.05926e-05	p1
CTF1	IL6ST	Carcinoma	LVECt	1.77613	1.44941	1.02657	3.10813e-05	0.000180741	p1
B2M	TFRC	B cells	Carcinoma	1.77512	1.25233	1.25806	0.00511868	0.000110246	p1
CALM1	PDE1C	CAFs	Carcinoma	1.77511	0.878391	1.54255	0.000453403	3.98882e-05	p1
ADAM9	ITGB5	SAMs	Carcinoma	1.77489	0.609404	1.667	5.62115e-05	0.000216332	p1
MMP7	CD44	Carcinoma	SAMs	1.77415	1.61957	0.724293	4.88286e-05	0.000219655	p1
LAMB1	ITGB1	Carcinoma	CAFs	1.77382	0.0776034	1.77212	8.7808e-05	0.000446451	p1
LAMA5	SDC1	Carcinoma	B cells	1.77329	0.680486	1.63753	5.68966e-05	0.000337806	p1
TGM2	ITGB1	Carcinoma	CAFs	1.77325	0.0631718	1.77212	6.5681e-05	0.000446451	p1
C3	ITGB2	Carcinoma	TM1	1.77211	1.25506	1.25107	0.00102285	0.000429762	p1
C3	ITGB2	Carcinoma	cDC2	1.77118	1.25506	1.24977	0.00102285	0.000429078	p1
C3	CD81	Carcinoma	CAFs	1.76797	1.25506	1.2452	0.00102285	0.00069944	p1
HSP90AA1	EGFR	T cells	Carcinoma	1.76757	0.753756	1.5988	0.000720137	8.05926e-05	p1
SEMA3E	PLXND1	Carcinoma	TM1	1.76687	1.76414	0.0983139	5.92648e-05	5.22808e-05	p1
TFPI	LRP1	Carcinoma	CAFs	1.76663	0.570494	1.67198	6.94936e-05	0.000264863	p1
C3	CD81	Carcinoma	SAMs	1.76658	1.25506	1.24324	0.00102285	0.000698466	p1
C3	ITGB2	Carcinoma	SAMs	1.76472	1.25506	1.24059	0.00102285	0.000424314	p1
L1CAM	EGFR	SAMs	Carcinoma	1.76429	0.746028	1.5988	6.71302e-05	8.05926e-05	p1
TGM2	ITGA9	Carcinoma	CAFs	1.76166	0.0631718	1.76053	6.5681e-05	6.9982e-05	p1
CTGF	ITGAM	Carcinoma	TM1	1.75742	0.698964	1.61245	0.00035009	6.29722e-05	p1
LAMB2	RPSA	Carcinoma	T cells	1.75513	0.199639	1.74374	4.30789e-05	0.000744973	p1
HGF	SDC2	CAFs	Carcinoma	1.7548	1.50945	0.894919	6.72335e-05	5.78164e-05	p1
F13A1	ITGB1	SAMs	Carcinoma	1.75464	1.32542	1.14979	0.000148445	0.00030221	p1
F2	F2R	Carcinoma	LVECt	1.75249	1.25955	1.21851	3.60989e-05	0.000177197	p1
FN1	PLAUR	Carcinoma	cDC2	1.75048	0.491604	1.68003	0.000351281	0.000514159	p1
EFNA1	EPHA1	LVECt	Carcinoma	1.74633	1.46527	0.950076	0.000141425	3.15511e-05	p1
GNAI2	ADCY9	SAMs	Carcinoma	1.74535	0.803433	1.54943	0.00045815	4.56491e-05	p1
CYR61	ITGB5	LVECt	Carcinoma	1.74471	0.514901	1.667	0.000269447	0.000216332	p1
MMP7	CD44	Carcinoma	B cells	1.74282	1.61957	0.643751	4.88286e-05	0.0002047	p1
NCAM1	ROBO1	Carcinoma	CAFs	1.74269	1.69658	0.398223	4.56571e-05	4.80166e-05	p1
HEBP1	FPR3	Carcinoma	TM1	1.73867	0.885091	1.49652	5.34807e-05	0.000151002	p1
LAMC1	ITGB1	CAFs	Carcinoma	1.73146	1.29457	1.14979	0.000131154	0.00030221	p1
C4BPA	LRP1	Carcinoma	SAMs	1.73139	1.32836	1.11049	4.24334e-05	0.000168314	p1
GNAI2	EGFR	TM1	Carcinoma	1.72983	0.660429	1.5988	0.000414352	8.05926e-05	p1
C3	ITGAX	Carcinoma	TM1	1.72913	1.25506	1.18942	0.00102285	0.000133794	p1
LRPAP1	LDLR	B cells	Carcinoma	1.72499	0.96885	1.4272	0.000104907	0.000102361	p1
C4BPA	LRP1	Carcinoma	cDC2	1.72182	1.32836	1.09551	4.24334e-05	0.000166291	p1
THBS1	CD47	TM1	Carcinoma	1.72158	0.419356	1.66972	0.00014004	0.000156106	p1
FN1	ITGA4	Carcinoma	TM1	1.71973	0.491604	1.64796	0.000351281	5.98475e-05	p1
PROS1	TYRO3	Carcinoma	CAFs	1.71872	1.41737	0.972151	0.000154104	4.74133e-05	p1
HSP90AA1	EGFR	SAMs	Carcinoma	1.71825	0.629453	1.5988	0.000692613	8.05926e-05	p1
RARRES2	CCRL2	Carcinoma	TM1	1.71563	1.54194	0.7522	0.000206132	4.58497e-05	p1
GPI	AMFR	Carcinoma	SAMs	1.70609	1.57578	0.653961	0.000109823	4.61851e-05	p1
HBEGF	EGFR	SAMs	Carcinoma	1.70483	0.591863	1.5988	0.000209568	8.05926e-05	p1
THBS1	LRP5	TM1	Carcinoma	1.70478	0.419356	1.6524	0.00014004	3.91917e-05	p1
B2M	TFRC	SAMs	Carcinoma	1.7047	1.15035	1.25806	0.00490211	0.000110246	p1
SERPING1	LRP1	Carcinoma	TM1	1.70462	1.69108	0.214462	0.000816384	8.16405e-05	p1
LAMC1	ITGAV	CAFs	Carcinoma	1.70428	1.29457	1.10844	0.000131154	0.000124007	p1
LTBP3	ITGB5	Carcinoma	CAFs	1.70261	0.826495	1.48855	5.77164e-05	0.000191966	p1
RTN4	TNFRSF19	SAMs	Carcinoma	1.69993	0.720655	1.53962	0.00031674	3.92258e-05	p1
GPI	AMFR	TM1	Carcinoma	1.69853	0.191821	1.68766	6.21983e-05	5.89475e-05	p1
GNAS	ADCY9	B cells	Carcinoma	1.69551	0.6885	1.54943	0.00085274	4.56491e-05	p1
HSP90AA1	EGFR	LVECt	Carcinoma	1.69535	0.56395	1.5988	0.000678534	8.05926e-05	p1
VEGFA	GPC1	SAMs	Carcinoma	1.69462	0.378408	1.65183	9.54887e-05	5.15683e-05	p1
COL18A1	ITGB1	LVECt	Carcinoma	1.69431	1.24445	1.14979	0.000209826	0.00030221	p1
VEGFA	SIRPA	Carcinoma	cDC2	1.69429	0.515056	1.6141	0.000104839	0.000213972	p1
VEGFA	TYRO3	cDC2	Carcinoma	1.69384	0.883465	1.4452	0.000134868	5.33205e-05	p1
HSP90B1	LRP1	Carcinoma	CAFs	1.6913	0.254905	1.67198	0.000470118	0.000264863	p1
ADAM9	ITGB5	CAFs	Carcinoma	1.68767	0.263333	1.667	4.93461e-05	0.000216332	p1
GNAI2	ADCY9	TM1	Carcinoma	1.68431	0.660429	1.54943	0.000414352	4.56491e-05	p1
CALR	ITGA3	B cells	Carcinoma	1.68241	1.65881	0.280832	0.000597379	3.31773e-05	p1
CYR61	ITGAM	Carcinoma	TM1	1.68014	0.472115	1.61245	0.000255365	6.29722e-05	p1
VTN	PLAUR	Carcinoma	TM1	1.67775	1.00612	1.34259	3.09814e-05	0.000368629	p1
C3	C3AR1	Carcinoma	TM1	1.67709	1.25506	1.11241	0.00102285	0.000113599	p1
C3	LRP1	Carcinoma	SAMs	1.67582	1.25506	1.11049	0.00102285	0.000168314	p1
APOE	LRP5	TM1	Carcinoma	1.67582	0.279196	1.6524	0.000336419	3.91917e-05	p1
UBA52	ACVR1	cDC2	Carcinoma	1.6748	0.940241	1.38596	0.000724625	5.64039e-05	p1
VEGFB	TYRO3	SAMs	Carcinoma	1.67072	0.838283	1.4452	7.63286e-05	5.33205e-05	p1
PLAU	ITGB5	TM1	Carcinoma	1.67051	0.108302	1.667	4.61456e-05	0.000216332	p1
HMGB1	SDC1	T cells	Carcinoma	1.66674	0.814339	1.45426	0.000401129	0.000284513	p1
C3	LRP1	Carcinoma	cDC2	1.66593	1.25506	1.09551	0.00102285	0.000166291	p1
TNC	ITGB1	CAFs	Carcinoma	1.66222	1.20039	1.14979	9.22819e-05	0.00030221	p1
HSP90B1	TLR2	Carcinoma	cDC2	1.66178	0.254905	1.64212	0.000470118	0.000142884	p1
LAMB1	ITGA3	LVECt	Carcinoma	1.65975	1.63581	0.280832	0.000447086	3.31773e-05	p1
APOE	LRP5	CAFs	Carcinoma	1.65721	0.126208	1.6524	0.000270447	3.91917e-05	p1
ADAM28	ITGA4	Carcinoma	TM1	1.65494	0.151798	1.64796	5.38146e-05	5.98475e-05	p1
TGFB1	ITGB8	cDC2	Carcinoma	1.65416	0.521512	1.5698	9.17532e-05	5.35296e-05	p1
ADAM9	ITGB1	Carcinoma	LVECt	1.65232	1.56128	0.5409	8.04322e-05	0.000206302	p1
HRG	FCGR1A	Carcinoma	SAMs	1.65197	0.0229667	1.65181	3.28042e-05	0.000173119	p1
ANXA1	EGFR	LVECt	Carcinoma	1.65163	0.41439	1.5988	0.00022151	8.05926e-05	p1
C4BPA	BMPR2	Carcinoma	CAFs	1.65085	1.32836	0.980198	4.24334e-05	0.000124747	p1
TGM2	ITGA4	Carcinoma	TM1	1.64917	0.0631718	1.64796	6.5681e-05	5.98475e-05	p1
TGFB1	ITGB8	SAMs	Carcinoma	1.6449	0.491346	1.5698	9.03005e-05	5.35296e-05	p1
CALR	HLA-F	Carcinoma	B cells	1.64402	0.67614	1.49855	0.000449682	0.000166274	p1
PAPLN	SIRPA	Carcinoma	cDC2	1.64381	0.311085	1.6141	3.14834e-05	0.000213972	p1
VEGFA	EGFR	SAMs	Carcinoma	1.64297	0.378408	1.5988	9.54887e-05	8.05926e-05	p1
LAMA4	ITGB1	CAFs	Carcinoma	1.6411	1.17097	1.14979	0.000136729	0.00030221	p1
APP	CD74	Carcinoma	SAMs	1.64066	1.04835	1.26204	0.000235159	0.0162319	p1
LAMB1	ITGA6	LVECt	Carcinoma	1.63673	1.63581	0.0547134	0.000447086	7.71798e-05	p1
COL6A2	ITGA2	LVECt	Carcinoma	1.63438	0.735779	1.4594	9.93656e-05	4.83145e-05	p1
TNC	ITGAV	CAFs	Carcinoma	1.63388	1.20039	1.10844	9.22819e-05	0.000124007	p1
UBA52	EGFR	T cells	Carcinoma	1.62962	0.315445	1.5988	0.000648093	8.05926e-05	p1
ITGB3BP	ITGB5	Carcinoma	CAFs	1.62791	0.659028	1.48855	4.707e-05	0.000191966	p1
LAMC1	ITGAV	Carcinoma	CAFs	1.6275	0.703968	1.46737	8.71355e-05	0.000146281	p1
C3	CD81	Carcinoma	LVECt	1.62464	1.25506	1.03163	0.00102285	0.000601348	p1
APP	TNFRSF21	CAFs	Carcinoma	1.62403	0.726745	1.45235	0.000182419	9.08441e-05	p1
HSPG2	ITGA2	CAFs	Carcinoma	1.62395	0.712301	1.4594	0.000145069	4.83145e-05	p1
CALM3	EGFR	SAMs	Carcinoma	1.6216	0.270999	1.5988	0.000130143	8.05926e-05	p1
TIMP2	ITGB1	SAMs	Carcinoma	1.62152	1.14337	1.14979	0.000328143	0.00030221	p1
HSPG2	SDC1	CAFs	Carcinoma	1.61933	0.712301	1.45426	0.000145069	0.000284513	p1
CALR	ITGAV	Carcinoma	CAFs	1.61565	0.67614	1.46737	0.000449682	0.000146281	p1
COL18A1	GPC4	LVECt	Carcinoma	1.61555	1.24445	1.03021	0.000209826	4.2404e-05	p1
LAMA4	ITGAV	CAFs	Carcinoma	1.6124	1.17097	1.10844	0.000136729	0.000124007	p1
GNAS	ADCY9	SAMs	Carcinoma	1.61213	0.445224	1.54943	0.000806929	4.56491e-05	p1
EFNA1	EPHB6	LVECt	Carcinoma	1.609	1.46527	0.664723	0.000141425	3.3551e-05	p1
LRPAP1	LDLR	SAMs	Carcinoma	1.60553	0.735395	1.4272	9.55302e-05	0.000102361	p1
VCAN	EGFR	TM1	Carcinoma	1.60471	0.137612	1.5988	0.000137957	8.05926e-05	p1
LAMB1	ITGA3	CAFs	Carcinoma	1.60366	1.57888	0.280832	0.000421271	3.31773e-05	p1
CALM1	EGFR	SAMs	Carcinoma	1.60285	0.113934	1.5988	0.000306936	8.05926e-05	p1
CALM1	ABCA1	LVECt	Carcinoma	1.60284	1.55805	0.376271	0.000641397	3.73852e-05	p1
SORBS1	ITGB5	Carcinoma	CAFs	1.60135	0.590385	1.48855	4.34364e-05	0.000191966	p1
APP	CD74	Carcinoma	TM1	1.60098	1.04835	1.21	0.000235159	0.0151108	p1
ICAM1	EGFR	TM1	Carcinoma	1.59913	0.0326504	1.5988	6.48514e-05	8.05926e-05	p1
INHBB	ACVR1	Carcinoma	CAFs	1.59648	0.327434	1.56254	4.41684e-05	5.96248e-05	p1
CFH	SELL	Carcinoma	TM1	1.5951	1.35341	0.84417	0.000291282	9.36566e-05	p1
LAMC1	ITGB1	LVECt	Carcinoma	1.5941	1.10414	1.14979	0.000114953	0.00030221	p1
FN1	ITGB8	SAMs	Carcinoma	1.58971	0.250817	1.5698	0.000270075	5.35296e-05	p1
F2	THBD	Carcinoma	LVECt	1.5881	1.25955	0.967274	3.60989e-05	0.000195208	p1
LAMC1	ITGA6	Carcinoma	B cells	1.58425	0.703968	1.41925	8.71355e-05	0.00020885	p1
BMP8B	BMPR2	Carcinoma	CAFs	1.58116	1.24068	0.980198	3.78492e-05	0.000124747	p1
LAMB1	ITGA6	CAFs	Carcinoma	1.57982	1.57888	0.0547134	0.000421271	7.71798e-05	p1
VEGFA	GPC1	Carcinoma	CAFs	1.57784	0.515056	1.49141	0.000104839	4.93521e-05	p1
B2M	TFRC	T cells	Carcinoma	1.57781	0.95225	1.25806	0.00450729	0.000110246	p1
COL4A4	ITGAV	Carcinoma	CAFs	1.5759	0.574707	1.46737	3.26115e-05	0.000146281	p1
LAMA5	ITGA6	Carcinoma	B cells	1.57396	0.680486	1.41925	5.68966e-05	0.00020885	p1
HMGB1	SDC1	LVECt	Carcinoma	1.57311	0.599833	1.45426	0.000360592	0.000284513	p1
GAS6	TYRO3	SAMs	Carcinoma	1.57165	0.617633	1.4452	6.66669e-05	5.33205e-05	p1
TGFB1	ITGB8	TM1	Carcinoma	1.57147	0.0724674	1.5698	7.23516e-05	5.35296e-05	p1
TGFB2	ENG	Carcinoma	CAFs	1.56991	1.2537	0.944898	5.83802e-05	0.000249316	p1
ADAM9	ITGB5	Carcinoma	SAMs	1.56761	1.56128	0.140798	8.04322e-05	7.78518e-05	p1
CALM3	PDE1C	SAMs	Carcinoma	1.56617	0.270999	1.54255	0.000130143	3.98882e-05	p1
TNC	NT5E	CAFs	Carcinoma	1.56458	1.20039	1.00348	9.22819e-05	5.52696e-05	p1
LAMC1	ITGAV	LVECt	Carcinoma	1.56453	1.10414	1.10844	0.000114953	0.000124007	p1
FGL1	EGFR	Carcinoma	CAFs	1.56266	1.46064	0.555364	7.25893e-05	5.05631e-05	p1
CALM1	INSR	LVECt	Carcinoma	1.56262	1.55805	0.119443	0.000641397	7.32482e-05	p1
CYR61	ITGB5	Carcinoma	CAFs	1.56162	0.472115	1.48855	0.000255365	0.000191966	p1
CALM1	HTR2C	LVECt	Carcinoma	1.56151	1.55805	0.103856	0.000641397	3.02883e-05	p1
TNC	EGFR	Carcinoma	CAFs	1.56073	1.45858	0.555364	0.000105377	5.05631e-05	p1
GNAS	ADCY9	CAFs	Carcinoma	1.56027	0.183561	1.54943	0.0007604	4.56491e-05	p1
CALM1	FAS	LVECt	Carcinoma	1.55843	1.55805	0.0343465	0.000641397	3.8659e-05	p1
TNC	ITGB1	Carcinoma	LVECt	1.55564	1.45858	0.5409	0.000105377	0.000206302	p1
VEGFA	ITGAV	Carcinoma	CAFs	1.55514	0.515056	1.46737	0.000104839	0.000146281	p1
RTN4	TNFRSF19	CAFs	Carcinoma	1.5541	0.211666	1.53962	0.000240901	3.92258e-05	p1
ADAM17	ITGB1	SAMs	Carcinoma	1.55201	1.04245	1.14979	7.93977e-05	0.00030221	p1
GNAS	ADCY9	TM1	Carcinoma	1.5519	0.0875993	1.54943	0.000744017	4.56491e-05	p1
FN1	ITGAV	Carcinoma	CAFs	1.54753	0.491604	1.46737	0.000351281	0.000146281	p1
CALM1	PDE1C	SAMs	Carcinoma	1.54675	0.113934	1.54255	0.000306936	3.98882e-05	p1
CYR61	ITGAV	Carcinoma	CAFs	1.54145	0.472115	1.46737	0.000255365	0.000146281	p1
RTN4	TNFRSF19	TM1	Carcinoma	1.54101	0.0656168	1.53962	0.000222705	3.92258e-05	p1
RPS19	C5AR1	Carcinoma	SAMs	1.53982	0.938541	1.22073	0.00142387	0.000259334	p1
CYR61	CAV1	Carcinoma	LVECt	1.53974	0.472115	1.46557	0.000255365	0.000181879	p1
RTN4	TNFRSF19	LVECt	Carcinoma	1.53962	0.00279476	1.53962	0.000215308	3.92258e-05	p1
VTN	CD47	Carcinoma	cDC2	1.53956	1.00612	1.16532	3.09814e-05	0.000131205	p1
IGFBP4	FZD8	CAFs	Carcinoma	1.53388	1.50122	0.31483	0.000534369	3.07359e-05	p1
APP	NCSTN	Carcinoma	SAMs	1.52892	1.04835	1.1129	0.000235159	7.70186e-05	p1
APP	LRP1	Carcinoma	SAMs	1.52716	1.04835	1.11049	0.000235159	0.000168314	p1
CTGF	ITGAM	Carcinoma	SAMs	1.52456	0.698964	1.35489	0.00035009	5.74187e-05	p1
PROS1	AXL	Carcinoma	CAFs	1.51747	1.41737	0.542009	0.000154104	8.08568e-05	p1
APP	LRP1	Carcinoma	cDC2	1.5163	1.04835	1.09551	0.000235159	0.000166291	p1
COL18A1	GPC1	Carcinoma	CAFs	1.51528	0.267935	1.49141	9.2761e-05	4.93521e-05	p1
GSTP1	TRAF2	B cells	Carcinoma	1.51424	1.33422	0.716082	0.000358777	3.5227e-05	p1
THBS1	SDC1	TM1	Carcinoma	1.51352	0.419356	1.45426	0.00014004	0.000284513	p1
CD14	ITGB1	TM1	Carcinoma	1.51187	0.981703	1.14979	0.000234757	0.00030221	p1
F2	THBD	Carcinoma	cDC2	1.51172	1.25955	0.835962	3.60989e-05	0.000174197	p1
SEMA4D	MET	TM1	Carcinoma	1.51091	0.0447786	1.51024	4.60652e-05	9.16943e-05	p1
IGFBP4	LRP6	CAFs	Carcinoma	1.50775	1.50122	0.140157	0.000534369	3.06534e-05	p1
UBA52	TGFBR1	cDC2	Carcinoma	1.50487	0.940241	1.17498	0.000724625	6.65702e-05	p1
FN1	ITGA6	Carcinoma	B cells	1.50198	0.491604	1.41925	0.000351281	0.00020885	p1
SEMA4D	PLXNB2	TM1	Carcinoma	1.50165	0.0447786	1.50098	4.60652e-05	0.000105812	p1
CCL5	SDC1	SAMs	Carcinoma	3.58484	2.53839	2.53133	6.83314e-05	8.60868e-05	p2
SEMA4D	ERBB2	SAMs	Carcinoma	3.55702	2.48405	2.54596	6.82455e-05	5.87287e-05	p2
PTN	SDC1	CAFs	Carcinoma	3.50086	2.41834	2.53133	6.08764e-05	8.60868e-05	p2
SEMA4D	PLXNB1	SAMs	Carcinoma	3.37791	2.48405	2.28905	6.82455e-05	5.60293e-05	p2
COL1A1	DDR1	CAFs	Carcinoma	3.36918	2.17343	2.57441	0.00241429	0.000106919	p2
COL5A2	DDR1	CAFs	Carcinoma	3.29429	2.05542	2.57441	0.000251483	0.000106919	p2
COL3A1	DDR1	CAFs	Carcinoma	3.27708	2.02772	2.57441	0.00191804	0.000106919	p2
ITIH2	FCER1A	Carcinoma	TM1	3.26563	2.38412	2.23166	0.00011941	0.00029666	p2
HSPG2	SDC1	LVECt	Carcinoma	3.20077	1.95889	2.53133	0.00030663	8.60868e-05	p2
SEMA4D	MET	SAMs	Carcinoma	3.18136	2.48405	1.9876	6.82455e-05	6.76728e-05	p2
VCAN	EGFR	CAFs	Carcinoma	3.15425	2.56254	1.83921	0.000353292	7.03927e-05	p2
EFNB2	EPHB2	LVECt	Carcinoma	3.14486	2.45227	1.96888	0.000108307	6.29356e-05	p2
MMP7	CD44	Carcinoma	SAMs	3.1404	2.31363	2.12349	8.33127e-05	0.000113105	p2
FN1	ITGB8	Pericytes	Carcinoma	3.1087	1.69072	2.60872	0.00143056	7.14667e-05	p2
AZGP1	ITGAV	Carcinoma	CAFs	3.05219	2.66206	1.49307	5.64932e-05	9.72703e-05	p2
WNT5A	FZD1	CAFs	Carcinoma	3.04254	2.25013	2.04791	7.58691e-05	6.98119e-05	p2
FN1	ITGB8	CAFs	Carcinoma	3.03667	1.55432	2.60872	0.0012248	7.14667e-05	p2
AREG	ERBB3	TM1	Carcinoma	3.03657	2.34737	1.92629	0.000250738	0.000131497	p2
UBA52	ERBB2	TM1	Carcinoma	3.02665	1.63668	2.54596	0.000499497	5.87287e-05	p2
NID1	PTPRF	Pericytes	Carcinoma	3.00985	1.98078	2.26621	0.000316638	0.00011409	p2
CALM1	PDE1C	CAFs	Carcinoma	3.00202	1.3809	2.66557	0.00042679	6.36007e-05	p2
HBEGF	ERBB2	TM1	Carcinoma	3.00161	1.58988	2.54596	0.000140105	5.87287e-05	p2
AREG	EGFR	TM1	Carcinoma	2.98208	2.34737	1.83921	0.000250738	7.03927e-05	p2
ARF1	INSR	Carcinoma	LVECt	2.96968	1.45146	2.59081	0.000142115	0.000484834	p2
SLIT2	SDC1	CAFs	Carcinoma	2.95775	1.52991	2.53133	6.51078e-05	8.60868e-05	p2
LAMC2	ITGA6	Carcinoma	LVECt	2.95365	2.66622	1.27095	7.25049e-05	0.000131134	p2
LAMB3	ITGA6	Carcinoma	LVECt	2.95266	2.66513	1.27095	6.13743e-05	0.000131134	p2
CALM1	PDE1C	LVECt	Carcinoma	2.95198	1.26843	2.66557	0.000405817	6.36007e-05	p2
LAMC2	CD151	Carcinoma	Pericytes	2.94426	2.66622	1.24897	7.25049e-05	0.000126375	p2
LAMB3	CD151	Carcinoma	Pericytes	2.94327	2.66513	1.24897	6.13743e-05	0.000126375	p2
CTHRC1	FZD5	CAFs	Carcinoma	2.93961	2.38651	1.71635	0.00014694	7.01752e-05	p2
COL3A1	DDR1	Pericytes	Carcinoma	2.93292	1.40515	2.57441	0.000907399	0.000106919	p2
APOE	LDLR	SAMs	Carcinoma	2.91559	2.30661	1.78331	0.00160648	5.9377e-05	p2
HBEGF	ERBB2	LVECt	Carcinoma	2.91423	1.41803	2.54596	0.000130963	5.87287e-05	p2
LAMC3	ITGB1	CAFs	Carcinoma	2.91106	2.58304	1.34244	0.000147488	0.00025014	p2
COL5A2	DDR1	Pericytes	Carcinoma	2.90892	1.35434	2.57441	0.00016608	0.000106919	p2
COL4A1	ITGB8	LVECt	Carcinoma	2.89457	1.25424	2.60872	0.000657906	7.14667e-05	p2
VCAN	ITGB1	CAFs	Carcinoma	2.89288	2.56254	1.34244	0.000353292	0.00025014	p2
THBS1	SDC1	CAFs	Carcinoma	2.89213	1.39885	2.53133	7.93089e-05	8.60868e-05	p2
COL4A1	ITGB8	Pericytes	Carcinoma	2.86602	1.18685	2.60872	0.000610949	7.14667e-05	p2
LPL	SDC1	SAMs	Carcinoma	2.84271	1.29357	2.53133	7.18344e-05	8.60868e-05	p2
FBN1	ITGB1	CAFs	Carcinoma	2.83122	2.49272	1.34244	0.000110775	0.00025014	p2
WNT5A	FZD5	CAFs	Carcinoma	2.83001	2.25013	1.71635	7.58691e-05	7.01752e-05	p2
CDH1	PTPRM	Carcinoma	LVECt	2.82179	2.45755	1.3867	0.000153452	9.00614e-05	p2
LAMC2	ITGB1	Carcinoma	CAFs	2.81847	2.66622	0.913826	7.25049e-05	0.000204198	p2
LAMB3	ITGB1	Carcinoma	CAFs	2.81744	2.66513	0.913826	6.13743e-05	0.000204198	p2
CALM1	PDE1C	Pericytes	Carcinoma	2.81722	0.911871	2.66557	0.000345902	6.36007e-05	p2
COL4A1	ITGB8	CAFs	Carcinoma	2.81521	1.05828	2.60872	0.000530448	7.14667e-05	p2
LAMC2	ITGB1	Carcinoma	Pericytes	2.81185	2.66622	0.893188	7.25049e-05	0.000202213	p2
LAMB3	ITGB1	Carcinoma	Pericytes	2.81082	2.66513	0.893188	6.13743e-05	0.000202213	p2
COL1A1	DDR1	Pericytes	Carcinoma	2.81031	1.12705	2.57441	0.000630528	0.000106919	p2
TNFSF12	TNFRSF12A	Pericytes	Carcinoma	2.80985	2.10624	1.85984	8.90931e-05	0.000123407	p2
HLA-C	DDR1	SAMs	Carcinoma	2.80747	1.11995	2.57441	0.000354185	0.000106919	p2
COL6A3	ITGB1	CAFs	Carcinoma	2.79649	2.45321	1.34244	0.000440746	0.00025014	p2
THBS2	ITGB1	CAFs	Carcinoma	2.79648	2.45319	1.34244	0.000210019	0.00025014	p2
HLA-C	DDR1	TM1	Carcinoma	2.79481	1.08783	2.57441	0.00035127	0.000106919	p2
SLPI	CD4	Carcinoma	TM1	2.79356	2.2125	1.70553	0.000105279	0.000110443	p2
L1CAM	ERBB2	SAMs	Carcinoma	2.7878	1.13575	2.54596	6.46417e-05	5.87287e-05	p2
ADAM10	EPHA3	Carcinoma	CAFs	2.78571	1.42196	2.39546	9.74673e-05	9.5195e-05	p2
HGF	SDC1	CAFs	Carcinoma	2.78566	1.16288	2.53133	5.70991e-05	8.60868e-05	p2
HLA-A	ERBB2	SAMs	Carcinoma	2.77932	1.11476	2.54596	0.000522151	5.87287e-05	p2
LAMC2	ITGA2	Carcinoma	CAFs	2.77856	2.66622	0.782094	7.25049e-05	8.25877e-05	p2
LAMB3	ITGA2	Carcinoma	CAFs	2.77751	2.66513	0.782094	6.13743e-05	8.25877e-05	p2
VEGFA	EPHB2	TM1	Carcinoma	2.77735	1.95888	1.96888	0.000107163	6.29356e-05	p2
DCN	MET	CAFs	Carcinoma	2.76654	1.92437	1.9876	0.00151964	6.76728e-05	p2
SERPINA1	LRP1	Carcinoma	CAFs	2.76357	1.49885	2.3218	0.000631099	0.000162803	p2
UBA52	ERBB2	SAMs	Carcinoma	2.75533	1.05352	2.54596	0.000442403	5.87287e-05	p2
FBLN1	ITGB1	CAFs	Carcinoma	2.75165	2.40196	1.34244	6.36628e-05	0.00025014	p2
HRAS	INSR	Carcinoma	LVECt	2.74863	0.917979	2.59081	6.37202e-05	0.000484834	p2
LAMC2	ITGB1	Carcinoma	LVECt	2.74313	2.66622	0.645006	7.25049e-05	0.000179795	p2
LAMB3	ITGB1	Carcinoma	LVECt	2.74207	2.66513	0.645006	6.13743e-05	0.000179795	p2
CRP	OLR1	Carcinoma	SAMs	2.73662	1.56711	2.2435	0.00035211	0.000171027	p2
CD14	ITGB1	SAMs	Carcinoma	2.6919	2.33328	1.34244	0.000124956	0.00025014	p2
CALM3	PDE1C	CAFs	Carcinoma	2.68953	0.358241	2.66557	9.58056e-05	6.36007e-05	p2
VEGFA	EGFR	TM1	Carcinoma	2.68699	1.95888	1.83921	0.000107163	7.03927e-05	p2
IGF2	INSR	Carcinoma	LVECt	2.67301	0.657818	2.59081	0.000107184	0.000484834	p2
LAMC2	CD151	Carcinoma	CAFs	2.67028	2.66622	0.147284	7.25049e-05	9.39197e-05	p2
LAMB3	CD151	Carcinoma	CAFs	2.6692	2.66513	0.147284	6.13743e-05	9.39197e-05	p2
CALM3	PDE1C	LVECt	Carcinoma	2.66657	0.0730889	2.66557	8.59656e-05	6.36007e-05	p2
CALM3	PDE1C	SAMs	Carcinoma	2.66654	0.0722515	2.66557	8.59382e-05	6.36007e-05	p2
CCL5	SDC4	SAMs	Carcinoma	2.66654	2.53839	0.816699	6.83314e-05	8.84691e-05	p2
DCN	EGFR	CAFs	Carcinoma	2.66193	1.92437	1.83921	0.00151964	7.03927e-05	p2
HBEGF	ERBB2	SAMs	Carcinoma	2.65892	0.766773	2.54596	0.00010141	5.87287e-05	p2
LAMC3	ITGB4	CAFs	Carcinoma	2.65388	2.58304	0.609077	0.000147488	7.28928e-05	p2
LAMC3	ITGA3	CAFs	Carcinoma	2.65134	2.58304	0.597921	0.000147488	6.78108e-05	p2
VEGFA	KDR	Carcinoma	LVECt	2.64896	0.36909	2.62312	6.9745e-05	0.000166572	p2
FGF1	EGFR	Pericytes	Carcinoma	2.63737	1.89025	1.83921	0.000134337	7.03927e-05	p2
TGFB1	ITGB8	Pericytes	Carcinoma	2.63601	0.378282	2.60872	8.24166e-05	7.14667e-05	p2
ANGPTL4	TIE1	Carcinoma	LVECt	2.63058	0.228431	2.62065	5.92168e-05	0.000102716	p2
MMP7	CD151	Carcinoma	Pericytes	2.62922	2.31363	1.24897	8.33127e-05	0.000126375	p2
GREM1	KDR	Carcinoma	LVECt	2.62687	0.140369	2.62312	6.72239e-05	0.000166572	p2
PDGFC	KDR	Carcinoma	LVECt	2.62474	0.0922827	2.62312	5.69004e-05	0.000166572	p2
LPL	SDC1	CAFs	Carcinoma	2.61663	0.662652	2.53133	6.40263e-05	8.60868e-05	p2
PSEN1	NOTCH3	Carcinoma	Pericytes	2.61253	1.04858	2.39286	6.64304e-05	0.000359443	p2
TGFB1	ITGB8	CAFs	Carcinoma	2.61018	0.0872393	2.60872	7.83455e-05	7.14667e-05	p2
HLA-A	ERBB2	LVECt	Carcinoma	2.60845	0.56753	2.54596	0.000457935	5.87287e-05	p2
ICAM3	ITGB2	Carcinoma	TM1	2.60681	1.91245	1.77143	5.65201e-05	0.000168847	p2
INHBA	ACVR1	CAFs	Carcinoma	2.60109	2.4972	0.727795	0.000234565	6.46272e-05	p2
SORBS1	INSR	Carcinoma	LVECt	2.59676	0.175803	2.59081	5.75053e-05	0.000484834	p2
CALM3	INSR	Carcinoma	LVECt	2.59404	0.129495	2.59081	8.78284e-05	0.000484834	p2
HLA-C	DDR1	LVECt	Carcinoma	2.59185	0.300151	2.57441	0.000286847	0.000106919	p2
NPNT	ITGB1	Carcinoma	CAFs	2.58481	2.41788	0.913826	0.000123152	0.000204198	p2
LAMC3	ITGA2	CAFs	Carcinoma	2.58356	2.58304	0.0516452	0.000147488	6.28356e-05	p2
HSP90B1	ERBB2	CAFs	Carcinoma	2.58168	0.427945	2.54596	0.00026089	5.87287e-05	p2
NPNT	ITGB1	Carcinoma	Pericytes	2.57759	2.41788	0.893188	0.000123152	0.000202213	p2
HMGB1	SDC1	LVECt	Carcinoma	2.56484	0.413221	2.53133	0.000164961	8.60868e-05	p2
INHBA	BAMBI	CAFs	Carcinoma	2.56283	2.4972	0.576259	0.000234565	7.02967e-05	p2
COL18A1	GPC4	Pericytes	Carcinoma	2.5605	1.94483	1.66547	0.000434443	6.67347e-05	p2
HSP90B1	LRP1	Carcinoma	CAFs	2.5603	1.07908	2.3218	0.000324741	0.000162803	p2
SERPINE2	LRP1	Carcinoma	CAFs	2.55752	1.07245	2.3218	7.54147e-05	0.000162803	p2
C4BPA	LRP1	Carcinoma	CAFs	2.55698	1.07117	2.3218	6.81812e-05	0.000162803	p2
CALM1	SCTR	CAFs	Carcinoma	2.55505	1.3809	2.14974	0.00042679	6.32706e-05	p2
COL1A1	ITGB1	CAFs	Carcinoma	2.55459	2.17343	1.34244	0.00241429	0.00025014	p2
HLA-A	ERBB2	Pericytes	Carcinoma	2.55058	0.153457	2.54596	0.000414648	5.87287e-05	p2
HSP90B1	ERBB2	LVECt	Carcinoma	2.54916	0.12756	2.54596	0.000235827	5.87287e-05	p2
HMGB1	SDC1	TM1	Carcinoma	2.54784	0.28954	2.53133	0.000157128	8.60868e-05	p2
HSP90AA1	CFTR	TM1	Carcinoma	2.5158	1.59926	1.94206	0.00196479	8.3257e-05	p2
VEGFA	FLT1	Carcinoma	LVECt	2.51214	0.36909	2.48487	6.9745e-05	0.000399698	p2
C3	ITGAX	Carcinoma	SAMs	2.50551	0.686559	2.4096	0.000490374	8.64225e-05	p2
MDK	LRP1	Carcinoma	CAFs	2.50437	0.938682	2.3218	0.000111555	0.000162803	p2
NPNT	ITGB1	Carcinoma	LVECt	2.50244	2.41788	0.645006	0.000123152	0.000179795	p2
SPP1	S1PR1	Carcinoma	LVECt	2.50185	1.29519	2.14049	0.000661745	0.000133264	p2
DCN	MET	Pericytes	Carcinoma	2.49783	1.51282	1.9876	0.000909104	6.76728e-05	p2
CALM1	SCTR	LVECt	Carcinoma	2.49606	1.26843	2.14974	0.000405817	6.32706e-05	p2
NID1	PTPRF	CAFs	Carcinoma	2.49337	1.03982	2.26621	0.000167937	0.00011409	p2
FGA	CDH5	Carcinoma	LVECt	2.49105	0.220482	2.48128	6.32829e-05	0.000188163	p2
SPP1	CD44	Carcinoma	SAMs	2.48732	1.29519	2.12349	0.000661745	0.000113105	p2
PDGFC	FLT1	Carcinoma	LVECt	2.48659	0.0922827	2.48487	5.69004e-05	0.000399698	p2
F13A1	ITGB1	SAMs	Carcinoma	2.48604	2.09243	1.34244	6.34745e-05	0.00025014	p2
APP	LRP1	Carcinoma	CAFs	2.48283	0.879582	2.3218	0.000191883	0.000162803	p2
CXCL10	SDC4	SAMs	Carcinoma	2.47508	2.33646	0.816699	0.000102362	8.84691e-05	p2
CDH1	IGF1R	Carcinoma	CAFs	2.47356	2.45755	0.280975	0.000153452	5.7629e-05	p2
EFNB2	EPHB4	LVECt	Carcinoma	2.47317	2.45227	0.32081	0.000108307	5.86918e-05	p2
UBA52	EGFR	TM1	Carcinoma	2.46199	1.63668	1.83921	0.000499497	7.03927e-05	p2
COL5A2	ITGB1	CAFs	Carcinoma	2.45497	2.05542	1.34244	0.000251483	0.00025014	p2
COL6A3	ITGA2	CAFs	Carcinoma	2.45375	2.45321	0.0516452	0.000440746	6.28356e-05	p2
FGF1	EGFR	CAFs	Carcinoma	2.4531	1.62327	1.83921	0.000120648	7.03927e-05	p2
SLPI	CD4	Carcinoma	SAMs	2.44459	2.2125	1.03965	0.000105279	9.19138e-05	p2
RPS19	C5AR1	Carcinoma	SAMs	2.44169	0.241411	2.42973	0.00078158	0.000126021	p2
EFNA1	EPHA3	Carcinoma	CAFs	2.44117	0.470221	2.39546	8.9719e-05	9.5195e-05	p2
SPP1	ITGA5	Carcinoma	LVECt	2.44075	1.29519	2.06875	0.000661745	0.000132887	p2
HSP90AA1	EGFR	TM1	Carcinoma	2.43728	1.59926	1.83921	0.00196479	7.03927e-05	p2
COL3A1	ITGB1	CAFs	Carcinoma	2.43183	2.02772	1.34244	0.00191804	0.00025014	p2
HBEGF	EGFR	TM1	Carcinoma	2.43113	1.58988	1.83921	0.000140105	7.03927e-05	p2
SERPING1	LRP1	Carcinoma	CAFs	2.42992	0.71676	2.3218	0.000186419	0.000162803	p2
C3	LRP1	Carcinoma	CAFs	2.42118	0.686559	2.3218	0.000490374	0.000162803	p2
FGA	ITGAX	Carcinoma	SAMs	2.41967	0.220482	2.4096	6.32829e-05	8.64225e-05	p2
MMP7	CDH6	Carcinoma	Pericytes	2.41867	2.31363	0.705037	8.33127e-05	0.00011058	p2
EFEMP1	EGFR	CAFs	Carcinoma	2.41757	1.56907	1.83921	7.89548e-05	7.03927e-05	p2
COL5A1	ITGB1	CAFs	Carcinoma	2.41705	2.00997	1.34244	0.000309874	0.00025014	p2
BMP2	BMPR1A	Carcinoma	CAFs	2.41331	0.543681	2.35127	5.89609e-05	6.09265e-05	p2
COL1A2	ITGB1	CAFs	Carcinoma	2.40674	1.99756	1.34244	0.00211016	0.00025014	p2
COL6A1	ITGB1	Pericytes	Carcinoma	2.40446	1.99481	1.34244	0.00019205	0.00025014	p2
CALR	LRP1	Carcinoma	CAFs	2.39436	0.584973	2.3218	0.000223669	0.000162803	p2
NID1	ITGB1	Pericytes	Carcinoma	2.39283	1.98078	1.34244	0.000316638	0.00025014	p2
DCN	EGFR	Pericytes	Carcinoma	2.38145	1.51282	1.83921	0.000909104	7.03927e-05	p2
GNAI2	ADRA2A	LVECt	Carcinoma	2.37816	1.38461	1.93352	0.000364746	5.37164e-05	p2
HSPG2	ITGB1	LVECt	Carcinoma	2.37474	1.95889	1.34244	0.00030663	0.00025014	p2
VEGFA	ITGB1	TM1	Carcinoma	2.37473	1.95888	1.34244	0.000107163	0.00025014	p2
PSEN1	CD44	Carcinoma	SAMs	2.36828	1.04858	2.12349	6.64304e-05	0.000113105	p2
ICAM3	ITGB2	Carcinoma	SAMs	2.36556	1.91245	1.39227	5.65201e-05	0.000140025	p2
COL18A1	ITGB1	Pericytes	Carcinoma	2.36315	1.94483	1.34244	0.000434443	0.00025014	p2
MMP7	CDH6	Carcinoma	CAFs	2.33892	2.31363	0.343062	8.33127e-05	9.59334e-05	p2
LAMA3	SDC2	Carcinoma	Pericytes	2.33633	2.12225	0.976977	5.4022e-05	9.31299e-05	p2
CALM1	SCTR	Pericytes	Carcinoma	2.33514	0.911871	2.14974	0.000345902	6.32706e-05	p2
HBEGF	EGFR	LVECt	Carcinoma	2.32239	1.41803	1.83921	0.000130963	7.03927e-05	p2
PKM	CD44	Carcinoma	SAMs	2.32124	0.93751	2.12349	0.000199708	0.000113105	p2
TFPI	SDC4	Pericytes	Carcinoma	2.3195	2.17097	0.816699	0.000104299	8.84691e-05	p2
MMP7	CD151	Carcinoma	CAFs	2.31831	2.31363	0.147284	8.33127e-05	9.39197e-05	p2
MMP7	CD44	Carcinoma	CAFs	2.3138	2.31363	0.0284898	8.33127e-05	6.38075e-05	p2
HGF	MET	CAFs	Carcinoma	2.30279	1.16288	1.9876	5.70991e-05	6.76728e-05	p2
FGF1	FGFR2	Pericytes	Carcinoma	2.30227	1.89025	1.31431	0.000134337	8.54861e-05	p2
GNAI2	EGFR	LVECt	Carcinoma	2.30214	1.38461	1.83921	0.000364746	7.03927e-05	p2
ADAM9	ITGB5	Carcinoma	CAFs	2.30171	1.26022	1.92606	7.57203e-05	0.000191763	p2
CALM1	EGFR	CAFs	Carcinoma	2.29991	1.3809	1.83921	0.00042679	7.03927e-05	p2
LAMA2	ITGB1	CAFs	Carcinoma	2.29754	1.86455	1.34244	0.00013715	0.00025014	p2
PLAU	ITGB1	SAMs	Carcinoma	2.29407	1.86028	1.34244	8.42327e-05	0.00025014	p2
COL4A5	ITGB1	CAFs	Carcinoma	2.27426	1.83579	1.34244	6.14695e-05	0.00025014	p2
L1CAM	EPHB2	SAMs	Carcinoma	2.27297	1.13575	1.96888	6.46417e-05	6.29356e-05	p2
HSP90AA1	CFTR	SAMs	Carcinoma	2.27184	1.17884	1.94206	0.00159284	8.3257e-05	p2
JAG1	NOTCH2	LVECt	Carcinoma	2.27027	1.60436	1.60629	0.000113494	8.98861e-05	p2
COL6A2	ITGB1	Pericytes	Carcinoma	2.26783	1.82781	1.34244	0.000169766	0.00025014	p2
SEMA5A	MET	CAFs	Carcinoma	2.26519	1.08652	1.9876	8.10401e-05	6.76728e-05	p2
WNT5A	RYK	CAFs	Carcinoma	2.25208	2.25013	0.093707	7.58691e-05	5.57768e-05	p2
VEGFA	EPHB2	SAMs	Carcinoma	2.24903	1.08705	1.96888	8.46744e-05	6.29356e-05	p2
FGF12	FGFR1	Carcinoma	CAFs	2.24842	1.32432	1.81702	6.57318e-05	0.000107281	p2
LTBP1	ITGB5	CAFs	Carcinoma	2.2439	2.23046	0.245152	0.000172826	8.72828e-05	p2
L1CAM	ERBB3	SAMs	Carcinoma	2.23619	1.13575	1.92629	6.46417e-05	0.000131497	p2
CALM1	EGFR	LVECt	Carcinoma	2.23419	1.26843	1.83921	0.000405817	7.03927e-05	p2
SLPI	CD4	Carcinoma	Pericytes	2.23403	2.2125	0.30941	0.000105279	7.51476e-05	p2
JAG1	NOTCH2	Pericytes	Carcinoma	2.22739	1.54309	1.60629	0.000111197	8.98861e-05	p2
VCAM1	ITGB1	CAFs	Carcinoma	2.22563	1.77519	1.34244	6.15624e-05	0.00025014	p2
SLPI	CD4	Carcinoma	CAFs	2.22438	2.2125	0.229601	0.000105279	7.35116e-05	p2
LAMA3	SDC2	Carcinoma	CAFs	2.19837	2.12225	0.57349	5.4022e-05	8.41498e-05	p2
HSP90B1	TLR2	Carcinoma	TM1	2.19651	1.07908	1.91317	0.000324741	0.000109484	p2
LAMA4	ITGB1	LVECt	Carcinoma	2.19088	1.73142	1.34244	0.000188232	0.00025014	p2
HSP90AA1	EGFR	SAMs	Carcinoma	2.18457	1.17884	1.83921	0.00159284	7.03927e-05	p2
MMP2	SDC2	LVECt	Carcinoma	2.18137	2.12751	0.481755	0.000179767	8.22321e-05	p2
COL1A1	ITGA2	CAFs	Carcinoma	2.17404	2.17343	0.0516452	0.00241429	6.28356e-05	p2
JAG2	NOTCH2	LVECt	Carcinoma	2.16748	1.45527	1.60629	0.000100995	8.98861e-05	p2
PLAU	ST14	SAMs	Carcinoma	2.16543	1.86028	1.10836	8.42327e-05	7.23462e-05	p2
L1CAM	EGFR	SAMs	Carcinoma	2.16162	1.13575	1.83921	6.46417e-05	7.03927e-05	p2
FN1	ITGB1	Pericytes	Carcinoma	2.15886	1.69072	1.34244	0.00143056	0.00025014	p2
TNFSF12	TNFRSF12A	SAMs	Carcinoma	2.14989	1.07844	1.85984	7.25686e-05	0.000123407	p2
CXCL12	CD4	Carcinoma	TM1	2.14398	1.29915	1.70553	8.74293e-05	0.000110443	p2
VEGFA	EGFR	SAMs	Carcinoma	2.13644	1.08705	1.83921	8.46744e-05	7.03927e-05	p2
CYR61	ITGA5	Carcinoma	LVECt	2.13052	0.509298	2.06875	0.00017347	0.000132887	p2
HRAS	TLR2	Carcinoma	TM1	2.12201	0.917979	1.91317	6.37202e-05	0.000109484	p2
UBA52	EGFR	SAMs	Carcinoma	2.11957	1.05352	1.83921	0.000442403	7.03927e-05	p2
CXCL12	CXCR4	Carcinoma	TM1	2.11179	1.29915	1.66489	8.74293e-05	0.000350644	p2
PDGFD	PDGFRB	Carcinoma	Pericytes	2.10825	1.04782	1.82942	9.26863e-05	0.000241195	p2
TIMP2	ITGB1	CAFs	Carcinoma	2.09985	1.61469	1.34244	0.000315048	0.00025014	p2
FGF1	FGFR3	Pericytes	Carcinoma	2.09449	1.89025	0.902136	0.000134337	5.86736e-05	p2
FGF1	FGFR2	CAFs	Carcinoma	2.08864	1.62327	1.31431	0.000120648	8.54861e-05	p2
TNF	TNFRSF21	SAMs	Carcinoma	2.08782	2.02674	0.501327	0.000138594	5.92034e-05	p2
FGA	ITGA5	Carcinoma	LVECt	2.08047	0.220482	2.06875	6.32829e-05	0.000132887	p2
TNF	LTBR	SAMs	Carcinoma	2.07469	2.02674	0.443482	0.000138594	7.23982e-05	p2
CX3CL1	CX3CR1	Carcinoma	SAMs	2.07375	1.72755	1.14717	7.27586e-05	8.89186e-05	p2
NID1	ITGA3	Pericytes	Carcinoma	2.06906	1.98078	0.597921	0.000316638	6.78108e-05	p2
ANXA1	EGFR	LVECt	Carcinoma	2.06858	0.94675	1.83921	0.000170261	7.03927e-05	p2
ADM	CALCRL	Carcinoma	LVECt	2.06858	0.231118	2.05563	8.36875e-05	0.000233186	p2
GNAI2	ADRA2A	SAMs	Carcinoma	2.06124	0.714289	1.93352	0.000249138	5.37164e-05	p2
TNF	TNFRSF1A	SAMs	Carcinoma	2.05964	2.02674	0.366647	0.000138594	7.39648e-05	p2
FN1	ITGB1	CAFs	Carcinoma	2.05379	1.55432	1.34244	0.0012248	0.00025014	p2
CALM1	EGFR	Pericytes	Carcinoma	2.05285	0.911871	1.83921	0.000345902	7.03927e-05	p2
GNAI2	ADRA2A	TM1	Carcinoma	2.04881	0.677563	1.93352	0.000243989	5.37164e-05	p2
PTGS2	CAV1	TM1	Carcinoma	2.04648	2.04319	0.115959	0.000147435	7.23762e-05	p2
LAMC1	ITGB1	Pericytes	Carcinoma	2.03713	1.53224	1.34244	0.000129803	0.00025014	p2
BMP8B	ACVR1	CAFs	Carcinoma	2.03617	1.90166	0.727795	5.84561e-05	6.46272e-05	p2
LAMB1	ITGB1	LVECt	Carcinoma	2.03319	1.527	1.34244	0.000267275	0.00025014	p2
COL3A1	ITGA2	CAFs	Carcinoma	2.02838	2.02772	0.0516452	0.00191804	6.28356e-05	p2
AREG	ERBB3	CAFs	Carcinoma	2.026	0.627748	1.92629	0.000103989	0.000131497	p2
IL1A	IL1RAP	SAMs	Carcinoma	2.02346	1.4318	1.4298	8.37741e-05	5.62742e-05	p2
IL1B	IL1RAP	TM1	Carcinoma	2.0201	1.42705	1.4298	0.000428227	5.62742e-05	p2
APP	TNFRSF21	Carcinoma	SAMs	2.01889	0.879582	1.81721	0.000191883	6.73658e-05	p2
FGF1	FGFR4	Pericytes	Carcinoma	2.01584	1.89025	0.70041	0.000134337	6.94724e-05	p2
COL1A2	ITGB1	Pericytes	Carcinoma	2.00419	1.48817	1.34244	0.00103384	0.00025014	p2
COL1A2	ITGA2	CAFs	Carcinoma	1.99823	1.99756	0.0516452	0.00211016	6.28356e-05	p2
COL6A1	ITGA2	Pericytes	Carcinoma	1.99548	1.99481	0.0516452	0.00019205	6.28356e-05	p2
HBEGF	EGFR	SAMs	Carcinoma	1.99264	0.766773	1.83921	0.00010141	7.03927e-05	p2
CYR61	ITGB5	Carcinoma	CAFs	1.99226	0.509298	1.92606	0.00017347	0.000191763	p2
COL18A1	GPC4	CAFs	Carcinoma	1.99082	1.09069	1.66547	0.00023339	6.67347e-05	p2
ANXA1	EGFR	CAFs	Carcinoma	1.98539	0.747735	1.83921	0.000158204	7.03927e-05	p2
TIMP1	CD63	CAFs	Carcinoma	1.98269	1.86171	0.681985	0.00229691	0.000433465	p2
SPP1	ITGAV	Carcinoma	CAFs	1.97656	1.29519	1.49307	0.000661745	9.72703e-05	p2
GNAI2	EGFR	SAMs	Carcinoma	1.97304	0.714289	1.83921	0.000249138	7.03927e-05	p2
TIMP2	ITGB1	Pericytes	Carcinoma	1.97163	1.44401	1.34244	0.00029107	0.00025014	p2
LAMA2	ITGB1	Pericytes	Carcinoma	1.96819	1.43932	1.34244	0.00011641	0.00025014	p2
COL8A1	ITGA2	CAFs	Carcinoma	1.96699	1.96631	0.0516452	0.000116874	6.28356e-05	p2
GPI	AMFR	Pericytes	Carcinoma	1.96428	0.655198	1.85179	9.04397e-05	5.95165e-05	p2
LAMA2	ITGB4	CAFs	Carcinoma	1.96151	1.86455	0.609077	0.00013715	7.28928e-05	p2
GNAI2	EGFR	TM1	Carcinoma	1.96005	0.677563	1.83921	0.000243989	7.03927e-05	p2
HSPG2	ITGA2	LVECt	Carcinoma	1.95957	1.95889	0.0516452	0.00030663	6.28356e-05	p2
LAMA2	ITGA3	CAFs	Carcinoma	1.95807	1.86455	0.597921	0.00013715	6.78108e-05	p2
PLAU	ITGA3	SAMs	Carcinoma	1.954	1.86028	0.597921	8.42327e-05	6.78108e-05	p2
ADAM9	ITGAV	Carcinoma	CAFs	1.95382	1.26022	1.49307	7.57203e-05	9.72703e-05	p2
IL1B	IL1RAP	SAMs	Carcinoma	1.95015	1.32619	1.4298	0.000390878	5.62742e-05	p2
AREG	EGFR	CAFs	Carcinoma	1.94339	0.627748	1.83921	0.000103989	7.03927e-05	p2
COL3A1	ITGB1	Pericytes	Carcinoma	1.94334	1.40515	1.34244	0.000907399	0.00025014	p2
THBS1	ITGB1	CAFs	Carcinoma	1.9388	1.39885	1.34244	7.93089e-05	0.00025014	p2
SORBS1	ITGB5	Carcinoma	CAFs	1.93407	0.175803	1.92606	5.75053e-05	0.000191763	p2
AREG	ERBB3	SAMs	Carcinoma	1.93406	0.173211	1.92629	8.24055e-05	0.000131497	p2
COL5A1	ITGB1	Pericytes	Carcinoma	1.92973	1.38626	1.34244	0.000203551	0.00025014	p2
B2M	TFRC	Pericytes	Carcinoma	1.92259	1.58766	1.08429	0.00169541	7.79315e-05	p2
FN1	NT5E	Pericytes	Carcinoma	1.91223	1.69072	0.893342	0.00143056	6.15288e-05	p2
COL5A2	ITGB1	Pericytes	Carcinoma	1.90693	1.35434	1.34244	0.00016608	0.00025014	p2
GPI	AMFR	SAMs	Carcinoma	1.90128	0.430992	1.85179	8.49844e-05	5.95165e-05	p2
PDGFD	PDGFRB	Carcinoma	CAFs	1.90118	1.04782	1.58636	9.26863e-05	0.000207257	p2
C3	ITGB2	Carcinoma	TM1	1.89982	0.686559	1.77143	0.000490374	0.000168847	p2
TNFSF12	TNFRSF12A	CAFs	Carcinoma	1.89566	0.366752	1.85984	6.29586e-05	0.000123407	p2
C3	C3AR1	Carcinoma	SAMs	1.88495	0.686559	1.75547	0.000490374	0.000110076	p2
APOE	LDLR	TM1	Carcinoma	1.88316	0.60504	1.78331	0.000312883	5.9377e-05	p2
CRP	OLR1	Carcinoma	TM1	1.88273	1.56711	1.04348	0.00035211	0.000102771	p2
ANXA1	EGFR	SAMs	Carcinoma	1.88268	0.40224	1.83921	0.000139266	7.03927e-05	p2
PLAU	ITGB5	SAMs	Carcinoma	1.87636	1.86028	0.245152	8.42327e-05	8.72828e-05	p2
LAMB1	ITGB1	CAFs	Carcinoma	1.87597	1.31039	1.34244	0.00023156	0.00025014	p2
CALM3	EGFR	CAFs	Carcinoma	1.87377	0.358241	1.83921	9.58056e-05	7.03927e-05	p2
C4A	C3AR1	Carcinoma	SAMs	1.87326	0.653772	1.75547	6.36545e-05	0.000110076	p2
LAMA2	ITGA2	CAFs	Carcinoma	1.86526	1.86455	0.0516452	0.00013715	6.28356e-05	p2
PLAU	IGF2R	SAMs	Carcinoma	1.86179	1.86028	0.0751898	8.42327e-05	5.99703e-05	p2
PSEN1	NOTCH2	CAFs	Carcinoma	1.85951	0.93681	1.60629	6.55562e-05	8.98861e-05	p2
LIN7C	ABCA1	Carcinoma	CAFs	1.85726	0.778401	1.68628	5.86493e-05	6.53082e-05	p2
FGF1	FGFR3	CAFs	Carcinoma	1.8571	1.62327	0.902136	0.000120648	5.86736e-05	p2
VCAN	EGFR	Pericytes	Carcinoma	1.85623	0.250802	1.83921	8.50077e-05	7.03927e-05	p2
COL6A1	ITGB1	CAFs	Carcinoma	1.85519	1.28046	1.34244	0.000135683	0.00025014	p2
GPI	AMFR	CAFs	Carcinoma	1.85309	0.0694724	1.85179	7.68727e-05	5.95165e-05	p2
LRPAP1	LDLR	Pericytes	Carcinoma	1.84919	0.489189	1.78331	9.58691e-05	5.9377e-05	p2
CALM3	MYLK	Carcinoma	Pericytes	1.84817	0.129495	1.84362	8.78284e-05	0.000187755	p2
AREG	EGFR	SAMs	Carcinoma	1.84735	0.173211	1.83921	8.24055e-05	7.03927e-05	p2
HLA-B	CANX	SAMs	Carcinoma	1.84693	1.57979	0.956779	0.00116415	0.000164872	p2
CYR61	ITGB2	Carcinoma	TM1	1.84319	0.509298	1.77143	0.00017347	0.000168847	p2
CALM3	EGFR	LVECt	Carcinoma	1.84066	0.0730889	1.83921	8.59656e-05	7.03927e-05	p2
CALM3	EGFR	SAMs	Carcinoma	1.84063	0.0722515	1.83921	8.59382e-05	7.03927e-05	p2
COL4A1	ITGB1	LVECt	Carcinoma	1.83718	1.25424	1.34244	0.000657906	0.00025014	p2
COL4A5	ITGA2	CAFs	Carcinoma	1.83651	1.83579	0.0516452	6.14695e-05	6.28356e-05	p2
HSP90AA1	FGFR3	TM1	Carcinoma	1.83616	1.59926	0.902136	0.00196479	5.86736e-05	p2
LAMA4	ITGA3	LVECt	Carcinoma	1.83175	1.73142	0.597921	0.000188232	6.78108e-05	p2
PDGFC	PDGFRB	Carcinoma	Pericytes	1.83175	0.0922827	1.82942	5.69004e-05	0.000241195	p2
PDGFA	PDGFRB	Carcinoma	Pericytes	1.82942	0.00261551	1.82942	6.00416e-05	0.000241195	p2
COL6A2	ITGA2	Pericytes	Carcinoma	1.82854	1.82781	0.0516452	0.000169766	6.28356e-05	p2
LAMA4	ITGB1	Pericytes	Carcinoma	1.82129	1.23084	1.34244	0.000145952	0.00025014	p2
ADAM10	AXL	Carcinoma	TM1	1.81682	1.42196	1.13087	9.74673e-05	0.000122138	p2
VEGFA	NRP1	Carcinoma	LVECt	1.81569	0.36909	1.77778	6.9745e-05	0.000139857	p2
SPP1	ITGB1	SAMs	Carcinoma	1.81304	1.21859	1.34244	0.000608009	0.00025014	p2
CXCL12	CXCR4	Carcinoma	SAMs	1.80787	1.29915	1.25722	8.74293e-05	0.000260139	p2
HSP90B1	TLR2	Carcinoma	SAMs	1.80725	1.07908	1.44974	0.000324741	9.499e-05	p2
C4BPA	BMPR2	Carcinoma	LVECt	1.79488	1.07117	1.4402	6.81812e-05	0.00015844	p2
FN1	ITGA3	Pericytes	Carcinoma	1.79334	1.69072	0.597921	0.00143056	6.78108e-05	p2
FN1	NT5E	CAFs	Carcinoma	1.79275	1.55432	0.893342	0.0012248	6.15288e-05	p2
COL4A1	ITGB1	Pericytes	Carcinoma	1.79186	1.18685	1.34244	0.000610949	0.00025014	p2
UBA52	ACVR1	TM1	Carcinoma	1.7912	1.63668	0.727795	0.000499497	6.46272e-05	p2
EDIL3	ITGB5	CAFs	Carcinoma	1.79075	1.77389	0.245152	7.72297e-05	8.72828e-05	p2
ADAM9	ITGA6	Carcinoma	LVECt	1.78982	1.26022	1.27095	7.57203e-05	0.000131134	p2
ADAM10	AXL	Carcinoma	Pericytes	1.78834	1.42196	1.08453	9.74673e-05	0.000119941	p2
FGA	ITGB2	Carcinoma	TM1	1.7851	0.220482	1.77143	6.32829e-05	0.000168847	p2
ADAM10	AXL	Carcinoma	CAFs	1.77742	1.42196	1.06642	9.74673e-05	0.000119093	p2
NAMPT	INSR	TM1	Carcinoma	1.77709	1.77695	0.0227957	0.000142134	8.19865e-05	p2
FGF1	FGFR4	CAFs	Carcinoma	1.76793	1.62327	0.70041	0.000120648	6.94724e-05	p2
COL18A1	GPC4	LVECt	Carcinoma	1.76377	0.580612	1.66547	0.000161039	6.67347e-05	p2
LAMC1	ITGA1	Carcinoma	Pericytes	1.76218	0.643973	1.64029	9.66692e-05	0.000312542	p2
FN1	SDC2	Pericytes	Carcinoma	1.75802	1.69072	0.481755	0.00143056	8.22321e-05	p2
COL1A1	ITGB1	Pericytes	Carcinoma	1.75282	1.12705	1.34244	0.000630528	0.00025014	p2
CALM3	PDE1A	Carcinoma	CAFs	1.74333	0.129495	1.73851	8.78284e-05	6.32298e-05	p2
L1CAM	FGFR2	SAMs	Carcinoma	1.73705	1.13575	1.31431	6.46417e-05	8.54861e-05	p2
MDK	PTPRB	Carcinoma	LVECt	1.72992	0.938682	1.4531	0.000111555	0.0001105	p2
COL18A1	ITGB1	CAFs	Carcinoma	1.72967	1.09069	1.34244	0.00023339	0.00025014	p2
VEGFA	ITGB1	SAMs	Carcinoma	1.72737	1.08705	1.34244	8.46744e-05	0.00025014	p2
TIMP2	ITGA3	CAFs	Carcinoma	1.72184	1.61469	0.597921	0.000315048	6.78108e-05	p2
JAG1	NOTCH2	CAFs	Carcinoma	1.72147	0.619106	1.60629	8.16912e-05	8.98861e-05	p2
HRAS	TLR2	Carcinoma	SAMs	1.71593	0.917979	1.44974	6.37202e-05	9.499e-05	p2
COL4A1	ITGB1	CAFs	Carcinoma	1.70941	1.05828	1.34244	0.000530448	0.00025014	p2
LIN7C	ABCA1	Carcinoma	SAMs	1.70892	0.778401	1.52135	5.86493e-05	6.41994e-05	p2
PLAU	ITGB1	CAFs	Carcinoma	1.70339	1.04852	1.34244	7.20485e-05	0.00025014	p2
NID1	ITGB1	CAFs	Carcinoma	1.69805	1.03982	1.34244	0.000167937	0.00025014	p2
HSP90B1	TLR1	Carcinoma	SAMs	1.6961	1.07908	1.30857	0.000324741	6.22466e-05	p2
BMP2	ACVR1	Carcinoma	CAFs	1.69476	0.543681	1.60519	5.89609e-05	7.37634e-05	p2
LAMC1	ITGA1	Carcinoma	CAFs	1.69184	0.643973	1.56449	9.66692e-05	0.00029524	p2
FN1	ITGA2	Pericytes	Carcinoma	1.69151	1.69072	0.0516452	0.00143056	6.28356e-05	p2
CALM3	ABCA1	Carcinoma	CAFs	1.69124	0.129495	1.68628	8.78284e-05	6.53082e-05	p2
APP	CD74	Carcinoma	TM1	1.68465	0.879582	1.4368	0.000191883	0.00659367	p2
LGALS3BP	ITGB1	CAFs	Carcinoma	1.66607	0.986737	1.34244	0.000150394	0.00025014	p2
FN1	ITGA3	CAFs	Carcinoma	1.66536	1.55432	0.597921	0.0012248	6.78108e-05	p2
INHBB	ACVR1	Carcinoma	CAFs	1.66471	0.441176	1.60519	6.12638e-05	7.37634e-05	p2
CXCL12	CD4	Carcinoma	SAMs	1.66393	1.29915	1.03965	8.74293e-05	9.19138e-05	p2
TGFB2	ACVR1	Carcinoma	CAFs	1.65263	0.393113	1.60519	6.10883e-05	7.37634e-05	p2
APP	CD74	Carcinoma	SAMs	1.65073	0.879582	1.39687	0.000191883	0.00616148	p2
SORBS1	ITGA1	Carcinoma	Pericytes	1.64969	0.175803	1.64029	5.75053e-05	0.000312542	p2
LAMC1	ITGB4	Pericytes	Carcinoma	1.64886	1.53224	0.609077	0.000129803	7.28928e-05	p2
IL16	KCNJ10	SAMs	Carcinoma	1.64604	1.50743	0.661151	6.79359e-05	5.58012e-05	p2
LAMC1	ITGA3	Pericytes	Carcinoma	1.64477	1.53224	0.597921	0.000129803	6.78108e-05	p2
LAMB1	ITGB4	LVECt	Carcinoma	1.64399	1.527	0.609077	0.000267275	7.28928e-05	p2
UBA52	ACVR1	Carcinoma	CAFs	1.6423	0.347131	1.60519	0.000381913	7.37634e-05	p2
LAMB1	ITGA3	LVECt	Carcinoma	1.63989	1.527	0.597921	0.000267275	6.78108e-05	p2
ARF1	INSR	LVECt	Carcinoma	1.63652	1.63636	0.0227957	0.000148329	8.19865e-05	p2
FN1	SDC2	CAFs	Carcinoma	1.62727	1.55432	0.481755	0.0012248	8.22321e-05	p2
LAMC1	ITGAV	Carcinoma	CAFs	1.62602	0.643973	1.49307	9.66692e-05	9.72703e-05	p2
CALM3	MYLK	Carcinoma	CAFs	1.62095	0.129495	1.61577	8.78284e-05	0.000167051	p2
THBS1	SDC4	CAFs	Carcinoma	1.61981	1.39885	0.816699	7.93089e-05	8.84691e-05	p2
ADAM10	AXL	Carcinoma	SAMs	1.61759	1.42196	0.771117	9.74673e-05	0.000106086	p2
HGF	ST14	CAFs	Carcinoma	1.60647	1.16288	1.10836	5.70991e-05	7.23462e-05	p2
CALR	ITGAV	Carcinoma	CAFs	1.60357	0.584973	1.49307	0.000223669	9.72703e-05	p2
PDGFC	PDGFRB	Carcinoma	CAFs	1.58905	0.0922827	1.58636	5.69004e-05	0.000207257	p2
CXCL12	ITGB1	Carcinoma	CAFs	1.58836	1.29915	0.913826	8.74293e-05	0.000204198	p2
PDGFA	PDGFRB	Carcinoma	CAFs	1.58637	0.00261551	1.58636	6.00416e-05	0.000207257	p2
SPP1	ITGB1	Carcinoma	CAFs	1.58512	1.29519	0.913826	0.000661745	0.000204198	p2
LGALS3BP	ITGB1	Pericytes	Carcinoma	1.58117	0.835438	1.34244	0.000140004	0.00025014	p2
MDK	ITGA6	Carcinoma	LVECt	1.58001	0.938682	1.27095	0.000111555	0.000131134	p2
LGALS3BP	ITGB1	Carcinoma	CAFs	1.57899	1.28768	0.913826	0.00017341	0.000204198	p2
CYR61	ITGAV	Carcinoma	CAFs	1.57754	0.509298	1.49307	0.00017347	9.72703e-05	p2
CXCL12	ITGB1	Carcinoma	Pericytes	1.57657	1.29915	0.893188	8.74293e-05	0.000202213	p2
SORBS1	ITGA1	Carcinoma	CAFs	1.57434	0.175803	1.56449	5.75053e-05	0.00029524	p2
SPP1	ITGB1	Carcinoma	Pericytes	1.57331	1.29519	0.893188	0.000661745	0.000202213	p2
LGALS3BP	ITGB1	Carcinoma	Pericytes	1.56713	1.28768	0.893188	0.00017341	0.000202213	p2
TIMP2	ITGA3	Pericytes	Carcinoma	1.56291	1.44401	0.597921	0.00029107	6.78108e-05	p2
LAMA2	ITGB4	Pericytes	Carcinoma	1.56289	1.43932	0.609077	0.00011641	7.28928e-05	p2
LAMA2	ITGA3	Pericytes	Carcinoma	1.55857	1.43932	0.597921	0.00011641	6.78108e-05	p2
CXCL12	CXCR4	Carcinoma	LVECt	1.55841	1.29915	0.860717	8.74293e-05	0.000194581	p2
ADAM9	ITGB1	Carcinoma	CAFs	1.55667	1.26022	0.913826	7.57203e-05	0.000204198	p2
FN1	ITGA2	CAFs	Carcinoma	1.55518	1.55432	0.0516452	0.0012248	6.28356e-05	p2
FST	BMPR2	Carcinoma	LVECt	1.55506	0.586563	1.4402	6.88736e-05	0.00015844	p2
C3	ITGB2	Carcinoma	SAMs	1.55234	0.686559	1.39227	0.000490374	0.000140025	p2
SPINT1	ST14	Carcinoma	SAMs	1.55079	1.21947	0.958044	9.48935e-05	7.03495e-05	p2
HLA-B	CANX	TM1	Carcinoma	1.54679	1.21537	0.956779	0.00104092	0.000164872	p2
ADAM9	ITGB1	Carcinoma	Pericytes	1.54465	1.26022	0.893188	7.57203e-05	0.000202213	p2
BMP2	BMPR2	Carcinoma	LVECt	1.5394	0.543681	1.4402	5.89609e-05	0.00015844	p2
VEGFA	ITGAV	Carcinoma	CAFs	1.53801	0.36909	1.49307	6.9745e-05	9.72703e-05	p2
COL6A2	ITGB1	CAFs	Carcinoma	1.53412	0.742557	1.34244	0.000107321	0.00025014	p2
LAMC1	ITGA2	Pericytes	Carcinoma	1.53311	1.53224	0.0516452	0.000129803	6.28356e-05	p2
LAMB1	ITGA2	LVECt	Carcinoma	1.52787	1.527	0.0516452	0.000267275	6.28356e-05	p2
CALM3	ABCA1	Carcinoma	SAMs	1.52685	0.129495	1.52135	8.78284e-05	6.41994e-05	p2
PLAU	ST14	CAFs	Carcinoma	1.52573	1.04852	1.10836	7.20485e-05	7.23462e-05	p2
THBS1	ITGA3	CAFs	Carcinoma	1.52128	1.39885	0.597921	7.93089e-05	6.78108e-05	p2
HLA-A	APLP2	SAMs	Carcinoma	1.52057	1.11476	1.03414	0.000522151	0.000140737	p2
TGM2	TBXA2R	Carcinoma	CAFs	1.51066	0.231745	1.49278	7.58153e-05	6.306e-05	p2
FGA	ITGAV	Carcinoma	CAFs	1.50926	0.220482	1.49307	6.32829e-05	9.72703e-05	p2
B2M	TFRC	SAMs	Carcinoma	1.50837	1.04857	1.08429	0.00146527	7.79315e-05	p2
SERPINE1	ITGB5	CAFs	Carcinoma	1.50654	1.48646	0.245152	0.000289835	8.72828e-05	p2
HSP90B1	TLR7	Carcinoma	SAMs	1.50575	1.07908	1.05018	0.000324741	6.14298e-05	p2
SERPINA1	LRP1	Carcinoma	SAMs	1.50204	1.49885	0.0978069	0.000631099	6.81419e-05	p2
COL6A2	ITGB1	LVECt	Carcinoma	1.5011	0.67169	1.34244	0.000104154	0.00025014	p2
JAG2	NOTCH3	Carcinoma	CAFs	3.49332	2.47161	2.4687	4.73901e-05	0.000214313	p3
DUSP18	ITGA1	Carcinoma	CAFs	3.41866	2.45531	2.3788	6.92785e-05	0.000502117	p3
LAMB1	ITGB4	CAFs	Carcinoma	3.23226	2.10401	2.45371	0.000405969	0.000141098	p3
MDK	SDC1	Carcinoma	B cells	3.22598	2.09347	2.45445	0.000181805	0.000346194	p3
COL1A1	DDR1	CAFs	Carcinoma	3.22	2.47172	2.06373	0.00650858	8.03344e-05	p3
COL3A1	DDR1	CAFs	Carcinoma	3.21993	2.47164	2.06373	0.00379352	8.03344e-05	p3
MMP9	EPHB2	SAMs	Carcinoma	3.21911	2.45248	2.08518	0.000207126	6.65705e-05	p3
EREG	ERBB3	cDC2	Carcinoma	3.18198	2.06364	2.42207	0.000116817	0.000140244	p3
COL5A2	DDR1	CAFs	Carcinoma	3.17364	2.41102	2.06373	0.000647329	8.03344e-05	p3
HMGB1	SDC1	Carcinoma	B cells	3.13786	1.95495	2.45445	0.000428022	0.000346194	p3
F12	CD93	Carcinoma	cDC2	3.11319	2.46728	1.89854	4.27267e-05	0.000127213	p3
BMP7	ENG	Carcinoma	CAFs	3.04593	2.45429	1.80392	3.95313e-05	0.000211781	p3
AREG	ERBB3	TM1	Carcinoma	2.97376	1.72535	2.42207	0.000652923	0.000140244	p3
ZG16B	TLR4	Carcinoma	SAMs	2.93662	2.46533	1.59558	6.21076e-05	5.61504e-05	p3
SEMA4D	PLXNB1	cDC2	Carcinoma	2.9077	1.69787	2.3605	0.000133064	8.81037e-05	p3
CGN	TGFBR1	Carcinoma	SAMs	2.89409	2.47405	1.50162	6.37565e-05	5.29599e-05	p3
SEMA3F	NRP1	Carcinoma	SAMs	2.88758	2.47362	1.48973	5.70045e-05	0.000136203	p3
DUSP18	RPSA	Carcinoma	T cells	2.88286	2.45531	1.51075	6.92785e-05	0.000975307	p3
ZP3	MERTK	Carcinoma	SAMs	2.86759	2.19924	1.84022	4.66131e-05	7.33588e-05	p3
ZG16B	TLR2	Carcinoma	cDC2	2.85965	2.46533	1.44905	6.21076e-05	0.000148913	p3
SEMA3F	NRP2	Carcinoma	SAMs	2.84569	2.47362	1.40682	5.70045e-05	8.6688e-05	p3
HSP90AA1	CFTR	SAMs	Carcinoma	2.84125	1.39703	2.47407	0.00120133	6.43433e-05	p3
HSP90AA1	FGFR3	SAMs	Carcinoma	2.83834	1.39703	2.47073	0.00120133	4.58168e-05	p3
COL1A2	ITGA2	CAFs	Carcinoma	2.83113	2.47485	1.37492	0.00360386	6.46763e-05	p3
COL1A1	ITGA2	CAFs	Carcinoma	2.8284	2.47172	1.37492	0.00650858	6.46763e-05	p3
COL3A1	ITGA2	CAFs	Carcinoma	2.82832	2.47164	1.37492	0.00379352	6.46763e-05	p3
COL4A1	ITGA2	CAFs	Carcinoma	2.82696	2.47007	1.37492	0.00169286	6.46763e-05	p3
TNF	TRAF2	SAMs	Carcinoma	2.81582	1.57713	2.3327	8.56628e-05	5.01718e-05	p3
SEMA3B	NRP1	Carcinoma	SAMs	2.81183	2.38476	1.48973	5.62222e-05	0.000136203	p3
COL6A1	ITGA2	CAFs	Carcinoma	2.80784	2.44817	1.37492	0.000236717	6.46763e-05	p3
LAMA3	SDC2	Carcinoma	SAMs	2.80682	2.47068	1.33192	4.57405e-05	0.000127043	p3
DUSP18	ITGB1	Carcinoma	CAFs	2.80228	2.45531	1.35065	6.92785e-05	0.000537433	p3
L1CAM	ERBB3	SAMs	Carcinoma	2.78732	1.3794	2.42207	6.14444e-05	0.000140244	p3
CGN	F11R	Carcinoma	SAMs	2.78277	2.47405	1.27393	6.37565e-05	6.93906e-05	p3
HSP90AA1	CFTR	cDC2	Carcinoma	2.7813	1.27067	2.47407	0.0011507	6.43433e-05	p3
HSP90AA1	FGFR3	cDC2	Carcinoma	2.77833	1.27067	2.47073	0.0011507	4.58168e-05	p3
COL6A2	ITGA2	CAFs	Carcinoma	2.77788	2.41375	1.37492	0.000678814	6.46763e-05	p3
SEMA3B	NRP2	Carcinoma	SAMs	2.7688	2.38476	1.40682	5.62222e-05	8.6688e-05	p3
CEL	CXCR4	Carcinoma	T cells	2.75938	2.46695	1.23625	4.25481e-05	0.00112617	p3
IGF2	IGF2R	CAFs	Carcinoma	2.75866	2.47032	1.22789	0.000248101	8.90571e-05	p3
ZG16B	CXCR4	Carcinoma	T cells	2.75793	2.46533	1.23625	6.21076e-05	0.00112617	p3
THBS2	ITGA6	CAFs	Carcinoma	2.75223	2.4748	1.20421	0.000455388	7.9991e-05	p3
ADAM17	NOTCH1	SAMs	Carcinoma	2.75055	1.22115	2.46461	6.00737e-05	5.69991e-05	p3
AREG	ERBB3	cDC2	Carcinoma	2.73203	1.26395	2.42207	0.000397084	0.000140244	p3
COL6A1	ITGA6	CAFs	Carcinoma	2.7283	2.44817	1.20421	0.000236717	7.9991e-05	p3
CGN	TGFBR2	Carcinoma	cDC2	2.72307	2.47405	1.13763	6.37565e-05	0.000114092	p3
PSEN1	NOTCH1	SAMs	Carcinoma	2.71806	1.1461	2.46461	7.59217e-05	5.69991e-05	p3
COL4A1	ITGB8	CAFs	Carcinoma	2.70476	2.47007	1.10204	0.00169286	3.98699e-05	p3
INHBA	ACVR2B	SAMs	Carcinoma	2.70372	1.1083	2.46612	0.000115209	4.21525e-05	p3
F10	ITGAM	Carcinoma	SAMs	2.70136	2.42146	1.19743	6.85012e-05	9.01791e-05	p3
F10	ITGB2	Carcinoma	SAMs	2.6909	2.42146	1.17366	6.85012e-05	0.000456193	p3
ZG16B	TLR2	Carcinoma	TM1	2.68894	2.46533	1.07358	6.21076e-05	0.000117502	p3
CTGF	LRP6	CAFs	Carcinoma	2.68527	2.45778	1.08166	0.000530508	5.12264e-05	p3
IGF2	IGF1R	CAFs	Carcinoma	2.68417	2.47032	1.04991	0.000248101	5.43683e-05	p3
CALM1	VIPR1	SAMs	Carcinoma	2.67718	1.02782	2.47202	0.000365062	4.84e-05	p3
DUSP18	RPSA	Carcinoma	TM1	2.67662	2.45531	1.06571	6.92785e-05	0.000777533	p3
CGN	TGFBR2	Carcinoma	TM1	2.676	2.47405	1.01984	6.37565e-05	0.000108186	p3
DUSP18	CD151	Carcinoma	CAFs	2.6732	2.45531	1.05711	6.92785e-05	0.000109053	p3
GNAS	VIPR1	B cells	Carcinoma	2.66877	1.00571	2.47202	0.000729362	4.84e-05	p3
GNAS	VIPR1	CAFs	Carcinoma	2.66673	1.00029	2.47202	0.000728004	4.84e-05	p3
F12	CD93	Carcinoma	SAMs	2.66573	2.46728	1.00929	4.27267e-05	8.14321e-05	p3
F10	ITGB2	Carcinoma	cDC2	2.66507	2.42146	1.11314	6.85012e-05	0.000423252	p3
F10	ITGB2	Carcinoma	TM1	2.6639	2.42146	1.11035	6.85012e-05	0.00042179	p3
DCN	MET	CAFs	Carcinoma	2.65403	2.45164	1.01654	0.000966942	4.50622e-05	p3
CALM1	VIPR1	T cells	Carcinoma	2.64798	0.949171	2.47202	0.000352899	4.84e-05	p3
HSPG2	SDC1	Carcinoma	B cells	2.64704	0.991223	2.45445	5.55526e-05	0.000346194	p3
ZG16B	TLR2	Carcinoma	SAMs	2.64455	2.46533	0.956971	6.21076e-05	0.000109167	p3
CALM1	VIPR1	B cells	Carcinoma	2.64087	0.929146	2.47202	0.000349868	4.84e-05	p3
NID1	PTPRF	CAFs	Carcinoma	2.62738	2.44729	0.955982	0.00018691	8.24467e-05	p3
CEL	CXCR4	Carcinoma	TM1	2.62295	2.46695	0.891101	4.25481e-05	0.00068664	p3
ZG16B	CXCR4	Carcinoma	TM1	2.62143	2.46533	0.891101	6.21076e-05	0.00068664	p3
NID1	ITGA3	CAFs	Carcinoma	2.6094	2.44729	0.905394	0.00018691	6.26317e-05	p3
SEMA3F	PLXNA1	Carcinoma	SAMs	2.60744	2.47362	0.824576	5.70045e-05	4.43284e-05	p3
PTMA	VIPR1	cDC2	Carcinoma	2.60219	0.812721	2.47202	0.00119473	4.84e-05	p3
SPINT1	ST14	Carcinoma	SAMs	2.5979	1.99584	1.66305	9.19516e-05	0.00011035	p3
CALM3	GRM5	SAMs	Carcinoma	2.59288	1.14786	2.32496	0.000145576	9.09192e-05	p3
UBA52	NOTCH1	T cells	Carcinoma	2.58911	0.793224	2.46461	0.000666274	5.69991e-05	p3
LAMA5	SDC1	Carcinoma	B cells	2.57992	0.794763	2.45445	4.95701e-05	0.000346194	p3
BMP7	ENG	Carcinoma	SAMs	2.57877	2.45429	0.791526	3.95313e-05	0.000106711	p3
UBA52	NOTCH1	cDC2	Carcinoma	2.56896	0.724743	2.46461	0.000644485	5.69991e-05	p3
PTMA	VIPR1	T cells	Carcinoma	2.5578	0.656854	2.47202	0.00114709	4.84e-05	p3
GNAS	VIPR1	T cells	Carcinoma	2.55541	0.647482	2.47202	0.000644814	4.84e-05	p3
UBA52	NOTCH1	TM1	Carcinoma	2.55297	0.665858	2.46461	0.000626319	5.69991e-05	p3
GSTP1	TRAF2	B cells	Carcinoma	2.55053	1.03135	2.3327	0.000327931	5.01718e-05	p3
CEL	CXCR4	Carcinoma	cDC2	2.54672	2.46695	0.632415	4.25481e-05	0.000473897	p3
ZG16B	CXCR4	Carcinoma	cDC2	2.54515	2.46533	0.632415	6.21076e-05	0.000473897	p3
CALM1	GRM5	SAMs	Carcinoma	2.54202	1.02782	2.32496	0.000365062	9.09192e-05	p3
LAMB3	ITGB1	Carcinoma	CAFs	2.53802	2.14879	1.35065	8.48938e-05	0.000537433	p3
CTHRC1	FZD5	CAFs	Carcinoma	2.52459	2.4748	0.498956	0.000207589	3.79302e-05	p3
BMP4	BMPR2	Carcinoma	SAMs	2.51865	2.47448	0.469607	8.34048e-05	5.38072e-05	p3
GNAS	VIPR1	TM1	Carcinoma	2.51513	0.463671	2.47202	0.000605311	4.84e-05	p3
LAMB1	ITGA2	CAFs	Carcinoma	2.51342	2.10401	1.37492	0.000405969	6.46763e-05	p3
CALM1	GRM5	T cells	Carcinoma	2.51125	0.949171	2.32496	0.000352899	9.09192e-05	p3
BMP7	ENG	Carcinoma	cDC2	2.50974	2.45429	0.52464	3.95313e-05	8.90704e-05	p3
HSP90AA1	CFTR	T cells	Carcinoma	2.50868	0.415256	2.47407	0.000859728	6.43433e-05	p3
DUSP18	RPSA	Carcinoma	B cells	2.50767	2.45531	0.509762	6.92785e-05	0.000585826	p3
GNAS	VIPR1	SAMs	Carcinoma	2.50761	0.420982	2.47202	0.000596489	4.84e-05	p3
HSP90AA1	FGFR3	T cells	Carcinoma	2.50538	0.415256	2.47073	0.000859728	4.58168e-05	p3
EREG	ERBB3	SAMs	Carcinoma	2.50475	0.63826	2.42207	6.36319e-05	0.000140244	p3
CALM1	GRM5	B cells	Carcinoma	2.50375	0.929146	2.32496	0.000349868	9.09192e-05	p3
CEL	CXCR4	Carcinoma	SAMs	2.50286	2.46695	0.42249	4.25481e-05	0.000350748	p3
HLA-C	DDR1	B cells	Carcinoma	2.50216	1.41486	2.06373	0.00131935	8.03344e-05	p3
ZG16B	CXCR4	Carcinoma	SAMs	2.50127	2.46533	0.42249	6.21076e-05	0.000350748	p3
L1CAM	EPHB2	SAMs	Carcinoma	2.50015	1.3794	2.08518	6.14444e-05	6.65705e-05	p3
HSP90AA1	CFTR	TM1	Carcinoma	2.49899	0.352028	2.47407	0.000841402	6.43433e-05	p3
BMP7	BMPR2	Carcinoma	SAMs	2.49881	2.45429	0.469607	3.95313e-05	5.38072e-05	p3
CALM1	VIPR1	TM1	Carcinoma	2.49637	0.347854	2.47202	0.000272359	4.84e-05	p3
HSP90AA1	FGFR3	TM1	Carcinoma	2.49568	0.352028	2.47073	0.000841402	4.58168e-05	p3
PTMA	VIPR1	CAFs	Carcinoma	2.49437	0.33316	2.47202	0.00105414	4.84e-05	p3
MDK	ITGB1	Carcinoma	CAFs	2.49136	2.09347	1.35065	0.000181805	0.000537433	p3
UBA52	NOTCH1	B cells	Carcinoma	2.48676	0.331177	2.46461	0.00053238	5.69991e-05	p3
CCL5	SDC4	T cells	Carcinoma	2.48645	2.45663	0.383915	0.000388694	5.34693e-05	p3
CEL	CXCR4	Carcinoma	B cells	2.48366	2.46695	0.287649	4.25481e-05	0.000289102	p3
ZG16B	CXCR4	Carcinoma	B cells	2.48205	2.46533	0.287649	6.21076e-05	0.000289102	p3
COL1A2	ITGA1	CAFs	Carcinoma	2.4777	2.47485	0.118738	0.00360386	6.42049e-05	p3
UBA52	NOTCH1	SAMs	Carcinoma	2.47712	0.2487	2.46461	0.000511482	5.69991e-05	p3
COL5A1	ITGA1	CAFs	Carcinoma	2.47699	2.47414	0.118738	0.000714826	6.42049e-05	p3
COL1A1	ITGA1	CAFs	Carcinoma	2.47457	2.47172	0.118738	0.00650858	6.42049e-05	p3
IGF2	INSR	CAFs	Carcinoma	2.47313	2.47032	0.117798	0.000248101	6.10791e-05	p3
PTMA	VIPR1	SAMs	Carcinoma	2.47299	0.0692971	2.47202	0.000983974	4.84e-05	p3
COL4A1	ITGA1	CAFs	Carcinoma	2.47293	2.47007	0.118738	0.00169286	6.42049e-05	p3
PRSS23	TMEM222	CAFs	Carcinoma	2.47186	2.46681	0.158062	0.000185124	5.15372e-05	p3
UBA52	NOTCH1	CAFs	Carcinoma	2.46478	0.0286988	2.46461	0.000459662	5.69991e-05	p3
BMP7	ENG	Carcinoma	TM1	2.46421	2.45429	0.220951	3.95313e-05	7.25167e-05	p3
DUSP18	ITGB1	Carcinoma	cDC2	2.45694	2.45531	0.0897073	6.92785e-05	0.000138342	p3
DCN	EGFR	CAFs	Carcinoma	2.45681	2.45164	0.159351	0.000966942	4.12604e-05	p3
DUSP18	ITGB1	Carcinoma	SAMs	2.45653	2.45531	0.0774438	6.92785e-05	0.000136528	p3
DUSP18	RPSA	Carcinoma	CAFs	2.45531	2.45531	0.0052015	6.92785e-05	0.000453088	p3
COL6A1	ITGA1	CAFs	Carcinoma	2.45105	2.44817	0.118738	0.000236717	6.42049e-05	p3
PLAU	IGF2R	SAMs	Carcinoma	2.44849	2.11834	1.22789	8.59765e-05	8.90571e-05	p3
LTB	LTBR	T cells	Carcinoma	2.44359	2.4107	0.399566	0.000256938	8.46902e-05	p3
HMGB1	THBD	Carcinoma	cDC2	2.43411	1.95495	1.45019	0.000428022	0.000128489	p3
MDK	LRP1	Carcinoma	SAMs	2.4332	2.09347	1.2401	0.000181805	0.000170537	p3
MDK	SDC3	Carcinoma	SAMs	2.42718	2.09347	1.22825	0.000181805	5.5463e-05	p3
LAMB1	ITGA6	CAFs	Carcinoma	2.42424	2.10401	1.20421	0.000405969	7.9991e-05	p3
AREG	ERBB3	SAMs	Carcinoma	2.42237	0.0381721	2.42207	0.000105951	0.000140244	p3
COL6A2	ITGA1	CAFs	Carcinoma	2.41667	2.41375	0.118738	0.000678814	6.42049e-05	p3
COL5A2	ITGA1	CAFs	Carcinoma	2.41394	2.41102	0.118738	0.000647329	6.42049e-05	p3
GSTP1	TRAF2	cDC2	Carcinoma	2.40686	0.592836	2.3327	0.000234814	5.01718e-05	p3
MDK	LRP1	Carcinoma	cDC2	2.40634	2.09347	1.18653	0.000181805	0.000164718	p3
LAMB3	CD151	Carcinoma	CAFs	2.39474	2.14879	1.05711	8.48938e-05	0.000109053	p3
COL6A3	ITGA1	Carcinoma	CAFs	2.37944	0.055332	2.3788	0.000480792	0.000502117	p3
LAMC1	ITGA1	Carcinoma	CAFs	2.37883	0.0117203	2.3788	4.59453e-05	0.000502117	p3
TNFSF12	TNFRSF25	SAMs	Carcinoma	2.35524	0.676137	2.2561	7.62e-05	7.96341e-05	p3
GSTP1	TRAF2	TM1	Carcinoma	2.3548	0.321866	2.3327	0.000191024	5.01718e-05	p3
APOE	LDLR	SAMs	Carcinoma	2.35189	1.77533	1.54259	0.00182667	8.39752e-05	p3
CALM1	GRM5	TM1	Carcinoma	2.35084	0.347854	2.32496	0.000272359	9.09192e-05	p3
GSTP1	TRAF2	SAMs	Carcinoma	2.34157	0.203532	2.3327	0.00017456	5.01718e-05	p3
COL18A1	GPC4	CAFs	Carcinoma	2.33916	2.25696	0.614669	0.000715816	4.32027e-05	p3
GSTP1	TRAF2	CAFs	Carcinoma	2.33749	0.149582	2.3327	0.000167532	5.01718e-05	p3
PLAU	ITGA3	SAMs	Carcinoma	2.30372	2.11834	0.905394	8.59765e-05	6.26317e-05	p3
LAMB1	ITGA3	CAFs	Carcinoma	2.29054	2.10401	0.905394	0.000405969	6.26317e-05	p3
MDK	LRP1	Carcinoma	CAFs	2.26358	2.09347	0.860929	0.000181805	0.000133383	p3
FN1	ITGA2	CAFs	Carcinoma	2.24002	1.76842	1.37492	0.00503446	6.46763e-05	p3
VEGFA	EPHB2	cDC2	Carcinoma	2.21688	0.752706	2.08518	0.000156948	6.65705e-05	p3
TDGF1	ACVR1B	Carcinoma	SAMs	2.21579	1.09923	1.92391	5.27868e-05	5.71819e-05	p3
HRAS	TLR2	Carcinoma	cDC2	2.21287	1.67244	1.44905	5.56436e-05	0.000148913	p3
MDK	SDC4	Carcinoma	SAMs	2.19664	2.09347	0.665289	0.000181805	5.95257e-05	p3
HLA-A	ERBB2	T cells	Carcinoma	2.19126	2.12468	0.536056	0.00236373	5.14895e-05	p3
HLA-C	DDR1	T cells	Carcinoma	2.18267	0.710685	2.06373	0.000713308	8.03344e-05	p3
MDK	ITGA4	Carcinoma	SAMs	2.15858	2.09347	0.52619	0.000181805	5.66772e-05	p3
LAMB3	ITGB1	Carcinoma	cDC2	2.15066	2.14879	0.0897073	8.48938e-05	0.000138342	p3
LAMB3	ITGB1	Carcinoma	SAMs	2.15018	2.14879	0.0774438	8.48938e-05	0.000136528	p3
HMGB1	THBD	Carcinoma	SAMs	2.14944	1.95495	0.893449	0.000428022	9.68923e-05	p3
SEMA3C	PLXND1	Carcinoma	SAMs	2.14917	0.0822886	2.14759	4.24186e-05	0.000104971	p3
PLAU	ST14	SAMs	Carcinoma	2.14255	2.11834	0.321184	8.59765e-05	6.47214e-05	p3
FN1	ITGA6	CAFs	Carcinoma	2.13949	1.76842	1.20421	0.00503446	7.9991e-05	p3
HRAS	SDC2	Carcinoma	SAMs	2.138	1.67244	1.33192	5.56436e-05	0.000127043	p3
SPINT1	ST14	Carcinoma	TM1	2.13497	1.99584	0.758098	9.19516e-05	7.70012e-05	p3
EREG	ERBB2	cDC2	Carcinoma	2.13212	2.06364	0.536056	0.000116817	5.14895e-05	p3
EFEMP1	EGFR	CAFs	Carcinoma	2.12581	2.11983	0.159351	0.00030885	4.12604e-05	p3
HSP90B1	ERBB2	B cells	Carcinoma	2.12531	2.0566	0.536056	0.00118496	5.14895e-05	p3
HLA-C	DDR1	TM1	Carcinoma	2.11834	0.477902	2.06373	0.000582086	8.03344e-05	p3
CALM3	KCNQ1	SAMs	Carcinoma	2.10847	1.14786	1.76863	0.000145576	6.82492e-05	p3
LAMB1	ITGA1	CAFs	Carcinoma	2.10735	2.10401	0.118738	0.000405969	6.42049e-05	p3
HLA-C	DDR1	SAMs	Carcinoma	2.10699	0.424774	2.06373	0.000555695	8.03344e-05	p3
MDK	ITGB1	Carcinoma	cDC2	2.09539	2.09347	0.0897073	0.000181805	0.000138342	p3
MDK	ITGB1	Carcinoma	SAMs	2.0949	2.09347	0.0774438	0.000181805	0.000136528	p3
RPS19	C5AR1	Carcinoma	cDC2	2.08874	1.42926	1.52318	0.00227185	0.000158478	p3
FN1	ITGB8	CAFs	Carcinoma	2.08369	1.76842	1.10204	0.00503446	3.98699e-05	p3
EREG	EGFR	cDC2	Carcinoma	2.06978	2.06364	0.159351	0.000116817	4.12604e-05	p3
ITGB3BP	ITGB5	Carcinoma	CAFs	2.06214	0.521656	1.99507	4.38839e-05	0.000108689	p3
COL6A3	ITGA2	CAFs	Carcinoma	2.05184	1.52303	1.37492	0.000975734	6.46763e-05	p3
RPS19	C5AR1	Carcinoma	SAMs	2.05092	1.42926	1.47088	0.00227185	0.000153372	p3
CALM1	KCNQ1	SAMs	Carcinoma	2.0456	1.02782	1.76863	0.000365062	6.82492e-05	p3
LTBP3	ITGB5	Carcinoma	CAFs	2.04527	0.45036	1.99507	5.71593e-05	0.000108689	p3
TNC	ITGA2	CAFs	Carcinoma	2.01653	1.47512	1.37492	0.000234519	6.46763e-05	p3
CALM1	KCNQ1	T cells	Carcinoma	2.00723	0.949171	1.76863	0.000352899	6.82492e-05	p3
COL6A3	ITGA2	B cells	Carcinoma	1.99907	1.45115	1.37492	0.000942495	6.46763e-05	p3
CALM1	KCNQ1	B cells	Carcinoma	1.99784	0.929146	1.76863	0.000349868	6.82492e-05	p3
HRAS	TLR2	Carcinoma	TM1	1.98737	1.67244	1.07358	5.56436e-05	0.000117502	p3
FN1	ITGA3	CAFs	Carcinoma	1.98671	1.76842	0.905394	0.00503446	6.26317e-05	p3
SEMA4D	MET	cDC2	Carcinoma	1.97892	1.69787	1.01654	0.000133064	4.50622e-05	p3
THBS1	ITGA6	cDC2	Carcinoma	1.95869	1.54479	1.20421	0.000413324	7.9991e-05	p3
HRAS	TLR2	Carcinoma	SAMs	1.92687	1.67244	0.956971	5.56436e-05	0.000109167	p3
ADAM9	ITGA6	SAMs	Carcinoma	1.86403	1.42285	1.20421	7.6195e-05	7.9991e-05	p3
VEGFA	FLT1	Carcinoma	cDC2	1.85381	0.618796	1.74749	0.000144066	0.000144899	p3
CDH1	ITGB7	Carcinoma	SAMs	1.84503	1.79389	0.43138	7.75317e-05	5.36124e-05	p3
GAS6	MERTK	Carcinoma	SAMs	1.84075	0.0439596	1.84022	7.13354e-05	7.33588e-05	p3
CALM1	KCNQ1	TM1	Carcinoma	1.80251	0.347854	1.76863	0.000272359	6.82492e-05	p3
APOE	LRP5	SAMs	Carcinoma	1.79683	1.77533	0.277143	0.00182667	4.52057e-05	p3
CDH1	ITGAE	Carcinoma	SAMs	1.79395	1.79389	0.0153822	7.75317e-05	4.86541e-05	p3
THBS1	ITGA3	cDC2	Carcinoma	1.79056	1.54479	0.905394	0.000413324	6.26317e-05	p3
SEMA4D	ERBB2	cDC2	Carcinoma	1.78049	1.69787	0.536056	0.000133064	5.14895e-05	p3
VEGFA	SIRPA	Carcinoma	SAMs	1.77218	0.618796	1.66063	0.000144066	0.000173378	p3
PIGF	FLT1	Carcinoma	cDC2	1.74901	0.0729764	1.74749	3.89695e-05	0.000144899	p3
GNAI2	IGF1R	SAMs	Carcinoma	1.7423	1.39043	1.04991	0.000433585	5.43683e-05	p3
HRAS	INSR	Carcinoma	SAMs	1.73639	1.67244	0.466909	5.56436e-05	7.07926e-05	p3
TNC	PTPRB	CAFs	Carcinoma	1.73321	1.47512	0.909954	0.000234519	3.87878e-05	p3
AREG	EGFR	TM1	Carcinoma	1.73269	1.72535	0.159351	0.000652923	4.12604e-05	p3
TIMP2	ITGA3	CAFs	Carcinoma	1.72046	1.46296	0.905394	0.000247584	6.26317e-05	p3
SEMA4D	PLXNB2	cDC2	Carcinoma	1.70967	1.69787	0.200499	0.000133064	6.85528e-05	p3
PSAP	CELSR1	SAMs	Carcinoma	1.69293	1.58743	0.588283	0.00197042	4.18072e-05	p3
EFNB2	PECAM1	Carcinoma	cDC2	1.69288	1.30955	1.07281	4.44762e-05	0.000140931	p3
SEMA4G	PLXNB2	Carcinoma	SAMs	1.69208	1.61227	0.51355	3.99388e-05	8.07598e-05	p3
LRPAP1	LDLR	SAMs	Carcinoma	1.69115	0.693112	1.54259	0.000129402	8.39752e-05	p3
ADAM9	ITGA3	SAMs	Carcinoma	1.68649	1.42285	0.905394	7.6195e-05	6.26317e-05	p3
HSPG2	ITGB1	Carcinoma	CAFs	1.67534	0.991223	1.35065	5.55526e-05	0.000537433	p3
CALM1	CACNA1C	SAMs	Carcinoma	1.6701	1.02782	1.31637	0.000365062	4.24681e-05	p3
TNF	LTBR	SAMs	Carcinoma	1.62696	1.57713	0.399566	8.56628e-05	8.46902e-05	p3
CALM1	CACNA1C	T cells	Carcinoma	1.62288	0.949171	1.31637	0.000352899	4.24681e-05	p3
VEGFA	NRP1	Carcinoma	SAMs	1.61314	0.618796	1.48973	0.000144066	0.000136203	p3
CALM1	CACNA1C	B cells	Carcinoma	1.61125	0.929146	1.31637	0.000349868	4.24681e-05	p3
LGALS3BP	ITGB1	Carcinoma	CAFs	1.59824	0.854463	1.35065	0.000101141	0.000537433	p3
THBS1	SDC4	cDC2	Carcinoma	1.59178	1.54479	0.383915	0.000413324	5.34693e-05	p3
APOE	LDLR	cDC2	Carcinoma	1.58613	0.369057	1.54259	0.000259443	8.39752e-05	p3
IGFBP4	LRP6	CAFs	Carcinoma	1.58551	1.15925	1.08166	0.000243157	5.12264e-05	p3
RIMS2	ABCA1	Carcinoma	SAMs	1.57164	0.142089	1.56521	4.61707e-05	7.34882e-05	p3
THBS1	LRP5	cDC2	Carcinoma	1.56945	1.54479	0.277143	0.000413324	4.52057e-05	p3
APOE	LDLR	CAFs	Carcinoma	1.56916	0.287522	1.54259	0.000231685	8.39752e-05	p3
LAMA5	ITGB1	Carcinoma	CAFs	1.56713	0.794763	1.35065	4.95701e-05	0.000537433	p3
TIMP2	ITGA3	SAMs	Carcinoma	1.55612	1.26561	0.905394	0.0002133	6.26317e-05	p3
HBEGF	CD9	TM1	Carcinoma	1.54577	1.31668	0.809789	0.000222893	0.000145026	p3
APP	NCSTN	Carcinoma	SAMs	1.54547	0.188058	1.53399	5.57326e-05	9.41496e-05	p3
VEGFA	NRP2	Carcinoma	SAMs	1.5369	0.618796	1.40682	0.000144066	8.6688e-05	p3
COL6A3	ITGA1	CAFs	Carcinoma	1.52765	1.52303	0.118738	0.000975734	6.42049e-05	p3
TNC	SDC4	CAFs	Carcinoma	1.52426	1.47512	0.383915	0.000234519	5.34693e-05	p3
EFNB2	EPHB2	Carcinoma	SAMs	1.5227	1.30955	0.776986	4.44762e-05	4.89019e-05	p3
GNAI2	IGF1R	cDC2	Carcinoma	1.51064	1.08615	1.04991	0.000356936	5.43683e-05	p3
LAMC2	ITGB1	Carcinoma	CAFs	1.50009	0.652694	1.35065	6.53717e-05	0.000537433	p3
IHH	HHIP	Carcinoma	CAFs	4.00736	2.82282	2.84441	8.87617e-05	5.92131e-05	p4
CTHRC1	FZD5	CAFs	Carcinoma	3.93272	2.72201	2.83848	0.000272657	8.17116e-05	p4
CTHRC1	FZD6	CAFs	Carcinoma	3.76123	2.72201	2.59568	0.000272657	5.18034e-05	p4
FBN1	ITGB6	CAFs	Carcinoma	3.66688	2.31331	2.8451	0.000197407	5.84331e-05	p4
COL11A1	DDR1	CAFs	Carcinoma	3.50692	2.84428	2.05148	5.84854e-05	0.00013475	p4
LAMA2	ITGB4	CAFs	Carcinoma	3.44106	2.57521	2.28237	0.000178578	8.16933e-05	p4
LAMC3	ITGB4	CAFs	Carcinoma	3.4047	2.52641	2.28237	0.000102393	8.16933e-05	p4
CALM1	VIPR1	LVECt	Carcinoma	3.38953	1.84469	2.8436	0.00056513	5.15624e-05	p4
INHBA	ACVR1B	CAFs	Carcinoma	3.32314	2.36855	2.33093	0.000263905	7.72335e-05	p4
TGFB1	ITGB6	CAFs	Carcinoma	3.29321	1.65849	2.8451	0.000106836	5.84331e-05	p4
EDN1	EDNRB	Carcinoma	LVECt	3.20764	2.29639	2.23954	0.000179493	0.000288898	p4
FN1	ITGB6	Pericytes	Carcinoma	3.19563	1.45514	2.8451	0.00214077	5.84331e-05	p4
FN1	ITGB6	CAFs	Carcinoma	3.17333	1.40548	2.8451	0.00203167	5.84331e-05	p4
THBS2	ITGA6	CAFs	Carcinoma	3.16095	2.84552	1.37646	0.00032729	0.000140548	p4
SEMA3C	NRP2	Carcinoma	SAMs	3.15879	2.71109	1.62108	7.56158e-05	0.000111307	p4
PTMA	VIPR1	LVECt	Carcinoma	3.15682	1.37094	2.8436	0.00137062	5.15624e-05	p4
HLA-E	SLC16A4	LVECt	Carcinoma	3.14759	1.36946	2.83406	0.000655934	5.60388e-05	p4
AREG	ERBB3	TM1	Carcinoma	3.13147	1.66458	2.65241	0.000581888	0.000166513	p4
CDH1	PTPRM	Carcinoma	LVECt	3.06998	1.28637	2.78748	9.3002e-05	0.000144531	p4
PTMA	VIPR1	Pericytes	Carcinoma	3.06448	1.14236	2.8436	0.00127695	5.15624e-05	p4
VEGFA	KDR	Carcinoma	LVECt	3.04338	1.07826	2.84597	0.000132253	0.000194877	p4
TGM2	SDC4	LVECt	Carcinoma	3.03877	1.95069	2.33	0.000166376	0.00013796	p4
VEGFA	FLT1	Carcinoma	LVECt	3.03164	1.07826	2.83341	0.000132253	0.000309378	p4
CALM1	KCNN4	LVECt	Carcinoma	3.01209	1.84469	2.38113	0.00056513	5.73702e-05	p4
COL3A1	DDR1	CAFs	Carcinoma	2.99637	2.18395	2.05148	0.00316747	0.00013475	p4
CALM1	VIPR1	Pericytes	Carcinoma	2.98825	0.918466	2.8436	0.000370976	5.15624e-05	p4
COL1A1	DDR1	CAFs	Carcinoma	2.98202	2.16423	2.05148	0.00278096	0.00013475	p4
WNT5A	FZD5	SAMs	Carcinoma	2.97934	0.905281	2.83848	5.31305e-05	8.17116e-05	p4
HLA-E	SLC16A4	SAMs	Carcinoma	2.97802	0.914739	2.83406	0.000509423	5.60388e-05	p4
AREG	ERBB3	cDC2	Carcinoma	2.97747	1.35281	2.65241	0.000424045	0.000166513	p4
CXCL12	SDC4	LVECt	Carcinoma	2.96154	1.82807	2.33	0.000192441	0.00013796	p4
LAMB1	ITGB4	LVECt	Carcinoma	2.95889	1.88303	2.28237	0.00038779	8.16933e-05	p4
GNAS	VIPR1	LVECt	Carcinoma	2.94991	0.784797	2.8436	0.000578628	5.15624e-05	p4
HLA-E	SLC16A4	cDC2	Carcinoma	2.94628	0.805418	2.83406	0.000479386	5.60388e-05	p4
VEGFB	FLT1	Carcinoma	LVECt	2.93814	0.777463	2.83341	7.61693e-05	0.000309378	p4
FN1	ITGB6	cDC2	Carcinoma	2.92105	0.661742	2.8451	0.000928204	5.84331e-05	p4
COL11A1	ITGA2	CAFs	Carcinoma	2.92077	2.84428	0.664061	5.84854e-05	6.23543e-05	p4
LAMA2	ITGA6	CAFs	Carcinoma	2.91999	2.57521	1.37646	0.000178578	0.000140548	p4
GNAS	VIPR1	CAFs	Carcinoma	2.89963	0.567289	2.8436	0.000546098	5.15624e-05	p4
WNT5A	FZD7	SAMs	Carcinoma	2.89789	0.905281	2.75286	5.31305e-05	5.15615e-05	p4
PTMA	VIPR1	CAFs	Carcinoma	2.893	0.532369	2.8436	0.00105713	5.15624e-05	p4
CALM1	VIPR1	cDC2	Carcinoma	2.88096	0.462458	2.8436	0.000301541	5.15624e-05	p4
LAMC3	ITGA6	CAFs	Carcinoma	2.87704	2.52641	1.37646	0.000102393	0.000140548	p4
MDK	TSPAN1	CAFs	Carcinoma	2.87657	0.482601	2.8358	7.38623e-05	0.000209332	p4
HLA-E	SLC16A4	TM1	Carcinoma	2.87083	0.458035	2.83406	0.000395201	5.60388e-05	p4
CALM1	VIPR1	CAFs	Carcinoma	2.86998	0.38827	2.8436	0.000291544	5.15624e-05	p4
IGF2	INSR	LVECt	Carcinoma	2.86761	2.83127	0.45505	0.000373736	0.000100836	p4
COL5A2	DDR1	CAFs	Carcinoma	2.86713	2.00296	2.05148	0.0002723	0.00013475	p4
TGFB1	ITGB6	SAMs	Carcinoma	2.86587	0.344341	2.8451	7.13141e-05	5.84331e-05	p4
EFEMP1	EGFR	CAFs	Carcinoma	2.86069	2.7406	0.820129	0.000118509	6.61888e-05	p4
CALM1	PDE1A	Carcinoma	CAFs	2.85652	0.258346	2.84481	0.000274829	6.2347e-05	p4
PTMA	VIPR1	TM1	Carcinoma	2.8516	0.21344	2.8436	0.000957708	5.15624e-05	p4
DUSP18	ITGA6	Carcinoma	LVECt	2.85148	1.73533	2.26265	5.56536e-05	0.000241327	p4
GREM1	KDR	Carcinoma	LVECt	2.85036	0.158222	2.84597	5.74801e-05	0.000194877	p4
GNAS	VIPR1	SAMs	Carcinoma	2.84622	0.122065	2.8436	0.000485103	5.15624e-05	p4
APP	NGFR	Carcinoma	CAFs	2.83805	0.145246	2.83433	0.000104571	9.38716e-05	p4
THBS1	SDC4	CAFs	Carcinoma	2.83265	1.61089	2.33	0.000410717	0.00013796	p4
IGF2	IGF1R	LVECt	Carcinoma	2.83256	2.83127	0.0853797	0.000373736	6.46783e-05	p4
SEMA3C	NRP1	Carcinoma	LVECt	2.82967	2.71109	0.81056	7.56158e-05	0.000138265	p4
SEMA4G	PLXNB2	Carcinoma	SAMs	2.82375	2.81851	0.171861	5.7656e-05	7.16352e-05	p4
SEMA4G	PLXNB2	Carcinoma	CAFs	2.81938	2.81851	0.0696912	5.7656e-05	6.91071e-05	p4
SEMA3C	NRP1	Carcinoma	CAFs	2.81595	2.71109	0.761273	7.56158e-05	0.000135276	p4
HSPG2	SDC1	LVECt	Carcinoma	2.81091	2.6581	0.9142	0.000524126	8.8448e-05	p4
SEMA3C	PLXND1	Carcinoma	SAMs	2.80806	2.71109	0.731555	7.56158e-05	7.64423e-05	p4
EFEMP2	PLSCR4	CAFs	Carcinoma	2.79336	2.78894	0.156913	7.7897e-05	4.87418e-05	p4
EDN1	EDNRA	Carcinoma	CAFs	2.79219	2.29639	1.58837	0.000179493	8.67146e-05	p4
EFNB2	PECAM1	Carcinoma	LVECt	2.78231	2.02797	1.90489	0.000168526	0.000467564	p4
TGFB1	ACVRL1	CAFs	Carcinoma	2.77747	1.65849	2.22794	0.000106836	5.6525e-05	p4
TGFB3	ACVRL1	CAFs	Carcinoma	2.75468	1.62005	2.22794	9.76781e-05	5.6525e-05	p4
WNT5A	FZD6	SAMs	Carcinoma	2.74901	0.905281	2.59568	5.31305e-05	5.18034e-05	p4
HSPG2	ITGA2	LVECt	Carcinoma	2.73979	2.6581	0.664061	0.000524126	6.23543e-05	p4
SEMA3C	NRP1	Carcinoma	SAMs	2.73319	2.71109	0.34682	7.56158e-05	0.000112562	p4
HGF	ST14	CAFs	Carcinoma	2.67726	1.89152	1.8947	8.3177e-05	0.000148924	p4
HBEGF	ERBB2	cDC2	Carcinoma	2.66139	1.65982	2.08038	0.000270352	9.19071e-05	p4
LAMA2	ITGA2	CAFs	Carcinoma	2.65945	2.57521	0.664061	0.000178578	6.23543e-05	p4
HBEGF	ERBB2	TM1	Carcinoma	2.6482	1.6386	2.08038	0.000266426	9.19071e-05	p4
GPC3	IGF1R	CAFs	Carcinoma	2.63981	2.63843	0.0853797	0.000130043	6.46783e-05	p4
DUSP18	ITGB4	SAMs	Carcinoma	2.63226	1.31132	2.28237	5.30485e-05	8.16933e-05	p4
LAMC3	ITGA2	CAFs	Carcinoma	2.61223	2.52641	0.664061	0.000102393	6.23543e-05	p4
LAMA2	RPSA	CAFs	Carcinoma	2.6015	2.57521	0.368924	0.000178578	0.000276417	p4
DCN	MET	CAFs	Carcinoma	2.59226	2.20709	1.35962	0.00189303	7.72531e-05	p4
CGN	TGFBR2	Carcinoma	LVECt	2.57731	1.69302	1.94324	9.26607e-05	0.000173564	p4
LAMA2	ITGA3	CAFs	Carcinoma	2.57716	2.57521	0.100446	0.000178578	6.14025e-05	p4
UBA52	ERBB2	TM1	Carcinoma	2.57684	1.52056	2.08038	0.000509717	9.19071e-05	p4
CXCL12	SDC4	CAFs	Carcinoma	2.57601	1.0986	2.33	0.000127412	0.00013796	p4
SPINT1	ST14	Carcinoma	SAMs	2.57513	2.48488	0.675765	0.000131643	8.70733e-05	p4
LAMB1	ITGB4	CAFs	Carcinoma	2.5714	1.18443	2.28237	0.000216963	8.16933e-05	p4
CALM1	KCNN4	Pericytes	Carcinoma	2.55213	0.918466	2.38113	0.000370976	5.73702e-05	p4
UBA52	ERBB2	cDC2	Carcinoma	2.54665	1.46882	2.08038	0.000498879	9.19071e-05	p4
LAMB3	ITGA6	Carcinoma	LVECt	2.54508	1.16528	2.26265	7.95373e-05	0.000241327	p4
BMP2	ENG	Carcinoma	LVECt	2.53481	1.42993	2.09298	8.38627e-05	0.000325354	p4
LAMC3	ITGA3	CAFs	Carcinoma	2.52841	2.52641	0.100446	0.000102393	6.14025e-05	p4
COL3A1	DDR1	Pericytes	Carcinoma	2.52011	1.46369	2.05148	0.00104835	0.00013475	p4
TNC	SDC4	CAFs	Carcinoma	2.51494	0.946581	2.33	6.64997e-05	0.00013796	p4
LPL	SDC1	SAMs	Carcinoma	2.49887	2.32563	0.9142	0.000126836	8.8448e-05	p4
COL1A1	DDR1	Pericytes	Carcinoma	2.49841	1.426	2.05148	0.000939684	0.00013475	p4
CGN	TGFBR1	Carcinoma	TM1	2.49186	1.69302	1.82841	9.26607e-05	0.000157864	p4
TFPI	SDC4	CAFs	Carcinoma	2.45625	0.777337	2.33	8.86931e-05	0.00013796	p4
INHBA	TGFBR3	CAFs	Carcinoma	2.45451	2.36855	0.643896	0.000263905	4.77756e-05	p4
EFNA1	EPHA3	Carcinoma	CAFs	2.44649	2.20159	1.06693	0.000126416	6.94196e-05	p4
HLA-A	ERBB2	SAMs	Carcinoma	2.44338	1.28145	2.08038	0.00147564	9.19071e-05	p4
THBS1	ITGA6	Carcinoma	LVECt	2.43076	0.888259	2.26265	0.000256862	0.000241327	p4
HLA-C	DDR1	Pericytes	Carcinoma	2.42914	1.30082	2.05148	0.000876378	0.00013475	p4
CALM1	KCNN4	cDC2	Carcinoma	2.42562	0.462458	2.38113	0.000301541	5.73702e-05	p4
SERPINE1	ITGB5	CAFs	Carcinoma	2.41661	2.41272	0.137088	0.000961846	5.53843e-05	p4
CALM1	KCNN4	CAFs	Carcinoma	2.41258	0.38827	2.38113	0.000291544	5.73702e-05	p4
DUSP18	ITGA1	Carcinoma	CAFs	2.40433	1.73533	1.66416	5.56536e-05	0.00028234	p4
LAMC1	ITGB4	CAFs	Carcinoma	2.39474	0.724945	2.28237	0.000115073	8.16933e-05	p4
LAMC2	ITGA6	Carcinoma	LVECt	2.38802	0.763587	2.26265	6.33517e-05	0.000241327	p4
MDK	SDC4	CAFs	Carcinoma	2.37946	0.482601	2.33	7.38623e-05	0.00013796	p4
DUSP18	ITGA2	Carcinoma	CAFs	2.36534	1.73533	1.60732	5.56536e-05	8.11102e-05	p4
CXCL12	SDC4	SAMs	Carcinoma	2.35501	0.342291	2.33	8.30873e-05	0.00013796	p4
DCN	EGFR	CAFs	Carcinoma	2.35454	2.20709	0.820129	0.00189303	6.61888e-05	p4
DUSP18	ITGA1	Carcinoma	Pericytes	2.35117	1.73533	1.5864	5.56536e-05	0.000265193	p4
EFNB2	EPHB2	Carcinoma	SAMs	2.34952	2.02797	1.18642	0.000168526	6.72547e-05	p4
COL18A1	GPC4	Pericytes	Carcinoma	2.34253	1.45113	1.83893	0.000726888	4.82925e-05	p4
HSP90AA1	CFTR	cDC2	Carcinoma	2.33794	1.11352	2.05573	0.000784555	0.000112403	p4
LAMB1	ITGA6	LVECt	Carcinoma	2.33248	1.88303	1.37646	0.00038779	0.000140548	p4
HGF	MET	CAFs	Carcinoma	2.32946	1.89152	1.35962	8.3177e-05	7.72531e-05	p4
EDN1	EDNRB	Carcinoma	CAFs	2.31825	2.29639	0.317651	0.000179493	8.58761e-05	p4
HBEGF	CD9	cDC2	Carcinoma	2.31568	1.65982	1.61473	0.000270352	0.000548817	p4
HSP90B1	ERBB2	cDC2	Carcinoma	2.30953	1.00297	2.08038	0.000327378	9.19071e-05	p4
ARF1	INSR	Carcinoma	LVECt	2.30615	0.632671	2.21767	0.000174693	0.000288883	p4
EFNB2	PECAM1	Carcinoma	TM1	2.30516	2.02797	1.09594	0.000168526	0.000231069	p4
LAMA5	ITGA6	Carcinoma	LVECt	2.30169	0.422152	2.26265	7.10009e-05	0.000241327	p4
HBEGF	CD9	TM1	Carcinoma	2.30051	1.6386	1.61473	0.000266426	0.000548817	p4
COL6A1	ITGA6	Pericytes	Carcinoma	2.29946	1.84198	1.37646	0.000455604	0.000140548	p4
EFNB2	EPHA3	Carcinoma	CAFs	2.2915	2.02797	1.06693	0.000168526	6.94196e-05	p4
COL3A1	ITGA2	CAFs	Carcinoma	2.28268	2.18395	0.664061	0.00316747	6.23543e-05	p4
HSP90B1	ERBB2	LVECt	Carcinoma	2.27631	0.923899	2.08038	0.000320555	9.19071e-05	p4
COL1A1	ITGA2	CAFs	Carcinoma	2.26382	2.16423	0.664061	0.00278096	6.23543e-05	p4
TGFB1	ACVRL1	SAMs	Carcinoma	2.2544	0.344341	2.22794	7.13141e-05	5.6525e-05	p4
SEMA4D	ERBB2	SAMs	Carcinoma	2.24448	0.842436	2.08038	5.2908e-05	9.19071e-05	p4
HLA-A	ERBB2	TM1	Carcinoma	2.24103	0.833198	2.08038	0.00115902	9.19071e-05	p4
HSP90B1	ERBB2	CAFs	Carcinoma	2.23612	0.819901	2.08038	0.000311796	9.19071e-05	p4
CALM1	INSR	Carcinoma	LVECt	2.23267	0.258346	2.21767	0.000274829	0.000288883	p4
COL1A2	ITGA2	CAFs	Carcinoma	2.20249	2.1	0.664061	0.00219895	6.23543e-05	p4
NID1	PTPRF	Pericytes	Carcinoma	2.19752	1.47731	1.62685	0.000224683	0.000163575	p4
HLA-C	DDR1	LVECt	Carcinoma	2.19137	0.77042	2.05148	0.000649837	0.00013475	p4
PLAU	ST14	SAMs	Carcinoma	2.18422	1.08671	1.8947	9.2787e-05	0.000148924	p4
HSP90AA1	CFTR	LVECt	Carcinoma	2.17367	0.706244	2.05573	0.000664139	0.000112403	p4
COL18A1	GPC4	CAFs	Carcinoma	2.16372	1.14018	1.83893	0.000504882	4.82925e-05	p4
HLA-C	DDR1	SAMs	Carcinoma	2.15762	0.668406	2.05148	0.000613511	0.00013475	p4
VEGFA	ITGAV	Carcinoma	Pericytes	2.1527	1.07826	1.86318	0.000132253	0.000275067	p4
EFNB2	PECAM1	Carcinoma	SAMs	2.15004	2.02797	0.714156	0.000168526	0.000165682	p4
UBA52	ERBB2	SAMs	Carcinoma	2.14	0.501601	2.08038	0.000333831	9.19071e-05	p4
COL8A1	ITGA2	CAFs	Carcinoma	2.13834	2.03262	0.664061	0.000156789	6.23543e-05	p4
UBA52	ERBB2	CAFs	Carcinoma	2.12648	0.440361	2.08038	0.000325446	9.19071e-05	p4
THBS1	ITGA6	CAFs	Carcinoma	2.11887	1.61089	1.37646	0.000410717	0.000140548	p4
APOE	SORL1	SAMs	Carcinoma	2.1182	1.43549	1.55761	0.00478548	0.000137657	p4
HSP90AA1	CFTR	SAMs	Carcinoma	2.11783	0.509092	2.05573	0.000612673	0.000112403	p4
HGF	SDC1	CAFs	Carcinoma	2.10086	1.89152	0.9142	8.3177e-05	8.8448e-05	p4
HLA-A	ERBB2	cDC2	Carcinoma	2.10025	0.288238	2.08038	0.000864115	9.19071e-05	p4
HLA-A	ERBB2	LVECt	Carcinoma	2.09743	0.266907	2.08038	0.00085424	9.19071e-05	p4
NID1	PTPRF	CAFs	Carcinoma	2.09699	1.32314	1.62685	0.000201406	0.000163575	p4
HSP90AA1	CFTR	CAFs	Carcinoma	2.0876	0.363341	2.05573	0.000577208	0.000112403	p4
HSP90AA1	CFTR	TM1	Carcinoma	2.08647	0.356793	2.05573	0.000575664	0.000112403	p4
APP	CAV1	Carcinoma	Pericytes	2.08454	0.145246	2.07948	0.000104571	0.00035575	p4
HLA-A	ERBB2	Pericytes	Carcinoma	2.08428	0.127476	2.08038	0.000792417	9.19071e-05	p4
HBEGF	ERBB2	SAMs	Carcinoma	2.08364	0.116552	2.08038	9.33371e-05	9.19071e-05	p4
HSP90B1	ERBB2	Pericytes	Carcinoma	2.08217	0.0864138	2.08038	0.000256455	9.19071e-05	p4
COL6A2	ITGA2	Pericytes	Carcinoma	2.07579	1.9667	0.664061	0.000440098	6.23543e-05	p4
LRPAP1	SORL1	SAMs	Carcinoma	2.07054	1.36418	1.55761	0.000107189	0.000137657	p4
HLA-C	DDR1	TM1	Carcinoma	2.06294	0.217153	2.05148	0.000475682	0.00013475	p4
HLA-C	DDR1	cDC2	Carcinoma	2.05623	0.139734	2.05148	0.000455363	0.00013475	p4
HSP90AA1	CFTR	Pericytes	Carcinoma	2.05576	0.0107794	2.05573	0.000499677	0.000112403	p4
VEGFA	ITGA9	Carcinoma	CAFs	2.04978	1.07826	1.74326	0.000132253	6.54365e-05	p4
DCN	MET	Pericytes	Carcinoma	2.04728	1.53062	1.35962	0.000733337	7.72531e-05	p4
CALM1	EGFR	LVECt	Carcinoma	2.01878	1.84469	0.820129	0.00056513	6.61888e-05	p4
DUSP18	ITGB1	Carcinoma	CAFs	2.00907	1.73533	1.01243	5.56536e-05	0.000383732	p4
SEMA3B	NRP2	Carcinoma	SAMs	2.00758	1.18427	1.62108	6.59195e-05	0.000111307	p4
FN1	ITGA6	Pericytes	Carcinoma	2.00302	1.45514	1.37646	0.00214077	0.000140548	p4
LAMB1	ITGA2	LVECt	Carcinoma	1.99669	1.88303	0.664061	0.00038779	6.23543e-05	p4
LAMB3	ITGA2	Carcinoma	CAFs	1.98528	1.16528	1.60732	7.95373e-05	8.11102e-05	p4
DUSP18	ITGB1	Carcinoma	Pericytes	1.98436	1.73533	0.962465	5.56536e-05	0.00036995	p4
HGF	ST14	SAMs	Carcinoma	1.98412	0.588944	1.8947	5.92583e-05	0.000148924	p4
APP	TNFRSF21	LVECt	Carcinoma	1.97841	1.74868	0.925332	0.000259424	6.37901e-05	p4
FN1	ITGA6	CAFs	Carcinoma	1.96724	1.40548	1.37646	0.00203167	0.000140548	p4
LAMA4	ITGA6	CAFs	Carcinoma	1.9588	1.39364	1.37646	0.000134618	0.000140548	p4
COL6A1	ITGA2	Pericytes	Carcinoma	1.95803	1.84198	0.664061	0.000455604	6.23543e-05	p4
VEGFA	NRP2	Carcinoma	SAMs	1.94693	1.07826	1.62108	0.000132253	0.000111307	p4
DUSP18	ITGB1	Carcinoma	LVECt	1.92403	1.73533	0.830991	5.56536e-05	0.000336004	p4
COL6A1	ITGA6	CAFs	Carcinoma	1.91514	1.33159	1.37646	0.000282618	0.000140548	p4
PLAU	ST14	CAFs	Carcinoma	1.90691	0.215484	1.8947	6.29418e-05	0.000148924	p4
DUSP18	ITGA6	SAMs	Carcinoma	1.90111	1.31132	1.37646	5.30485e-05	0.000140548	p4
DUSP18	RPSA	Carcinoma	CAFs	1.89999	1.73533	0.773707	5.56536e-05	0.000320907	p4
CALM1	INSR	LVECt	Carcinoma	1.89999	1.84469	0.45505	0.00056513	0.000100836	p4
ADAM9	ITGA6	SAMs	Carcinoma	1.89762	1.30626	1.37646	0.000100582	0.000140548	p4
DUSP18	RPSA	Carcinoma	TM1	1.89629	1.73533	0.764563	5.56536e-05	0.000319827	p4
EFNA4	EPHA3	Carcinoma	CAFs	1.89088	1.56111	1.06693	5.40339e-05	6.94196e-05	p4
LAMB1	ITGA3	LVECt	Carcinoma	1.88571	1.88303	0.100446	0.00038779	6.14025e-05	p4
BMP2	ENG	Carcinoma	CAFs	1.87663	1.42993	1.21533	8.38627e-05	0.000186664	p4
LTBP1	ITGB5	CAFs	Carcinoma	1.85791	1.85285	0.137088	0.000239617	5.53843e-05	p4
AREG	EGFR	TM1	Carcinoma	1.85565	1.66458	0.820129	0.000581888	6.61888e-05	p4
THBS1	SDC1	CAFs	Carcinoma	1.85222	1.61089	0.9142	0.000410717	8.8448e-05	p4
HBEGF	EGFR	cDC2	Carcinoma	1.85139	1.65982	0.820129	0.000270352	6.61888e-05	p4
CALM1	ABCA1	LVECt	Carcinoma	1.84495	1.84469	0.0308712	0.00056513	7.10734e-05	p4
SLIT2	SDC1	CAFs	Carcinoma	1.83689	1.59324	0.9142	7.18003e-05	8.8448e-05	p4
HBEGF	EGFR	TM1	Carcinoma	1.83238	1.6386	0.820129	0.000266426	6.61888e-05	p4
SEMA4D	PLXNB1	SAMs	Carcinoma	1.83095	0.842436	1.62564	5.2908e-05	6.50422e-05	p4
THBS1	SCARB1	CAFs	Carcinoma	1.81683	1.61089	0.840178	0.000410717	7.57533e-05	p4
LAMB1	ITGA6	CAFs	Carcinoma	1.8159	1.18443	1.37646	0.000216963	0.000140548	p4
COL6A2	ITGA2	CAFs	Carcinoma	1.81412	1.68821	0.664061	0.000342666	6.23543e-05	p4
TGFB1	TGFBR2	CAFs	Carcinoma	1.81093	1.65849	0.727233	0.000106836	0.000103986	p4
HEBP1	FPR3	Carcinoma	TM1	1.804	1.25627	1.29467	7.30685e-05	0.000200294	p4
HMGB1	THBD	Carcinoma	LVECt	1.79877	0.000548725	1.79877	0.000219179	0.000267745	p4
ANXA1	EGFR	cDC2	Carcinoma	1.79776	1.5998	0.820129	0.000466616	6.61888e-05	p4
APP	NCSTN	LVECt	Carcinoma	1.79676	1.74868	0.412899	0.000259424	6.50276e-05	p4
COL6A3	ITGA2	CAFs	Carcinoma	1.79504	1.66769	0.664061	0.00051641	6.23543e-05	p4
LGALS3BP	VANGL1	Pericytes	Carcinoma	1.79476	1.66063	0.680781	0.000271969	5.98969e-05	p4
VCAN	EGFR	CAFs	Carcinoma	1.79062	1.59176	0.820129	0.000815703	6.61888e-05	p4
LAMC2	ITGA2	Carcinoma	CAFs	1.77947	0.763587	1.60732	6.33517e-05	8.11102e-05	p4
TGFB1	TGFBR3	CAFs	Carcinoma	1.7791	1.65849	0.643896	0.000106836	4.77756e-05	p4
HEBP1	FPR3	Carcinoma	SAMs	1.7759	1.25627	1.25523	7.30685e-05	0.000194449	p4
TGFB3	TGFBR2	CAFs	Carcinoma	1.77579	1.62005	0.727233	9.76781e-05	0.000103986	p4
VEGFA	SIRPA	Carcinoma	SAMs	1.77552	1.07826	1.41061	0.000132253	0.000105418	p4
DUSP18	CD151	Carcinoma	CAFs	1.76895	1.73533	0.343263	5.56536e-05	0.000106283	p4
DUSP18	RPSA	Carcinoma	cDC2	1.75574	1.73533	0.266966	5.56536e-05	0.000266219	p4
HMGB1	SDC1	Pericytes	Carcinoma	1.75519	1.49831	0.9142	0.000315854	8.8448e-05	p4
TGFB3	TGFBR3	CAFs	Carcinoma	1.74332	1.62005	0.643896	9.76781e-05	4.77756e-05	p4
DUSP18	RPSA	Carcinoma	SAMs	1.73731	1.73533	0.0830796	5.56536e-05	0.000248768	p4
DCN	EGFR	Pericytes	Carcinoma	1.73649	1.53062	0.820129	0.000733337	6.61888e-05	p4
UBA52	EGFR	TM1	Carcinoma	1.72764	1.52056	0.820129	0.000509717	6.61888e-05	p4
CGN	TGFBR2	Carcinoma	CAFs	1.72515	1.69302	0.331416	9.26607e-05	8.80151e-05	p4
CYR61	ITGB5	CAFs	Carcinoma	1.72401	1.71856	0.137088	0.000429768	5.53843e-05	p4
EDIL3	ITGB5	CAFs	Carcinoma	1.70316	1.69763	0.137088	6.96601e-05	5.53843e-05	p4
CGN	TGFBR1	Carcinoma	SAMs	1.70159	1.69302	0.170547	9.26607e-05	7.11298e-05	p4
PSEN1	NOTCH3	Carcinoma	Pericytes	1.70002	0.451836	1.63887	6.6397e-05	0.000540618	p4
UBA52	TGFBR2	TM1	Carcinoma	1.68552	1.52056	0.727233	0.000509717	0.000103986	p4
UBA52	EGFR	cDC2	Carcinoma	1.68227	1.46882	0.820129	0.000498879	6.61888e-05	p4
APOE	SORL1	cDC2	Carcinoma	1.67382	0.612801	1.55761	0.0011737	0.000137657	p4
DUSP18	CD151	SAMs	Carcinoma	1.66554	1.31132	1.02688	5.30485e-05	0.000149831	p4
HBEGF	CD82	cDC2	Carcinoma	1.66519	1.65982	0.133599	0.000270352	5.53053e-05	p4
APOE	SCARB1	SAMs	Carcinoma	1.66329	1.43549	0.840178	0.00478548	7.57533e-05	p4
BMP2	BMPR1A	Carcinoma	CAFs	1.66191	1.42993	0.846896	8.38627e-05	5.32953e-05	p4
LAMA5	ITGA2	Carcinoma	CAFs	1.66183	0.422152	1.60732	7.10009e-05	8.11102e-05	p4
NUCB2	ERAP1	CAFs	Carcinoma	1.65167	1.50624	0.677699	9.91208e-05	6.29669e-05	p4
CDH1	CDH2	Carcinoma	CAFs	1.64883	1.28637	1.03145	9.3002e-05	6.96639e-05	p4
APOE	SORL1	TM1	Carcinoma	1.64865	0.540288	1.55761	0.00103695	0.000137657	p4
HEBP1	FPR3	Carcinoma	cDC2	1.64668	1.25627	1.06459	7.30685e-05	0.00016852	p4
COL6A3	ITGA2	Pericytes	Carcinoma	1.6455	1.50556	0.664061	0.000458598	6.23543e-05	p4
HBEGF	CD82	TM1	Carcinoma	1.64403	1.6386	0.133599	0.000266426	5.53053e-05	p4
UBA52	TGFBR2	cDC2	Carcinoma	1.63899	1.46882	0.727233	0.000498879	0.000103986	p4
HBEGF	CD9	SAMs	Carcinoma	1.61893	0.116552	1.61473	9.33371e-05	0.000548817	p4
CDH1	EGFR	Carcinoma	CAFs	1.61577	1.28637	0.977732	9.3002e-05	6.92807e-05	p4
THBS1	ITGA3	CAFs	Carcinoma	1.61402	1.61089	0.100446	0.000410717	6.14025e-05	p4
THBS1	LRP5	CAFs	Carcinoma	1.61298	1.61089	0.0820948	0.000410717	5.1976e-05	p4
COL3A1	ITGA2	Pericytes	Carcinoma	1.60729	1.46369	0.664061	0.00104835	6.23543e-05	p4
VCAN	EGFR	cDC2	Carcinoma	1.60379	1.37824	0.820129	0.000652007	6.61888e-05	p4
VEGFA	EPHB2	Carcinoma	SAMs	1.60319	1.07826	1.18642	0.000132253	6.72547e-05	p4
FN1	ITGA2	Pericytes	Carcinoma	1.59951	1.45514	0.664061	0.00214077	6.23543e-05	p4
SEMA4D	MET	SAMs	Carcinoma	1.59946	0.842436	1.35962	5.2908e-05	7.72531e-05	p4
PDGFA	PDGFRB	Carcinoma	CAFs	1.58868	0.64677	1.45106	0.000103278	0.000163714	p4
COL4A1	ITGA2	LVECt	Carcinoma	1.58676	1.44113	0.664061	0.000947918	6.23543e-05	p4
COL4A1	ITGA2	Pericytes	Carcinoma	1.5858	1.44006	0.664061	0.000946536	6.23543e-05	p4
AREG	EGFR	cDC2	Carcinoma	1.58199	1.35281	0.820129	0.000424045	6.61888e-05	p4
COL1A1	ITGA2	Pericytes	Carcinoma	1.57304	1.426	0.664061	0.000939684	6.23543e-05	p4
COL1A2	ITGA2	Pericytes	Carcinoma	1.56814	1.4206	0.664061	0.000819321	6.23543e-05	p4
CALR	ITGA3	cDC2	Carcinoma	1.56253	1.5593	0.100446	0.000389074	6.14025e-05	p4
LAMC1	ITGA6	CAFs	Carcinoma	1.5557	0.724945	1.37646	0.000115073	0.000140548	p4
FN1	ITGA2	CAFs	Carcinoma	1.55446	1.40548	0.664061	0.00203167	6.23543e-05	p4
AREG	EGFR	Carcinoma	CAFs	1.54784	1.19994	0.977732	0.000363102	6.92807e-05	p4
LAMB3	ITGB1	Carcinoma	CAFs	1.54366	1.16528	1.01243	7.95373e-05	0.000383732	p4
FN1	ITGA6	cDC2	Carcinoma	1.52727	0.661742	1.37646	0.000928204	0.000140548	p4
VEGFA	EPHB2	TM1	Carcinoma	1.51893	0.828463	1.27311	0.000116855	6.86742e-05	p4
LAMB3	ITGB1	Carcinoma	Pericytes	1.51136	1.16528	0.962465	7.95373e-05	0.00036995	p4
SEMA5A	MET	CAFs	Carcinoma	1.50956	0.65589	1.35962	7.57546e-05	7.72531e-05	p4

## Sheet: recurring_interactions
Datasets EV5 - Recurring carcinoma-stroma interactions in three pateint or more
ligand	receptor	ligand_cluster	receptor_cluster	interaction_zscore	ligand_zscore	receptor_zscore	patient
COL1A1	DDR1	CAFs	Carcinoma	3.48557	2.69678	2.20829	p1
COL5A2	DDR1	CAFs	Carcinoma	3.47554	2.68381	2.20829	p1
COL3A1	DDR1	CAFs	Carcinoma	3.45082	2.65172	2.20829	p1
CTHRC1	FZD5	CAFs	Carcinoma	3.93272	2.77439	1.9795	p1
NID1	PTPRF	LVECt	Carcinoma	3.23228	2.23422	2.33578	p1
LAMC3	ITGB4	CAFs	Carcinoma	3.4047	2.84523	1.52591	p1
EFNA1	EPHA3	Carcinoma	CAFs	3.22731	1.52338	2.84515	p1
LAMC3	ITGA2	CAFs	Carcinoma	3.19768	2.84523	1.4594	p1
SLIT2	SDC1	CAFs	Carcinoma	3.18432	2.83285	1.45426	p1
CDH1	PTPRM	Carcinoma	LVECt	3.17973	1.90521	2.54576	p1
LAMA2	ITGB4	CAFs	Carcinoma	3.44106	2.76904	1.52591	p1
DCN	EGFR	CAFs	Carcinoma	3.15545	2.72042	1.5988	p1
SEMA5A	MET	CAFs	Carcinoma	3.13572	2.74807	1.51024	p1
EFEMP1	EGFR	CAFs	Carcinoma	3.13157	2.69268	1.5988	p1
LAMA2	ITGA2	CAFs	Carcinoma	3.13008	2.76904	1.4594	p1
COL1A2	ITGA2	CAFs	Carcinoma	3.12209	2.76	1.4594	p1
DCN	MET	CAFs	Carcinoma	3.11152	2.72042	1.51024	p1
COL8A1	ITGA2	CAFs	Carcinoma	3.08199	2.71456	1.4594	p1
COL6A1	ITGA2	CAFs	Carcinoma	3.07607	2.70784	1.4594	p1
HSP90B1	ERBB2	B cells	Carcinoma	3.07557	2.37755	1.95099	p1
LPL	SDC1	SAMs	Carcinoma	3.07479	2.70915	1.45426	p1
COL1A1	ITGA2	CAFs	Carcinoma	3.06635	2.69678	1.4594	p1
CGN	TGFBR2	Carcinoma	LVECt	3.04666	2.52021	1.71192	p1
COL3A1	ITGA2	CAFs	Carcinoma	3.02679	2.65172	1.4594	p1
WNT5A	FZD5	TM1	Carcinoma	3.02222	2.28372	1.9795	p1
COL6A2	ITGA2	CAFs	Carcinoma	2.95026	2.56402	1.4594	p1
PDGFA	PDGFRB	Carcinoma	CAFs	2.94231	0.76351	2.84152	p1
FN1	ITGB8	CAFs	Carcinoma	3.1087	2.46724	1.5698	p1
LTBP1	ITGB5	CAFs	Carcinoma	2.92076	2.39833	1.667	p1
CGN	TGFBR1	Carcinoma	SAMs	2.91816	2.52021	1.47112	p1
THBS1	SDC4	cDC2	Carcinoma	2.89691	1.78752	2.27967	p1
FN1	ITGA2	CAFs	Carcinoma	2.86655	2.46724	1.4594	p1
LAMC3	ITGA3	CAFs	Carcinoma	2.85905	2.84523	0.280832	p1
AREG	ERBB3	cDC2	Carcinoma	3.13147	1.72141	2.25096	p1
ARF1	INSR	Carcinoma	LVECt	2.96968	1.53358	2.37555	p1
LAMA2	ITGA3	CAFs	Carcinoma	2.78324	2.76904	0.280832	p1
EDIL3	ITGB5	CAFs	Carcinoma	2.76562	2.20676	1.667	p1
THBS2	ITGA6	CAFs	Carcinoma	3.16095	2.75787	0.0547134	p1
HSP90AA1	FGFR3	B cells	Carcinoma	2.83834	1.28734	2.43197	p1
SPINT1	ST14	Carcinoma	SAMs	2.71634	2.38254	1.30461	p1
TFPI	SDC4	CAFs	Carcinoma	2.70917	1.4638	2.27967	p1
COL6A1	ITGA6	CAFs	Carcinoma	2.7283	2.70784	0.0547134	p1
VEGFA	KDR	Carcinoma	LVECt	3.04338	0.515056	2.65769	p1
VEGFA	FLT1	Carcinoma	LVECt	3.03164	0.515056	2.65506	p1
LAMC2	ITGB1	Carcinoma	CAFs	2.81847	2.00832	1.77212	p1
SERPINE1	ITGB5	CAFs	Carcinoma	2.65733	2.06942	1.667	p1
HLA-C	DDR1	B cells	Carcinoma	2.80747	1.47752	2.20829	p1
HGF	MET	SAMs	Carcinoma	2.59578	2.11122	1.51024	p1
UBA52	ERBB2	TM1	Carcinoma	3.02665	1.69995	1.95099	p1
TNC	SDC4	CAFs	Carcinoma	2.5764	1.20039	2.27967	p1
HGF	SDC1	SAMs	Carcinoma	2.78566	2.11122	1.45426	p1
HLA-A	ERBB2	SAMs	Carcinoma	2.77932	1.66066	1.95099	p1
APOE	LDLR	SAMs	Carcinoma	2.91559	2.10783	1.4272	p1
PLAU	ST14	SAMs	Carcinoma	2.52164	2.24736	1.1437	p1
HBEGF	ERBB2	TM1	Carcinoma	3.00161	1.59218	1.95099	p1
HSPG2	ITGA2	LVECt	Carcinoma	2.73979	2.02712	1.4594	p1
HSPG2	SDC1	LVECt	Carcinoma	3.20077	2.02712	1.45426	p1
FN1	ITGA3	CAFs	Carcinoma	2.48317	2.46724	0.280832	p1
FN1	ITGA6	CAFs	Carcinoma	2.46784	2.46724	0.0547134	p1
COL4A1	ITGB8	CAFs	Carcinoma	2.89457	1.90341	1.5698	p1
LAMC1	ITGA1	Carcinoma	CAFs	2.46493	0.703968	2.36227	p1
LAMB3	ITGB1	Carcinoma	CAFs	2.81744	1.71143	1.77212	p1
LAMC2	ITGA6	Carcinoma	B cells	2.95365	2.00832	1.41925	p1
THBS1	LRP5	cDC2	Carcinoma	2.43426	1.78752	1.6524	p1
HGF	ST14	SAMs	Carcinoma	2.67726	2.11122	1.1437	p1
COL4A1	ITGA2	CAFs	Carcinoma	2.82696	1.90341	1.4594	p1
LAMA3	SDC2	Carcinoma	CAFs	2.80682	0.401051	2.34493	p1
L1CAM	ERBB3	SAMs	Carcinoma	2.78732	0.746028	2.25096	p1
AREG	EGFR	cDC2	Carcinoma	2.98208	1.72141	1.5988	p1
UBA52	EGFR	TM1	Carcinoma	2.46199	1.69995	1.5988	p1
COL6A3	ITGA2	B cells	Carcinoma	2.45375	1.81434	1.4594	p1
VCAN	EGFR	cDC2	Carcinoma	3.15425	1.68081	1.5988	p1
THBS1	SDC1	cDC2	Carcinoma	2.89213	1.78752	1.45426	p1
IGF2	INSR	CAFs	Carcinoma	2.86761	2.27858	0.119443	p1
PLAU	ITGA3	SAMs	Carcinoma	2.30372	2.24736	0.280832	p1
HBEGF	EGFR	TM1	Carcinoma	2.43113	1.59218	1.5988	p1
LGALS3BP	ITGB1	Carcinoma	CAFs	2.25555	1.39538	1.77212	p1
NID1	ITGA3	LVECt	Carcinoma	2.6094	2.23422	0.280832	p1
LAMB1	ITGB4	LVECt	Carcinoma	3.23226	1.63581	1.52591	p1
CALM1	EGFR	LVECt	Carcinoma	2.29991	1.55805	1.5988	p1
LAMB3	ITGA6	Carcinoma	B cells	2.95266	1.71143	1.41925	p1
LAMB1	ITGA2	LVECt	Carcinoma	2.51342	1.63581	1.4594	p1
RPS19	C5AR1	Carcinoma	cDC2	2.44169	0.938541	1.98022	p1
VEGFA	NRP1	Carcinoma	LVECt	2.18265	0.515056	2.12101	p1
LAMC1	ITGB4	CAFs	Carcinoma	2.39474	1.29457	1.52591	p1
COL18A1	GPC4	CAFs	Carcinoma	2.5605	1.70676	1.03021	p1
SEMA4D	ERBB2	TM1	Carcinoma	3.55702	0.0447786	1.95099	p1
LAMB3	CD151	Carcinoma	CAFs	2.94327	1.71143	0.910071	p1
THBS1	ITGA3	cDC2	Carcinoma	1.80945	1.78752	0.280832	p1
THBS1	ITGA6	cDC2	Carcinoma	2.11887	1.78752	0.0547134	p1
ANXA1	EGFR	CAFs	Carcinoma	2.06858	0.775797	1.5988	p1
LRPAP1	LDLR	B cells	Carcinoma	1.84919	0.96885	1.4272	p1
VEGFA	SIRPA	Carcinoma	cDC2	1.77552	0.515056	1.6141	p1
HMGB1	SDC1	T cells	Carcinoma	2.56484	0.814339	1.45426	p1
LAMB1	ITGA3	LVECt	Carcinoma	2.29054	1.63581	0.280832	p1
LAMB1	ITGA6	LVECt	Carcinoma	2.42424	1.63581	0.0547134	p1
VEGFA	ITGAV	Carcinoma	CAFs	2.1527	0.515056	1.46737	p1
SEMA4D	MET	TM1	Carcinoma	3.18136	0.0447786	1.51024	p1
SEMA4D	ERBB2	SAMs	Carcinoma	3.55702	2.48405	2.54596	p2
SEMA4D	PLXNB1	SAMs	Carcinoma	3.37791	2.48405	2.28905	p2
COL1A1	DDR1	CAFs	Carcinoma	3.48557	2.17343	2.57441	p2
COL5A2	DDR1	CAFs	Carcinoma	3.47554	2.05542	2.57441	p2
COL3A1	DDR1	CAFs	Carcinoma	3.45082	2.02772	2.57441	p2
HSPG2	SDC1	LVECt	Carcinoma	3.20077	1.95889	2.53133	p2
SEMA4D	MET	SAMs	Carcinoma	3.18136	2.48405	1.9876	p2
VCAN	EGFR	CAFs	Carcinoma	3.15425	2.56254	1.83921	p2
FN1	ITGB8	Pericytes	Carcinoma	3.1087	1.69072	2.60872	p2
AREG	ERBB3	TM1	Carcinoma	3.13147	2.34737	1.92629	p2
UBA52	ERBB2	TM1	Carcinoma	3.02665	1.63668	2.54596	p2
NID1	PTPRF	Pericytes	Carcinoma	3.23228	1.98078	2.26621	p2
HBEGF	ERBB2	TM1	Carcinoma	3.00161	1.58988	2.54596	p2
AREG	EGFR	TM1	Carcinoma	2.98208	2.34737	1.83921	p2
ARF1	INSR	Carcinoma	LVECt	2.96968	1.45146	2.59081	p2
SLIT2	SDC1	CAFs	Carcinoma	3.18432	1.52991	2.53133	p2
LAMC2	ITGA6	Carcinoma	LVECt	2.95365	2.66622	1.27095	p2
LAMB3	ITGA6	Carcinoma	LVECt	2.95266	2.66513	1.27095	p2
LAMB3	CD151	Carcinoma	Pericytes	2.94327	2.66513	1.24897	p2
CTHRC1	FZD5	CAFs	Carcinoma	3.93272	2.38651	1.71635	p2
APOE	LDLR	SAMs	Carcinoma	2.91559	2.30661	1.78331	p2
COL4A1	ITGB8	LVECt	Carcinoma	2.89457	1.25424	2.60872	p2
THBS1	SDC1	CAFs	Carcinoma	2.89213	1.39885	2.53133	p2
LPL	SDC1	SAMs	Carcinoma	3.07479	1.29357	2.53133	p2
WNT5A	FZD5	CAFs	Carcinoma	3.02222	2.25013	1.71635	p2
CDH1	PTPRM	Carcinoma	LVECt	3.17973	2.45755	1.3867	p2
LAMC2	ITGB1	Carcinoma	CAFs	2.81847	2.66622	0.913826	p2
LAMB3	ITGB1	Carcinoma	CAFs	2.81744	2.66513	0.913826	p2
HLA-C	DDR1	SAMs	Carcinoma	2.80747	1.11995	2.57441	p2
HGF	SDC1	CAFs	Carcinoma	2.78566	1.16288	2.53133	p2
HLA-A	ERBB2	SAMs	Carcinoma	2.77932	1.11476	2.54596	p2
VEGFA	EPHB2	TM1	Carcinoma	2.77735	1.95888	1.96888	p2
DCN	MET	CAFs	Carcinoma	3.11152	1.92437	1.9876	p2
DCN	EGFR	CAFs	Carcinoma	3.15545	1.92437	1.83921	p2
LAMC3	ITGB4	CAFs	Carcinoma	3.4047	2.58304	0.609077	p2
LAMC3	ITGA3	CAFs	Carcinoma	2.85905	2.58304	0.597921	p2
VEGFA	KDR	Carcinoma	LVECt	3.04338	0.36909	2.62312	p2
LAMC3	ITGA2	CAFs	Carcinoma	3.19768	2.58304	0.0516452	p2
HSP90B1	ERBB2	CAFs	Carcinoma	3.07557	0.427945	2.54596	p2
HMGB1	SDC1	LVECt	Carcinoma	2.56484	0.413221	2.53133	p2
COL18A1	GPC4	Pericytes	Carcinoma	2.5605	1.94483	1.66547	p2
HSP90AA1	CFTR	TM1	Carcinoma	2.5158	1.59926	1.94206	p2
VEGFA	FLT1	Carcinoma	LVECt	3.03164	0.36909	2.48487	p2
UBA52	EGFR	TM1	Carcinoma	2.46199	1.63668	1.83921	p2
COL6A3	ITGA2	CAFs	Carcinoma	2.45375	2.45321	0.0516452	p2
RPS19	C5AR1	Carcinoma	SAMs	2.44169	0.241411	2.42973	p2
EFNA1	EPHA3	Carcinoma	CAFs	3.22731	0.470221	2.39546	p2
HBEGF	EGFR	TM1	Carcinoma	2.43113	1.58988	1.83921	p2
EFEMP1	EGFR	CAFs	Carcinoma	3.13157	1.56907	1.83921	p2
LAMA3	SDC2	Carcinoma	Pericytes	2.80682	2.12225	0.976977	p2
TFPI	SDC4	Pericytes	Carcinoma	2.70917	2.17097	0.816699	p2
HGF	MET	CAFs	Carcinoma	2.59578	1.16288	1.9876	p2
CALM1	EGFR	CAFs	Carcinoma	2.29991	1.3809	1.83921	p2
SEMA5A	MET	CAFs	Carcinoma	3.13572	1.08652	1.9876	p2
LTBP1	ITGB5	CAFs	Carcinoma	2.92076	2.23046	0.245152	p2
L1CAM	ERBB3	SAMs	Carcinoma	2.78732	1.13575	1.92629	p2
COL1A1	ITGA2	CAFs	Carcinoma	3.06635	2.17343	0.0516452	p2
PLAU	ST14	SAMs	Carcinoma	2.52164	1.86028	1.10836	p2
NID1	ITGA3	Pericytes	Carcinoma	2.6094	1.98078	0.597921	p2
ANXA1	EGFR	LVECt	Carcinoma	2.06858	0.94675	1.83921	p2
COL3A1	ITGA2	CAFs	Carcinoma	3.02679	2.02772	0.0516452	p2
COL1A2	ITGA2	CAFs	Carcinoma	3.12209	1.99756	0.0516452	p2
COL6A1	ITGA2	Pericytes	Carcinoma	3.07607	1.99481	0.0516452	p2
COL8A1	ITGA2	CAFs	Carcinoma	3.08199	1.96631	0.0516452	p2
LAMA2	ITGB4	CAFs	Carcinoma	3.44106	1.86455	0.609077	p2
HSPG2	ITGA2	LVECt	Carcinoma	2.73979	1.95889	0.0516452	p2
LAMA2	ITGA3	CAFs	Carcinoma	2.78324	1.86455	0.597921	p2
PLAU	ITGA3	SAMs	Carcinoma	2.30372	1.86028	0.597921	p2
LAMA2	ITGA2	CAFs	Carcinoma	3.13008	1.86455	0.0516452	p2
LRPAP1	LDLR	Pericytes	Carcinoma	1.84919	0.489189	1.78331	p2
HSP90AA1	FGFR3	TM1	Carcinoma	2.83834	1.59926	0.902136	p2
PDGFA	PDGFRB	Carcinoma	Pericytes	2.94231	0.00261551	1.82942	p2
COL6A2	ITGA2	Pericytes	Carcinoma	2.95026	1.82781	0.0516452	p2
VEGFA	NRP1	Carcinoma	LVECt	2.18265	0.36909	1.77778	p2
FN1	ITGA3	Pericytes	Carcinoma	2.48317	1.69072	0.597921	p2
EDIL3	ITGB5	CAFs	Carcinoma	2.76562	1.77389	0.245152	p2
LAMC1	ITGA1	Carcinoma	Pericytes	2.46493	0.643973	1.64029	p2
FN1	ITGA2	Pericytes	Carcinoma	2.86655	1.69072	0.0516452	p2
LAMC1	ITGB4	Pericytes	Carcinoma	2.39474	1.53224	0.609077	p2
LAMB1	ITGB4	LVECt	Carcinoma	3.23226	1.527	0.609077	p2
LAMB1	ITGA3	LVECt	Carcinoma	2.29054	1.527	0.597921	p2
THBS1	SDC4	CAFs	Carcinoma	2.89691	1.39885	0.816699	p2
HGF	ST14	CAFs	Carcinoma	2.67726	1.16288	1.10836	p2
LGALS3BP	ITGB1	Carcinoma	CAFs	2.25555	1.28768	0.913826	p2
SPINT1	ST14	Carcinoma	SAMs	2.71634	1.21947	0.958044	p2
VEGFA	ITGAV	Carcinoma	CAFs	2.1527	0.36909	1.49307	p2
LAMB1	ITGA2	LVECt	Carcinoma	2.51342	1.527	0.0516452	p2
THBS1	ITGA3	CAFs	Carcinoma	1.80945	1.39885	0.597921	p2
SERPINE1	ITGB5	CAFs	Carcinoma	2.65733	1.48646	0.245152	p2
LAMB1	ITGB4	CAFs	Carcinoma	3.23226	2.10401	2.45371	p3
COL1A1	DDR1	CAFs	Carcinoma	3.48557	2.47172	2.06373	p3
COL3A1	DDR1	CAFs	Carcinoma	3.45082	2.47164	2.06373	p3
COL5A2	DDR1	CAFs	Carcinoma	3.47554	2.41102	2.06373	p3
AREG	ERBB3	TM1	Carcinoma	3.13147	1.72535	2.42207	p3
SEMA4D	PLXNB1	cDC2	Carcinoma	2.9077	1.69787	2.3605	p3
CGN	TGFBR1	Carcinoma	SAMs	2.91816	2.47405	1.50162	p3
HSP90AA1	CFTR	SAMs	Carcinoma	2.84125	1.39703	2.47407	p3
HSP90AA1	FGFR3	SAMs	Carcinoma	2.83834	1.39703	2.47073	p3
COL1A2	ITGA2	CAFs	Carcinoma	3.12209	2.47485	1.37492	p3
COL1A1	ITGA2	CAFs	Carcinoma	3.06635	2.47172	1.37492	p3
COL3A1	ITGA2	CAFs	Carcinoma	3.02679	2.47164	1.37492	p3
COL4A1	ITGA2	CAFs	Carcinoma	2.82696	2.47007	1.37492	p3
COL6A1	ITGA2	CAFs	Carcinoma	3.07607	2.44817	1.37492	p3
LAMA3	SDC2	Carcinoma	SAMs	2.80682	2.47068	1.33192	p3
L1CAM	ERBB3	SAMs	Carcinoma	2.78732	1.3794	2.42207	p3
COL6A2	ITGA2	CAFs	Carcinoma	2.95026	2.41375	1.37492	p3
THBS2	ITGA6	CAFs	Carcinoma	3.16095	2.4748	1.20421	p3
COL6A1	ITGA6	CAFs	Carcinoma	2.7283	2.44817	1.20421	p3
CGN	TGFBR2	Carcinoma	cDC2	3.04666	2.47405	1.13763	p3
COL4A1	ITGB8	CAFs	Carcinoma	2.89457	2.47007	1.10204	p3
DCN	MET	CAFs	Carcinoma	3.11152	2.45164	1.01654	p3
NID1	PTPRF	CAFs	Carcinoma	3.23228	2.44729	0.955982	p3
NID1	ITGA3	CAFs	Carcinoma	2.6094	2.44729	0.905394	p3
SPINT1	ST14	Carcinoma	SAMs	2.71634	1.99584	1.66305	p3
LAMB3	ITGB1	Carcinoma	CAFs	2.81744	2.14879	1.35065	p3
CTHRC1	FZD5	CAFs	Carcinoma	3.93272	2.4748	0.498956	p3
LAMB1	ITGA2	CAFs	Carcinoma	2.51342	2.10401	1.37492	p3
HLA-C	DDR1	B cells	Carcinoma	2.80747	1.41486	2.06373	p3
IGF2	INSR	CAFs	Carcinoma	2.86761	2.47032	0.117798	p3
DCN	EGFR	CAFs	Carcinoma	3.15545	2.45164	0.159351	p3
LAMB1	ITGA6	CAFs	Carcinoma	2.42424	2.10401	1.20421	p3
LAMB3	CD151	Carcinoma	CAFs	2.94327	2.14879	1.05711	p3
LAMC1	ITGA1	Carcinoma	CAFs	2.46493	0.0117203	2.3788	p3
APOE	LDLR	SAMs	Carcinoma	2.91559	1.77533	1.54259	p3
COL18A1	GPC4	CAFs	Carcinoma	2.5605	2.25696	0.614669	p3
PLAU	ITGA3	SAMs	Carcinoma	2.30372	2.11834	0.905394	p3
LAMB1	ITGA3	CAFs	Carcinoma	2.29054	2.10401	0.905394	p3
FN1	ITGA2	CAFs	Carcinoma	2.86655	1.76842	1.37492	p3
VEGFA	EPHB2	cDC2	Carcinoma	2.77735	0.752706	2.08518	p3
HLA-A	ERBB2	T cells	Carcinoma	2.77932	2.12468	0.536056	p3
PLAU	ST14	SAMs	Carcinoma	2.52164	2.11834	0.321184	p3
FN1	ITGA6	CAFs	Carcinoma	2.46784	1.76842	1.20421	p3
EFEMP1	EGFR	CAFs	Carcinoma	3.13157	2.11983	0.159351	p3
HSP90B1	ERBB2	B cells	Carcinoma	3.07557	2.0566	0.536056	p3
RPS19	C5AR1	Carcinoma	cDC2	2.44169	1.42926	1.52318	p3
FN1	ITGB8	CAFs	Carcinoma	3.1087	1.76842	1.10204	p3
COL6A3	ITGA2	CAFs	Carcinoma	2.45375	1.52303	1.37492	p3
FN1	ITGA3	CAFs	Carcinoma	2.48317	1.76842	0.905394	p3
SEMA4D	MET	cDC2	Carcinoma	3.18136	1.69787	1.01654	p3
THBS1	ITGA6	cDC2	Carcinoma	2.11887	1.54479	1.20421	p3
VEGFA	FLT1	Carcinoma	cDC2	3.03164	0.618796	1.74749	p3
THBS1	ITGA3	cDC2	Carcinoma	1.80945	1.54479	0.905394	p3
SEMA4D	ERBB2	cDC2	Carcinoma	3.55702	1.69787	0.536056	p3
VEGFA	SIRPA	Carcinoma	SAMs	1.77552	0.618796	1.66063	p3
AREG	EGFR	TM1	Carcinoma	2.98208	1.72535	0.159351	p3
LRPAP1	LDLR	SAMs	Carcinoma	1.84919	0.693112	1.54259	p3
VEGFA	NRP1	Carcinoma	SAMs	2.18265	0.618796	1.48973	p3
LGALS3BP	ITGB1	Carcinoma	CAFs	2.25555	0.854463	1.35065	p3
THBS1	SDC4	cDC2	Carcinoma	2.89691	1.54479	0.383915	p3
THBS1	LRP5	cDC2	Carcinoma	2.43426	1.54479	0.277143	p3
TNC	SDC4	CAFs	Carcinoma	2.5764	1.47512	0.383915	p3
LAMC2	ITGB1	Carcinoma	CAFs	2.81847	0.652694	1.35065	p3
CTHRC1	FZD5	CAFs	Carcinoma	3.93272	2.72201	2.83848	p4
LAMA2	ITGB4	CAFs	Carcinoma	3.44106	2.57521	2.28237	p4
LAMC3	ITGB4	CAFs	Carcinoma	3.4047	2.52641	2.28237	p4
THBS2	ITGA6	CAFs	Carcinoma	3.16095	2.84552	1.37646	p4
AREG	ERBB3	TM1	Carcinoma	3.13147	1.66458	2.65241	p4
CDH1	PTPRM	Carcinoma	LVECt	3.17973	1.28637	2.78748	p4
VEGFA	KDR	Carcinoma	LVECt	3.04338	1.07826	2.84597	p4
VEGFA	FLT1	Carcinoma	LVECt	3.03164	1.07826	2.83341	p4
COL3A1	DDR1	CAFs	Carcinoma	3.45082	2.18395	2.05148	p4
COL1A1	DDR1	CAFs	Carcinoma	3.48557	2.16423	2.05148	p4
WNT5A	FZD5	SAMs	Carcinoma	3.02222	0.905281	2.83848	p4
LAMB1	ITGB4	LVECt	Carcinoma	3.23226	1.88303	2.28237	p4
IGF2	INSR	LVECt	Carcinoma	2.86761	2.83127	0.45505	p4
COL5A2	DDR1	CAFs	Carcinoma	3.47554	2.00296	2.05148	p4
EFEMP1	EGFR	CAFs	Carcinoma	3.13157	2.7406	0.820129	p4
THBS1	SDC4	CAFs	Carcinoma	2.89691	1.61089	2.33	p4
HSPG2	SDC1	LVECt	Carcinoma	3.20077	2.6581	0.9142	p4
HSPG2	ITGA2	LVECt	Carcinoma	2.73979	2.6581	0.664061	p4
HGF	ST14	CAFs	Carcinoma	2.67726	1.89152	1.8947	p4
HBEGF	ERBB2	cDC2	Carcinoma	3.00161	1.65982	2.08038	p4
LAMA2	ITGA2	CAFs	Carcinoma	3.13008	2.57521	0.664061	p4
LAMC3	ITGA2	CAFs	Carcinoma	3.19768	2.52641	0.664061	p4
DCN	MET	CAFs	Carcinoma	3.11152	2.20709	1.35962	p4
CGN	TGFBR2	Carcinoma	LVECt	3.04666	1.69302	1.94324	p4
LAMA2	ITGA3	CAFs	Carcinoma	2.78324	2.57521	0.100446	p4
UBA52	ERBB2	TM1	Carcinoma	3.02665	1.52056	2.08038	p4
SPINT1	ST14	Carcinoma	SAMs	2.71634	2.48488	0.675765	p4
LAMB3	ITGA6	Carcinoma	LVECt	2.95266	1.16528	2.26265	p4
LAMC3	ITGA3	CAFs	Carcinoma	2.85905	2.52641	0.100446	p4
TNC	SDC4	CAFs	Carcinoma	2.5764	0.946581	2.33	p4
LPL	SDC1	SAMs	Carcinoma	3.07479	2.32563	0.9142	p4
CGN	TGFBR1	Carcinoma	TM1	2.91816	1.69302	1.82841	p4
TFPI	SDC4	CAFs	Carcinoma	2.70917	0.777337	2.33	p4
EFNA1	EPHA3	Carcinoma	CAFs	3.22731	2.20159	1.06693	p4
HLA-A	ERBB2	SAMs	Carcinoma	2.77932	1.28145	2.08038	p4
HLA-C	DDR1	Pericytes	Carcinoma	2.80747	1.30082	2.05148	p4
SERPINE1	ITGB5	CAFs	Carcinoma	2.65733	2.41272	0.137088	p4
LAMC1	ITGB4	CAFs	Carcinoma	2.39474	0.724945	2.28237	p4
LAMC2	ITGA6	Carcinoma	LVECt	2.95365	0.763587	2.26265	p4
DCN	EGFR	CAFs	Carcinoma	3.15545	2.20709	0.820129	p4
COL18A1	GPC4	Pericytes	Carcinoma	2.5605	1.45113	1.83893	p4
HSP90AA1	CFTR	cDC2	Carcinoma	2.33794	1.11352	2.05573	p4
LAMB1	ITGA6	LVECt	Carcinoma	2.42424	1.88303	1.37646	p4
HGF	MET	CAFs	Carcinoma	2.59578	1.89152	1.35962	p4
HSP90B1	ERBB2	cDC2	Carcinoma	3.07557	1.00297	2.08038	p4
ARF1	INSR	Carcinoma	LVECt	2.96968	0.632671	2.21767	p4
COL6A1	ITGA6	Pericytes	Carcinoma	2.7283	1.84198	1.37646	p4
COL3A1	ITGA2	CAFs	Carcinoma	3.02679	2.18395	0.664061	p4
COL1A1	ITGA2	CAFs	Carcinoma	3.06635	2.16423	0.664061	p4
SEMA4D	ERBB2	SAMs	Carcinoma	3.55702	0.842436	2.08038	p4
COL1A2	ITGA2	CAFs	Carcinoma	3.12209	2.1	0.664061	p4
NID1	PTPRF	Pericytes	Carcinoma	3.23228	1.47731	1.62685	p4
PLAU	ST14	SAMs	Carcinoma	2.52164	1.08671	1.8947	p4
VEGFA	ITGAV	Carcinoma	Pericytes	2.1527	1.07826	1.86318	p4
COL8A1	ITGA2	CAFs	Carcinoma	3.08199	2.03262	0.664061	p4
THBS1	ITGA6	CAFs	Carcinoma	2.11887	1.61089	1.37646	p4
HGF	SDC1	CAFs	Carcinoma	2.78566	1.89152	0.9142	p4
COL6A2	ITGA2	Pericytes	Carcinoma	2.95026	1.9667	0.664061	p4
CALM1	EGFR	LVECt	Carcinoma	2.29991	1.84469	0.820129	p4
FN1	ITGA6	Pericytes	Carcinoma	2.46784	1.45514	1.37646	p4
LAMB1	ITGA2	LVECt	Carcinoma	2.51342	1.88303	0.664061	p4
COL6A1	ITGA2	Pericytes	Carcinoma	3.07607	1.84198	0.664061	p4
LAMB1	ITGA3	LVECt	Carcinoma	2.29054	1.88303	0.100446	p4
LTBP1	ITGB5	CAFs	Carcinoma	2.92076	1.85285	0.137088	p4
AREG	EGFR	TM1	Carcinoma	2.98208	1.66458	0.820129	p4
THBS1	SDC1	CAFs	Carcinoma	2.89213	1.61089	0.9142	p4
HBEGF	EGFR	cDC2	Carcinoma	2.43113	1.65982	0.820129	p4
SLIT2	SDC1	CAFs	Carcinoma	3.18432	1.59324	0.9142	p4
SEMA4D	PLXNB1	SAMs	Carcinoma	1.83095	0.842436	1.62564	p4
ANXA1	EGFR	cDC2	Carcinoma	2.06858	1.5998	0.820129	p4
COL6A3	ITGA2	CAFs	Carcinoma	2.45375	1.66769	0.664061	p4
VCAN	EGFR	CAFs	Carcinoma	3.15425	1.59176	0.820129	p4
VEGFA	SIRPA	Carcinoma	SAMs	1.77552	1.07826	1.41061	p4
HMGB1	SDC1	Pericytes	Carcinoma	2.56484	1.49831	0.9142	p4
UBA52	EGFR	TM1	Carcinoma	2.46199	1.52056	0.820129	p4
EDIL3	ITGB5	CAFs	Carcinoma	2.76562	1.69763	0.137088	p4
THBS1	ITGA3	CAFs	Carcinoma	1.80945	1.61089	0.100446	p4
THBS1	LRP5	CAFs	Carcinoma	2.43426	1.61089	0.0820948	p4
FN1	ITGA2	Pericytes	Carcinoma	2.86655	1.45514	0.664061	p4
SEMA4D	MET	SAMs	Carcinoma	3.18136	0.842436	1.35962	p4
PDGFA	PDGFRB	Carcinoma	CAFs	2.94231	0.64677	1.45106	p4
COL4A1	ITGA2	LVECt	Carcinoma	2.82696	1.44113	0.664061	p4
LAMB3	ITGB1	Carcinoma	CAFs	2.81744	1.16528	1.01243	p4
VEGFA	EPHB2	TM1	Carcinoma	2.77735	0.828463	1.27311	p4
SEMA5A	MET	CAFs	Carcinoma	3.13572	0.65589	1.35962	p4

## Sheet: unique_recurring_interactions
Datasets EV5 - Unique recurring carcinoma-stroma interactions in three pateint or more
ligand	receptor	interaction_zscore	recurring_patients_number	ligand_clusters	receptor_clusters
COL1A1	DDR1	3.48557	4	CAFs	Carcinoma
COL5A2	DDR1	3.47554	4	CAFs	Carcinoma
COL3A1	DDR1	3.45082	4	CAFs	Carcinoma
CTHRC1	FZD5	3.93272	4	CAFs	Carcinoma
NID1	PTPRF	3.23228	4	CAFs|LVECt|Pericytes	Carcinoma
LAMC3	ITGB4	3.4047	3	CAFs	Carcinoma
EFNA1	EPHA3	3.22731	3	Carcinoma	CAFs
LAMC3	ITGA2	3.19768	3	CAFs	Carcinoma
SLIT2	SDC1	3.18432	3	CAFs	Carcinoma
CDH1	PTPRM	3.17973	3	Carcinoma	LVECt
LAMA2	ITGB4	3.44106	3	CAFs	Carcinoma
DCN	EGFR	3.15545	4	CAFs	Carcinoma
SEMA5A	MET	3.13572	3	CAFs	Carcinoma
EFEMP1	EGFR	3.13157	4	CAFs	Carcinoma
LAMA2	ITGA2	3.13008	3	CAFs	Carcinoma
COL1A2	ITGA2	3.12209	4	CAFs	Carcinoma
DCN	MET	3.11152	4	CAFs	Carcinoma
COL8A1	ITGA2	3.08199	3	CAFs	Carcinoma
COL6A1	ITGA2	3.07607	4	CAFs|Pericytes	Carcinoma
HSP90B1	ERBB2	3.07557	4	B cells|CAFs|cDC2	Carcinoma
LPL	SDC1	3.07479	3	SAMs	Carcinoma
COL1A1	ITGA2	3.06635	4	CAFs	Carcinoma
CGN	TGFBR2	3.04666	3	Carcinoma	LVECt|cDC2
COL3A1	ITGA2	3.02679	4	CAFs	Carcinoma
WNT5A	FZD5	3.02222	3	CAFs|SAMs|TM1	Carcinoma
COL6A2	ITGA2	2.95026	4	CAFs|Pericytes	Carcinoma
PDGFA	PDGFRB	2.94231	3	Carcinoma	CAFs|Pericytes
FN1	ITGB8	3.1087	3	CAFs|Pericytes	Carcinoma
LTBP1	ITGB5	2.92076	3	CAFs	Carcinoma
CGN	TGFBR1	2.91816	3	Carcinoma	SAMs|TM1
THBS1	SDC4	2.89691	4	CAFs|cDC2	Carcinoma
FN1	ITGA2	2.86655	4	CAFs|Pericytes	Carcinoma
LAMC3	ITGA3	2.85905	3	CAFs	Carcinoma
AREG	ERBB3	3.13147	4	TM1|cDC2	Carcinoma
ARF1	INSR	2.96968	3	Carcinoma	Carcinoma|LVECt
LAMA2	ITGA3	2.78324	3	CAFs	Carcinoma
EDIL3	ITGB5	2.76562	3	CAFs	Carcinoma
THBS2	ITGA6	3.16095	3	CAFs	B cells|Carcinoma|LVECt
HSP90AA1	FGFR3	2.83834	3	B cells|SAMs|TM1|cDC2	Carcinoma
SPINT1	ST14	2.71634	4	Carcinoma	Carcinoma|SAMs
TFPI	SDC4	2.70917	3	CAFs|Pericytes	Carcinoma
COL6A1	ITGA6	2.7283	3	CAFs|Pericytes	B cells|Carcinoma|LVECt
VEGFA	KDR	3.04338	3	Carcinoma|TM1|cDC2	LVECt
VEGFA	FLT1	3.03164	4	Carcinoma|TM1|cDC2	LVECt|cDC2
LAMC2	ITGB1	2.81847	3	Carcinoma	CAFs
SERPINE1	ITGB5	2.65733	3	CAFs	Carcinoma
HLA-C	DDR1	2.80747	4	B cells|Pericytes|SAMs	Carcinoma
HGF	MET	2.59578	3	CAFs|SAMs	Carcinoma
UBA52	ERBB2	3.02665	3	TM1	Carcinoma
TNC	SDC4	2.5764	3	CAFs	Carcinoma
HGF	SDC1	2.78566	3	CAFs|SAMs	Carcinoma
HLA-A	ERBB2	2.77932	4	SAMs|T cells	Carcinoma
APOE	LDLR	2.91559	3	SAMs	Carcinoma
PLAU	ST14	2.52164	4	SAMs	Carcinoma|SAMs
HBEGF	ERBB2	3.00161	3	TM1|cDC2	Carcinoma
HSPG2	ITGA2	2.73979	3	LVECt	Carcinoma
HSPG2	SDC1	3.20077	3	LVECt	Carcinoma
FN1	ITGA3	2.48317	3	CAFs|Pericytes	Carcinoma
FN1	ITGA6	2.46784	3	CAFs|Pericytes	B cells|Carcinoma|LVECt
COL4A1	ITGB8	2.89457	3	CAFs|LVECt	Carcinoma
LAMC1	ITGA1	2.46493	3	CAFs|Carcinoma|Pericytes	CAFs|Pericytes
LAMB3	ITGB1	2.81744	4	Carcinoma	CAFs
LAMC2	ITGA6	2.95365	3	Carcinoma	B cells|Carcinoma|LVECt
THBS1	LRP5	2.43426	3	CAFs|cDC2	Carcinoma
HGF	ST14	2.67726	3	CAFs|SAMs	Carcinoma|SAMs
COL4A1	ITGA2	2.82696	3	CAFs|LVECt	Carcinoma
LAMA3	SDC2	2.80682	3	Carcinoma	CAFs|Pericytes|SAMs
L1CAM	ERBB3	2.78732	3	SAMs	Carcinoma
AREG	EGFR	2.98208	4	TM1|cDC2	Carcinoma
UBA52	EGFR	2.46199	3	TM1	Carcinoma
COL6A3	ITGA2	2.45375	4	B cells|CAFs	Carcinoma
VCAN	EGFR	3.15425	3	CAFs|cDC2	Carcinoma
THBS1	SDC1	2.89213	3	CAFs|cDC2	Carcinoma
IGF2	INSR	2.86761	3	CAFs|LVECt	Carcinoma|LVECt
PLAU	ITGA3	2.30372	3	SAMs	Carcinoma
HBEGF	EGFR	2.43113	3	TM1|cDC2	Carcinoma
LGALS3BP	ITGB1	2.25555	3	Carcinoma	CAFs
NID1	ITGA3	2.6094	3	CAFs|LVECt|Pericytes	Carcinoma
LAMB1	ITGB4	3.23226	4	CAFs|LVECt	Carcinoma
CALM1	EGFR	2.29991	3	CAFs|LVECt	Carcinoma
LAMB3	ITGA6	2.95266	3	Carcinoma	B cells|Carcinoma|LVECt
LAMB1	ITGA2	2.51342	4	CAFs|LVECt	Carcinoma
RPS19	C5AR1	2.44169	3	Carcinoma	SAMs|cDC2
VEGFA	NRP1	2.18265	3	Carcinoma|TM1|cDC2	LVECt|SAMs
LAMC1	ITGB4	2.39474	3	CAFs|Carcinoma|Pericytes	Carcinoma
COL18A1	GPC4	2.5605	4	CAFs|Pericytes	Carcinoma
SEMA4D	ERBB2	3.55702	4	SAMs|TM1|cDC2	Carcinoma
LAMB3	CD151	2.94327	3	Carcinoma	CAFs|Pericytes
THBS1	ITGA3	1.80945	4	CAFs|cDC2	Carcinoma
THBS1	ITGA6	2.11887	3	CAFs|cDC2	B cells|Carcinoma|LVECt
ANXA1	EGFR	2.06858	3	CAFs|LVECt|cDC2	Carcinoma
LRPAP1	LDLR	1.84919	3	B cells|Pericytes|SAMs	Carcinoma
VEGFA	SIRPA	1.77552	3	Carcinoma|TM1|cDC2	SAMs|cDC2
HMGB1	SDC1	2.56484	3	LVECt|Pericytes|T cells	Carcinoma
LAMB1	ITGA3	2.29054	4	CAFs|LVECt	Carcinoma
LAMB1	ITGA6	2.42424	3	CAFs|LVECt	B cells|Carcinoma|LVECt
VEGFA	ITGAV	2.1527	3	Carcinoma|TM1|cDC2	CAFs|Pericytes
SEMA4D	MET	3.18136	4	SAMs|TM1|cDC2	Carcinoma
SEMA4D	PLXNB1	3.37791	3	SAMs|TM1|cDC2	Carcinoma
VEGFA	EPHB2	2.77735	3	Carcinoma|TM1|cDC2	Carcinoma
HSP90AA1	CFTR	2.5158	3	B cells|SAMs|TM1|cDC2	Carcinoma
