# Supplementary material for: A single cell atlas of the human liver tumor microenvironment
Source: Mol Syst Biol. 2020 Dec 17;16(12):e9682. doi: 10.15252/msb.20209682 (PMC7746227; doi:10.15252/msb.20209682)
Supplement: Supplementary file 7 — Dataset EV6 [file MSB-16-e9682-s007.xlsx]

## Sheet: Captions
Datasets EV6 – Mean expression across zones captured by LCM
Mean gene expression of normalized cellular UMIs across the different zones obtained by LCM. Hemoglobin genes and mitochondrial genes were excluded before normalization. Genes with summed expression above 1% were not included in the normalization step. The sampled zones are non-malignant liver (nml) of six consecutive lobule layers between the central vein and portal node of the hepatic lobule (c…

## Sheet: non-malignant_liver_LCM
Datasets EV6 - mean expression across zones on the non-malignant liver
gene_names	cv1_mean	cv2_mean	cv3_mean	cv4_mean	cv5_mean	cv6_mean	cv1_sem	cv2_sem	cv3_sem	cv4_sem	cv5_sem	cv6_sem
TSPAN6	2.1639e-05	9.03498e-05	0	7.32267e-05	7.32478e-05	0.000129293	4.49519e-06	4.33087e-05	0	7.32267e-05	8.1457e-06	9.72495e-05
DPM1	0	1.67073e-05	1.55744e-05	0	4.06888e-05	7.20817e-05	0	1.67073e-05	1.55744e-05	0	4.06888e-05	7.20817e-05
SCYL3	8.57192e-06	1.67073e-05	1.55744e-05	1.11277e-05	2.44164e-05	0	8.57192e-06	1.67073e-05	1.55744e-05	1.11277e-05	8.14094e-06	0
C1orf112	0	1.56804e-05	0	0	8.13776e-06	0	0	1.56804e-05	0	0	8.13776e-06	0
CFH	0.00122726	0.00140798	0.00187443	0.0021602	0.00212414	0.0016764	2.71871e-05	0.000238463	0.000274834	0.00010985	0.000252088	0.000214171
FUCA2	3.42877e-05	7.05617e-05	2.80631e-05	5.69541e-05	4.88297e-05	0.000100687	3.42877e-05	7.05617e-05	2.80631e-05	5.69541e-05	1.62723e-05	8.46656e-05
GCLC	6.89938e-05	4.80681e-05	2.80631e-05	7.70559e-05	5.69707e-05	0.000114423	1.67254e-05	1.46534e-05	2.80631e-05	1.19655e-05	8.14411e-06	5.03355e-05
NFYA	0	0	1.40315e-05	1.9264e-05	0	1.83083e-05	0	0	1.40315e-05	2.99138e-06	0	2.28649e-06
STPG1	0	7.84019e-06	0	0	8.13776e-06	3.43301e-05	0	7.84019e-06	0	0	8.13776e-06	1.37353e-05
NIPAL3	1.71438e-05	0	0	1.9264e-05	0	8.01089e-06	1.71438e-05	0	0	2.99138e-06	0	8.01089e-06
LAS1L	0	0	2.80631e-05	2.74003e-05	4.06904e-05	1.60218e-05	0	0	2.80631e-05	5.14492e-06	2.44117e-05	1.60218e-05
ENPP4	0	0	0	1.62726e-05	2.44133e-05	4.6914e-05	0	0	0	1.62726e-05	2.44133e-05	1.48704e-05
SEMA3F	8.57192e-06	0	0	0	0	0	8.57192e-06	0	0	0	0	0
ANKIB1	5.22685e-05	0.000214114	5.7669e-05	6.59282e-05	8.13776e-06	4.46275e-05	5.22685e-05	0.000120032	2.65202e-05	8.3784e-07	8.13776e-06	3.43791e-06
CYP51A1	0.00021639	9.71631e-05	0.000292974	0.000196947	0.000154635	0.000307819	4.49519e-05	3.08085e-06	4.37834e-05	6.34147e-05	2.44308e-05	6.06819e-05
KRIT1	4.28596e-05	2.35206e-05	1.55744e-05	1.62726e-05	3.25526e-05	0.000121299	4.28596e-05	2.35206e-05	1.55744e-05	1.62726e-05	1.62739e-05	3.89194e-05
RAD52	1.30671e-05	0	0	0	0	0	1.30671e-05	0	0	0	0	0
BAD	8.57192e-06	2.35206e-05	0	1.11277e-05	0	1.02974e-05	8.57192e-06	2.35206e-05	0	1.11277e-05	0	1.02974e-05
LAP3	5.59267e-05	4.9095e-05	0	6.80818e-05	0.000122079	0.000187656	2.97925e-05	1.77343e-05	0	4.58264e-05	8.15047e-06	5.94815e-05
CD99	6.89938e-05	5.69352e-05	9.03606e-05	1.9264e-05	0.000154628	9.95523e-05	1.67254e-05	9.89409e-06	3.42344e-05	2.99138e-06	4.06777e-05	3.42157e-06
HS3ST1	2.57158e-05	0	0	3.8528e-05	2.44164e-05	1.83083e-05	2.57158e-05	0	0	5.98276e-06	8.14094e-06	2.28649e-06
MAD1L1	2.57158e-05	1.56804e-05	0	3.8528e-05	3.2551e-05	1.02974e-05	2.57158e-05	1.56804e-05	0	5.98276e-06	3.2551e-05	1.02974e-05
LASP1	8.57192e-06	1.67073e-05	2.80631e-05	6.59282e-05	3.25526e-05	2.63192e-05	8.57192e-06	1.67073e-05	2.80631e-05	8.3784e-07	1.62739e-05	5.7244e-06
SNX11	8.57192e-06	1.56804e-05	0	0	1.62755e-05	1.83083e-05	8.57192e-06	1.56804e-05	0	0	1.62755e-05	2.28649e-06
TMEM176A	0.000502193	0.000695822	0.000681082	0.000607951	0.000634809	0.000469172	0.000125028	5.88558e-06	0.000245	0.000140589	1.63391e-05	0.000139656
M6PR	0	1.67073e-05	1.55744e-05	3.25452e-05	3.25574e-05	0	0	1.67073e-05	1.55744e-05	3.25452e-05	3.25574e-05	0
KLHL13	1.71438e-05	0	0	3.8528e-05	3.25526e-05	3.66166e-05	1.71438e-05	0	0	5.98276e-06	1.62739e-05	4.57299e-06
ICA1	3.02109e-05	0	0	0	0	8.01089e-06	4.07672e-06	0	0	0	0	8.01089e-06
DBNDD1	0	0	0	1.62726e-05	5.69707e-05	2.40327e-05	0	0	0	1.62726e-05	8.14411e-06	2.40327e-05
ALS2	3.47061e-05	0	0	1.11277e-05	0	1.02974e-05	1.75623e-05	0	0	1.11277e-05	0	1.02974e-05
CASP10	0	7.84019e-06	0	1.11277e-05	0	0	0	7.84019e-06	0	1.11277e-05	0	0
CFLAR	0.000303783	0.000276836	0.000313176	0.000214895	0.00021974	0.000192245	0.000166633	5.73106e-05	6.06087e-05	5.21692e-05	8.11709e-06	4.80817e-05
TFPI	0.00049111	0.000507282	0.000453492	0.000411842	0.000455765	0.000423377	0.000177499	7.28917e-05	7.97067e-05	1.12456e-05	6.51529e-05	7.08976e-05
NDUFAF7	0	2.45475e-05	0	0	8.13776e-06	1.02974e-05	0	8.86714e-06	0	0	8.13776e-06	1.02974e-05
RBM5	6.08404e-05	0.000115924	1.40315e-05	0.000149805	9.76626e-05	1.83083e-05	4.36965e-05	8.45636e-05	1.40315e-05	0.00011726	9.53799e-09	2.28649e-06
SLC7A2	0.000150636	0.000460616	0.000302231	0.000461498	0.000602253	0.000385642	7.22336e-05	0.000241091	0.000133852	5.86488e-06	5.88176e-08	0.000159099
ARF5	2.1639e-05	2.45475e-05	1.55744e-05	2.44089e-05	4.06935e-05	1.83083e-05	4.49519e-06	8.86714e-06	1.55744e-05	2.44089e-05	8.14252e-06	2.28649e-06
SARM1	0	0	0	0	1.62787e-05	0	0	0	0	0	1.62787e-05	0
POLDIP2	0.000130253	0.000141499	6.22975e-05	8.81836e-05	7.32478e-05	0.000117861	7.88211e-05	0.000125818	6.22975e-05	2.30932e-05	8.1457e-06	5.70807e-06
PLXND1	1.30671e-05	0.000115924	4.20946e-05	8.1363e-06	1.62755e-05	0	1.30671e-05	8.45636e-05	4.20946e-05	8.1363e-06	1.62755e-05	0
AK2	3.92013e-05	1.56804e-05	5.92119e-05	0.000112592	8.13887e-05	9.38279e-05	3.92013e-05	1.56804e-05	3.08568e-06	1.3157e-06	3.25622e-05	2.97408e-05
CD38	0	7.84019e-06	4.20946e-05	0	0	0	0	7.84019e-06	4.20946e-05	0	0	0
FKBP4	8.57192e-06	0.000199461	8.72749e-05	8.1363e-06	3.25574e-05	0	8.57192e-06	0.0001681	2.49774e-05	8.1363e-06	3.25574e-05	0
KDM1A	5.22685e-05	0	3.11488e-05	0	2.44133e-05	0	5.22685e-05	0	3.11488e-05	0	2.44133e-05	0
RBM6	0.000195588	0.000247529	0.000162061	0.000107448	7.32446e-05	9.38279e-05	0.000144157	0.000153447	6.31734e-06	2.60846e-05	2.44085e-05	2.97408e-05
CAMKK1	0	7.84019e-06	1.55744e-05	1.11277e-05	8.13935e-06	8.01089e-06	0	7.84019e-06	1.55744e-05	1.11277e-05	8.13935e-06	8.01089e-06
RECQL	6.04219e-05	7.84019e-06	0	2.22554e-05	1.62787e-05	4.11896e-05	8.15345e-06	7.84019e-06	0	2.22554e-05	1.62787e-05	4.11896e-05
HSPB6	2.61342e-05	1.67073e-05	4.51803e-05	2.22554e-05	0	1.83083e-05	2.61342e-05	1.67073e-05	1.71172e-05	2.22554e-05	0	2.28649e-06
ARHGAP33	0	0	0	0	8.13776e-06	0	0	0	0	0	8.13776e-06	0
NDUFAB1	8.65561e-05	0.000115924	6.07547e-05	0.000155428	0.000105805	5.26384e-05	1.79808e-05	8.45636e-05	3.26916e-05	8.86615e-05	4.07031e-05	1.14488e-05
PDK4	0.00248849	0.00176564	0.00196619	0.00118982	0.00116383	0.00105278	0.000516947	7.21626e-05	0.00061916	0.000388625	0.000171023	0.000373156
ABCB5	0	3.34146e-05	0	0	8.13776e-06	0	0	3.34146e-05	0	0	8.13776e-06	0
SLC25A13	0.000124502	0.000161938	0.000160518	0.00019264	0.000105804	0.000113288	9.83678e-05	5.13475e-06	3.59233e-05	2.99138e-05	2.4426e-05	3.09085e-05
ST7	8.57192e-06	5.48813e-05	4.20946e-05	3.8528e-05	8.13776e-06	1.02974e-05	8.57192e-06	5.48813e-05	4.20946e-05	5.98276e-06	8.13776e-06	1.02974e-05
CDC27	1.71438e-05	3.23877e-05	4.20946e-05	5.48006e-05	0.00011394	0.00013158	1.71438e-05	1.02695e-06	4.20946e-05	1.02898e-05	1.11276e-08	0.000115558
SLC4A1	5.63452e-05	0	1.55744e-05	5.56384e-05	4.0692e-05	1.60218e-05	2.20575e-05	0	1.55744e-05	5.56384e-05	8.13458e-06	1.60218e-05
HCCS	5.59267e-05	1.56804e-05	0	1.62726e-05	0	0	2.97925e-05	1.56804e-05	0	1.62726e-05	0	0
DVL2	0	0	0	0	0	0	0	0	0	0	0	0
UPF1	6.00034e-05	9.9217e-05	6.22975e-05	1.62726e-05	8.13935e-06	1.02974e-05	6.00034e-05	6.78562e-05	6.22975e-05	1.62726e-05	8.13935e-06	1.02974e-05
SKAP2	4.28596e-05	3.92009e-05	2.80631e-05	9.1175e-05	4.06935e-05	0	4.28596e-05	3.92009e-05	2.80631e-05	4.23572e-05	8.14252e-06	0
SLC25A5	4.73548e-05	0.000154098	2.96059e-05	5.2647e-05	5.69707e-05	0.000128158	2.12206e-05	1.29749e-05	1.54284e-06	3.63744e-05	8.14411e-06	1.60055e-05
POLR2J	2.57158e-05	0.000123764	0.000135541	3.8528e-05	1.62755e-05	6.52222e-05	2.57158e-05	7.67234e-05	5.13517e-05	5.98276e-06	1.62755e-05	1.71569e-05
THSD7A	2.61342e-05	0	0	4.15193e-05	1.62755e-05	0	2.61342e-05	0	0	2.52467e-05	1.62755e-05	0
LIG3	8.57192e-06	7.84019e-06	0	1.62726e-05	0	4.00545e-05	8.57192e-06	7.84019e-06	0	1.62726e-05	0	4.00545e-05
RPAP3	9.14698e-05	2.35206e-05	4.36375e-05	5.56384e-05	0	8.92549e-05	9.14698e-05	2.35206e-05	1.24887e-05	5.56384e-05	0	6.87581e-06
CIAPIN1	0	7.84019e-06	1.55744e-05	8.1363e-06	0	2.63192e-05	0	7.84019e-06	1.55744e-05	8.1363e-06	0	5.7244e-06
FAM214B	0	0	0	1.11277e-05	0	0	0	0	0	1.11277e-05	0	0
COPZ2	0	0	0	0	2.4418e-05	1.02974e-05	0	0	0	0	2.4418e-05	1.02974e-05
PRKAR2B	0	0	0	0	8.13935e-06	0	0	0	0	0	8.13935e-06	0
MSL3	0	0	1.40315e-05	0	3.25526e-05	0	0	0	1.40315e-05	0	1.62739e-05	0
CREBBP	7.75657e-05	0.000215141	0.000105935	3.8528e-05	6.51084e-05	4.92004e-05	2.52973e-05	0.00015242	4.98088e-05	5.98276e-06	6.35866e-09	3.31787e-05
GCFC2	4.32781e-05	0	5.61262e-05	8.1363e-06	0	0	8.99039e-06	0	5.61262e-05	8.1363e-06	0	0
WDR54	1.30671e-05	0	0	1.11277e-05	0	0	1.30671e-05	0	0	1.11277e-05	0	0
CROT	3.02109e-05	0.000170806	2.80631e-05	0	8.13776e-06	9.38279e-05	4.07672e-06	2.96823e-05	2.80631e-05	0	8.13776e-06	2.97408e-05
ABCB4	0.000551951	0.000386598	0.000494044	0.000504215	0.000349944	0.000422258	0.000133803	5.2452e-05	0.000151407	0.000341489	0.000138321	0.000154526
KMT2E	6.49171e-05	6.37484e-05	7.17006e-05	0.000138677	8.95264e-05	0.000153342	1.34856e-05	3.03338e-05	4.05518e-05	0.000106132	2.44244e-05	7.0963e-05
RHBDD2	3.47061e-05	0.000107057	9.34463e-05	2.44089e-05	2.44133e-05	8.01089e-06	1.75623e-05	6.0016e-05	9.34463e-05	2.44089e-05	2.44133e-05	8.01089e-06
IBTK	0.000163703	0.000240716	0.000173007	0.000202452	9.76594e-05	0.000155629	5.91665e-05	0.000193675	7.95607e-05	0.000153634	3.25447e-05	5.26547e-05
ZNF195	0	0	0	0	0	8.01089e-06	0	0	0	0	0	8.01089e-06
MYCBP2	8.69746e-05	2.35206e-05	5.92119e-05	5.77919e-05	8.95217e-05	3.66166e-05	6.98308e-05	2.35206e-05	3.08568e-06	8.97414e-06	2.44069e-05	4.57299e-06
FBXL3	6.94123e-05	7.84019e-06	1.55744e-05	8.1363e-06	3.25526e-05	2.40327e-05	3.51246e-05	7.84019e-06	1.55744e-05	8.1363e-06	1.62739e-05	2.40327e-05
ITGAL	0	0	0	1.11277e-05	0	0	0	0	0	1.11277e-05	0	0
PDK2	5.63452e-05	0.00018854	2.80631e-05	3.55366e-05	4.06904e-05	5.26384e-05	2.20575e-05	7.87773e-05	2.80631e-05	1.32812e-05	2.44117e-05	1.14488e-05
ITGA3	2.61342e-05	7.84019e-06	3.11488e-05	0	8.13935e-06	0	2.61342e-05	7.84019e-06	3.11488e-05	0	8.13935e-06	0
ZFX	8.57192e-06	4.70411e-05	0.000104392	1.9264e-05	0	2.40327e-05	8.57192e-06	4.70411e-05	2.02029e-05	2.99138e-06	0	2.40327e-05
LAMP2	0.000111853	0.000111816	0.000205699	0.000179359	0.000309259	0.000295219	5.9585e-05	4.49872e-05	1.8806e-05	6.54504e-05	6.50782e-05	5.48922e-05
ITGA2B	1.30671e-05	0	0	0	0	1.02974e-05	1.30671e-05	0	0	0	0	1.02974e-05
GDE1	0	8.04558e-05	0	0	8.13935e-06	2.05948e-05	0	1.36265e-05	0	0	8.13935e-06	2.05948e-05
CRLF1	0	0	0	0	0	0	0	0	0	0	0	0
OSBPL7	0	0	0	0	0	0	0	0	0	0	0	0
TMEM98	0	0	0	1.62726e-05	8.13776e-06	1.83083e-05	0	0	0	1.62726e-05	8.13776e-06	2.28649e-06
ABCC8	1.30671e-05	0	0	0	8.13935e-06	0	1.30671e-05	0	0	0	8.13935e-06	0
AP2B1	5.59267e-05	3.13607e-05	7.01577e-05	5.56384e-05	5.69691e-05	5.94978e-05	2.97925e-05	3.13607e-05	7.01577e-05	5.56384e-05	8.13299e-06	4.3476e-05
ZNF263	0	0	0	0	0	0	0	0	0	0	0	0
CX3CL1	3.47061e-05	7.84019e-06	0	5.2647e-05	8.13935e-06	0	1.75623e-05	7.84019e-06	0	3.63744e-05	8.13935e-06	0
SPATA20	2.61342e-05	8.04558e-05	2.80631e-05	0	8.13776e-06	2.40327e-05	2.61342e-05	1.36265e-05	2.80631e-05	0	8.13776e-06	2.40327e-05
CACNA1G	0	0	0	0	8.13776e-06	0	0	0	0	0	8.13776e-06	0
TNFRSF12A	0.000129834	1.56804e-05	1.55744e-05	0.00011343	0.000105804	8.1244e-05	2.69712e-05	1.56804e-05	1.55744e-05	6.46125e-05	2.4426e-05	1.13508e-06
MAP3K9	0	7.84019e-06	0	0	8.13935e-06	0	0	7.84019e-06	0	0	8.13935e-06	0
RALA	0	9.819e-05	1.40315e-05	1.62726e-05	8.13776e-06	3.66166e-05	0	3.54685e-05	1.40315e-05	1.62726e-05	8.13776e-06	4.57299e-06
BAIAP2L1	0.000142064	9.61361e-05	0.000213559	0.000312531	0.000211609	0.00037875	6.36617e-05	2.93068e-05	0.000151261	4.54664e-05	6.51291e-05	7.43355e-05
KDM7A	2.1639e-05	2.35206e-05	0	8.1363e-06	7.32462e-05	4.2341e-05	4.49519e-06	2.35206e-05	0	8.1363e-06	8.1314e-06	2.17462e-05
ETV1	2.1639e-05	0	0	0	0	0	4.49519e-06	0	0	0	0	0
AGK	0	7.84019e-06	0	1.11277e-05	8.13935e-06	0	0	7.84019e-06	0	1.11277e-05	8.13935e-06	0
ALDH3B1	8.57192e-06	0	3.11488e-05	0	0	0	8.57192e-06	0	3.11488e-05	0	0	0
TTC22	2.57158e-05	0	0	0	0	0	2.57158e-05	0	0	0	0	0
PHTF2	8.57192e-06	2.35206e-05	0	0	0	2.40327e-05	8.57192e-06	2.35206e-05	0	0	0	2.40327e-05
FARP2	8.57192e-06	3.13607e-05	0	6.29369e-05	8.13776e-06	4.11896e-05	8.57192e-06	3.13607e-05	0	1.84261e-05	8.13776e-06	4.11896e-05
USH1C	0	0	0	8.1363e-06	0	1.02974e-05	0	0	0	8.1363e-06	0	1.02974e-05
GGCT	0	3.13607e-05	1.55744e-05	1.62726e-05	2.44164e-05	0	0	3.13607e-05	1.55744e-05	1.62726e-05	8.14094e-06	0
DBF4	5.185e-05	8.35366e-05	0	0	0	0	4.1847e-07	8.35366e-05	0	0	0	0
TBXA2R	0	0	0	0	0	0	0	0	0	0	0	0
IFRD1	5.63452e-05	1.56804e-05	0.000107478	5.69541e-05	5.69707e-05	9.039e-05	2.20575e-05	1.56804e-05	7.94148e-05	5.69541e-05	8.14411e-06	7.43682e-05
COX10	8.57192e-06	0	0	3.55366e-05	2.44133e-05	2.05948e-05	8.57192e-06	0	0	1.32812e-05	2.44133e-05	2.05948e-05
GTF2IRD1	0	2.45475e-05	1.40315e-05	2.22554e-05	0	1.02974e-05	0	8.86714e-06	1.40315e-05	2.22554e-05	0	1.02974e-05
VPS41	8.57192e-06	3.92009e-05	4.51803e-05	9.1175e-05	4.88313e-05	0.000136169	8.57192e-06	3.92009e-05	1.71172e-05	4.23572e-05	4.76899e-09	7.99456e-06
ARHGAP44	1.30671e-05	0	1.55744e-05	0	8.13776e-06	8.01089e-06	1.30671e-05	0	1.55744e-05	0	8.13776e-06	8.01089e-06
ELAC2	8.24794e-05	1.56804e-05	3.11488e-05	1.11277e-05	1.62755e-05	3.20436e-05	4.81917e-05	1.56804e-05	3.11488e-05	1.11277e-05	1.62755e-05	3.20436e-05
SCIN	0	7.84019e-06	1.40315e-05	0	8.13935e-06	1.02974e-05	0	7.84019e-06	1.40315e-05	0	8.13935e-06	1.02974e-05
ARSD	0.000160882	0	0	4.88178e-05	4.06904e-05	3.20436e-05	0.000126594	0	0	4.88178e-05	2.44117e-05	3.20436e-05
PNPLA4	2.57158e-05	3.34146e-05	1.40315e-05	1.9264e-05	3.2551e-05	8.01089e-06	2.57158e-05	3.34146e-05	1.40315e-05	2.99138e-06	3.2551e-05	8.01089e-06
ADIPOR2	3.92013e-05	8.25097e-05	6.07547e-05	9.1175e-05	5.69691e-05	0.000116709	3.92013e-05	5.11489e-05	3.26916e-05	4.23572e-05	8.13299e-06	6.86438e-05
PRSS21	0	0	0	0	0	0	0	0	0	0	0	0
MARK4	1.30671e-05	2.45475e-05	4.20946e-05	1.11277e-05	3.25526e-05	1.83083e-05	1.30671e-05	8.86714e-06	4.20946e-05	1.11277e-05	1.62739e-05	2.28649e-06
CCDC124	0	2.45475e-05	0	8.1363e-06	0	1.60218e-05	0	8.86714e-06	0	8.1363e-06	0	1.60218e-05
PAFAH1B1	4.77733e-05	7.84019e-06	0.000151115	9.41664e-05	6.51116e-05	9.039e-05	3.06294e-05	7.84019e-06	6.69261e-05	6.16212e-05	3.25606e-05	7.43682e-05
KIAA0100	3.92013e-05	0	0	5.56384e-05	8.95264e-05	6.52222e-05	3.92013e-05	0	0	5.56384e-05	2.44244e-05	1.71569e-05
TRAPPC6A	0	1.56804e-05	0	1.11277e-05	2.44164e-05	3.89031e-05	0	1.56804e-05	0	1.11277e-05	8.14094e-06	2.28813e-05
MATK	0	0	0	1.11277e-05	0	1.02974e-05	0	0	0	1.11277e-05	0	1.02974e-05
ST7L	8.57192e-06	3.23877e-05	0	3.03917e-05	8.13776e-06	4.46275e-05	8.57192e-06	1.02695e-06	0	1.41191e-05	8.13776e-06	3.43791e-06
PAX6	1.30671e-05	1.56804e-05	0	0	0	0	1.30671e-05	1.56804e-05	0	0	0	0
RPUSD1	0	0	0	3.03917e-05	0	0	0	0	0	1.41191e-05	0	0
RHBDF1	0	2.35206e-05	0	8.1363e-06	0	0	0	2.35206e-05	0	8.1363e-06	0	0
LUC7L	3.02109e-05	0	0	2.44089e-05	3.25558e-05	1.60218e-05	4.07672e-06	0	0	2.44089e-05	1.62803e-05	1.60218e-05
TSR3	8.57192e-06	1.67073e-05	1.55744e-05	1.62726e-05	2.44164e-05	3.89031e-05	8.57192e-06	1.67073e-05	1.55744e-05	1.62726e-05	8.14094e-06	2.28813e-05
PIGQ	0	0	3.11488e-05	0	0	0	0	0	3.11488e-05	0	0	0
TEAD3	1.71438e-05	8.35366e-05	0	8.1363e-06	3.25526e-05	1.02974e-05	1.71438e-05	8.35366e-05	0	8.1363e-06	1.62739e-05	1.02974e-05
DNAJC11	0	0.000116951	2.96059e-05	4.45107e-05	1.62787e-05	1.83083e-05	0	0.000116951	1.54284e-06	4.45107e-05	1.62787e-05	2.28649e-06
FMO3	0.000492366	0.000584381	0.000314865	0.000112592	0.00039881	0.000270051	2.19495e-05	0.000317815	0.00019027	1.3157e-06	0.00021978	2.31916e-06
MYLIP	2.57158e-05	0	0	0	8.13776e-06	0	2.57158e-05	0	0	0	8.13776e-06	0
PSMB1	9.06328e-05	0.000111816	0.000158975	0.000266704	0.000122087	0.000197953	1.22302e-05	4.49872e-05	6.55292e-05	2.26153e-05	8.9536e-05	6.97789e-05
JARID2	3.87829e-05	2.35206e-05	1.40315e-05	1.11277e-05	5.69707e-05	1.60218e-05	1.26486e-05	2.35206e-05	1.40315e-05	1.11277e-05	8.14411e-06	1.60218e-05
CDKL5	2.1639e-05	0	4.36375e-05	8.1363e-06	1.62755e-05	1.60218e-05	4.49519e-06	0	1.24887e-05	8.1363e-06	1.62755e-05	1.60218e-05
CDK11A	0.000172694	5.69352e-05	4.51803e-05	0.000101465	4.88329e-05	5.72113e-05	1.58884e-05	9.89409e-06	1.71172e-05	1.24434e-05	1.62819e-05	2.51678e-05
NADK	7.3489e-05	4.80681e-05	5.7669e-05	5.18092e-05	1.62787e-05	2.63192e-05	4.91366e-06	1.46534e-05	2.65202e-05	2.95538e-05	1.62787e-05	5.7244e-06
TFAP2D	0	0	4.20946e-05	0	0	0	0	0	4.20946e-05	0	0	0
CYTH3	5.63452e-05	0	5.61262e-05	8.1363e-06	5.69754e-05	3.08922e-05	2.20575e-05	0	5.61262e-05	8.1363e-06	5.69754e-05	3.08922e-05
ADAM22	0	0	0	0	0	1.02974e-05	0	0	0	0	0	1.02974e-05
SYPL1	4.28596e-05	3.34146e-05	3.11488e-05	2.22554e-05	2.44164e-05	1.83083e-05	4.28596e-05	3.34146e-05	3.11488e-05	2.22554e-05	8.14094e-06	2.28649e-06
CYB561	4.32781e-05	0	1.40315e-05	1.11277e-05	1.62755e-05	8.01089e-06	8.99039e-06	0	1.40315e-05	1.11277e-05	1.62755e-05	8.01089e-06
SPAG9	8.16425e-05	6.37484e-05	0.00012937	0.000118575	0.000162769	8.46819e-05	5.55082e-05	3.03338e-05	6.7072e-05	3.72123e-05	1.62612e-05	4.34924e-05
AASS	0.000202905	0.000231849	0.000280485	0.00028896	0.000170907	0.000165926	1.99652e-05	0.000169127	1.4598e-07	4.48707e-05	2.4399e-05	4.23573e-05
SS18L2	0	0	0	0	8.13776e-06	0	0	0	0	0	8.13776e-06	0
CRY1	1.71438e-05	6.68293e-05	6.07547e-05	2.74003e-05	4.88313e-05	2.63192e-05	1.71438e-05	6.68293e-05	3.26916e-05	5.14492e-06	4.76899e-09	5.7244e-06
NFIX	5.59267e-05	2.35206e-05	1.40315e-05	8.30387e-05	5.69691e-05	1.02974e-05	2.97925e-05	2.35206e-05	1.40315e-05	5.04935e-05	8.13299e-06	1.02974e-05
ST3GAL1	0.000251096	0.000288784	0.000154347	9.03371e-05	0.000113932	8.92549e-05	6.25142e-05	0.000179021	0.000154347	2.35711e-05	8.13744e-05	6.87581e-06
MMP25	0	0	0	0	0	0	0	0	0	0	0	0
IL32	0.000186179	0.000364105	0.000272771	0.000564278	0.000878973	0.0007827	4.90287e-05	3.45626e-06	0.000148176	0.000119171	9.77485e-05	8.24771e-05
PKD1	6.04219e-05	0	0	0	8.13935e-06	2.63192e-05	8.15345e-06	0	0	0	8.13935e-06	5.7244e-06
MAPK8IP2	0	0	0	0	0	0	0	0	0	0	0	0
MED24	1.71438e-05	0	2.80631e-05	0	8.13935e-06	0	1.71438e-05	0	2.80631e-05	0	8.13935e-06	0
RHOBTB2	2.61342e-05	0	0	0	0	0	2.61342e-05	0	0	0	0	0
HEATR5B	2.61342e-05	0	1.40315e-05	0	3.25558e-05	2.40327e-05	2.61342e-05	0	1.40315e-05	0	1.62803e-05	2.40327e-05
SEC62	0.000487033	0.000729612	0.000707457	0.000307386	0.000439472	0.000406204	0.000147289	0.000306242	2.21837e-05	1.80662e-05	9.76197e-05	0.000149855
RPS20	0.000418458	0.000403957	0.00034124	0.00069099	0.00039065	0.000543508	7.87132e-05	0.000270299	3.25456e-05	9.0095e-05	3.81519e-08	0.000239094
CSDE1	8.16425e-05	7.15886e-05	0.000105935	0.000211904	0.000203458	0.000239143	5.55082e-05	3.8174e-05	4.98088e-05	3.29052e-05	5.695e-05	0.000110968
UBE3C	0.000177189	0.000141123	0.000133998	4.96556e-05	0.000105802	0.000114423	5.7506e-06	0.000141123	2.17457e-05	1.71104e-05	8.14888e-06	5.03355e-05
REV3L	7.71473e-05	0.000107057	4.36375e-05	9.63199e-05	1.62771e-05	0.000167061	7.71473e-05	6.0016e-05	1.24887e-05	1.49569e-05	1.58966e-09	3.88867e-05
TENM1	0	1.56804e-05	0.000133998	5.99455e-05	4.06904e-05	5.03519e-05	0	1.56804e-05	2.17457e-05	3.76901e-05	2.44117e-05	2.97571e-05
IYD	5.185e-05	1.56804e-05	8.57321e-05	2.74003e-05	1.62771e-05	1.83083e-05	4.1847e-07	1.56804e-05	5.45833e-05	5.14492e-06	1.58966e-09	2.28649e-06
FAM76A	4.77733e-05	7.46695e-05	5.92119e-05	1.62726e-05	1.62771e-05	2.05948e-05	3.06294e-05	5.89891e-05	3.08568e-06	1.62726e-05	1.58966e-09	2.05948e-05
TRAF3IP3	0	0	0	3.03917e-05	0	0	0	0	0	1.41191e-05	0	0
POMT2	0	0	0	0	8.13776e-06	0	0	0	0	0	8.13776e-06	0
VTA1	0	0	0	1.11277e-05	3.25526e-05	2.86057e-05	0	0	0	1.11277e-05	1.62739e-05	1.25839e-05
MLXIPL	0.000181266	9.61361e-05	0.000235305	0.00029542	0.000268578	0.000307836	2.44603e-05	2.93068e-05	1.72632e-05	9.51221e-05	5.69961e-05	0.000204862
BAZ1B	0.0001037	0	0.00014803	6.07833e-05	1.62771e-05	7.32331e-05	8.3694e-07	0	7.7142e-06	2.82381e-05	1.58966e-09	9.14598e-06
RANBP9	4.28596e-05	0	2.80631e-05	1.62726e-05	1.62787e-05	0	4.28596e-05	0	2.80631e-05	1.62726e-05	1.62787e-05	0
SPRTN	7.84027e-05	1.56804e-05	5.61262e-05	8.1363e-06	6.5102e-05	0	7.84027e-05	1.56804e-05	5.61262e-05	8.1363e-06	6.5102e-05	0
DYRK4	0	0.000174913	0	0	8.13776e-06	5.03519e-05	0	0.000159233	0	0	8.13776e-06	2.97571e-05
ZNF207	5.63452e-05	0.000138418	0.000123052	0.000132694	8.95249e-05	2.86057e-05	2.20575e-05	2.86553e-05	9.49891e-05	6.76039e-05	8.14729e-06	1.25839e-05
UQCRC1	0.00016778	0.000158858	0.000162061	0.000142984	0.000162776	0.000100704	8.93774e-05	9.20283e-05	6.31734e-06	1.28034e-05	4.88472e-05	5.95142e-05
CD9	1.71438e-05	5.0122e-05	0	1.62726e-05	4.88297e-05	1.83083e-05	1.71438e-05	5.0122e-05	0	1.62726e-05	1.62723e-05	2.28649e-06
NCAPD2	8.57192e-06	0	1.40315e-05	1.11277e-05	0	8.01089e-06	8.57192e-06	0	1.40315e-05	1.11277e-05	0	8.01089e-06
GIPR	0	0	0	0	0	0	0	0	0	0	0	0
PHF7	0	0	0	0	0	0	0	0	0	0	0	0
NISCH	0	2.45475e-05	1.40315e-05	4.06815e-05	1.62787e-05	0	0	8.86714e-06	1.40315e-05	4.06815e-05	1.62787e-05	0
STAB1	8.57192e-06	2.35206e-05	3.11488e-05	8.1363e-06	4.88265e-05	1.60218e-05	8.57192e-06	2.35206e-05	3.11488e-05	8.1363e-06	4.88265e-05	1.60218e-05
IDS	0.000146978	5.79621e-05	2.96059e-05	9.84734e-05	7.32446e-05	7.6671e-05	9.82733e-06	4.22818e-05	1.54284e-06	3.17074e-05	2.44085e-05	3.54815e-05
ZNF200	2.1639e-05	0	1.40315e-05	1.11277e-05	1.62755e-05	0	4.49519e-06	0	1.40315e-05	1.11277e-05	1.62755e-05	0
CD4	6.04219e-05	4.12548e-05	1.40315e-05	5.48006e-05	4.88297e-05	4.2341e-05	8.15345e-06	2.55745e-05	1.40315e-05	1.02898e-05	1.62723e-05	2.17462e-05
LRRC23	0	0	0	0	0	0	0	0	0	0	0	0
BTK	0	3.13607e-05	0	1.11277e-05	1.62787e-05	0	0	3.13607e-05	0	1.11277e-05	1.62787e-05	0
HFE	1.71438e-05	0	1.55744e-05	4.06815e-05	0	2.40327e-05	1.71438e-05	0	1.55744e-05	4.06815e-05	0	2.40327e-05
SCMH1	0	5.0122e-05	1.55744e-05	5.48006e-05	0	1.02974e-05	0	5.0122e-05	1.55744e-05	1.02898e-05	0	1.02974e-05
FYN	1.71438e-05	0	0.000102849	5.99455e-05	2.4418e-05	6.97952e-05	1.71438e-05	0	9.40302e-06	3.76901e-05	2.4418e-05	5.37734e-05
HIVEP2	0	7.84019e-06	0	1.62726e-05	2.44133e-05	1.83083e-05	0	7.84019e-06	0	1.62726e-05	2.44133e-05	2.28649e-06
FMO1	0	0	0	0	0	0	0	0	0	0	0	0
LYPLA2	5.185e-05	0.000154098	7.47862e-05	3.03917e-05	3.25542e-05	2.63192e-05	4.1847e-07	1.29749e-05	1.86601e-05	1.41191e-05	3.17933e-09	5.7244e-06
CLCN6	0	2.35206e-05	0	0	0	2.05948e-05	0	2.35206e-05	0	0	0	2.05948e-05
MRC2	0	7.84019e-06	1.40315e-05	1.62726e-05	8.13776e-06	0	0	7.84019e-06	1.40315e-05	1.62726e-05	8.13776e-06	0
TSPAN9	0	0	3.11488e-05	8.1363e-06	3.25542e-05	1.02974e-05	0	0	3.11488e-05	8.1363e-06	3.17933e-09	1.02974e-05
BTBD7	5.185e-05	3.13607e-05	2.96059e-05	1.11277e-05	3.25526e-05	7.78061e-05	4.1847e-07	3.13607e-05	1.54284e-06	1.11277e-05	1.62739e-05	4.57625e-05
APBA3	1.30671e-05	0	0	5.56384e-05	0	8.01089e-06	1.30671e-05	0	0	5.56384e-05	0	8.01089e-06
ABHD5	9.10513e-05	7.84019e-06	4.20946e-05	8.1363e-06	1.62787e-05	0	3.96198e-05	7.84019e-06	4.20946e-05	8.1363e-06	1.62787e-05	0
AKAP8L	0	5.79621e-05	9.97636e-05	0	4.06935e-05	4.6914e-05	0	4.22818e-05	6.86149e-05	0	8.14252e-06	1.48704e-05
MBTD1	8.57192e-06	3.92009e-05	0.000135541	3.03917e-05	2.44149e-05	8.01089e-06	8.57192e-06	3.92009e-05	5.13517e-05	1.41191e-05	8.13617e-06	8.01089e-06
UTP18	1.30671e-05	7.84019e-06	1.55744e-05	1.62726e-05	0	8.01089e-06	1.30671e-05	7.84019e-06	1.55744e-05	1.62726e-05	0	8.01089e-06
RNF216	0.000108614	0.000115924	0.000168379	2.74003e-05	0	1.60218e-05	7.4326e-05	8.45636e-05	0.000168379	5.14492e-06	0	1.60218e-05
TTC19	0.00016454	8.82959e-05	0.000241476	5.18092e-05	9.76626e-05	0.000106412	4.45335e-05	2.14667e-05	0.000101161	2.95538e-05	9.53799e-09	5.83464e-05
PTBP1	0.000111853	8.82959e-05	7.47862e-05	0.000215733	0.000113948	0.000105277	5.9585e-05	2.14667e-05	1.86601e-05	0.000118097	8.13966e-05	2.28976e-05
SYT7	0	2.35206e-05	0.000123052	0.00011343	9.76642e-05	0.000131596	0	2.35206e-05	9.49891e-05	6.46125e-05	1.62866e-05	2.8622e-05
PIK3C2A	0.000173112	0.00020422	0.000102849	0.000122882	0.00013021	9.95523e-05	3.59616e-05	6.30969e-05	9.40302e-06	5.61163e-05	6.50957e-05	3.42157e-06
PLAUR	8.57192e-06	1.56804e-05	0	1.62726e-05	1.62771e-05	2.40327e-05	8.57192e-06	1.56804e-05	0	1.62726e-05	1.58966e-09	2.40327e-05
ANLN	0	0	0	0	0	0	0	0	0	0	0	0
WIZ	0	0	0	4.36729e-05	1.62787e-05	0	0	0	0	2.14175e-05	1.62787e-05	0
RABGAP1	5.63452e-05	5.48813e-05	2.80631e-05	3.55366e-05	2.44164e-05	2.86057e-05	2.20575e-05	5.48813e-05	2.80631e-05	1.32812e-05	8.14094e-06	1.25839e-05
DCN	0.000151055	0.000297651	0.000205699	0.000379775	0.000146496	0.000167077	2.03836e-05	0.000203569	1.8806e-05	0.000157221	1.62914e-05	0.000105293
QPCTL	0	0	0	0	0	0	0	0	0	0	0	0
PPP5C	0	0.000163992	1.40315e-05	8.1363e-06	2.44164e-05	2.40327e-05	0	6.99101e-05	1.40315e-05	8.1363e-06	8.14094e-06	2.40327e-05
CEP68	6.49171e-05	1.56804e-05	0.000113795	0	5.69722e-05	6.17843e-05	1.34856e-05	1.56804e-05	8.26464e-05	0	2.44212e-05	6.17843e-05
MAP4K3	8.57192e-06	0.000116951	0	1.62726e-05	0	1.83083e-05	8.57192e-06	0.000116951	0	1.62726e-05	0	2.28649e-06
TYROBP	1.71438e-05	5.59082e-05	0	5.77919e-05	8.13776e-06	9.26928e-05	1.71438e-05	2.24936e-05	0	8.97414e-06	8.13776e-06	5.15033e-05
TMEM159	0	0	0	0	0	0	0	0	0	0	0	0
BRCA1	6.49171e-05	2.35206e-05	1.40315e-05	1.62726e-05	5.69643e-05	5.03519e-05	1.34856e-05	2.35206e-05	1.40315e-05	1.62726e-05	5.69643e-05	2.97571e-05
ERCC1	2.57158e-05	0	0	2.74003e-05	1.62787e-05	1.83083e-05	2.57158e-05	0	0	5.14492e-06	1.62787e-05	2.28649e-06
CD22	8.57192e-06	0	0	0	0	0	8.57192e-06	0	0	0	0	0
MBTPS2	1.30671e-05	7.84019e-06	0	3.03917e-05	4.06951e-05	8.01089e-06	1.30671e-05	7.84019e-06	0	1.41191e-05	2.44196e-05	8.01089e-06
PRICKLE3	0	0	0	0	0	0	0	0	0	0	0	0
LTF	0	0	0	0	0	0	0	0	0	0	0	0
EXTL3	1.30671e-05	0	0	8.1363e-06	8.13776e-06	8.01089e-06	1.30671e-05	0	0	8.1363e-06	8.13776e-06	8.01089e-06
NR1H4	1.71438e-05	1.56804e-05	6.22975e-05	0.000102303	6.51116e-05	0.000164775	1.71438e-05	1.56804e-05	6.22975e-05	5.34849e-05	3.25606e-05	2.05784e-05
ELOVL5	3.47061e-05	7.84019e-06	4.51803e-05	4.15193e-05	2.44149e-05	0	1.75623e-05	7.84019e-06	1.71172e-05	2.52467e-05	8.13617e-06	0
ALOX5	0	0	0	0	0	0	0	0	0	0	0	0
CALCOCO1	5.185e-05	2.45475e-05	4.36375e-05	1.11277e-05	0	2.63192e-05	4.1847e-07	8.86714e-06	1.24887e-05	1.11277e-05	0	5.7244e-06
MAP4K5	2.57158e-05	0	2.96059e-05	1.11277e-05	2.44149e-05	2.05948e-05	2.57158e-05	0	1.54284e-06	1.11277e-05	8.13617e-06	2.05948e-05
EHD3	0	0	2.80631e-05	1.62726e-05	0	0	0	0	2.80631e-05	1.62726e-05	0	0
PSMC4	3.87829e-05	5.79621e-05	7.32434e-05	1.62726e-05	4.06935e-05	4.80654e-05	1.26486e-05	4.22818e-05	1.09459e-05	1.62726e-05	8.14252e-06	4.80654e-05
MAN2B2	8.57192e-06	1.56804e-05	2.96059e-05	8.1363e-06	1.62771e-05	2.40327e-05	8.57192e-06	1.56804e-05	1.54284e-06	8.1363e-06	1.58966e-09	2.40327e-05
SLC7A14	0	0	0	0	0	0	0	0	0	0	0	0
SLC25A39	6.44986e-05	4.02279e-05	0	3.03917e-05	9.76626e-05	3.66166e-05	3.83644e-05	6.81324e-06	0	1.41191e-05	9.53799e-09	4.57299e-06
MVP	6.89938e-05	3.13607e-05	0	3.03917e-05	0	4.2341e-05	1.67254e-05	3.13607e-05	0	1.41191e-05	0	2.17462e-05
NUB1	6.49171e-05	2.35206e-05	2.96059e-05	8.22008e-05	5.69707e-05	5.26384e-05	1.34856e-05	2.35206e-05	1.54284e-06	1.54348e-05	8.14411e-06	1.14488e-05
PGM3	1.71438e-05	9.9217e-05	0.000155744	3.25452e-05	4.88297e-05	0.000114423	1.71438e-05	6.78562e-05	0.000155744	3.25452e-05	1.62723e-05	5.03355e-05
RWDD2A	0	0	0	1.11277e-05	0	3.08922e-05	0	0	0	1.11277e-05	0	3.08922e-05
CLK1	3.02109e-05	3.92009e-05	2.80631e-05	0.000127549	4.06935e-05	4.46275e-05	4.07672e-06	3.92009e-05	2.80631e-05	9.50042e-05	8.14252e-06	3.43791e-06
RNF14	7.79842e-05	2.45475e-05	2.96059e-05	3.8528e-05	0	2.40327e-05	2.65527e-05	8.86714e-06	1.54284e-06	5.98276e-06	0	2.40327e-05
DNASE1L1	4.77733e-05	0	0	1.11277e-05	0	0	3.06294e-05	0	0	1.11277e-05	0	0
DDX11	0	0	0	5.2647e-05	1.62755e-05	0	0	0	0	3.63744e-05	1.62755e-05	0
HEBP1	2.1639e-05	3.92009e-05	0.000165147	2.44089e-05	1.62755e-05	3.08922e-05	4.49519e-06	3.92009e-05	5.28945e-05	2.44089e-05	1.62755e-05	3.08922e-05
GPRC5A	1.30671e-05	0	0	0	0	0	1.30671e-05	0	0	0	0	0
TACC3	0	0	0	0	0	0	0	0	0	0	0	0
UFL1	0.000112272	7.26156e-05	8.88178e-05	9.63199e-05	0.00011394	3.20436e-05	7.73498e-06	5.78629e-06	4.62852e-06	1.49569e-05	1.11276e-08	3.20436e-05
POLA2	0	0	0	0.000111277	0	0	0	0	0	0.000111277	0	0
ZC3H3	1.30671e-05	0	0	1.11277e-05	8.13935e-06	0	1.30671e-05	0	0	1.11277e-05	8.13935e-06	0
CAPN1	2.57158e-05	5.79621e-05	0	8.00473e-05	3.2551e-05	3.66166e-05	2.57158e-05	4.22818e-05	0	3.12295e-05	3.2551e-05	4.57299e-06
MDH1	1.30671e-05	7.15886e-05	7.47862e-05	7.40645e-05	0.000122087	0.000104125	1.30671e-05	3.8174e-05	1.86601e-05	7.29846e-06	8.9536e-05	4.00381e-05
SLC30A9	6.00034e-05	7.84019e-06	0	4.45107e-05	8.13776e-06	4.2341e-05	6.00034e-05	7.84019e-06	0	4.45107e-05	8.13776e-06	2.17462e-05
MTMR11	0	0	0	2.22554e-05	8.13776e-06	0	0	0	0	2.22554e-05	8.13776e-06	0
COX15	1.30671e-05	7.84019e-06	2.80631e-05	0.000146813	3.25574e-05	5.14869e-05	1.30671e-05	7.84019e-06	2.80631e-05	9.79956e-05	3.25574e-05	5.14869e-05
CCDC88C	2.61342e-05	1.56804e-05	4.51803e-05	8.1363e-06	0	0	2.61342e-05	1.56804e-05	1.71172e-05	8.1363e-06	0	0
YAF2	0.000104118	6.58023e-05	5.61262e-05	5.48006e-05	0.00011394	2.05948e-05	5.26869e-05	3.44416e-05	5.61262e-05	1.02898e-05	1.11276e-08	2.05948e-05
ZMYND11	0.000112272	7.84019e-06	0	2.74003e-05	4.88265e-05	9.26928e-05	7.73498e-06	7.84019e-06	0	5.14492e-06	4.88265e-05	5.15033e-05
WAS	1.30671e-05	7.84019e-06	0	0	0	1.02974e-05	1.30671e-05	7.84019e-06	0	0	0	1.02974e-05
DPEP1	0	0	0	1.11277e-05	8.13776e-06	0	0	0	0	1.11277e-05	8.13776e-06	0
BID	2.1639e-05	2.35206e-05	9.97636e-05	0.000105294	2.44149e-05	2.86057e-05	4.49519e-06	2.35206e-05	6.86149e-05	7.27488e-05	8.13617e-06	1.25839e-05
XYLT2	1.30671e-05	0	0	1.11277e-05	8.13776e-06	0	1.30671e-05	0	0	1.11277e-05	8.13776e-06	0
RGPD5	0.000125339	3.13607e-05	0.000143401	5.99455e-05	2.44133e-05	5.26384e-05	5.33213e-06	3.13607e-05	8.11036e-05	3.76901e-05	2.44133e-05	1.14488e-05
NUDCD3	8.57192e-06	7.84019e-06	4.51803e-05	8.51922e-05	1.62771e-05	8.01089e-06	8.57192e-06	7.84019e-06	1.71172e-05	3.82922e-06	1.58966e-09	8.01089e-06
CHDH	6.08404e-05	0.000146258	8.72749e-05	0.000111755	8.95249e-05	6.06493e-05	4.36965e-05	2.08151e-05	2.49774e-05	6.72439e-05	8.14729e-06	1.94597e-05
IL20RA	0	0	0	1.11277e-05	0	0	0	0	0	1.11277e-05	0	0
GLT8D1	0	1.56804e-05	0	3.25452e-05	2.4418e-05	3.43301e-05	0	1.56804e-05	0	3.25452e-05	2.4418e-05	1.37353e-05
ATP2C1	1.71438e-05	2.35206e-05	0	4.96556e-05	3.25526e-05	0	1.71438e-05	2.35206e-05	0	1.71104e-05	1.62739e-05	0
IGF1	2.57158e-05	0	5.7669e-05	0.000101465	0.000138363	8.5817e-05	2.57158e-05	0	2.65202e-05	1.24434e-05	7.32605e-05	3.77516e-05
SLC38A5	0	0	0	0	0	8.01089e-06	0	0	0	0	0	8.01089e-06
RALBP1	8.24794e-05	1.56804e-05	0.00020107	8.1363e-06	1.62787e-05	5.26384e-05	4.81917e-05	1.56804e-05	0.000107624	8.1363e-06	1.62787e-05	1.14488e-05
RUFY3	1.30671e-05	4.02279e-05	1.40315e-05	5.2647e-05	1.62755e-05	5.94978e-05	1.30671e-05	6.81324e-06	1.40315e-05	3.63744e-05	1.62755e-05	4.3476e-05
CNTN1	0	0	0	0	0	0	0	0	0	0	0	0
SLC11A1	2.61342e-05	7.84019e-06	2.96059e-05	8.1363e-06	1.62787e-05	8.01089e-06	2.61342e-05	7.84019e-06	1.54284e-06	8.1363e-06	1.62787e-05	8.01089e-06
WWTR1	8.65561e-05	0	1.55744e-05	1.62726e-05	2.44149e-05	8.69684e-05	1.79808e-05	0	1.55744e-05	1.62726e-05	8.13617e-06	2.51841e-05
AGPS	3.42877e-05	7.84019e-05	4.20946e-05	2.44089e-05	8.13776e-06	6.29357e-05	3.42877e-05	7.84019e-05	4.20946e-05	2.44089e-05	8.13776e-06	1.15141e-06
CXorf56	8.57192e-06	1.56804e-05	0	2.74003e-05	1.62755e-05	4.11896e-05	8.57192e-06	1.56804e-05	0	5.14492e-06	1.62755e-05	4.11896e-05
ATP1A2	0	1.67073e-05	1.55744e-05	0	0	2.86057e-05	0	1.67073e-05	1.55744e-05	0	0	1.25839e-05
TTC27	0	0	0	1.62726e-05	8.13776e-06	0	0	0	0	1.62726e-05	8.13776e-06	0
PHLDB1	8.57192e-06	1.56804e-05	1.55744e-05	1.9264e-05	1.62755e-05	4.92004e-05	8.57192e-06	1.56804e-05	1.55744e-05	2.99138e-06	1.62755e-05	3.31787e-05
PRDM11	0	0	0	2.74003e-05	8.13935e-06	4.6914e-05	0	0	0	5.14492e-06	8.13935e-06	1.48704e-05
SYT13	0	0	0	0	0	0	0	0	0	0	0	0
CD74	0.000349883	0.000658675	0.000370845	0.000591201	0.000341819	0.000604173	1.01378e-05	0.000109862	3.40885e-05	5.42048e-05	3.33829e-08	7.54543e-05
ZRANB1	0.000137569	0.000221955	6.22975e-05	0	1.62771e-05	2.05948e-05	8.53007e-05	0.000112192	6.22975e-05	0	1.58966e-09	2.05948e-05
NCDN	0	1.67073e-05	0	0	0	1.83083e-05	0	1.67073e-05	0	0	0	2.28649e-06
MNAT1	0	7.84019e-06	1.40315e-05	0	2.44133e-05	2.40327e-05	0	7.84019e-06	1.40315e-05	0	2.44133e-05	2.40327e-05
SAMD4A	8.65561e-05	7.84019e-06	0	0	8.13935e-06	2.86057e-05	1.79808e-05	7.84019e-06	0	0	8.13935e-06	1.25839e-05
SERPINB1	1.71438e-05	1.67073e-05	2.80631e-05	1.11277e-05	3.25574e-05	1.83083e-05	1.71438e-05	1.67073e-05	2.80631e-05	1.11277e-05	3.25574e-05	2.28649e-06
CYP3A43	6.44986e-05	9.03498e-05	5.61262e-05	3.8528e-05	4.0692e-05	2.05948e-05	3.83644e-05	4.33087e-05	5.61262e-05	5.98276e-06	8.13458e-06	2.05948e-05
SLC7A9	0	0	0	0	8.13776e-06	0	0	0	0	0	8.13776e-06	0
SPAST	2.61342e-05	1.67073e-05	0	8.1363e-06	8.13776e-06	0	2.61342e-05	1.67073e-05	0	8.1363e-06	8.13776e-06	0
NRXN3	0	7.84019e-06	0	0	8.13776e-06	0	0	7.84019e-06	0	0	8.13776e-06	0
OSBPL5	0	1.67073e-05	0	1.11277e-05	0	0	0	1.67073e-05	0	1.11277e-05	0	0
AQR	4.32781e-05	4.9095e-05	4.36375e-05	1.62726e-05	2.4418e-05	3.89031e-05	8.99039e-06	1.77343e-05	1.24887e-05	1.62726e-05	2.4418e-05	2.28813e-05
CPS1	0.00108153	0.00111686	0.00164375	0.00121459	0.00151375	0.0015059	0.00017291	1.92359e-05	0.000380915	0.000168585	0.000227732	0.00020843
NLRP2	1.30671e-05	1.67073e-05	2.80631e-05	1.9264e-05	8.13935e-06	1.02974e-05	1.30671e-05	1.67073e-05	2.80631e-05	2.99138e-06	8.13935e-06	1.02974e-05
SLC45A4	0	0	0	4.06815e-05	8.13776e-06	0	0	0	0	4.06815e-05	8.13776e-06	0
RNF10	0.000104537	2.45475e-05	3.11488e-05	7.49024e-05	3.25542e-05	3.20436e-05	0.000104537	8.86714e-06	3.11488e-05	5.86298e-05	3.17933e-09	3.20436e-05
ZNF839	6.49171e-05	7.84019e-06	2.96059e-05	0	0	8.01089e-06	1.34856e-05	7.84019e-06	1.54284e-06	0	0	8.01089e-06
ZDHHC6	8.57192e-06	0	0	3.25452e-05	0	3.89031e-05	8.57192e-06	0	0	3.25452e-05	0	2.28813e-05
GRAMD1B	0	0	0	8.1363e-06	8.13935e-06	1.02974e-05	0	0	0	8.1363e-06	8.13935e-06	1.02974e-05
RNH1	6.04219e-05	3.23877e-05	8.88178e-05	7.92095e-05	1.62787e-05	0.000145315	8.15345e-06	1.02695e-06	4.62852e-06	3.46987e-05	1.62787e-05	8.12277e-05
NDUFS1	0.000316014	6.37484e-05	9.19035e-05	0.000115584	0.000219731	8.23791e-05	7.59998e-05	3.03338e-05	6.38404e-05	1.79483e-05	0.00010578	8.23791e-05
RB1CC1	0.000276812	0.000186486	0.000152658	0.000194315	0.00017905	0.000218564	3.67985e-05	1.40019e-05	9.6532e-05	0.00016177	1.62946e-05	5.38061e-05
ERP44	0.000134329	3.92009e-05	5.7669e-05	4.15193e-05	4.88281e-05	0.00012472	4.86102e-05	3.92009e-05	2.65202e-05	2.52467e-05	3.25494e-05	6.06329e-05
ALAS1	0.000382605	0.000477975	0.000133998	0.000193955	8.13855e-05	0.000123585	0.000296885	2.32444e-05	2.17457e-05	8.26787e-05	7.94832e-09	2.06111e-05
BIRC3	0.000117186	4.70411e-05	1.40315e-05	6.07833e-05	2.44164e-05	9.15414e-05	6.5754e-05	4.70411e-05	1.40315e-05	2.82381e-05	8.14094e-06	1.14325e-05
AKAP11	6.49171e-05	0.000115924	3.11488e-05	3.03917e-05	2.44133e-05	4.00545e-05	1.34856e-05	8.45636e-05	3.11488e-05	1.41191e-05	2.44133e-05	4.00545e-05
GLRX2	2.1639e-05	0	0	0	3.2551e-05	0	4.49519e-06	0	0	0	3.2551e-05	0
SNAPC1	8.57192e-06	7.84019e-06	0	1.11277e-05	8.13776e-06	2.40327e-05	8.57192e-06	7.84019e-06	0	1.11277e-05	8.13776e-06	2.40327e-05
DERA	8.57192e-06	7.84019e-06	0	2.22554e-05	4.06904e-05	2.05948e-05	8.57192e-06	7.84019e-06	0	2.22554e-05	2.44117e-05	2.05948e-05
STRAP	3.87829e-05	3.13607e-05	0	5.99455e-05	2.44164e-05	3.43301e-05	1.26486e-05	3.13607e-05	0	3.76901e-05	8.14094e-06	1.37353e-05
PLEKHO1	0	1.67073e-05	1.40315e-05	5.56384e-05	0	0	0	1.67073e-05	1.40315e-05	5.56384e-05	0	0
GCLM	0.000220886	0.000206274	0.000194753	6.37747e-05	0.000122068	0.000105277	6.6591e-05	0.000127872	5.44374e-05	4.75021e-05	0.000105789	2.28976e-05
UBR2	3.47061e-05	1.56804e-05	7.78719e-05	7.10732e-05	5.69691e-05	0.000141893	1.75623e-05	1.56804e-05	7.78719e-05	2.65624e-05	8.13299e-06	1.83246e-05
EHD2	8.57192e-06	7.84019e-06	0	0	0	2.86057e-05	8.57192e-06	7.84019e-06	0	0	0	1.25839e-05
CCDC28A	8.57192e-06	7.84019e-06	5.7669e-05	4.36729e-05	3.25574e-05	3.66166e-05	8.57192e-06	7.84019e-06	2.65202e-05	2.14175e-05	3.25574e-05	4.57299e-06
RRAGD	5.185e-05	0	1.55744e-05	0	4.06951e-05	0	4.1847e-07	0	1.55744e-05	0	2.44196e-05	0
HSF2	0	0	8.41893e-05	8.1363e-06	0	0	0	0	8.41893e-05	8.1363e-06	0	0
PHF20	5.14315e-05	4.12548e-05	2.96059e-05	1.11277e-05	8.13776e-06	4.46275e-05	5.14315e-05	2.55745e-05	1.54284e-06	1.11277e-05	8.13776e-06	3.43791e-06
HSD17B6	0.000566273	0.000461268	0.000406623	0.000738492	0.00067551	0.00061906	3.48141e-05	6.53711e-06	0.000154055	2.63203e-05	0.000105867	2.18115e-05
NR1H3	0	7.84019e-06	0	0	8.13935e-06	1.02974e-05	0	7.84019e-06	0	0	8.13935e-06	1.02974e-05
TYMP	5.22685e-05	0	1.40315e-05	8.1363e-06	4.06951e-05	0	5.22685e-05	0	1.40315e-05	8.1363e-06	2.44196e-05	0
NCAPH2	8.57192e-06	0	1.55744e-05	3.55366e-05	8.13935e-06	0	8.57192e-06	0	1.55744e-05	1.32812e-05	8.13935e-06	0
TOMM34	0	0	0	8.1363e-06	3.25574e-05	0	0	0	0	8.1363e-06	3.25574e-05	0
SEC63	0.000163703	3.92009e-05	0.000267996	3.8528e-05	6.5102e-05	2.40327e-05	5.91665e-05	3.92009e-05	4.34915e-05	5.98276e-06	6.5102e-05	2.40327e-05
KPNA6	5.14315e-05	0	1.40315e-05	5.99455e-05	4.88281e-05	7.09466e-05	5.14315e-05	0	1.40315e-05	3.76901e-05	3.25494e-05	9.16231e-06
VIM	0.000125339	0.000120684	3.11488e-05	0.00010661	5.69738e-05	0.000115574	5.33213e-06	2.04397e-05	3.11488e-05	3.98437e-05	4.06983e-05	1.26002e-05
FAS	1.30671e-05	0	1.40315e-05	0	0	8.01089e-06	1.30671e-05	0	1.40315e-05	0	0	8.01089e-06
CD44	2.57158e-05	0	2.96059e-05	7.1911e-05	0	0.000102974	2.57158e-05	0	1.54284e-06	3.93658e-05	0	0.000102974
KCNG1	0	7.84019e-06	0	0	8.13776e-06	0	0	7.84019e-06	0	0	8.13776e-06	0
AGPAT4	8.57192e-06	0	1.55744e-05	2.22554e-05	0	1.02974e-05	8.57192e-06	0	1.55744e-05	2.22554e-05	0	1.02974e-05
SLAMF7	1.30671e-05	3.92009e-05	0	1.11277e-05	0	0	1.30671e-05	3.92009e-05	0	1.11277e-05	0	0
BTN3A1	2.61342e-05	0	0	0	4.06904e-05	2.40327e-05	2.61342e-05	0	0	0	2.44117e-05	2.40327e-05
MIPEP	1.30671e-05	2.35206e-05	0	1.62726e-05	0	3.08922e-05	1.30671e-05	2.35206e-05	0	1.62726e-05	0	3.08922e-05
PRKCH	4.32781e-05	0	0	0	0	4.00545e-05	8.99039e-06	0	0	0	0	4.00545e-05
IFNGR1	6.49171e-05	7.46695e-05	0.00017455	3.25452e-05	1.62771e-05	1.83083e-05	1.34856e-05	5.89891e-05	4.99548e-05	3.25452e-05	1.58966e-09	2.28649e-06
B4GALT7	0	0	0	0	0	0	0	0	0	0	0	0
VRK2	0.000160464	3.34146e-05	2.80631e-05	8.30387e-05	2.44149e-05	4.00545e-05	7.47444e-05	3.34146e-05	2.80631e-05	5.04935e-05	8.13617e-06	4.00545e-05
TNFRSF1B	3.02109e-05	4.70411e-05	7.78719e-05	4.66643e-05	2.44149e-05	0	4.07672e-06	4.70411e-05	7.78719e-05	2.15354e-06	8.13617e-06	0
VEZT	6.08404e-05	0.000121711	5.92119e-05	0.000139993	0.000146502	7.78061e-05	4.36965e-05	1.1948e-05	3.08568e-06	6.46062e-06	8.13998e-05	4.57625e-05
POU2F2	1.71438e-05	0	4.67231e-05	2.44089e-05	0	1.60218e-05	1.71438e-05	0	4.67231e-05	2.44089e-05	0	1.60218e-05
BRD9	4.28596e-05	7.84019e-06	0.00012937	4.15193e-05	0.000122079	4.2341e-05	4.28596e-05	7.84019e-06	6.7072e-05	2.52467e-05	8.15047e-06	2.17462e-05
SNX1	6.94123e-05	0	0.000144944	3.3383e-05	6.51084e-05	4.00545e-05	3.51246e-05	0	5.14977e-05	3.3383e-05	6.35866e-09	4.00545e-05
TBPL1	8.57192e-06	0	0	1.62726e-05	0	0	8.57192e-06	0	0	1.62726e-05	0	0
BCLAF1	0.000146141	0.000155125	0.000107478	0.000110439	0.000146481	0.000188824	9.38726e-05	4.53626e-05	7.94148e-05	4.53486e-05	0.000130203	0.000147634
SLC39A9	5.22685e-05	0	4.20946e-05	0	8.13776e-06	7.78061e-05	5.22685e-05	0	4.20946e-05	0	8.13776e-06	4.57625e-05
TFB1M	0	1.56804e-05	1.55744e-05	0	3.2551e-05	0	0	1.56804e-05	1.55744e-05	0	3.2551e-05	0
RABEP1	6.94123e-05	3.13607e-05	0.000116881	3.25452e-05	0.000122074	8.23954e-05	3.51246e-05	3.13607e-05	2.34346e-05	3.25452e-05	4.06808e-05	6.18007e-05
HMGB3	1.30671e-05	2.35206e-05	1.55744e-05	0	3.25526e-05	1.83083e-05	1.30671e-05	2.35206e-05	1.55744e-05	0	1.62739e-05	2.28649e-06
NUP160	2.57158e-05	0	4.51803e-05	2.44089e-05	8.13776e-06	2.63192e-05	2.57158e-05	0	1.71172e-05	2.44089e-05	8.13776e-06	5.7244e-06
MUSK	0	0	0	0	0	0	0	0	0	0	0	0
GRN	8.69746e-05	4.70411e-05	8.57321e-05	0.000126712	8.13871e-05	0.000141893	6.98308e-05	4.70411e-05	5.45833e-05	2.9076e-05	1.6285e-05	1.83246e-05
FAM13B	2.1639e-05	6.58023e-05	0	4.15193e-05	4.88329e-05	3.43301e-05	4.49519e-06	3.44416e-05	0	2.52467e-05	1.62819e-05	1.37353e-05
ARHGAP31	8.57192e-06	0	3.11488e-05	0	8.13935e-06	0	8.57192e-06	0	3.11488e-05	0	8.13935e-06	0
RANBP3	1.71438e-05	3.13607e-05	0	1.62726e-05	5.69691e-05	1.83083e-05	1.71438e-05	3.13607e-05	0	1.62726e-05	8.13299e-06	2.28649e-06
ARID4A	0	9.819e-05	4.67231e-05	3.3383e-05	4.88281e-05	7.09466e-05	0	3.54685e-05	4.67231e-05	3.3383e-05	3.25494e-05	9.16231e-06
PNPLA6	2.57158e-05	3.92009e-05	4.36375e-05	3.55366e-05	4.0692e-05	1.60218e-05	2.57158e-05	3.92009e-05	1.24887e-05	1.32812e-05	8.13458e-06	1.60218e-05
IFT88	0.000151892	1.56804e-05	0	4.88178e-05	7.32478e-05	6.63737e-05	8.33163e-05	1.56804e-05	0	4.88178e-05	8.1457e-06	4.57789e-05
ALG1	0	0	0	0	2.44133e-05	4.6914e-05	0	0	0	0	2.44133e-05	1.48704e-05
ABCF2	2.61342e-05	0	7.32434e-05	0	0	0	2.61342e-05	0	1.09459e-05	0	0	0
CHPF2	0	0	0	0	8.13935e-06	2.05948e-05	0	0	0	0	8.13935e-06	2.05948e-05
FUT8	1.71438e-05	0	1.55744e-05	0	0	1.83083e-05	1.71438e-05	0	1.55744e-05	0	0	2.28649e-06
UBA6	7.3489e-05	0	2.80631e-05	7.40645e-05	3.25542e-05	4.00545e-05	4.91366e-06	0	2.80631e-05	7.29846e-06	3.17933e-09	4.00545e-05
ATP6V0A1	0.000168617	6.68293e-05	5.7669e-05	0.000127549	4.06904e-05	7.6671e-05	1.43225e-05	6.68293e-05	2.65202e-05	9.50042e-05	2.44117e-05	3.54815e-05
PIAS1	6.08404e-05	4.70411e-05	0	3.25452e-05	6.51116e-05	1.83083e-05	4.36965e-05	4.70411e-05	0	3.25452e-05	3.25606e-05	2.28649e-06
SLC4A7	2.61342e-05	3.92009e-05	7.78719e-05	1.62726e-05	0	0	2.61342e-05	3.92009e-05	7.78719e-05	1.62726e-05	0	0
APBA2	0	0	0	0	0	0	0	0	0	0	0	0
MAP2K3	4.77733e-05	0	0	4.36729e-05	1.62787e-05	4.92004e-05	3.06294e-05	0	0	2.14175e-05	1.62787e-05	3.31787e-05
TMSB10	0.000172275	0.00012647	0.000162061	0.000408373	0.000325567	0.00037189	6.77384e-05	9.30553e-05	6.31734e-06	0.000148011	0.000260465	1.94107e-05
ASTE1	2.61342e-05	0	1.40315e-05	0	0	0	2.61342e-05	0	1.40315e-05	0	0	0
RNF19A	0.000117604	0.000173886	0.000115338	7.70559e-05	8.13855e-05	0.000115574	0.000117604	0.000126845	5.30405e-05	1.19655e-05	7.94832e-09	1.26002e-05
PEX3	0	7.84019e-06	2.80631e-05	8.1363e-06	8.13776e-06	8.01089e-06	0	7.84019e-06	2.80631e-05	8.1363e-06	8.13776e-06	8.01089e-06
GABARAPL2	8.57192e-05	4.12548e-05	0	3.25452e-05	0.000138358	1.83083e-05	8.57192e-05	2.55745e-05	0	3.25452e-05	2.44292e-05	2.28649e-06
SH3YL1	0	7.84019e-06	0	0	0	8.01089e-06	0	7.84019e-06	0	0	0	8.01089e-06
FAM136A	2.57158e-05	8.82959e-05	0	2.22554e-05	0	1.02974e-05	2.57158e-05	2.14667e-05	0	2.22554e-05	0	1.02974e-05
VCL	0.000142483	0.00011863	4.67231e-05	1.62726e-05	1.62787e-05	4.46275e-05	1.18117e-05	8.52151e-05	4.67231e-05	1.62726e-05	1.62787e-05	3.43791e-06
DEPDC1B	0	0	0	0	0	0	0	0	0	0	0	0
DAPK2	1.30671e-05	7.84019e-06	0	1.11277e-05	1.62787e-05	3.66166e-05	1.30671e-05	7.84019e-06	0	1.11277e-05	1.62787e-05	4.57299e-06
NSMAF	5.14315e-05	5.69352e-05	8.72749e-05	5.77919e-05	7.32462e-05	3.66166e-05	5.14315e-05	9.89409e-06	2.49774e-05	8.97414e-06	8.1314e-06	4.57299e-06
TIMP2	4.73548e-05	0.000100244	2.96059e-05	0.000109601	0.000105805	1.83083e-05	2.12206e-05	0.000100244	1.54284e-06	2.05797e-05	4.07031e-05	2.28649e-06
RFC1	0.000112272	9.03498e-05	0.000119967	0.000110439	7.3243e-05	0.000141877	7.73498e-06	4.33087e-05	3.57773e-05	4.53486e-05	4.06856e-05	0.000125855
TBC1D23	1.30671e-05	4.02279e-05	8.41893e-05	6.67661e-05	8.95264e-05	4.92004e-05	1.30671e-05	6.81324e-06	8.41893e-05	6.67661e-05	2.44244e-05	3.31787e-05
CUL3	0.000133492	6.47754e-05	2.96059e-05	8.1363e-06	0	6.52222e-05	5.50898e-05	2.0539e-06	1.54284e-06	8.1363e-06	0	1.71569e-05
CYP46A1	4.32781e-05	1.67073e-05	3.11488e-05	1.9264e-05	2.44133e-05	8.01089e-06	8.99039e-06	1.67073e-05	3.11488e-05	2.99138e-06	2.44133e-05	8.01089e-06
CASR	0	0	0	0	0	0	0	0	0	0	0	0
RPL26L1	0	5.48813e-05	4.67231e-05	0	3.25558e-05	3.08922e-05	0	5.48813e-05	4.67231e-05	0	1.62803e-05	3.08922e-05
FBXO42	8.57192e-06	6.68293e-05	0	1.11277e-05	4.0692e-05	0	8.57192e-06	6.68293e-05	0	1.11277e-05	8.13458e-06	0
MFAP3	0	0	0	0	0	4.11896e-05	0	0	0	0	0	4.11896e-05
MRI1	4.32781e-05	7.84019e-06	5.7669e-05	1.62726e-05	3.25542e-05	7.89575e-05	8.99039e-06	7.84019e-06	2.65202e-05	1.62726e-05	3.17933e-09	1.71732e-05
AGA	2.1639e-05	0	0	3.03917e-05	8.13935e-06	1.02974e-05	4.49519e-06	0	0	1.41191e-05	8.13935e-06	1.02974e-05
BOD1L1	0.000133074	9.61361e-05	0	9.33285e-05	8.13823e-05	0.000173921	0.00010694	2.93068e-05	0	4.30708e-06	3.25463e-05	9.38116e-05
MAT2B	1.71438e-05	0	0	2.44089e-05	1.62771e-05	8.01089e-06	1.71438e-05	0	0	2.44089e-05	1.58966e-09	8.01089e-06
TLL1	8.57192e-06	1.67073e-05	0	0	0	0	8.57192e-06	1.67073e-05	0	0	0	0
EDC4	1.30671e-05	0	0	3.3383e-05	0	8.01089e-06	1.30671e-05	0	0	3.3383e-05	0	8.01089e-06
TRIO	0	0	0	3.8528e-05	3.25558e-05	5.26384e-05	0	0	0	5.98276e-06	1.62803e-05	1.14488e-05
VCAN	8.57192e-06	0	0	0	8.13776e-06	1.60218e-05	8.57192e-06	0	0	0	8.13776e-06	1.60218e-05
CLEC16A	1.71438e-05	0	1.55744e-05	0	8.13776e-06	1.02974e-05	1.71438e-05	0	1.55744e-05	0	8.13776e-06	1.02974e-05
MSR1	0	0.000133659	0	2.22554e-05	0	1.60218e-05	0	0.000133659	0	2.22554e-05	0	1.60218e-05
CDH1	0.000190256	0.000145231	0.000250879	0.000321505	0.000227878	0.00017851	1.88177e-05	1.15726e-05	1.68882e-06	1.23255e-05	1.62548e-05	1.37516e-05
DNAH5	4.28596e-05	2.35206e-05	0	0	0	0	4.28596e-05	2.35206e-05	0	0	0	0
ZFYVE16	4.77733e-05	5.48813e-05	7.01577e-05	4.96556e-05	3.25542e-05	0.000161337	3.06294e-05	5.48813e-05	7.01577e-05	1.71104e-05	3.17933e-09	6.52059e-05
C6	0.000709593	0.000530803	0.000690339	0.000778335	0.000699907	0.000464583	0.000126702	9.64123e-05	6.7364e-05	0.00013293	8.13172e-05	3.20926e-05
RAI14	2.1639e-05	1.67073e-05	2.80631e-05	4.15193e-05	1.62755e-05	0.000143045	4.49519e-06	1.67073e-05	2.80631e-05	2.52467e-05	1.62755e-05	8.12604e-05
PNKP	1.30671e-05	0.000116951	2.96059e-05	1.62726e-05	3.25542e-05	5.49249e-05	1.30671e-05	0.000116951	1.54284e-06	1.62726e-05	3.17933e-09	6.85948e-06
PHLPP2	3.92013e-05	0	0	2.22554e-05	8.13935e-06	0	3.92013e-05	0	0	2.22554e-05	8.13935e-06	0
SPDL1	0	7.84019e-06	0	8.1363e-06	0	8.01089e-06	0	7.84019e-06	0	8.1363e-06	0	8.01089e-06
STAU2	2.57158e-05	3.92009e-05	1.55744e-05	4.06815e-05	8.13776e-06	0	2.57158e-05	3.92009e-05	1.55744e-05	4.06815e-05	8.13776e-06	0
CTNS	0	1.56804e-05	0	1.62726e-05	0	0	0	1.56804e-05	0	1.62726e-05	0	0
RTN4R	0	0	0	0	0	0	0	0	0	0	0	0
PHF23	0	7.84019e-06	1.40315e-05	0	0	0	0	7.84019e-06	1.40315e-05	0	0	0
RAB27B	0	0	0	0	8.13776e-06	0	0	0	0	0	8.13776e-06	0
PSMA4	3.02109e-05	1.67073e-05	1.40315e-05	6.07833e-05	3.25542e-05	0.000101839	4.07672e-06	1.67073e-05	1.40315e-05	2.82381e-05	3.17933e-09	2.17299e-05
MYO16	2.61342e-05	3.13607e-05	3.11488e-05	1.9264e-05	0	1.02974e-05	2.61342e-05	3.13607e-05	3.11488e-05	2.99138e-06	0	1.02974e-05
LSG1	0	0	0	2.44089e-05	0	8.81035e-05	0	0	0	2.44089e-05	0	5.60599e-05
PARP3	0	1.67073e-05	0	0	0	0	0	1.67073e-05	0	0	0	0
TNC	8.57192e-06	0	0	0	0	3.20436e-05	8.57192e-06	0	0	0	0	3.20436e-05
THAP3	8.57192e-06	0	0	0	0	0	8.57192e-06	0	0	0	0	0
TDP1	0	0	0	0	0	0	0	0	0	0	0	0
AIFM2	1.71438e-05	0	0	0	0	2.05948e-05	1.71438e-05	0	0	0	0	2.05948e-05
C2orf83	0	0	0	0	0	0	0	0	0	0	0	0
RETSAT	3.87829e-05	4.9095e-05	0.000176093	1.9264e-05	9.7661e-05	7.20981e-05	1.26486e-05	1.77343e-05	2.03489e-05	2.99138e-06	1.62676e-05	7.20981e-05
CAPG	0	6.68293e-05	0	0	8.13776e-06	1.02974e-05	0	6.68293e-05	0	0	8.13776e-06	1.02974e-05
AP2S1	2.57158e-05	7.15886e-05	7.32434e-05	0.000112592	8.13823e-05	6.29357e-05	2.57158e-05	3.8174e-05	1.09459e-05	1.3157e-06	3.25463e-05	1.15141e-06
ADAM28	0	1.56804e-05	0	8.1363e-06	0	2.05948e-05	0	1.56804e-05	0	8.1363e-06	0	2.05948e-05
BARX2	0	7.84019e-06	0	0	8.13776e-06	0	0	7.84019e-06	0	0	8.13776e-06	0
DCUN1D1	1.30671e-05	5.0122e-05	7.63291e-05	0	8.13935e-06	4.00545e-05	1.30671e-05	5.0122e-05	4.8266e-05	0	8.13935e-06	4.00545e-05
JADE2	0	0	0	3.25452e-05	0	8.01089e-06	0	0	0	3.25452e-05	0	8.01089e-06
ZIC2	0	0	0	0	0	8.01089e-06	0	0	0	0	0	8.01089e-06
LCP2	0	5.79621e-05	0	2.22554e-05	1.62755e-05	0	0	4.22818e-05	0	2.22554e-05	1.62755e-05	0
TRIT1	1.30671e-05	0	0	0	1.62771e-05	1.02974e-05	1.30671e-05	0	0	0	1.58966e-09	1.02974e-05
CUL7	1.71438e-05	1.56804e-05	0	8.1363e-06	0	8.01089e-06	1.71438e-05	1.56804e-05	0	8.1363e-06	0	8.01089e-06
CTNNA1	0	1.67073e-05	1.40315e-05	4.06815e-05	6.51068e-05	4.2341e-05	0	1.67073e-05	1.40315e-05	4.06815e-05	1.62707e-05	2.17462e-05
PHKA2	8.20609e-05	7.84019e-06	1.40315e-05	9.93113e-05	2.44133e-05	4.2341e-05	3.65825e-06	7.84019e-06	1.40315e-05	3.42209e-05	2.44133e-05	2.17462e-05
CNTLN	0.00014656	1.56804e-05	0.000171318	0.000102303	0	0.000203678	4.20227e-05	1.56804e-05	0.000171318	5.34849e-05	0	4.34597e-05
HSPA5	0.000116349	9.40822e-05	9.82208e-05	5.77919e-05	9.76658e-05	7.89575e-05	3.79459e-05	9.40822e-05	9.82208e-05	8.97414e-06	3.25637e-05	1.71732e-05
DSG2	8.57192e-06	1.67073e-05	0	0	1.62755e-05	2.63192e-05	8.57192e-06	1.67073e-05	0	0	1.62755e-05	5.7244e-06
GEMIN8	1.71438e-05	0	0	0	0	0	1.71438e-05	0	0	0	0	0
OFD1	6.89938e-05	1.56804e-05	0	2.44089e-05	4.88281e-05	1.60218e-05	1.67254e-05	1.56804e-05	0	2.44089e-05	3.25494e-05	1.60218e-05
GPM6B	0	0	1.40315e-05	0	0	0	0	0	1.40315e-05	0	0	0
PREX2	3.92013e-05	0	0	0	0	0	3.92013e-05	0	0	0	0	0
WDR37	1.30671e-05	0	0	3.8528e-05	3.25526e-05	0	1.30671e-05	0	0	5.98276e-06	1.62739e-05	0
YTHDC2	2.61342e-05	3.34146e-05	1.55744e-05	8.00473e-05	4.06904e-05	9.38279e-05	2.61342e-05	3.34146e-05	1.55744e-05	3.12295e-05	2.44117e-05	2.97408e-05
CTPS2	0	1.67073e-05	2.96059e-05	0	0	1.02974e-05	0	1.67073e-05	1.54284e-06	0	0	1.02974e-05
ATP6V1H	1.71438e-05	3.13607e-05	1.40315e-05	2.74003e-05	0	6.06493e-05	1.71438e-05	3.13607e-05	1.40315e-05	5.14492e-06	0	1.94597e-05
POLR2B	2.57158e-05	2.35206e-05	6.07547e-05	3.55366e-05	5.69675e-05	5.14869e-05	2.57158e-05	2.35206e-05	3.26916e-05	1.32812e-05	2.44101e-05	5.14869e-05
FAM214A	5.22685e-05	3.13607e-05	8.57321e-05	3.8528e-05	4.88329e-05	8.69684e-05	5.22685e-05	3.13607e-05	5.45833e-05	5.98276e-06	1.62819e-05	2.51841e-05
ARAP2	8.20609e-05	2.35206e-05	3.11488e-05	9.33285e-05	2.44164e-05	3.66166e-05	3.65825e-06	2.35206e-05	3.11488e-05	4.30708e-06	8.14094e-06	4.57299e-06
TPR	9.92048e-05	0.0001807	2.96059e-05	0.000111277	0.000187192	0.000107563	2.08021e-05	8.66175e-05	1.54284e-06	0.000111277	5.69881e-05	4.58932e-06
CP	0.00267571	0.00291928	0.00398012	0.00371089	0.00359728	0.00342718	0.000375896	0.00027952	0.000678351	0.000194539	0.000407279	0.000482132
KIAA0556	0	0	0	2.44089e-05	8.13776e-06	8.01089e-06	0	0	0	2.44089e-05	8.13776e-06	8.01089e-06
DTNBP1	2.61342e-05	3.34146e-05	0	0	2.44164e-05	8.01089e-06	2.61342e-05	3.34146e-05	0	0	8.14094e-06	8.01089e-06
C12orf4	0	0	4.67231e-05	1.11277e-05	3.2551e-05	1.02974e-05	0	0	4.67231e-05	1.11277e-05	3.2551e-05	1.02974e-05
SCML1	6.04219e-05	4.02279e-05	6.22975e-05	5.2647e-05	0.000105794	1.83083e-05	8.15345e-06	6.81324e-06	6.22975e-05	3.63744e-05	7.32366e-05	2.28649e-06
WWC3	0	0	0	3.25452e-05	0	0	0	0	0	3.25452e-05	0	0
ARHGAP6	0	0	0	0	0	0	0	0	0	0	0	0
FAM184B	0.000104118	0.000156152	0.000105935	9.93113e-05	5.69722e-05	5.03519e-05	5.26869e-05	7.77503e-05	4.98088e-05	3.42209e-05	2.44212e-05	2.97571e-05
MAP4	5.185e-05	9.51092e-05	0.000208784	0.000131856	9.76642e-05	5.26384e-05	4.1847e-07	6.16945e-05	4.04058e-05	1.67568e-06	1.62866e-05	1.14488e-05
GOPC	0	2.35206e-05	0	0	0	1.83083e-05	0	2.35206e-05	0	0	0	2.28649e-06
USP28	0	0	1.55744e-05	1.62726e-05	0	8.01089e-06	0	0	1.55744e-05	1.62726e-05	0	8.01089e-06
HDAC9	3.42877e-05	1.56804e-05	0	1.62726e-05	8.13935e-06	0	3.42877e-05	1.56804e-05	0	1.62726e-05	8.13935e-06	0
TSPAN17	0	1.67073e-05	0	1.9264e-05	1.62787e-05	3.43301e-05	0	1.67073e-05	0	2.99138e-06	1.62787e-05	1.37353e-05
NOP16	1.30671e-05	0	0	8.1363e-06	1.62787e-05	2.63192e-05	1.30671e-05	0	0	8.1363e-06	1.62787e-05	5.7244e-06
RRM2B	1.71438e-05	0	5.7669e-05	3.3383e-05	0	8.01089e-06	1.71438e-05	0	2.65202e-05	3.3383e-05	0	8.01089e-06
ZNF800	9.55465e-05	0.000116951	1.40315e-05	8.1363e-06	3.2551e-05	3.43301e-05	6.12588e-05	0.000116951	1.40315e-05	8.1363e-06	3.2551e-05	1.37353e-05
SNX29	3.42877e-05	7.84019e-06	0	5.77919e-05	0	0	3.42877e-05	7.84019e-06	0	8.97414e-06	0	0
MRPS10	2.57158e-05	2.35206e-05	1.55744e-05	3.55366e-05	5.69754e-05	8.35305e-05	2.57158e-05	2.35206e-05	1.55744e-05	1.32812e-05	5.69754e-05	1.94434e-05
RSF1	0.000190256	0.000331717	0.000179178	0.000274003	0.000211605	0.000101839	1.88177e-05	2.42931e-06	3.8863e-05	5.14492e-05	3.25749e-05	2.17299e-05
VPS13D	0.000164959	0.000149339	7.17006e-05	3.8528e-05	5.69675e-05	9.38279e-05	9.63835e-05	0.000117978	4.05518e-05	5.98276e-06	2.44101e-05	2.97408e-05
CELF2	1.30671e-05	7.84019e-06	7.32434e-05	4.45107e-05	4.06904e-05	8.5817e-05	1.30671e-05	7.84019e-06	1.09459e-05	4.45107e-05	2.44117e-05	3.77516e-05
FAM120A	0.000160045	6.47754e-05	5.92119e-05	9.24907e-05	8.95233e-05	7.20817e-05	2.28944e-05	2.0539e-06	3.08568e-06	7.02353e-05	8.12981e-06	7.20817e-05
R3HDM1	8.57192e-06	0	1.40315e-05	8.1363e-06	3.2551e-05	1.60218e-05	8.57192e-06	0	1.40315e-05	8.1363e-06	3.2551e-05	1.60218e-05
ERCC8	0	1.67073e-05	1.40315e-05	1.11277e-05	8.13776e-06	0	0	1.67073e-05	1.40315e-05	1.11277e-05	8.13776e-06	0
ADAMTS6	2.1639e-05	0	0	0	0	0	4.49519e-06	0	0	0	0	0
H6PD	0.000284966	0.000259102	0.000143401	0.000217887	0.000170917	0.000394771	2.36234e-05	8.2156e-06	8.11036e-05	7.14331e-05	7.32636e-05	5.83138e-05
VAMP3	1.71438e-05	0.000154098	1.40315e-05	9.84734e-05	2.44164e-05	6.06493e-05	1.71438e-05	1.29749e-05	1.40315e-05	3.17074e-05	8.14094e-06	1.94597e-05
PER3	0	0.000100244	5.92119e-05	5.69541e-05	1.62755e-05	4.92004e-05	0	0.000100244	3.08568e-06	5.69541e-05	1.62755e-05	3.31787e-05
TNFRSF9	0	7.84019e-06	1.40315e-05	0	8.13776e-06	0	0	7.84019e-06	1.40315e-05	0	8.13776e-06	0
LTBP1	0	0	6.22975e-05	0	9.76674e-05	6.75087e-05	0	0	6.22975e-05	0	4.88408e-05	3.54652e-05
RCN1	2.57158e-05	7.36425e-05	0	2.74003e-05	5.69738e-05	3.20436e-05	2.57158e-05	2.66014e-05	0	5.14492e-06	4.06983e-05	3.20436e-05
ELN	5.59267e-05	7.84019e-06	1.40315e-05	3.03917e-05	0	1.02974e-05	2.97925e-05	7.84019e-06	1.40315e-05	1.41191e-05	0	1.02974e-05
RFC2	8.57192e-06	0	0	0	0	0	8.57192e-06	0	0	0	0	0
ARID1B	6.94123e-05	0.000131605	4.20946e-05	4.66643e-05	7.3243e-05	0.000140742	3.51246e-05	6.88832e-05	4.20946e-05	2.15354e-06	4.06856e-05	4.46111e-05
CLPTM1L	3.87829e-05	1.56804e-05	8.88178e-05	3.8528e-05	9.76626e-05	0.000105277	1.26486e-05	1.56804e-05	4.62852e-06	5.98276e-06	9.53799e-09	2.28976e-05
NEDD4L	0.000104118	7.84019e-06	7.01577e-05	6.29369e-05	3.25558e-05	6.40872e-05	5.26869e-05	7.84019e-06	7.01577e-05	1.84261e-05	1.62803e-05	6.40872e-05
PPP1R3F	0	0	0	0	0	0	0	0	0	0	0	0
HEXB	4.77733e-05	1.56804e-05	0	8.51922e-05	8.9528e-05	4.46275e-05	3.06294e-05	1.56804e-05	0	3.82922e-06	4.07015e-05	3.43791e-06
PTCD2	0	0	1.55744e-05	1.11277e-05	0	8.01089e-06	0	0	1.55744e-05	1.11277e-05	0	8.01089e-06
JKAMP	0	2.45475e-05	1.55744e-05	3.03917e-05	0	4.11896e-05	0	8.86714e-06	1.55744e-05	1.41191e-05	0	4.11896e-05
ARHGEF5	8.57192e-06	0	0	0	1.62755e-05	0	8.57192e-06	0	0	0	1.62755e-05	0
MCUR1	4.32781e-05	9.13768e-05	4.67231e-05	3.3383e-05	8.13776e-06	3.89031e-05	8.99039e-06	7.56964e-05	4.67231e-05	3.3383e-05	8.13776e-06	2.28813e-05
LIMA1	9.92048e-05	5.69352e-05	0	4.06815e-05	3.25526e-05	4.2341e-05	2.08021e-05	9.89409e-06	0	4.06815e-05	1.62739e-05	2.17462e-05
LETMD1	0	0	0	6.67661e-05	4.0692e-05	2.86057e-05	0	0	0	6.67661e-05	8.13458e-06	1.25839e-05
SLC4A8	1.30671e-05	7.84019e-06	1.55744e-05	3.03917e-05	1.62787e-05	4.6914e-05	1.30671e-05	7.84019e-06	1.55744e-05	1.41191e-05	1.62787e-05	1.48704e-05
TNIP3	0	0	0	0	0	0	0	0	0	0	0	0
MAPK9	0	0	4.51803e-05	3.8528e-05	2.44149e-05	0	0	0	1.71172e-05	5.98276e-06	8.13617e-06	0
COL23A1	0	0	0	0	0	0	0	0	0	0	0	0
BCAR1	0	0	3.11488e-05	0	1.62771e-05	1.02974e-05	0	0	3.11488e-05	0	1.58966e-09	1.02974e-05
FAM160A2	2.57158e-05	0	5.92119e-05	0	0	1.60218e-05	2.57158e-05	0	3.08568e-06	0	0	1.60218e-05
HERPUD1	7.3489e-05	8.25097e-05	4.20946e-05	0.000124558	8.95201e-05	3.66166e-05	4.91366e-06	5.11489e-05	4.20946e-05	7.57402e-05	4.0684e-05	4.57299e-06
HOMER3	1.30671e-05	0	0	0	0	0	1.30671e-05	0	0	0	0	0
RAD51	0	0	0	0	0	0	0	0	0	0	0	0
PIK3CB	8.57192e-06	9.71631e-05	4.67231e-05	3.25452e-05	2.44149e-05	2.40327e-05	8.57192e-06	3.08085e-06	4.67231e-05	3.25452e-05	8.13617e-06	2.40327e-05
CYBA	5.59267e-05	4.80681e-05	0	1.62726e-05	2.4418e-05	5.49249e-05	2.97925e-05	1.46534e-05	0	1.62726e-05	2.4418e-05	6.85948e-06
HEBP2	0.000107777	4.02279e-05	0.000149572	5.99455e-05	4.88313e-05	8.5817e-05	2.9374e-05	6.81324e-06	3.73201e-05	3.76901e-05	4.76899e-09	3.77516e-05
MPHOSPH9	0	1.67073e-05	0	8.1363e-06	4.88329e-05	5.94978e-05	0	1.67073e-05	0	8.1363e-06	1.62819e-05	4.3476e-05
PLEKHA5	7.39075e-05	7.15886e-05	4.51803e-05	8.81836e-05	8.13871e-05	3.43301e-05	5.67636e-05	3.8174e-05	1.71172e-05	2.30932e-05	1.6285e-05	1.37353e-05
PRSS8	8.57192e-06	0	0	8.1363e-06	8.13935e-06	1.83083e-05	8.57192e-06	0	0	8.1363e-06	8.13935e-06	2.28649e-06
SIKE1	1.71438e-05	0	0	8.00473e-05	3.2551e-05	7.32331e-05	1.71438e-05	0	0	3.12295e-05	3.2551e-05	9.14598e-06
RRP12	3.02109e-05	0	0	1.9264e-05	1.62771e-05	1.02974e-05	4.07672e-06	0	0	2.99138e-06	1.58966e-09	1.02974e-05
FNIP2	9.92048e-05	4.80681e-05	4.20946e-05	3.25452e-05	4.88297e-05	8.92549e-05	2.08021e-05	1.46534e-05	4.20946e-05	3.25452e-05	1.62723e-05	6.87581e-06
MSMO1	0.000251515	0.000159885	7.01577e-05	4.66643e-05	3.25526e-05	0.000101839	0.000114364	5.96406e-05	7.01577e-05	2.15354e-06	1.62739e-05	2.17299e-05
TTC17	0.00014656	7.84019e-06	0.000132455	8.43544e-05	6.51084e-05	0.000141893	4.20227e-05	7.84019e-06	7.86018e-06	6.2099e-05	6.35866e-09	1.83246e-05
FOXN3	0.000184505	5.59082e-05	6.07547e-05	0.000164402	8.13855e-05	5.26384e-05	0.000158371	2.24936e-05	3.26916e-05	3.08695e-05	7.94832e-09	1.14488e-05
AKR7A2	1.71438e-05	5.59082e-05	4.51803e-05	2.44089e-05	5.69738e-05	8.5817e-05	1.71438e-05	2.24936e-05	1.71172e-05	2.44089e-05	4.06983e-05	3.77516e-05
MRTO4	4.77733e-05	7.84019e-06	9.19035e-05	5.2647e-05	2.44133e-05	0	3.06294e-05	7.84019e-06	6.38404e-05	3.63744e-05	2.44133e-05	0
NNAT	0	1.67073e-05	0	2.44089e-05	0	8.01089e-06	0	1.67073e-05	0	2.44089e-05	0	8.01089e-06
USE1	8.57192e-06	4.02279e-05	0	8.1363e-06	0	8.01089e-06	8.57192e-06	6.81324e-06	0	8.1363e-06	0	8.01089e-06
MCF2L2	0	0	1.40315e-05	1.11277e-05	0	1.02974e-05	0	0	1.40315e-05	1.11277e-05	0	1.02974e-05
AP5M1	2.57158e-05	0	9.82208e-05	8.1363e-06	5.69659e-05	4.00545e-05	2.57158e-05	0	9.82208e-05	8.1363e-06	4.06872e-05	4.00545e-05
ANAPC4	8.57192e-06	1.56804e-05	9.34463e-05	0	8.13935e-06	0	8.57192e-06	1.56804e-05	9.34463e-05	0	8.13935e-06	0
KCNQ1	0	0	7.78719e-05	1.62726e-05	1.62755e-05	2.86057e-05	0	0	7.78719e-05	1.62726e-05	1.62755e-05	1.25839e-05
TRAPPC3	8.57192e-06	4.9095e-05	0	7.49024e-05	5.69707e-05	8.01089e-06	8.57192e-06	1.77343e-05	0	5.86298e-05	8.14411e-06	8.01089e-06
THRAP3	0.00011593	0.000123764	0.000105935	3.3383e-05	8.13839e-05	8.23954e-05	8.97959e-05	7.67234e-05	4.98088e-05	3.3383e-05	1.62692e-05	6.18007e-05
PHPT1	4.73548e-05	9.9217e-05	0	9.54821e-05	8.13935e-06	4.6914e-05	2.12206e-05	6.78562e-05	0	5.09713e-05	8.13935e-06	1.48704e-05
ENTPD2	0	0	0	0	1.62787e-05	0	0	0	0	0	1.62787e-05	0
ARID4B	0.000108195	0.00010603	7.01577e-05	0.000145976	8.13823e-05	6.86601e-05	2.2476e-05	2.76284e-05	7.01577e-05	3.20673e-05	3.25463e-05	2.74706e-05
OPN3	6.08404e-05	5.69352e-05	0	9.33285e-05	8.13887e-05	1.83083e-05	4.36965e-05	9.89409e-06	0	4.30708e-06	3.25622e-05	2.28649e-06
SDCCAG8	3.47061e-05	0	2.96059e-05	0.000152436	8.13903e-05	2.86057e-05	1.75623e-05	0	1.54284e-06	0.000107925	4.88393e-05	1.25839e-05
KIF1B	0.00011593	4.12548e-05	0	9.03371e-05	5.69707e-05	5.72113e-05	8.97959e-05	2.55745e-05	0	2.35711e-05	8.14411e-06	2.51678e-05
FOXC1	2.61342e-05	3.92009e-05	0	0	0	0	2.61342e-05	3.92009e-05	0	0	0	0
TBC1D22A	1.30671e-05	0	8.41893e-05	2.74003e-05	0	2.40327e-05	1.30671e-05	0	8.41893e-05	5.14492e-06	0	2.40327e-05
SYNE2	8.16425e-05	0.000122738	0.000137084	0.000166077	0.000227889	0.000128158	5.55082e-05	4.43357e-05	8.09576e-05	0.000100987	9.76849e-05	1.60055e-05
PLEKHH1	0	0	1.40315e-05	0	0	0	0	0	1.40315e-05	0	0	0
ATP9A	0	5.0122e-05	0	0	1.62787e-05	0	0	5.0122e-05	0	0	1.62787e-05	0
CHRDL2	8.57192e-06	2.35206e-05	0	0	8.13935e-06	4.6914e-05	8.57192e-06	2.35206e-05	0	0	8.13935e-06	1.48704e-05
FAM168A	0	0	0	3.25452e-05	8.13935e-06	1.83083e-05	0	0	0	3.25452e-05	8.13935e-06	2.28649e-06
RELT	0	0	0	0	0	0	0	0	0	0	0	0
NOP58	9.92048e-05	9.40822e-05	0.000132455	0.000127549	0.000179042	0.000108715	2.08021e-05	9.40822e-05	7.86018e-06	9.50042e-05	6.50909e-05	6.75251e-05
SZRD1	0.000108195	4.9095e-05	9.03606e-05	6.89196e-05	8.95249e-05	7.78061e-05	2.2476e-05	1.77343e-05	3.42344e-05	2.01018e-05	8.14729e-06	4.57625e-05
CUL1	1.71438e-05	7.26156e-05	2.96059e-05	3.03917e-05	4.88297e-05	1.60218e-05	1.71438e-05	5.78629e-06	1.54284e-06	1.41191e-05	1.62723e-05	1.60218e-05
CYFIP2	8.57192e-06	0.000137391	1.55744e-05	0.000121567	8.13871e-05	5.94978e-05	8.57192e-06	3.73239e-06	1.55744e-05	5.64762e-05	1.6285e-05	4.3476e-05
TAB2	6.04219e-05	6.37484e-05	0	4.06815e-05	3.25542e-05	5.26384e-05	8.15345e-06	3.03338e-05	0	4.06815e-05	3.17933e-09	1.14488e-05
GINM1	2.1639e-05	7.84019e-06	9.19035e-05	2.22554e-05	4.06888e-05	9.38279e-05	4.49519e-06	7.84019e-06	6.38404e-05	2.22554e-05	4.06888e-05	2.97408e-05
EIF2AK2	8.65561e-05	7.36425e-05	5.61262e-05	9.1175e-05	8.95201e-05	0.000113288	1.79808e-05	2.66014e-05	5.61262e-05	4.23572e-05	4.0684e-05	3.09085e-05
KMT2C	2.57158e-05	8.93229e-05	0.000183807	0.000135686	4.88297e-05	0.000133882	2.57158e-05	1.0921e-05	0.000127681	8.68679e-05	1.62723e-05	1.03137e-05
MCOLN3	0	0	0	1.62726e-05	0	0	0	0	0	1.62726e-05	0	0
PUM2	4.73548e-05	9.03498e-05	0.000121509	3.03917e-05	5.69675e-05	5.72113e-05	2.12206e-05	4.33087e-05	6.53832e-05	1.41191e-05	2.44101e-05	2.51678e-05
MRPL43	5.59267e-05	0	1.55744e-05	1.62726e-05	7.32493e-05	2.05948e-05	2.97925e-05	0	1.55744e-05	1.62726e-05	2.44228e-05	2.05948e-05
ITIH4	0.00125423	0.00182566	0.00153657	0.00176475	0.00195325	0.00179194	0.000157021	0.00017922	0.000259469	0.000318147	3.23634e-05	6.15883e-05
ITIH1	0.00103125	0.00100056	0.00111099	0.000757756	0.00100917	0.00104928	0.00016882	0.000332269	7.26595e-05	2.3329e-05	9.7564e-05	0.000248191
ZFR	9.87863e-05	3.34146e-05	7.32434e-05	0.000157941	3.25574e-05	8.81198e-05	7.26521e-05	3.34146e-05	1.09459e-05	0.000109123	3.25574e-05	8.81198e-05
PHF21B	1.71438e-05	0	0	0	0	0	1.71438e-05	0	0	0	0	0
TRAF1	0	0	2.80631e-05	0	8.13935e-06	0	0	0	2.80631e-05	0	8.13935e-06	0
RC3H2	0	0.000149339	1.55744e-05	1.62726e-05	8.13935e-06	2.63192e-05	0	0.000117978	1.55744e-05	1.62726e-05	8.13935e-06	5.7244e-06
IL17RB	0	1.56804e-05	0	0	5.69722e-05	4.6914e-05	0	1.56804e-05	0	0	2.44212e-05	1.48704e-05
TRAF3IP2	8.57192e-06	1.56804e-05	0	1.11277e-05	1.62771e-05	2.05948e-05	8.57192e-06	1.56804e-05	0	1.11277e-05	1.58966e-09	2.05948e-05
DCBLD2	2.61342e-05	0	9.34463e-05	0	8.13776e-06	3.20436e-05	2.61342e-05	0	9.34463e-05	0	8.13776e-06	3.20436e-05
SOAT1	1.30671e-05	5.59082e-05	1.40315e-05	3.03917e-05	0	6.97952e-05	1.30671e-05	2.24936e-05	1.40315e-05	1.41191e-05	0	5.37734e-05
PKP2	7.71473e-05	3.23877e-05	8.41893e-05	5.56384e-05	3.25526e-05	1.83083e-05	7.71473e-05	1.02695e-06	8.41893e-05	5.56384e-05	1.62739e-05	2.28649e-06
GDI2	0.000151473	0.000167725	2.80631e-05	4.15193e-05	9.76626e-05	0.000100704	3.14664e-05	6.74808e-05	2.80631e-05	2.52467e-05	9.53799e-09	5.95142e-05
PRDM1	0	0	0	1.11277e-05	0	0	0	0	0	1.11277e-05	0	0
ATG5	3.02109e-05	1.56804e-05	0	2.22554e-05	1.62755e-05	1.02974e-05	4.07672e-06	1.56804e-05	0	2.22554e-05	1.62755e-05	1.02974e-05
TMCC3	0	6.47754e-05	0	0	0	3.66166e-05	0	2.0539e-06	0	0	0	4.57299e-06
MTA3	0	7.84019e-06	0	1.9264e-05	0	1.60218e-05	0	7.84019e-06	0	2.99138e-06	0	1.60218e-05
USP13	1.71438e-05	0	0	0	8.13776e-06	0	1.71438e-05	0	0	0	8.13776e-06	0
ATP11B	1.30671e-05	6.68293e-05	0	6.80818e-05	4.0692e-05	4.6914e-05	1.30671e-05	6.68293e-05	0	4.58264e-05	8.13458e-06	1.48704e-05
LAMC2	2.1639e-05	0	0	0	0	0	4.49519e-06	0	0	0	0	0
CDK14	0	1.56804e-05	0	1.62726e-05	4.88281e-05	1.60218e-05	0	1.56804e-05	0	1.62726e-05	3.25494e-05	1.60218e-05
SEC61A1	7.39075e-05	0.00010603	7.17006e-05	5.48006e-05	2.44164e-05	2.40327e-05	5.67636e-05	2.76284e-05	4.05518e-05	1.02898e-05	8.14094e-06	2.40327e-05
PPP1R12A	0	0.000214114	0.000119967	4.96556e-05	4.0692e-05	8.01089e-05	0	0.000120032	3.57773e-05	1.71104e-05	8.13458e-06	8.01089e-05
CAMK2B	0	0	0	1.11277e-05	0	8.01089e-06	0	0	0	1.11277e-05	0	8.01089e-06
CROCC	2.1639e-05	0	0	8.60301e-05	8.13935e-06	0	4.49519e-06	0	0	6.97575e-05	8.13935e-06	0
POLR3E	0	0	5.61262e-05	0	5.69659e-05	8.01089e-06	0	0	5.61262e-05	0	4.06872e-05	8.01089e-06
ATP2B4	8.57192e-06	1.67073e-05	1.55744e-05	1.11277e-05	3.25542e-05	7.09466e-05	8.57192e-06	1.67073e-05	1.55744e-05	1.11277e-05	3.17933e-09	9.16231e-06
ZC3H11A	9.96232e-05	0.000121711	0.000105935	8.81836e-05	5.69691e-05	0.000132747	3.10479e-05	1.1948e-05	4.98088e-05	2.30932e-05	8.13299e-06	9.15578e-05
RIOK2	2.57158e-05	2.35206e-05	5.61262e-05	0	2.44164e-05	8.01089e-06	2.57158e-05	2.35206e-05	5.61262e-05	0	8.14094e-06	8.01089e-06
YIPF1	0	0	0.000104392	0	2.44164e-05	3.66166e-05	0	0	2.02029e-05	0	8.14094e-06	4.57299e-06
NDC1	0	0	2.80631e-05	0	3.25574e-05	1.60218e-05	0	0	2.80631e-05	0	3.25574e-05	1.60218e-05
DGKG	3.02109e-05	7.84019e-06	0	0	0	0	4.07672e-06	7.84019e-06	0	0	0	0
UNKL	0	0	0	1.9264e-05	1.62755e-05	2.05948e-05	0	0	0	2.99138e-06	1.62755e-05	2.05948e-05
TBXAS1	0	1.56804e-05	0	2.22554e-05	0	0	0	1.56804e-05	0	2.22554e-05	0	0
PARP12	0	7.84019e-06	1.40315e-05	1.9264e-05	1.62787e-05	0	0	7.84019e-06	1.40315e-05	2.99138e-06	1.62787e-05	0
ALDH18A1	1.30671e-05	1.56804e-05	0	2.44089e-05	0	8.01089e-06	1.30671e-05	1.56804e-05	0	2.44089e-05	0	8.01089e-06
TARBP1	2.1639e-05	0	1.55744e-05	8.1363e-06	4.88313e-05	1.02974e-05	4.49519e-06	0	1.55744e-05	8.1363e-06	4.76899e-09	1.02974e-05
MXD1	0	8.35366e-05	0	0	8.13776e-06	0	0	8.35366e-05	0	0	8.13776e-06	0
CDK17	0	0.000149339	5.92119e-05	1.11277e-05	3.25526e-05	5.49249e-05	0	0.000117978	3.08568e-06	1.11277e-05	1.62739e-05	6.85948e-06
DNAJC25	3.02109e-05	7.84019e-05	1.40315e-05	2.22554e-05	7.32446e-05	2.40327e-05	4.07672e-06	7.84019e-05	1.40315e-05	2.22554e-05	2.44085e-05	2.40327e-05
SLC2A3	0.000104118	5.0122e-05	6.22975e-05	3.8528e-05	0	2.40327e-05	5.26869e-05	5.0122e-05	6.22975e-05	5.98276e-06	0	2.40327e-05
CTDP1	0	0	0	3.03917e-05	0	1.02974e-05	0	0	0	1.41191e-05	0	1.02974e-05
YBX3	4.28596e-05	7.84019e-06	8.72749e-05	5.56384e-05	6.51084e-05	2.86057e-05	4.28596e-05	7.84019e-06	2.49774e-05	5.56384e-05	6.35866e-09	1.25839e-05
WNK1	0.000138825	0.000112843	0.000118424	0.000145976	2.44133e-05	4.2341e-05	7.02492e-05	1.25995e-05	6.17136e-06	3.20673e-05	2.44133e-05	2.17462e-05
CCAR1	0.00024702	8.93229e-05	2.80631e-05	0.000193478	0.000113941	0.000106412	9.27252e-05	1.0921e-05	2.80631e-05	9.5842e-05	1.62882e-05	5.83464e-05
OGFR	0	0	1.55744e-05	2.44089e-05	0	1.60218e-05	0	0	1.55744e-05	2.44089e-05	0	1.60218e-05
PTPRU	1.71438e-05	7.84019e-06	1.40315e-05	0	0	1.60218e-05	1.71438e-05	7.84019e-06	1.40315e-05	0	0	1.60218e-05
SNRNP40	8.57192e-06	0	0	1.11277e-05	8.13776e-06	0	8.57192e-06	0	0	1.11277e-05	8.13776e-06	0
COL11A1	0	0	0	0	0	0	0	0	0	0	0	0
QSER1	8.57192e-06	0	3.11488e-05	8.1363e-06	1.62787e-05	8.01089e-06	8.57192e-06	0	3.11488e-05	8.1363e-06	1.62787e-05	8.01089e-06
MPC1	0.000254336	0.000201139	0.000333379	0.000300087	0.000130214	0.000287224	7.13967e-05	3.40662e-05	0.000165001	5.59984e-05	3.25415e-05	8.12767e-05
BCAT1	0	7.84019e-06	1.40315e-05	8.1363e-06	0	0	0	7.84019e-06	1.40315e-05	8.1363e-06	0	0
HDAC7	0	7.84019e-06	0	2.44089e-05	0	0	0	7.84019e-06	0	2.44089e-05	0	0
LZTS1	1.30671e-05	0	0	0	0	2.86057e-05	1.30671e-05	0	0	0	0	1.25839e-05
WNT8A	0	0	0	0	8.13776e-06	0	0	0	0	0	8.13776e-06	0
NCKAP1	6.49171e-05	0	0.000116881	4.96556e-05	8.13807e-05	6.17843e-05	1.34856e-05	0	2.34346e-05	1.71104e-05	4.88234e-05	6.17843e-05
MRPS35	3.42877e-05	7.84019e-06	0.000160518	5.56384e-05	3.25558e-05	8.01089e-06	3.42877e-05	7.84019e-06	3.59233e-05	5.56384e-05	1.62803e-05	8.01089e-06
SFSWAP	8.57192e-06	4.70411e-05	0	6.67661e-05	4.06888e-05	4.6914e-05	8.57192e-06	4.70411e-05	0	6.67661e-05	4.06888e-05	1.48704e-05
TNK2	1.30671e-05	1.67073e-05	1.55744e-05	0	0	2.63192e-05	1.30671e-05	1.67073e-05	1.55744e-05	0	0	5.7244e-06
MON2	1.71438e-05	4.80681e-05	4.20946e-05	3.55366e-05	2.4418e-05	0.000179661	1.71438e-05	1.46534e-05	4.20946e-05	1.32812e-05	2.4418e-05	7.66874e-05
CDH3	8.57192e-06	0	0	0	8.13935e-06	0	8.57192e-06	0	0	0	8.13935e-06	0
GPBP1	9.55465e-05	1.56804e-05	2.80631e-05	8.51922e-05	3.25558e-05	3.43301e-05	6.12588e-05	1.56804e-05	2.80631e-05	3.82922e-06	1.62803e-05	1.37353e-05
CS	3.92013e-05	3.23877e-05	6.22975e-05	4.96556e-05	0	3.66166e-05	3.92013e-05	1.02695e-06	6.22975e-05	1.71104e-05	0	4.57299e-06
ELMO2	0	0	0	2.44089e-05	0	0	0	0	0	2.44089e-05	0	0
VMP1	0.00076228	0.000328636	0.000640385	0.000405381	0.000512733	0.000534378	0.000230821	9.47338e-05	0.000107186	0.000128747	4.07428e-05	2.16809e-05
APPBP2	2.61342e-05	0	1.40315e-05	2.44089e-05	8.13935e-06	2.63192e-05	2.61342e-05	0	1.40315e-05	2.44089e-05	8.13935e-06	5.7244e-06
POLD1	0	7.84019e-06	1.40315e-05	0	0	0	0	7.84019e-06	1.40315e-05	0	0	0
SEZ6	0	0	0	0	0	0	0	0	0	0	0	0
EIF4B	0.000345388	0.000335825	0.000180721	0.000244449	8.95233e-05	0.000170499	3.17769e-05	0.00013198	6.84689e-05	3.5998e-07	8.12981e-06	5.74073e-06
SLC6A16	0	0	6.22975e-05	0	0	8.01089e-06	0	0	6.22975e-05	0	0	8.01089e-06
SPHK2	8.57192e-06	7.84019e-06	1.40315e-05	6.07833e-05	2.44164e-05	1.83083e-05	8.57192e-06	7.84019e-06	1.40315e-05	2.82381e-05	8.14094e-06	2.28649e-06
RPL18	0.000215553	0.000389679	0.000300688	0.000362186	0.000301121	0.000223137	5.8748e-05	4.47111e-05	0.000104246	2.8356e-05	5.69404e-05	1.71895e-05
CA11	2.61342e-05	0	1.40315e-05	2.22554e-05	0	8.01089e-06	2.61342e-05	0	1.40315e-05	2.22554e-05	0	8.01089e-06
ISOC2	0.000129834	0.000171833	0.000144944	5.99455e-05	0.000105805	9.49793e-05	2.69712e-05	6.20699e-05	5.14977e-05	3.76901e-05	4.07031e-05	3.3195e-05
U2AF2	2.57158e-05	1.56804e-05	1.40315e-05	5.56384e-05	4.88345e-05	4.92004e-05	2.57158e-05	1.56804e-05	1.40315e-05	5.56384e-05	3.2559e-05	3.31787e-05
EPN1	0.000147396	0.000115924	9.19035e-05	9.1175e-05	6.511e-05	8.5817e-05	6.16773e-05	8.45636e-05	6.38404e-05	4.23572e-05	1.62835e-05	3.77516e-05
MED29	1.30671e-05	8.14827e-05	3.11488e-05	2.22554e-05	8.13776e-06	1.60218e-05	1.30671e-05	1.87612e-05	3.11488e-05	2.22554e-05	8.13776e-06	1.60218e-05
AHRR	0	0	0	0	0	0	0	0	0	0	0	0
ZNF275	0	2.35206e-05	0	1.11277e-05	8.13919e-05	8.01089e-06	0	2.35206e-05	0	1.11277e-05	6.51164e-05	8.01089e-06
MTMR1	0	7.84019e-06	1.40315e-05	0	0	1.02974e-05	0	7.84019e-06	1.40315e-05	0	0	1.02974e-05
GPC1	2.1639e-05	1.56804e-05	1.40315e-05	1.62726e-05	4.06904e-05	3.20436e-05	4.49519e-06	1.56804e-05	1.40315e-05	1.62726e-05	2.44117e-05	3.20436e-05
HAGH	6.94123e-05	5.48813e-05	0.000151115	0.000167393	0.000187184	0.000229997	3.51246e-05	5.48813e-05	6.69261e-05	1.16055e-05	2.43974e-05	3.77353e-05
RNF4	2.1639e-05	1.56804e-05	1.40315e-05	1.9264e-05	0	8.01089e-06	4.49519e-06	1.56804e-05	1.40315e-05	2.99138e-06	0	8.01089e-06
CASP8	1.30671e-05	4.80681e-05	2.80631e-05	1.11277e-05	1.62755e-05	0	1.30671e-05	1.46534e-05	2.80631e-05	1.11277e-05	1.62755e-05	0
LIMCH1	0	1.56804e-05	3.11488e-05	9.93113e-05	4.06904e-05	8.01089e-06	0	1.56804e-05	3.11488e-05	3.42209e-05	2.44117e-05	8.01089e-06
TM7SF3	3.02109e-05	0.000122738	7.63291e-05	7.92095e-05	6.51084e-05	0.000162488	4.07672e-06	4.43357e-05	4.8266e-05	3.46987e-05	6.35866e-09	2.27016e-06
DLX3	0	0	0	0	0	0	0	0	0	0	0	0
SPA17	0	7.84019e-06	0	3.25452e-05	8.13935e-06	3.08922e-05	0	7.84019e-06	0	3.25452e-05	8.13935e-06	3.08922e-05
TSPAN32	0	0	0	0	0	0	0	0	0	0	0	0
ST3GAL6	0.000186598	0.000190594	0.000105935	5.18092e-05	6.51132e-05	7.32331e-05	0.000100879	0.000143553	4.98088e-05	2.95538e-05	4.88377e-05	9.14598e-06
ATP2C2	1.30671e-05	0	0	0	1.62755e-05	8.01089e-06	1.30671e-05	0	0	0	1.62755e-05	8.01089e-06
CDON	0	0	0	2.44089e-05	0	3.20436e-05	0	0	0	2.44089e-05	0	3.20436e-05
TAF2	3.02109e-05	3.13607e-05	0	4.45107e-05	8.13935e-06	1.60218e-05	4.07672e-06	3.13607e-05	0	4.45107e-05	8.13935e-06	1.60218e-05
HIPK2	0.000155968	0.00020422	0.000263368	0.000128865	0.00017904	0.000170499	5.31054e-05	6.30969e-05	4.53263e-05	1.75883e-05	8.1368e-05	5.74073e-06
TNPO3	2.1639e-05	6.68293e-05	4.51803e-05	1.62726e-05	8.13776e-06	4.46275e-05	4.49519e-06	6.68293e-05	1.71172e-05	1.62726e-05	8.13776e-06	3.43791e-06
RFXANK	2.57158e-05	0	0	0	0	0	2.57158e-05	0	0	0	0	0
TMEM161A	0	0	2.80631e-05	0	8.13935e-06	8.01089e-06	0	0	2.80631e-05	0	8.13935e-06	8.01089e-06
LPAR2	0	0	0	0	0	0	0	0	0	0	0	0
CTSA	3.42877e-05	2.35206e-05	0.000133998	1.11277e-05	8.13839e-05	0.000100704	3.42877e-05	2.35206e-05	2.17457e-05	1.11277e-05	1.62692e-05	5.95142e-05
SUGP2	7.3489e-05	4.02279e-05	4.20946e-05	7.78938e-05	4.88281e-05	9.039e-05	4.91366e-06	6.81324e-06	4.20946e-05	7.78938e-05	3.25494e-05	7.43682e-05
SLC12A2	2.61342e-05	0	0	0	1.62787e-05	4.46275e-05	2.61342e-05	0	0	0	1.62787e-05	3.43791e-06
SNX24	0	0	0	0	0	0	0	0	0	0	0	0
EYA2	2.61342e-05	0	2.96059e-05	0	8.13776e-06	0	2.61342e-05	0	1.54284e-06	0	8.13776e-06	0
CNN2	3.02109e-05	0	2.80631e-05	3.03917e-05	8.13776e-06	0	4.07672e-06	0	2.80631e-05	1.41191e-05	8.13776e-06	0
SNCAIP	3.92013e-05	1.56804e-05	0	0	0	0	3.92013e-05	1.56804e-05	0	0	0	0
DDX20	1.71438e-05	0	0	0	0	0	1.71438e-05	0	0	0	0	0
BTBD1	2.61342e-05	0	4.51803e-05	3.25452e-05	8.13903e-05	0	2.61342e-05	0	1.71172e-05	3.25452e-05	4.88393e-05	0
BCAS1	0	1.56804e-05	0	0	0	0	0	1.56804e-05	0	0	0	0
SBNO2	1.71438e-05	0	1.40315e-05	0	2.44149e-05	0	1.71438e-05	0	1.40315e-05	0	8.13617e-06	0
PMS1	1.71438e-05	7.84019e-06	1.55744e-05	0	0	2.05948e-05	1.71438e-05	7.84019e-06	1.55744e-05	0	0	2.05948e-05
HMG20B	2.57158e-05	1.56804e-05	1.40315e-05	0	1.62771e-05	8.01089e-06	2.57158e-05	1.56804e-05	1.40315e-05	0	1.58966e-09	8.01089e-06
CALCRL	2.57158e-05	0	1.40315e-05	0.000100149	6.51132e-05	0	2.57158e-05	0	1.40315e-05	0.000100149	4.88377e-05	0
TAF11	0	1.56804e-05	2.96059e-05	1.62726e-05	1.62787e-05	0	0	1.56804e-05	1.54284e-06	1.62726e-05	1.62787e-05	0
ANKS1A	2.57158e-05	0	0.000119967	1.9264e-05	3.25558e-05	0	2.57158e-05	0	3.57773e-05	2.99138e-06	1.62803e-05	0
AP3D1	9.96232e-05	5.79621e-05	0.000169775	7.32267e-05	4.88313e-05	2.63192e-05	3.10479e-05	4.22818e-05	0.000141712	7.32267e-05	4.76899e-09	5.7244e-06
ZNF76	8.57192e-06	1.67073e-05	4.67231e-05	1.11277e-05	2.44164e-05	1.02974e-05	8.57192e-06	1.67073e-05	4.67231e-05	1.11277e-05	8.14094e-06	1.02974e-05
SLC9A3R2	0.000121262	0.000105003	0.000177636	5.77919e-05	0.000138361	0.000101839	3.55431e-05	4.75934e-06	9.25704e-06	8.97414e-06	5.69834e-05	2.17299e-05
NTHL1	5.185e-05	6.37484e-05	4.67231e-05	3.25452e-05	8.13855e-05	6.06493e-05	4.1847e-07	3.03338e-05	4.67231e-05	3.25452e-05	7.94832e-09	1.94597e-05
UHRF1BP1	0	9.13768e-05	0	1.11277e-05	0	0	0	7.56964e-05	0	1.11277e-05	0	0
GNAI3	2.61342e-05	0.000163992	0	0.0001169	8.9528e-05	7.09466e-05	2.61342e-05	6.99101e-05	0	9.46442e-05	4.07015e-05	9.16231e-06
IPO5	7.30705e-05	4.02279e-05	0	5.48006e-05	4.88345e-05	0	4.69363e-05	6.81324e-06	0	1.02898e-05	3.2559e-05	0
OAT	0.0001037	2.35206e-05	1.55744e-05	4.06815e-05	0	3.43301e-05	8.3694e-07	2.35206e-05	1.55744e-05	4.06815e-05	0	1.37353e-05
WDR3	0	7.15886e-05	4.51803e-05	4.36729e-05	3.25542e-05	1.60218e-05	0	3.8174e-05	1.71172e-05	2.14175e-05	3.17933e-09	1.60218e-05
PKN2	6.04219e-05	4.9095e-05	7.63291e-05	3.3383e-05	9.76547e-05	3.43301e-05	8.15345e-06	1.77343e-05	4.8266e-05	3.3383e-05	8.1376e-05	1.37353e-05
WDR18	1.71438e-05	5.0122e-05	2.80631e-05	0	2.44133e-05	0	1.71438e-05	5.0122e-05	2.80631e-05	0	2.44133e-05	0
TRAM2	1.71438e-05	7.84019e-06	1.55744e-05	2.22554e-05	4.06888e-05	5.94978e-05	1.71438e-05	7.84019e-06	1.55744e-05	2.22554e-05	4.06888e-05	4.3476e-05
DGKA	0	0	0	0	0	0	0	0	0	0	0	0
ERBB3	0.000117186	0.000121711	0.000133998	4.15193e-05	0.000162774	0.000160202	6.5754e-05	1.1948e-05	2.17457e-05	2.52467e-05	3.25701e-05	1.60381e-05
ROPN1	8.57192e-06	0	1.55744e-05	0	0	0	8.57192e-06	0	1.55744e-05	0	0	0
ANKRD44	0	9.61361e-05	4.67231e-05	8.1363e-06	7.32525e-05	3.66166e-05	0	2.93068e-05	4.67231e-05	8.1363e-06	5.6977e-05	4.57299e-06
ADAT1	1.30671e-05	0	0	0	0	0	1.30671e-05	0	0	0	0	0
PDIA5	4.77733e-05	2.35206e-05	5.92119e-05	5.48006e-05	2.4418e-05	0.000183083	3.06294e-05	2.35206e-05	3.08568e-06	1.02898e-05	2.4418e-05	2.28649e-05
NDUFB4	8.65561e-05	9.40822e-05	0.000146487	0.000208912	0.000130223	0.000170499	1.79808e-05	9.40822e-05	2.18917e-05	1.36412e-05	6.51211e-05	5.74073e-06
SPEN	4.28596e-05	0.000121711	5.92119e-05	0.000124558	4.88329e-05	8.5817e-05	4.28596e-05	1.1948e-05	3.08568e-06	7.57402e-05	1.62819e-05	3.77516e-05
MYLK	6.89938e-05	0.000119657	9.82208e-05	4.66643e-05	5.69675e-05	0.000129309	1.67254e-05	5.28274e-05	9.82208e-05	2.15354e-06	2.44101e-05	4.69303e-05
ZC3H15	8.65561e-05	2.35206e-05	0.000241476	6.80818e-05	4.88281e-05	5.26384e-05	1.79808e-05	2.35206e-05	0.000101161	4.58264e-05	3.25494e-05	1.14488e-05
MAP2K4	1.71438e-05	2.35206e-05	8.88178e-05	2.22554e-05	4.06951e-05	4.46275e-05	1.71438e-05	2.35206e-05	4.62852e-06	2.22554e-05	2.44196e-05	3.43791e-06
SNAP91	0	0	0	0	0	0	0	0	0	0	0	0
SLK	7.39075e-05	4.12548e-05	1.55744e-05	8.1363e-06	8.95264e-05	0.000162504	5.67636e-05	2.55745e-05	1.55744e-05	8.1363e-06	2.44244e-05	0.00014191
CYB5R4	0	0	4.67231e-05	1.11277e-05	3.25558e-05	0	0	0	4.67231e-05	1.11277e-05	1.62803e-05	0
GSTO2	3.02109e-05	0	9.34463e-05	0	0	0	4.07672e-06	0	9.34463e-05	0	0	0
TLE2	0	0	0	2.44089e-05	0	0	0	0	0	2.44089e-05	0	0
ASB1	0	1.56804e-05	2.96059e-05	1.62726e-05	4.06967e-05	2.05948e-05	0	1.56804e-05	1.54284e-06	1.62726e-05	4.06967e-05	2.05948e-05
FAM107B	0.000125757	0	0.000180721	0.000128027	4.88345e-05	4.80654e-05	5.71821e-05	0	6.84689e-05	8.35165e-05	3.2559e-05	4.80654e-05
ME1	0	3.92009e-05	0	0	2.44133e-05	1.83083e-05	0	3.92009e-05	0	0	2.44133e-05	2.28649e-06
TBC1D1	1.71438e-05	0	0	5.48006e-05	3.25542e-05	4.2341e-05	1.71438e-05	0	0	1.02898e-05	3.17933e-09	2.17462e-05
CDK13	5.185e-05	0	0.000101306	7.70559e-05	3.2551e-05	4.92004e-05	4.1847e-07	0	3.90089e-05	1.19655e-05	3.2551e-05	3.31787e-05
SLC9A7	1.71438e-05	7.84019e-06	2.80631e-05	0	2.44149e-05	0	1.71438e-05	7.84019e-06	2.80631e-05	0	8.13617e-06	0
FOXJ2	0	7.84019e-06	0	0	0	0	0	7.84019e-06	0	0	0	0
YBX1	0.000151055	0.000147285	0.000250879	9.1175e-05	0.000162766	0.000200256	2.03836e-05	5.32028e-05	1.68882e-06	4.23572e-05	4.88154e-05	5.60926e-05
PDE4A	2.61342e-05	1.56804e-05	0	0	1.62787e-05	1.60218e-05	2.61342e-05	1.56804e-05	0	0	1.62787e-05	1.60218e-05
PPP2R5A	7.79842e-05	1.56804e-05	0	9.63199e-05	1.62755e-05	0.000104142	2.65527e-05	1.56804e-05	0	1.49569e-05	1.62755e-05	0.000104142
ELAVL1	3.02109e-05	9.13768e-05	2.96059e-05	8.1363e-06	4.0692e-05	8.1244e-05	4.07672e-06	7.56964e-05	1.54284e-06	8.1363e-06	8.13458e-06	1.13508e-06
TIE1	8.57192e-06	7.84019e-06	0	0	2.44149e-05	8.01089e-06	8.57192e-06	7.84019e-06	0	0	8.13617e-06	8.01089e-06
DIP2B	1.30671e-05	1.67073e-05	2.96059e-05	2.44089e-05	0	1.83083e-05	1.30671e-05	1.67073e-05	1.54284e-06	2.44089e-05	0	2.28649e-06
SMARCD1	1.71438e-05	7.84019e-06	0	4.15193e-05	0	1.60218e-05	1.71438e-05	7.84019e-06	0	2.52467e-05	0	1.60218e-05
KDM4A	1.71438e-05	1.56804e-05	0	0	0	0	1.71438e-05	1.56804e-05	0	0	0	0
NFYC	6.53356e-05	0	2.80631e-05	3.03917e-05	4.88281e-05	1.02974e-05	6.53356e-05	0	2.80631e-05	1.41191e-05	3.25494e-05	1.02974e-05
NGEF	8.57192e-06	7.84019e-06	3.11488e-05	1.11277e-05	1.62771e-05	1.83083e-05	8.57192e-06	7.84019e-06	3.11488e-05	1.11277e-05	1.58966e-09	2.28649e-06
CD84	1.30671e-05	0	4.36375e-05	8.1363e-06	8.13776e-06	1.83083e-05	1.30671e-05	0	1.24887e-05	8.1363e-06	8.13776e-06	2.28649e-06
ELOVL1	8.57192e-06	1.67073e-05	0	0	1.62787e-05	8.01089e-06	8.57192e-06	1.67073e-05	0	0	1.62787e-05	8.01089e-06
SPI1	0	0	0	0	1.62771e-05	0	0	0	0	0	1.58966e-09	0
ZNRD1	0	0	0	8.1363e-06	1.62787e-05	2.40327e-05	0	0	0	8.1363e-06	1.62787e-05	2.40327e-05
MPPED2	1.30671e-05	0	0	1.11277e-05	0	0	1.30671e-05	0	0	1.11277e-05	0	0
CLDN18	0	0	0	0	0	0	0	0	0	0	0	0
ZBTB11	2.61342e-05	2.45475e-05	0	0	1.62755e-05	0	2.61342e-05	8.86714e-06	0	0	1.62755e-05	0
ATXN3	0	0	0	1.62726e-05	0	3.20436e-05	0	0	0	1.62726e-05	0	3.20436e-05
GOLGA5	1.71438e-05	7.84019e-06	4.36375e-05	7.1911e-05	1.62771e-05	0	1.71438e-05	7.84019e-06	1.24887e-05	3.93658e-05	1.58966e-09	0
FGFR2	3.92013e-05	1.56804e-05	0	7.49024e-05	4.0692e-05	1.60218e-05	3.92013e-05	1.56804e-05	0	5.86298e-05	8.13458e-06	1.60218e-05
LRRC40	3.42877e-05	5.0122e-05	0	5.77919e-05	0	2.05948e-05	3.42877e-05	5.0122e-05	0	8.97414e-06	0	2.05948e-05
ISOC1	6.08404e-05	3.13607e-05	5.61262e-05	2.74003e-05	4.0692e-05	1.60218e-05	4.36965e-05	3.13607e-05	5.61262e-05	5.14492e-06	8.13458e-06	1.60218e-05
EML1	0	3.23877e-05	0	2.22554e-05	8.13776e-06	1.02974e-05	0	1.02695e-06	0	2.22554e-05	8.13776e-06	1.02974e-05
TRMT11	8.57192e-06	7.84019e-06	0	9.84734e-05	8.13823e-05	5.49249e-05	8.57192e-06	7.84019e-06	0	3.17074e-05	3.25463e-05	6.85948e-06
THUMPD1	2.1639e-05	0	4.20946e-05	3.55366e-05	6.51132e-05	0	4.49519e-06	0	4.20946e-05	1.32812e-05	4.88377e-05	0
MSANTD3	0	0	0	0	8.13776e-06	0	0	0	0	0	8.13776e-06	0
KIF26A	0	0	0	0	0	0	0	0	0	0	0	0
ATG2B	7.84027e-05	4.12548e-05	3.11488e-05	0	0	2.05948e-05	7.84027e-05	2.55745e-05	3.11488e-05	0	0	2.05948e-05
ARFGEF1	1.30671e-05	0	4.20946e-05	0.000116422	3.2551e-05	8.1244e-05	1.30671e-05	0	4.20946e-05	8.38765e-05	3.2551e-05	1.13508e-06
ACSM2B	0.000868801	0.000563842	0.00132286	0.000935799	0.000724343	0.000899409	4.58969e-05	0.000329939	0.000172277	0.000154714	0.000122149	1.38333e-05
ZFAT	0	1.56804e-05	0	0	0	8.01089e-06	0	1.56804e-05	0	0	0	8.01089e-06
MTFR1	1.71438e-05	7.84019e-06	1.40315e-05	5.77919e-05	4.06951e-05	1.02974e-05	1.71438e-05	7.84019e-06	1.40315e-05	8.97414e-06	2.44196e-05	1.02974e-05
STAG3	2.57158e-05	7.84019e-06	0	1.11277e-05	2.44149e-05	3.66166e-05	2.57158e-05	7.84019e-06	0	1.11277e-05	8.13617e-06	4.57299e-06
FECH	0	8.35366e-05	0	2.22554e-05	4.06967e-05	8.01089e-06	0	8.35366e-05	0	2.22554e-05	4.06967e-05	8.01089e-06
MYO9A	0	7.84019e-06	3.11488e-05	5.48006e-05	8.13935e-06	2.86057e-05	0	7.84019e-06	3.11488e-05	1.02898e-05	8.13935e-06	1.25839e-05
PFKP	0	0	0	8.1363e-06	0	1.02974e-05	0	0	0	8.1363e-06	0	1.02974e-05
IDI1	0.000128579	5.48813e-05	3.11488e-05	1.62726e-05	4.06967e-05	8.01089e-06	0.000128579	5.48813e-05	3.11488e-05	1.62726e-05	4.06967e-05	8.01089e-06
SP100	0.000130253	7.05617e-05	4.36375e-05	0.000105294	4.06904e-05	9.61144e-05	7.88211e-05	7.05617e-05	1.24887e-05	7.27488e-05	2.44117e-05	4.8049e-05
KLF6	0.000526653	0.000320796	0.000640385	0.000519767	0.000358114	0.000484026	5.62372e-05	8.68936e-05	0.000107186	0.000163682	0.000179083	5.14379e-05
NEO1	0	0	1.55744e-05	1.11277e-05	0	8.01089e-06	0	0	1.55744e-05	1.11277e-05	0	8.01089e-06
TRAM1	0.000134329	0.00010603	7.17006e-05	0.000125874	0.000154636	0.000136169	4.86102e-05	2.76284e-05	4.05518e-05	3.68523e-05	4.07079e-05	7.99456e-06
TNFRSF1A	0.000134748	3.92009e-05	0.000121509	0.000139993	4.88281e-05	9.84009e-05	0.00010046	3.92009e-05	6.53832e-05	6.46062e-06	3.25494e-05	6.63573e-05
CACNB1	0	0	0	0	0	0	0	0	0	0	0	0
EVI5	8.20609e-05	6.68293e-05	8.88178e-05	3.3383e-05	4.06935e-05	4.6914e-05	3.65825e-06	6.68293e-05	4.62852e-06	3.3383e-05	8.14252e-06	1.48704e-05
STOML1	0	0	0	0	1.62787e-05	3.08922e-05	0	0	0	0	1.62787e-05	3.08922e-05
PKM	0	1.67073e-05	2.96059e-05	4.15193e-05	2.4418e-05	1.60218e-05	0	1.67073e-05	1.54284e-06	2.52467e-05	2.4418e-05	1.60218e-05
DHX29	4.73548e-05	7.84019e-06	1.40315e-05	6.59282e-05	6.51052e-05	0.000143028	2.12206e-05	7.84019e-06	1.40315e-05	8.3784e-07	3.25478e-05	6.29194e-05
DNTTIP2	7.84027e-05	0	0.000105935	4.15193e-05	8.13855e-05	1.60218e-05	7.84027e-05	0	4.98088e-05	2.52467e-05	7.94832e-09	1.60218e-05
METTL22	0	0.000108084	1.40315e-05	3.3383e-05	8.13776e-06	3.66166e-05	0	9.24037e-05	1.40315e-05	3.3383e-05	8.13776e-06	4.57299e-06
TP53BP1	1.71438e-05	7.84019e-06	0	1.62726e-05	1.62771e-05	1.60218e-05	1.71438e-05	7.84019e-06	0	1.62726e-05	1.58966e-09	1.60218e-05
RRP15	0.0001037	7.84019e-06	1.55744e-05	0	4.06967e-05	4.2341e-05	8.3694e-07	7.84019e-06	1.55744e-05	0	4.06967e-05	2.17462e-05
RHOA	0.000151055	0.00022466	0.000140315	6.50904e-05	0.00011393	0.000235705	2.03836e-05	5.75867e-05	0.000140315	6.50904e-05	9.76515e-05	0.000155596
DHX8	1.71438e-05	0	0	8.1363e-06	0	0	1.71438e-05	0	0	8.1363e-06	0	0
PRKCZ	0	0	0	0	8.13935e-06	0	0	0	0	0	8.13935e-06	0
ZFY	3.42877e-05	1.56804e-05	2.80631e-05	0	8.13776e-06	0	3.42877e-05	1.56804e-05	2.80631e-05	0	8.13776e-06	0
IARS2	5.59267e-05	3.13607e-05	2.96059e-05	4.66643e-05	7.32414e-05	5.03519e-05	2.97925e-05	3.13607e-05	1.54284e-06	2.15354e-06	5.69627e-05	2.97571e-05
SYT1	0	1.56804e-05	0	0	0	0	0	1.56804e-05	0	0	0	0
NAV3	0.000156805	3.92009e-05	0	1.62726e-05	8.13935e-06	8.01089e-06	0.000156805	3.92009e-05	0	1.62726e-05	8.13935e-06	8.01089e-06
IDH3G	5.63452e-05	0	0	0	2.44133e-05	1.83083e-05	2.20575e-05	0	0	0	2.44133e-05	2.28649e-06
ROGDI	0	0	0	3.3383e-05	4.06967e-05	0	0	0	0	3.3383e-05	4.06967e-05	0
ROCK1	0.000129416	2.35206e-05	0.000297602	0.000248278	0.000179043	0.000164791	2.48788e-05	2.35206e-05	4.50343e-05	8.55522e-05	4.88138e-05	0.000123601
CBFB	2.61342e-05	2.45475e-05	1.55744e-05	5.18092e-05	4.88297e-05	4.46275e-05	2.61342e-05	8.86714e-06	1.55744e-05	2.95538e-05	1.62723e-05	3.43791e-06
HYAL2	4.28596e-05	1.67073e-05	5.7669e-05	0	0	0	4.28596e-05	1.67073e-05	2.65202e-05	0	0	0
HDAC4	8.57192e-06	0	0	4.66643e-05	8.13935e-06	3.66166e-05	8.57192e-06	0	0	2.15354e-06	8.13935e-06	4.57299e-06
FGFR3	0	3.23877e-05	6.22975e-05	7.1911e-05	5.69738e-05	1.83083e-05	0	1.02695e-06	6.22975e-05	3.93658e-05	4.06983e-05	2.28649e-06
IFI35	0	0	1.55744e-05	0	0	1.60218e-05	0	0	1.55744e-05	0	0	1.60218e-05
HEATR6	0	5.0122e-05	3.11488e-05	0	8.13935e-06	0	0	5.0122e-05	3.11488e-05	0	8.13935e-06	0
COASY	1.30671e-05	7.36425e-05	4.36375e-05	5.69541e-05	3.25526e-05	1.83083e-05	1.30671e-05	2.66014e-05	1.24887e-05	5.69541e-05	1.62739e-05	2.28649e-06
PLEKHH3	2.1639e-05	0	2.96059e-05	8.1363e-06	4.88265e-05	0	4.49519e-06	0	1.54284e-06	8.1363e-06	4.88265e-05	0
MEF2A	0.000133911	9.61361e-05	0.00016669	7.62181e-05	4.0692e-05	0.00012472	3.23978e-06	2.93068e-05	8.25004e-05	5.39627e-05	8.13458e-06	6.06329e-05
OTUD5	8.57192e-06	3.13607e-05	7.47862e-05	4.88178e-05	8.13935e-06	2.05948e-05	8.57192e-06	3.13607e-05	1.86601e-05	4.88178e-05	8.13935e-06	2.05948e-05
TBC1D25	8.57192e-06	5.69352e-05	2.80631e-05	8.1363e-06	0	0	8.57192e-06	9.89409e-06	2.80631e-05	8.1363e-06	0	0
ACSL4	0	0	4.20946e-05	1.62726e-05	8.13776e-06	8.01089e-06	0	0	4.20946e-05	1.62726e-05	8.13776e-06	8.01089e-06
INPP5A	0	0	0	8.1363e-06	0	0	0	0	0	8.1363e-06	0	0
GRIPAP1	6.89938e-05	0.000124791	2.96059e-05	4.06815e-05	7.32462e-05	7.89575e-05	1.67254e-05	0.000109111	1.54284e-06	4.06815e-05	8.1314e-06	1.71732e-05
FTSJ1	2.61342e-05	0	0	8.1363e-06	0	0	2.61342e-05	0	0	8.1363e-06	0	0
PRR11	8.57192e-06	2.45475e-05	0	0	8.13935e-06	2.63192e-05	8.57192e-06	8.86714e-06	0	0	8.13935e-06	5.7244e-06
ATP11A	0	6.27215e-05	4.51803e-05	0	0	0	0	6.27215e-05	1.71172e-05	0	0	0
POLR1A	1.30671e-05	7.84019e-06	3.11488e-05	0	0	0	1.30671e-05	7.84019e-06	3.11488e-05	0	0	0
LAPTM4A	9.10513e-05	9.819e-05	0.000101306	0.000158419	0.000162769	0.000216278	3.96198e-05	3.54685e-05	3.90089e-05	6.93975e-05	1.62612e-05	7.21144e-05
TTC7A	6.94123e-05	0	2.80631e-05	0	0	8.01089e-06	3.51246e-05	0	2.80631e-05	0	0	8.01089e-06
IP6K2	3.87829e-05	0.000145231	2.96059e-05	3.25452e-05	5.69707e-05	3.89031e-05	1.26486e-05	1.15726e-05	1.54284e-06	3.25452e-05	8.14411e-06	2.28813e-05
SRBD1	2.57158e-05	7.84019e-06	1.40315e-05	1.11277e-05	8.13935e-06	8.01089e-06	2.57158e-05	7.84019e-06	1.40315e-05	1.11277e-05	8.13935e-06	8.01089e-06
KIF2A	2.57158e-05	0	0	5.18092e-05	8.13776e-06	0	2.57158e-05	0	0	2.95538e-05	8.13776e-06	0
RASGRP2	0	0	0	8.1363e-06	8.13935e-06	8.01089e-06	0	0	0	8.1363e-06	8.13935e-06	8.01089e-06
PSME4	9.10513e-05	0.000155125	0.000104392	8.30387e-05	2.44164e-05	0.000107563	3.96198e-05	4.53626e-05	2.02029e-05	5.04935e-05	8.14094e-06	4.58932e-06
SIRT2	4.77733e-05	4.80681e-05	4.20946e-05	0	9.7661e-05	7.32331e-05	3.06294e-05	1.46534e-05	4.20946e-05	0	1.62676e-05	9.14598e-06
ERLEC1	8.57192e-06	2.45475e-05	4.67231e-05	1.62726e-05	1.62787e-05	8.1244e-05	8.57192e-06	8.86714e-06	4.67231e-05	1.62726e-05	1.62787e-05	1.13508e-06
PPP2R5B	0	0	3.11488e-05	0	0	1.83083e-05	0	0	3.11488e-05	0	0	2.28649e-06
PITX1	1.30671e-05	1.56804e-05	0	0	0	0	1.30671e-05	1.56804e-05	0	0	0	0
MAST4	6.04219e-05	0	0	4.36729e-05	5.69722e-05	7.78061e-05	8.15345e-06	0	0	2.14175e-05	2.44212e-05	4.57625e-05
ADAM7	0.000749523	0.000558431	0.000754034	0.000389469	0.000195306	0.000144196	0.000279107	9.61796e-06	0.000305024	0.000389469	0.000195306	0.000144196
NUP133	0	7.84019e-06	2.80631e-05	1.11277e-05	3.25526e-05	4.6914e-05	0	7.84019e-06	2.80631e-05	1.11277e-05	1.62739e-05	1.48704e-05
NUCKS1	0.000220049	0.000291489	0.000269539	0.000363862	0.000406935	0.000280349	3.7109e-05	9.24255e-06	7.30974e-05	0.0001035	8.14252e-05	7.97823e-06
VPS35	8.57192e-06	0	7.78719e-05	5.48006e-05	2.44164e-05	3.20436e-05	8.57192e-06	0	7.78719e-05	1.02898e-05	8.14094e-06	3.20436e-05
DNAJA2	2.1639e-05	0	4.51803e-05	5.48006e-05	4.88297e-05	2.86057e-05	4.49519e-06	0	1.71172e-05	1.02898e-05	1.62723e-05	1.25839e-05
BCL3	0.000107777	8.14827e-05	1.40315e-05	3.25452e-05	8.95217e-05	4.00545e-05	2.9374e-05	1.87612e-05	1.40315e-05	3.25452e-05	2.44069e-05	4.00545e-05
KCNAB2	1.30671e-05	1.67073e-05	3.11488e-05	1.11277e-05	3.25542e-05	4.2341e-05	1.30671e-05	1.67073e-05	3.11488e-05	1.11277e-05	3.17933e-09	2.17462e-05
ABCC9	9.02144e-05	0.000121711	9.97636e-05	0.00015112	6.51068e-05	0.000132731	6.40802e-05	1.1948e-05	6.86149e-05	4.66706e-06	1.62707e-05	5.2622e-05
FUNDC1	0	0	0	0	0	0	0	0	0	0	0	0
MAOB	0.000284547	5.69352e-05	6.07547e-05	0.000162248	0.000122081	0.000157915	7.54734e-05	9.89409e-06	3.26916e-05	1.57947e-05	2.44276e-05	3.43464e-05
RORA	0.000449924	0.000536313	0.000409854	0.00020293	0.000349951	0.000392485	7.276e-05	0.000332468	6.7218e-05	2.48868e-05	7.32128e-05	4.00055e-05
TGFBR3	3.47061e-05	3.23877e-05	0.00022759	0.000112592	9.76626e-05	0.000104125	1.75623e-05	1.02695e-06	0.000165293	1.3157e-06	9.53799e-09	4.00381e-05
PLA2G10	0	0	0	0	0	0	0	0	0	0	0	0
HES2	2.61342e-05	3.13607e-05	0	0	8.13935e-06	2.05948e-05	2.61342e-05	3.13607e-05	0	0	8.13935e-06	2.05948e-05
ATP1B3	8.57192e-06	1.67073e-05	0	4.66643e-05	1.62771e-05	2.63192e-05	8.57192e-06	1.67073e-05	0	2.15354e-06	1.58966e-09	5.7244e-06
NEDD4	0.000111435	6.58023e-05	0.000116881	2.74003e-05	5.69659e-05	4.6914e-05	0.000111435	3.44416e-05	2.34346e-05	5.14492e-06	4.06872e-05	1.48704e-05
PIGB	0	0	1.55744e-05	2.22554e-05	0	0	0	0	1.55744e-05	2.22554e-05	0	0
MAPK6	6.04219e-05	4.9095e-05	0.000118424	5.69541e-05	6.51052e-05	6.52222e-05	8.15345e-06	1.77343e-05	6.17136e-06	5.69541e-05	3.25478e-05	1.71569e-05
GNB5	8.16425e-05	0.000107057	1.40315e-05	5.99455e-05	3.25542e-05	2.86057e-05	5.55082e-05	6.0016e-05	1.40315e-05	3.76901e-05	3.17933e-09	1.25839e-05
RAB27A	5.185e-05	0.000112843	7.17006e-05	4.88178e-05	8.13839e-05	8.00926e-05	4.1847e-07	1.25995e-05	4.05518e-05	4.88178e-05	1.62692e-05	6.40708e-05
LRP6	4.73548e-05	3.92009e-05	0.000133998	1.62726e-05	2.44149e-05	4.2341e-05	2.12206e-05	3.92009e-05	2.17457e-05	1.62726e-05	8.13617e-06	2.17462e-05
PHRF1	3.47061e-05	7.36425e-05	5.61262e-05	1.9264e-05	0	1.02974e-05	1.75623e-05	2.66014e-05	5.61262e-05	2.99138e-06	0	1.02974e-05
NUCB2	7.75657e-05	0.000128524	0.000179178	7.10732e-05	0.000130222	4.00545e-05	2.52973e-05	2.82799e-05	3.8863e-05	2.65624e-05	4.8844e-05	4.00545e-05
PFN2	8.57192e-06	0	0	0	0	1.02974e-05	8.57192e-06	0	0	0	0	1.02974e-05
PTPN3	4.77733e-05	0	8.41893e-05	8.00473e-05	4.06888e-05	7.32331e-05	3.06294e-05	0	8.41893e-05	3.12295e-05	4.06888e-05	9.14598e-06
SPTB	0	0.000100244	0	0	8.13776e-06	1.02974e-05	0	0.000100244	0	0	8.13776e-06	1.02974e-05
SLC44A1	6.49171e-05	4.02279e-05	9.19035e-05	0.000103618	4.06967e-05	3.66166e-05	1.34856e-05	6.81324e-06	6.38404e-05	5.91076e-05	4.06967e-05	4.57299e-06
TMEM260	7.79842e-05	0	0	0	1.62755e-05	0	2.65527e-05	0	0	0	1.62755e-05	0
SMG6	3.42877e-05	1.67073e-05	0	0	8.13776e-06	2.86057e-05	3.42877e-05	1.67073e-05	0	0	8.13776e-06	1.25839e-05
EXOC5	0.000196007	7.84019e-06	8.88178e-05	8.1363e-06	1.62771e-05	3.20436e-05	0.000196007	7.84019e-06	4.62852e-06	8.1363e-06	1.58966e-09	3.20436e-05
FGF22	0	0	0	0	8.13935e-06	1.02974e-05	0	0	0	0	8.13935e-06	1.02974e-05
FSTL3	4.28596e-05	0	2.96059e-05	0	4.06935e-05	5.49249e-05	4.28596e-05	0	1.54284e-06	0	8.14252e-06	6.85948e-06
DGCR2	4.28596e-05	0	0	1.62726e-05	3.25542e-05	2.86057e-05	4.28596e-05	0	0	1.62726e-05	3.17933e-09	1.25839e-05
RNF126	8.57192e-06	3.92009e-05	0	1.9264e-05	4.88329e-05	3.43301e-05	8.57192e-06	3.92009e-05	0	2.99138e-06	1.62819e-05	1.37353e-05
MNT	8.57192e-06	1.56804e-05	2.80631e-05	1.11277e-05	1.62787e-05	0	8.57192e-06	1.56804e-05	2.80631e-05	1.11277e-05	1.62787e-05	0
ZXDC	1.71438e-05	0	0	2.74003e-05	1.62787e-05	0	1.71438e-05	0	0	5.14492e-06	1.62787e-05	0
JMJD6	4.77733e-05	7.84019e-06	0	6.50904e-05	1.62771e-05	2.63192e-05	3.06294e-05	7.84019e-06	0	6.50904e-05	1.58966e-09	5.7244e-06
POLB	0	7.84019e-06	5.7669e-05	1.9264e-05	0	1.02974e-05	0	7.84019e-06	2.65202e-05	2.99138e-06	0	1.02974e-05
WIPI1	0	0.000140472	1.55744e-05	1.11277e-05	8.13935e-06	4.80654e-05	0	9.34307e-05	1.55744e-05	1.11277e-05	8.13935e-06	4.80654e-05
FRMPD1	0	7.84019e-06	0	0	8.13935e-06	0	0	7.84019e-06	0	0	8.13935e-06	0
GBA2	3.02109e-05	0	1.40315e-05	1.9264e-05	2.44133e-05	1.60218e-05	4.07672e-06	0	1.40315e-05	2.99138e-06	2.44133e-05	1.60218e-05
NDST1	4.77733e-05	7.84019e-06	8.57321e-05	5.18092e-05	4.88313e-05	6.52222e-05	3.06294e-05	7.84019e-06	5.45833e-05	2.95538e-05	4.76899e-09	1.71569e-05
AP3M2	2.1639e-05	1.56804e-05	1.40315e-05	0	1.62755e-05	0	4.49519e-06	1.56804e-05	1.40315e-05	0	1.62755e-05	0
CNGB1	0	0	0	0	0	0	0	0	0	0	0	0
PABPC1	0.000725481	0.000594926	0.000916241	0.000711929	0.0006592	0.000776959	4.59914e-05	0.000140196	1.82221e-05	4.47528e-05	0.000235954	8.80218e-05
CSNK2A2	3.02109e-05	2.45475e-05	1.40315e-05	4.06815e-05	2.44149e-05	0.000104142	4.07672e-06	8.86714e-06	1.40315e-05	4.06815e-05	8.13617e-06	0.000104142
PTPN21	2.61342e-05	0	5.61262e-05	3.8528e-05	1.62755e-05	0	2.61342e-05	0	5.61262e-05	5.98276e-06	1.62755e-05	0
EIF2B3	0	4.02279e-05	0	0	8.13776e-06	0.000110985	0	6.81324e-06	0	0	8.13776e-06	9.4963e-05
CAMK2A	0	0	0	0	0	0	0	0	0	0	0	0
TCOF1	1.71438e-05	0	0	1.62726e-05	2.44164e-05	1.83083e-05	1.71438e-05	0	0	1.62726e-05	8.14094e-06	2.28649e-06
CDC42	0.00015555	5.0122e-05	0.000105935	4.66643e-05	0.000122077	0.000141893	1.25541e-06	5.0122e-05	4.98088e-05	2.15354e-06	8.12663e-06	1.83246e-05
OSBPL3	0	0	0	0	0	1.02974e-05	0	0	0	0	0	1.02974e-05
SLC12A3	3.42877e-05	7.84019e-06	1.40315e-05	3.03917e-05	2.4418e-05	8.01089e-06	3.42877e-05	7.84019e-06	1.40315e-05	1.41191e-05	2.4418e-05	8.01089e-06
RAD18	0	0	0	0	1.62755e-05	0	0	0	0	0	1.62755e-05	0
ATP2B1	2.1639e-05	0.000121711	0.000116881	7.1911e-05	4.0692e-05	6.52222e-05	4.49519e-06	1.1948e-05	2.34346e-05	3.93658e-05	8.13458e-06	1.71569e-05
NCK2	0	0	0	8.1363e-06	1.62755e-05	3.08922e-05	0	0	0	8.1363e-06	1.62755e-05	3.08922e-05
MAP4K4	0.00016454	0.00019638	0.000247793	0.000285968	0.000122079	0.00012472	4.45335e-05	7.09371e-05	6.09007e-05	2.56067e-05	8.15047e-06	6.06329e-05
MGAT4A	1.71438e-05	0	0	1.9264e-05	1.62755e-05	8.01089e-06	1.71438e-05	0	0	2.99138e-06	1.62755e-05	8.01089e-06
RPL31	0.00129206	0.000896586	0.00117961	0.0010789	0.00126964	0.00121751	0.000508038	0.000295122	2.71042e-05	0.000255452	0.000260558	7.99619e-05
WDR1	0	4.70411e-05	4.51803e-05	6.37747e-05	2.44164e-05	2.40327e-05	0	4.70411e-05	1.71172e-05	4.75021e-05	8.14094e-06	2.40327e-05
SNX13	0	4.70411e-05	0	3.8528e-05	2.44133e-05	3.08922e-05	0	4.70411e-05	0	5.98276e-06	2.44133e-05	3.08922e-05
ARHGAP10	4.32781e-05	0	0	0	8.13776e-06	8.01089e-06	8.99039e-06	0	0	0	8.13776e-06	8.01089e-06
RPS6KA2	3.87829e-05	7.84019e-06	0	4.45107e-05	1.62755e-05	8.01089e-06	1.26486e-05	7.84019e-06	0	4.45107e-05	1.62755e-05	8.01089e-06
ING3	5.185e-05	4.02279e-05	1.40315e-05	1.11277e-05	0	1.60218e-05	4.1847e-07	6.81324e-06	1.40315e-05	1.11277e-05	0	1.60218e-05
VASH1	0	0	1.40315e-05	1.11277e-05	0	0	0	0	1.40315e-05	1.11277e-05	0	0
LMCD1	4.32781e-05	0.000124791	1.40315e-05	2.22554e-05	0	4.2341e-05	8.99039e-06	0.000109111	1.40315e-05	2.22554e-05	0	2.17462e-05
SEL1L	8.24794e-05	9.819e-05	0.000149572	6.59282e-05	6.51036e-05	6.86601e-05	4.81917e-05	3.54685e-05	3.73201e-05	8.3784e-07	4.88249e-05	2.74706e-05
TRIP13	0	0	0	0	0	1.02974e-05	0	0	0	0	0	1.02974e-05
ATP6AP1	5.14315e-05	4.02279e-05	2.80631e-05	3.25452e-05	4.06935e-05	2.86057e-05	5.14315e-05	6.81324e-06	2.80631e-05	3.25452e-05	8.14252e-06	1.25839e-05
TCF3	0	0	0	1.11277e-05	1.62787e-05	1.02974e-05	0	0	0	1.11277e-05	1.62787e-05	1.02974e-05
DAZAP1	9.55465e-05	0	0	8.22008e-05	4.88265e-05	4.46275e-05	6.12588e-05	0	0	1.54348e-05	4.88265e-05	3.43791e-06
MBD3	3.47061e-05	0	1.40315e-05	0	3.25558e-05	1.02974e-05	1.75623e-05	0	1.40315e-05	0	1.62803e-05	1.02974e-05
HLTF	1.71438e-05	7.84019e-06	7.17006e-05	0	4.88265e-05	4.46275e-05	1.71438e-05	7.84019e-06	4.05518e-05	0	4.88265e-05	3.43791e-06
FAM50A	0	3.92009e-05	1.40315e-05	1.11277e-05	9.76674e-05	6.86601e-05	0	3.92009e-05	1.40315e-05	1.11277e-05	4.88408e-05	2.74706e-05
FAM3A	8.57192e-06	0	2.80631e-05	1.11277e-05	3.25574e-05	1.02974e-05	8.57192e-06	0	2.80631e-05	1.11277e-05	3.25574e-05	1.02974e-05
CPSF1	0	1.56804e-05	2.96059e-05	8.60301e-05	0	8.01089e-06	0	1.56804e-05	1.54284e-06	6.97575e-05	0	8.01089e-06
MYO3B	8.57192e-06	1.56804e-05	0	3.03917e-05	1.62771e-05	0	8.57192e-06	1.56804e-05	0	1.41191e-05	1.58966e-09	0
PRKACA	0.000129834	5.59082e-05	7.17006e-05	0.000102303	5.69675e-05	0.000115574	2.69712e-05	2.24936e-05	4.05518e-05	5.34849e-05	2.44101e-05	1.26002e-05
ACTN1	9.5128e-05	0.000103976	9.03606e-05	5.48006e-05	8.13887e-05	8.46819e-05	9.40886e-06	3.7147e-05	3.42344e-05	1.02898e-05	3.25622e-05	4.34924e-05
ZFYVE26	6.53356e-05	7.84019e-06	0	1.11277e-05	1.62771e-05	2.86057e-05	6.53356e-05	7.84019e-06	0	1.11277e-05	1.58966e-09	1.25839e-05
RPS6KA6	2.1639e-05	7.84019e-06	2.80631e-05	1.9264e-05	2.44133e-05	2.86057e-05	4.49519e-06	7.84019e-06	2.80631e-05	2.99138e-06	2.44133e-05	1.25839e-05
EPN2	0	0	1.55744e-05	0	0	8.01089e-06	0	0	1.55744e-05	0	0	8.01089e-06
PTPN18	0	5.0122e-05	0	8.1363e-06	4.88281e-05	2.86057e-05	0	5.0122e-05	0	8.1363e-06	3.25494e-05	1.25839e-05
LNX1	0	0	0	0	2.44164e-05	0	0	0	0	0	8.14094e-06	0
ALDH3A2	0.000203742	0.000152044	0.000135541	0.000296258	0.000292994	0.000279214	8.37348e-05	5.18005e-05	5.13517e-05	2.91938e-05	6.5137e-05	7.32658e-05
TFRC	8.57192e-06	0	0	8.1363e-06	0	5.94978e-05	8.57192e-06	0	0	8.1363e-06	0	4.3476e-05
SREBF1	6.00034e-05	7.84019e-06	1.40315e-05	4.06815e-05	3.25574e-05	3.08922e-05	6.00034e-05	7.84019e-06	1.40315e-05	4.06815e-05	3.25574e-05	3.08922e-05
AFF4	0.000180847	0.000210007	0.000163604	0.000126712	0.000138351	0.000156764	7.63103e-05	9.51867e-06	2.32886e-05	2.9076e-05	4.06792e-05	2.85893e-05
UBE2D1	6.08404e-05	0	3.11488e-05	8.1363e-06	1.62755e-05	8.01089e-06	4.36965e-05	0	3.11488e-05	8.1363e-06	1.62755e-05	8.01089e-06
MPP5	8.57192e-06	7.84019e-06	0.000107478	4.15193e-05	3.25558e-05	5.72113e-05	8.57192e-06	7.84019e-06	7.94148e-05	2.52467e-05	1.62803e-05	2.51678e-05
RHOBTB1	0.0001037	0	3.11488e-05	1.11277e-05	2.44164e-05	0	8.3694e-07	0	3.11488e-05	1.11277e-05	8.14094e-06	0
SMC1A	0.000104537	2.45475e-05	1.55744e-05	2.74003e-05	4.88329e-05	7.32331e-05	0.000104537	8.86714e-06	1.55744e-05	5.14492e-06	1.62819e-05	9.14598e-06
HSD17B10	4.28596e-05	0.000152044	0.000137084	2.74003e-05	0.000146486	8.92549e-05	4.28596e-05	5.18005e-05	8.09576e-05	5.14492e-06	8.13712e-05	6.87581e-06
MARK2	2.1639e-05	0	3.11488e-05	0	8.13935e-06	0	4.49519e-06	0	3.11488e-05	0	8.13935e-06	0
HMMR	0	0	0	8.1363e-06	0	0	0	0	0	8.1363e-06	0	0
CHFR	0.000100042	1.56804e-05	2.96059e-05	7.92095e-05	6.51068e-05	6.86601e-05	8.28979e-05	1.56804e-05	1.54284e-06	3.46987e-05	1.62707e-05	2.74706e-05
TRHDE	1.30671e-05	0	0	0	0	8.01089e-06	1.30671e-05	0	0	0	0	8.01089e-06
P4HA2	0	0	2.80631e-05	2.44089e-05	0	1.02974e-05	0	0	2.80631e-05	2.44089e-05	0	1.02974e-05
NFATC3	4.73548e-05	6.27215e-05	0.000200924	0.000190486	5.69707e-05	1.83083e-05	2.12206e-05	6.27215e-05	0.000172861	7.65781e-05	8.14411e-06	2.28649e-06
TRNT1	0	0	7.17006e-05	0	0	3.08922e-05	0	0	4.05518e-05	0	0	3.08922e-05
ACADVL	0.000242106	0.000242394	0.000395823	0.000139155	0.000260429	0.000308971	1.92362e-05	8.49172e-06	5.31865e-05	7.23889e-05	4.88059e-05	0.000123618
STK10	0	1.67073e-05	4.51803e-05	1.62726e-05	8.13935e-06	1.02974e-05	0	1.67073e-05	1.71172e-05	1.62726e-05	8.13935e-06	1.02974e-05
FBXW11	9.5128e-05	3.92009e-05	4.20946e-05	0	5.69659e-05	4.92004e-05	9.40886e-06	3.92009e-05	4.20946e-05	0	4.06872e-05	3.31787e-05
ACAP1	0	1.56804e-05	1.55744e-05	1.11277e-05	1.62755e-05	1.83083e-05	0	1.56804e-05	1.55744e-05	1.11277e-05	1.62755e-05	2.28649e-06
CRMP1	0	0	0	0	0	0	0	0	0	0	0	0
EVC	0	0	0	0	2.44133e-05	0	0	0	0	0	2.44133e-05	0
DERL2	0	0	0	4.06815e-05	8.13776e-06	0	0	0	0	4.06815e-05	8.13776e-06	0
NDE1	0	7.84019e-06	1.55744e-05	0	8.13776e-06	0	0	7.84019e-06	1.55744e-05	0	8.13776e-06	0
TMEM38A	1.30671e-05	0	0	8.1363e-06	0	0	1.30671e-05	0	0	8.1363e-06	0	0
AP1M1	0	4.80681e-05	0.000144944	0.000127549	8.95249e-05	8.1244e-05	0	1.46534e-05	5.14977e-05	9.50042e-05	8.14729e-06	1.13508e-06
PVR	0.000104118	2.45475e-05	1.55744e-05	8.1363e-06	3.2551e-05	2.63192e-05	5.26869e-05	8.86714e-06	1.55744e-05	8.1363e-06	3.2551e-05	5.7244e-06
XRCC1	0	0	0	8.1363e-06	2.44133e-05	8.01089e-06	0	0	0	8.1363e-06	2.44133e-05	8.01089e-06
SCARB1	6.44986e-05	7.15886e-05	0.000101306	5.48006e-05	0.000170914	0.000160202	3.83644e-05	3.8174e-05	3.90089e-05	1.02898e-05	4.07094e-05	1.60381e-05
MOV10L1	0	1.67073e-05	0	1.11277e-05	0	1.02974e-05	0	1.67073e-05	0	1.11277e-05	0	1.02974e-05
ALPK1	0	1.56804e-05	0	0	1.62787e-05	0	0	1.56804e-05	0	0	1.62787e-05	0
LLGL2	3.42877e-05	0	3.11488e-05	4.15193e-05	2.44164e-05	2.86057e-05	3.42877e-05	0	3.11488e-05	2.52467e-05	8.14094e-06	1.25839e-05
PDE8A	8.57192e-06	7.84019e-06	1.55744e-05	4.15193e-05	4.88345e-05	8.01089e-06	8.57192e-06	7.84019e-06	1.55744e-05	2.52467e-05	3.2559e-05	8.01089e-06
SDHA	5.185e-05	2.45475e-05	4.67231e-05	9.93113e-05	0.000179053	0.00010299	4.1847e-07	8.86714e-06	4.67231e-05	3.42209e-05	4.88488e-05	4.12059e-05
SMARCE1	5.59267e-05	5.59082e-05	1.40315e-05	5.2647e-05	9.76578e-05	8.01089e-06	2.97925e-05	2.24936e-05	1.40315e-05	3.63744e-05	4.88218e-05	8.01089e-06
KDM5A	6.08404e-05	7.84019e-06	1.55744e-05	0.000174214	3.25558e-05	9.15414e-05	4.36965e-05	7.84019e-06	1.55744e-05	9.28507e-05	1.62803e-05	1.14325e-05
PPP2R3A	3.47061e-05	0	1.40315e-05	8.1363e-06	0	0	1.75623e-05	0	1.40315e-05	8.1363e-06	0	0
FERMT2	0.000146978	7.84019e-05	0.000205699	9.03371e-05	0.000195328	9.38279e-05	9.82733e-06	7.84019e-05	1.8806e-05	2.35711e-05	3.25733e-05	2.97408e-05
PTGS2	0	0	1.40315e-05	8.1363e-06	0	0	0	0	1.40315e-05	8.1363e-06	0	0
IGF2BP2	1.30671e-05	0	0	1.11277e-05	1.62771e-05	8.01089e-06	1.30671e-05	0	0	1.11277e-05	1.58966e-09	8.01089e-06
MAP3K13	0.000186179	0.00013431	5.61262e-05	7.1911e-05	8.95249e-05	9.72658e-05	4.90287e-05	0.000100895	5.61262e-05	3.93658e-05	8.14729e-06	1.48867e-05
ST6GAL1	0.000186179	0.000366159	0.000239933	0.000306548	0.000447635	0.000394771	4.90287e-05	6.82316e-05	7.15546e-05	8.39944e-05	0.000154676	5.83138e-05
FRY	1.71438e-05	0	2.80631e-05	4.15193e-05	2.44164e-05	1.60218e-05	1.71438e-05	0	2.80631e-05	2.52467e-05	8.14094e-06	1.60218e-05
PICALM	3.02109e-05	5.48813e-05	3.11488e-05	6.07833e-05	4.0692e-05	0.000156764	4.07672e-06	5.48813e-05	3.11488e-05	2.82381e-05	8.13458e-06	2.85893e-05
NSF	4.77733e-05	0	0	8.1363e-06	0	0	3.06294e-05	0	0	8.1363e-06	0	0
CLASP1	0	7.84019e-06	7.32434e-05	5.18092e-05	1.62755e-05	7.20981e-05	0	7.84019e-06	1.09459e-05	2.95538e-05	1.62755e-05	7.20981e-05
MRPS34	0.000103281	3.92009e-05	1.55744e-05	5.48006e-05	7.32541e-05	5.94978e-05	5.1013e-05	3.92009e-05	1.55744e-05	1.02898e-05	7.32541e-05	4.3476e-05
NOTCH3	8.57192e-06	0	0	0	5.69722e-05	1.02974e-05	8.57192e-06	0	0	0	2.44212e-05	1.02974e-05
CLNS1A	3.42877e-05	0	1.40315e-05	7.10732e-05	1.62787e-05	8.35305e-05	3.42877e-05	0	1.40315e-05	2.65624e-05	1.62787e-05	1.94434e-05
TEAD2	0	0	0	0	8.13776e-06	0	0	0	0	0	8.13776e-06	0
EED	3.92013e-05	0	0	5.48006e-05	1.62787e-05	0	3.92013e-05	0	0	1.02898e-05	1.62787e-05	0
TSG101	6.04219e-05	2.45475e-05	2.80631e-05	8.1363e-06	0	4.6914e-05	8.15345e-06	8.86714e-06	2.80631e-05	8.1363e-06	0	1.48704e-05
ATP2A3	0	0	1.55744e-05	0	1.62787e-05	0	0	0	1.55744e-05	0	1.62787e-05	0
MGLL	4.32781e-05	0.000242394	0.000118424	4.66643e-05	0.000195325	0.000120147	8.99039e-06	8.49172e-06	6.17136e-06	2.15354e-06	1.9076e-08	2.40164e-05
BCS1L	8.57192e-06	0	0	0	1.62787e-05	0	8.57192e-06	0	0	0	1.62787e-05	0
NUAK1	8.57192e-06	0	1.40315e-05	0	1.62771e-05	0	8.57192e-06	0	1.40315e-05	0	1.58966e-09	0
DPP8	0	1.56804e-05	7.17006e-05	1.11277e-05	1.62755e-05	3.08922e-05	0	1.56804e-05	4.05518e-05	1.11277e-05	1.62755e-05	3.08922e-05
SLC24A1	3.92013e-05	7.84019e-06	1.55744e-05	1.62726e-05	8.13935e-06	2.05948e-05	3.92013e-05	7.84019e-06	1.55744e-05	1.62726e-05	8.13935e-06	2.05948e-05
ZNF532	2.61342e-05	0	0	2.74003e-05	8.13935e-06	3.89031e-05	2.61342e-05	0	0	5.14492e-06	8.13935e-06	2.28813e-05
SCARF1	0	0	0	1.11277e-05	3.25574e-05	0	0	0	0	1.11277e-05	3.25574e-05	0
LMAN1	0.000383752	0.000304464	0.000308694	0.000187495	0.000276709	0.000185386	9.62755e-05	0.000163341	0.000308694	5.73141e-05	1.62501e-05	0.000103007
IPCEF1	0	0	0	1.11277e-05	0	0	0	0	0	1.11277e-05	0	0
ZZEF1	7.84027e-05	4.02279e-05	4.51803e-05	8.81836e-05	1.62755e-05	6.40872e-05	7.84027e-05	6.81324e-06	1.71172e-05	2.30932e-05	1.62755e-05	6.40872e-05
ENO1	9.87863e-05	8.93229e-05	7.63291e-05	0.000152436	0.000138353	0.000211689	7.26521e-05	1.0921e-05	4.8266e-05	0.000107925	2.44021e-05	3.54488e-05
ANO8	0	0	0	0	0	8.01089e-06	0	0	0	0	0	8.01089e-06
TUBE1	0.00014656	1.56804e-05	4.51803e-05	6.07833e-05	0.000113941	3.20436e-05	4.20227e-05	1.56804e-05	1.71172e-05	2.82381e-05	1.62882e-05	3.20436e-05
ARHGEF10L	3.42877e-05	1.67073e-05	0.000101306	8.81836e-05	5.69707e-05	6.06493e-05	3.42877e-05	1.67073e-05	3.90089e-05	2.30932e-05	8.14411e-06	1.94597e-05
TXK	0	0	0	0	8.13776e-06	0	0	0	0	0	8.13776e-06	0
TIPIN	6.04219e-05	3.23877e-05	1.40315e-05	2.22554e-05	4.06951e-05	3.08922e-05	8.15345e-06	1.02695e-06	1.40315e-05	2.22554e-05	2.44196e-05	3.08922e-05
SRI	0	0	0	0	0	5.49249e-05	0	0	0	0	0	6.85948e-06
EIF4G3	4.32781e-05	3.13607e-05	0.000176093	9.63199e-05	0.000122079	7.43845e-05	8.99039e-06	3.13607e-05	2.03489e-05	1.49569e-05	8.15047e-06	5.37898e-05
NUP37	0	7.84019e-06	0	0	8.13776e-06	3.08922e-05	0	7.84019e-06	0	0	8.13776e-06	3.08922e-05
SEMA3A	0	0	0	0	0	0	0	0	0	0	0	0
SEMA3C	6.44986e-05	2.45475e-05	1.55744e-05	6.89196e-05	0	2.40327e-05	3.83644e-05	8.86714e-06	1.55744e-05	2.01018e-05	0	2.40327e-05
TTC38	0.000171857	0.000153071	5.7669e-05	7.92095e-05	8.95233e-05	8.35305e-05	0.000119588	1.94128e-05	2.65202e-05	3.46987e-05	8.12981e-06	1.94434e-05
ACAT1	0.000426612	0.000345344	0.000526589	0.000425961	0.000455752	0.000299808	0.000139135	7.80264e-05	0.000189832	1.91461e-05	6.50639e-05	5.2671e-05
GRAMD4	4.77733e-05	0.00011387	4.51803e-05	2.44089e-05	0.000122081	0.00013732	3.06294e-05	1.97882e-05	1.71172e-05	2.44089e-05	2.44276e-05	5.49412e-05
ZNF638	5.59267e-05	0.000256396	0.000225902	0.00012372	8.13855e-05	7.78061e-05	2.97925e-05	0.000177994	8.55861e-05	9.81198e-06	7.94832e-09	4.57625e-05
TIMM21	3.02109e-05	0	0	0	3.25526e-05	8.01089e-06	4.07672e-06	0	0	0	1.62739e-05	8.01089e-06
ADD2	0	0	0	0	0	1.02974e-05	0	0	0	0	0	1.02974e-05
RASAL2	8.24794e-05	8.14827e-05	2.96059e-05	5.56384e-05	2.44133e-05	2.86057e-05	4.81917e-05	1.87612e-05	1.54284e-06	5.56384e-05	2.44133e-05	1.25839e-05
VPS9D1	0	0	0	4.96556e-05	0	0	0	0	0	1.71104e-05	0	0
ZNF37A	5.63452e-05	3.23877e-05	7.01577e-05	1.62726e-05	4.06951e-05	5.72113e-05	2.20575e-05	1.02695e-06	7.01577e-05	1.62726e-05	2.44196e-05	2.51678e-05
MARK3	7.39075e-05	4.80681e-05	2.96059e-05	8.30387e-05	3.25542e-05	3.43301e-05	5.67636e-05	1.46534e-05	1.54284e-06	5.04935e-05	3.17933e-09	1.37353e-05
SLC25A3	0.000146141	6.27215e-05	0.000119967	0.000131019	0.000146502	0.000113288	9.38726e-05	6.27215e-05	3.57773e-05	6.42526e-05	8.13998e-05	3.09085e-05
FNDC3B	0.000137988	6.37484e-05	0.000171318	8.81836e-05	0.000130218	0.000168212	3.34507e-05	3.03338e-05	0.000171318	2.30932e-05	1.62898e-05	2.4049e-05
FOSL2	8.65561e-05	6.37484e-05	3.11488e-05	8.22008e-05	7.3243e-05	6.40872e-05	1.79808e-05	3.03338e-05	3.11488e-05	1.54348e-05	4.06856e-05	6.40872e-05
FRYL	2.57158e-05	7.84019e-06	0.000154347	1.62726e-05	6.51068e-05	1.83083e-05	2.57158e-05	7.84019e-06	0.000154347	1.62726e-05	1.62707e-05	2.28649e-06
TMEM131	8.57192e-06	7.84019e-06	5.7669e-05	4.06815e-05	4.0692e-05	1.02974e-05	8.57192e-06	7.84019e-06	2.65202e-05	4.06815e-05	8.13458e-06	1.02974e-05
FSCN1	2.61342e-05	0	0	0	8.13935e-06	0	2.61342e-05	0	0	0	8.13935e-06	0
ACTB	0.000445011	0.000631047	0.000416026	0.000638343	0.000455756	0.00032269	7.28963e-07	3.83168e-06	5.12057e-05	0.000126469	3.25097e-05	1.3768e-05
MOCOS	1.30671e-05	6.27215e-05	1.40315e-05	1.62726e-05	4.06951e-05	0	1.30671e-05	6.27215e-05	1.40315e-05	1.62726e-05	2.44196e-05	0
PLD1	3.02109e-05	1.67073e-05	0	4.06815e-05	8.13776e-06	2.86057e-05	4.07672e-06	1.67073e-05	0	4.06815e-05	8.13776e-06	1.25839e-05
WDR62	1.30671e-05	1.56804e-05	5.7669e-05	1.11277e-05	8.13776e-06	0	1.30671e-05	1.56804e-05	2.65202e-05	1.11277e-05	8.13776e-06	0
DLG1	4.77733e-05	4.02279e-05	0	5.48006e-05	2.44164e-05	4.80654e-05	3.06294e-05	6.81324e-06	0	1.02898e-05	8.14094e-06	4.80654e-05
RAB7A	6.89938e-05	8.04558e-05	2.96059e-05	4.36729e-05	8.95249e-05	1.02974e-05	1.67254e-05	1.36265e-05	1.54284e-06	2.14175e-05	8.14729e-06	1.02974e-05
BCAP29	7.30705e-05	3.34146e-05	0	3.8528e-05	3.2551e-05	5.60763e-05	4.69363e-05	3.34146e-05	0	5.98276e-06	3.2551e-05	5.60763e-05
SEC31B	8.57192e-06	7.84019e-06	0	1.11277e-05	2.44149e-05	1.02974e-05	8.57192e-06	7.84019e-06	0	1.11277e-05	8.13617e-06	1.02974e-05
SART3	0	6.37484e-05	7.01577e-05	2.22554e-05	2.44133e-05	2.86057e-05	0	3.03338e-05	7.01577e-05	2.22554e-05	2.44133e-05	1.25839e-05
EXOSC7	4.32781e-05	1.56804e-05	7.17006e-05	7.10732e-05	8.13823e-05	3.20436e-05	8.99039e-06	1.56804e-05	4.05518e-05	2.65624e-05	3.25463e-05	3.20436e-05
KIFAP3	0	0	0	8.1363e-06	0	0	0	0	0	8.1363e-06	0	0
MCM6	0	0	0	0	0	0	0	0	0	0	0	0
REXO2	1.71438e-05	1.56804e-05	1.55744e-05	4.15193e-05	1.62771e-05	0	1.71438e-05	1.56804e-05	1.55744e-05	2.52467e-05	1.58966e-09	0
RBM7	2.57158e-05	0.000147285	0	8.1363e-06	8.13776e-06	8.01089e-06	2.57158e-05	5.32028e-05	0	8.1363e-06	8.13776e-06	8.01089e-06
RBMS2	8.57192e-06	4.02279e-05	0	0	1.62771e-05	0	8.57192e-06	6.81324e-06	0	0	1.58966e-09	0
BAZ2A	8.61377e-05	1.56804e-05	2.96059e-05	6.59282e-05	1.62787e-05	4.92004e-05	3.38692e-05	1.56804e-05	1.54284e-06	8.3784e-07	1.62787e-05	3.31787e-05
PTPN23	2.61342e-05	7.84019e-06	7.01577e-05	3.03917e-05	0	1.83083e-05	2.61342e-05	7.84019e-06	7.01577e-05	1.41191e-05	0	2.28649e-06
UNG	8.57192e-06	3.92009e-05	0	0	1.62771e-05	1.83083e-05	8.57192e-06	3.92009e-05	0	0	1.58966e-09	2.28649e-06
FMO4	8.57192e-06	2.35206e-05	1.40315e-05	2.44089e-05	2.44149e-05	3.66166e-05	8.57192e-06	2.35206e-05	1.40315e-05	2.44089e-05	8.13617e-06	4.57299e-06
KLHL20	0.000358036	0.000429532	0.000330294	0.000487582	0.000398795	0.000456556	7.05597e-05	0.000229044	0.000105789	0.000113312	5.70088e-05	0.000120098
RGS11	0	0	0	0	0	0	0	0	0	0	0	0
SLC46A1	8.57192e-06	7.84019e-06	1.40315e-05	0	0	0	8.57192e-06	7.84019e-06	1.40315e-05	0	0	0
PLXNA2	2.57158e-05	0	0	5.77919e-05	1.62771e-05	1.02974e-05	2.57158e-05	0	0	8.97414e-06	1.58966e-09	1.02974e-05
ANKRD13A	3.92013e-05	6.37484e-05	2.96059e-05	3.25452e-05	1.62755e-05	4.2341e-05	3.92013e-05	3.03338e-05	1.54284e-06	3.25452e-05	1.62755e-05	2.17462e-05
TPD52	1.30671e-05	0	0	0	2.44164e-05	0	1.30671e-05	0	0	0	8.14094e-06	0
ACACB	6.49171e-05	0.000121711	6.22975e-05	6.29369e-05	6.5102e-05	0.000144196	1.34856e-05	1.1948e-05	6.22975e-05	1.84261e-05	6.5102e-05	0.000144196
TRAF4	0	3.23877e-05	4.36375e-05	0	1.62755e-05	1.02974e-05	0	1.02695e-06	1.24887e-05	0	1.62755e-05	1.02974e-05
PAG1	0	1.56804e-05	4.67231e-05	6.29369e-05	8.13776e-06	6.17843e-05	0	1.56804e-05	4.67231e-05	1.84261e-05	8.13776e-06	6.17843e-05
GPATCH1	1.30671e-05	0.000115924	3.11488e-05	0	3.25542e-05	3.08922e-05	1.30671e-05	8.45636e-05	3.11488e-05	0	3.17933e-09	3.08922e-05
ICAM3	5.185e-05	7.46695e-05	3.11488e-05	1.9264e-05	8.13935e-06	1.83083e-05	4.1847e-07	5.89891e-05	3.11488e-05	2.99138e-06	8.13935e-06	2.28649e-06
NT5C2	0	3.92009e-05	0	3.55366e-05	4.06935e-05	8.01089e-06	0	3.92009e-05	0	1.32812e-05	8.14252e-06	8.01089e-06
MCAM	1.30671e-05	0	1.40315e-05	5.2647e-05	0	3.66166e-05	1.30671e-05	0	1.40315e-05	3.63744e-05	0	4.57299e-06
GPC4	0	1.67073e-05	0	0	0	0	0	1.67073e-05	0	0	0	0
MBNL3	8.57192e-05	0.000103976	4.51803e-05	4.96556e-05	2.44149e-05	6.40872e-05	8.57192e-05	3.7147e-05	1.71172e-05	1.71104e-05	8.13617e-06	6.40872e-05
CAMSAP3	8.57192e-06	0	0	1.11277e-05	1.62755e-05	1.02974e-05	8.57192e-06	0	0	1.11277e-05	1.62755e-05	1.02974e-05
RAP1GAP	0	0	4.67231e-05	8.1363e-06	8.13776e-06	8.01089e-06	0	0	4.67231e-05	8.1363e-06	8.13776e-06	8.01089e-06
ARHGEF1	0	2.35206e-05	2.96059e-05	8.1363e-06	2.44149e-05	0	0	2.35206e-05	1.54284e-06	8.1363e-06	8.13617e-06	0
STXBP2	0	0	1.55744e-05	0	8.13935e-06	1.83083e-05	0	0	1.55744e-05	0	8.13935e-06	2.28649e-06
MAP2K7	2.1639e-05	7.84019e-06	4.36375e-05	8.1363e-06	8.13935e-06	2.63192e-05	4.49519e-06	7.84019e-06	1.24887e-05	8.1363e-06	8.13935e-06	5.7244e-06
CTTNBP2	8.57192e-06	0	0	7.78938e-05	1.62755e-05	0	8.57192e-06	0	0	7.78938e-05	1.62755e-05	0
RARB	0	0	0	8.1363e-06	0	0	0	0	0	8.1363e-06	0	0
TOP2B	5.185e-05	7.36425e-05	0.000104392	9.1175e-05	0	4.80654e-05	4.1847e-07	2.66014e-05	2.02029e-05	4.23572e-05	0	4.80654e-05
TM9SF3	4.73548e-05	0.000112843	0.000146487	0.000156265	0.000154628	0.000127007	2.12206e-05	1.25995e-05	2.18917e-05	2.27332e-05	4.06777e-05	7.89412e-05
NFKB2	7.79842e-05	7.84019e-06	2.96059e-05	3.03917e-05	7.32478e-05	0	2.65527e-05	7.84019e-06	1.54284e-06	1.41191e-05	8.1457e-06	0
PPP1R12B	7.39075e-05	0.000238662	3.11488e-05	1.11277e-05	1.62787e-05	1.83083e-05	5.67636e-05	0.000128899	3.11488e-05	1.11277e-05	1.62787e-05	2.28649e-06
DNAJC10	8.57192e-06	4.70411e-05	3.11488e-05	2.44089e-05	3.2551e-05	5.03519e-05	8.57192e-06	4.70411e-05	3.11488e-05	2.44089e-05	3.2551e-05	2.97571e-05
GTF3C1	1.30671e-05	1.56804e-05	2.80631e-05	5.48006e-05	0	4.11896e-05	1.30671e-05	1.56804e-05	2.80631e-05	1.02898e-05	0	4.11896e-05
IL4R	6.44986e-05	6.58023e-05	4.51803e-05	4.15193e-05	6.51132e-05	2.63192e-05	3.83644e-05	3.44416e-05	1.71172e-05	2.52467e-05	4.88377e-05	5.7244e-06
USP33	1.71438e-05	4.12548e-05	4.51803e-05	8.1363e-06	1.62787e-05	7.20981e-05	1.71438e-05	2.55745e-05	1.71172e-05	8.1363e-06	1.62787e-05	7.20981e-05
PAK3	0	7.84019e-06	0	2.22554e-05	8.13935e-06	0	0	7.84019e-06	0	2.22554e-05	8.13935e-06	0
CAPN6	0	0	0	0	0	0	0	0	0	0	0	0
SNRPA	1.30671e-05	3.92009e-05	2.80631e-05	1.62726e-05	8.13776e-06	0	1.30671e-05	3.92009e-05	2.80631e-05	1.62726e-05	8.13776e-06	0
EXOSC5	0	2.35206e-05	1.55744e-05	3.03917e-05	0	0	0	2.35206e-05	1.55744e-05	1.41191e-05	0	0
DYNC1I2	6.85753e-05	0.000163992	7.47862e-05	0.000109601	4.06951e-05	0.000112136	6.85753e-05	6.99101e-05	1.86601e-05	2.05797e-05	2.44196e-05	3.20272e-05
APBB1IP	5.185e-05	0	2.96059e-05	0.000126712	3.25558e-05	8.01089e-06	4.1847e-07	0	1.54284e-06	2.9076e-05	1.62803e-05	8.01089e-06
SIRT6	0	0	0	0	2.44133e-05	0	0	0	0	0	2.44133e-05	0
POLD3	0	0	1.40315e-05	0	1.62787e-05	1.02974e-05	0	0	1.40315e-05	0	1.62787e-05	1.02974e-05
CAPZB	0.000125339	7.15886e-05	2.80631e-05	0.00010661	4.88313e-05	2.63192e-05	5.33213e-06	3.8174e-05	2.80631e-05	3.98437e-05	4.76899e-09	5.7244e-06
GPR137B	4.28596e-05	0	0	1.62726e-05	0	0	4.28596e-05	0	0	1.62726e-05	0	0
NAALAD2	0	0	0	0	0	0	0	0	0	0	0	0
JADE1	4.32781e-05	4.02279e-05	6.22975e-05	2.74003e-05	0	2.63192e-05	8.99039e-06	6.81324e-06	6.22975e-05	5.14492e-06	0	5.7244e-06
SLC25A43	5.63452e-05	7.84019e-06	0	7.40645e-05	2.44164e-05	0	2.20575e-05	7.84019e-06	0	7.29846e-06	8.14094e-06	0
UBE2A	7.84027e-05	7.84019e-06	7.63291e-05	1.9264e-05	1.62755e-05	1.60218e-05	7.84027e-05	7.84019e-06	4.8266e-05	2.99138e-06	1.62755e-05	1.60218e-05
FGFR1	0.000113109	7.84019e-06	0	3.3383e-05	0	0	9.5965e-05	7.84019e-06	0	3.3383e-05	0	0
FBLN1	0	0	0	8.1363e-06	0	1.02974e-05	0	0	0	8.1363e-06	0	1.02974e-05
MAP2	0	0	1.40315e-05	0	0	0	0	0	1.40315e-05	0	0	0
PIAS2	7.79842e-05	3.23877e-05	3.11488e-05	1.11277e-05	5.69675e-05	3.66166e-05	2.65527e-05	1.02695e-06	3.11488e-05	1.11277e-05	2.44101e-05	4.57299e-06
ARAF	2.1639e-05	8.93229e-05	1.55744e-05	5.48006e-05	4.06904e-05	7.89575e-05	4.49519e-06	1.0921e-05	1.55744e-05	1.02898e-05	2.44117e-05	1.71732e-05
MCCC1	1.30671e-05	4.12548e-05	4.67231e-05	4.15193e-05	6.511e-05	4.2341e-05	1.30671e-05	2.55745e-05	4.67231e-05	2.52467e-05	1.62835e-05	2.17462e-05
LAMP3	0	0	0	0	0	8.01089e-06	0	0	0	0	0	8.01089e-06
FAP	0	0	0	0	8.13935e-06	0	0	0	0	0	8.13935e-06	0
NEBL	0	0	0	0	0	0	0	0	0	0	0	0
ACER3	1.71438e-05	1.56804e-05	1.40315e-05	0	8.13776e-06	4.00545e-05	1.71438e-05	1.56804e-05	1.40315e-05	0	8.13776e-06	4.00545e-05
UBE2K	8.20609e-05	3.13607e-05	0.000105935	5.2647e-05	6.51084e-05	3.66166e-05	3.65825e-06	3.13607e-05	4.98088e-05	3.63744e-05	6.35866e-09	4.57299e-06
PIK3C3	8.57192e-06	1.56804e-05	7.01577e-05	5.2647e-05	5.69722e-05	2.40327e-05	8.57192e-06	1.56804e-05	7.01577e-05	3.63744e-05	2.44212e-05	2.40327e-05
N4BP2	8.61377e-05	0	1.40315e-05	4.45107e-05	8.13903e-05	2.40327e-05	3.38692e-05	0	1.40315e-05	4.45107e-05	4.88393e-05	2.40327e-05
TULP3	0	0	1.55744e-05	0	0	0	0	0	1.55744e-05	0	0	0
SYNJ2	4.28596e-05	1.56804e-05	0	1.9264e-05	2.44133e-05	8.01089e-06	4.28596e-05	1.56804e-05	0	2.99138e-06	2.44133e-05	8.01089e-06
ADCY2	1.30671e-05	2.45475e-05	0	2.44089e-05	1.62787e-05	0	1.30671e-05	8.86714e-06	0	2.44089e-05	1.62787e-05	0
PPP2R5C	8.61377e-05	5.59082e-05	0.000144944	5.2647e-05	2.44164e-05	6.86601e-05	3.38692e-05	2.24936e-05	5.14977e-05	3.63744e-05	8.14094e-06	2.74706e-05
RBFOX1	0	0	0	2.44089e-05	8.13935e-06	2.05948e-05	0	0	0	2.44089e-05	8.13935e-06	2.05948e-05
GNB1	4.32781e-05	7.84019e-06	5.92119e-05	0.000160095	5.69707e-05	9.15414e-05	8.99039e-06	7.84019e-06	3.08568e-06	6.2459e-05	8.14411e-06	1.14325e-05
HOXA9	0	0	0	0	0	1.02974e-05	0	0	0	0	0	1.02974e-05
MLLT10	8.57192e-06	0.000108084	1.40315e-05	1.11277e-05	4.88361e-05	8.35305e-05	8.57192e-06	9.24037e-05	1.40315e-05	1.11277e-05	4.88361e-05	1.94434e-05
ZCWPW1	2.57158e-05	3.13607e-05	0	2.22554e-05	1.62787e-05	0	2.57158e-05	3.13607e-05	0	2.22554e-05	1.62787e-05	0
VDAC3	0	0	7.01577e-05	4.06815e-05	8.13776e-06	3.20436e-05	0	0	7.01577e-05	4.06815e-05	8.13776e-06	3.20436e-05
PCM1	0.000159208	8.93229e-05	0.000154347	0.000174214	0.000122076	0.000175072	8.08055e-05	1.0921e-05	0.000154347	9.28507e-05	2.44037e-05	3.08758e-05
TNRC6C	3.42877e-05	0.000108084	4.51803e-05	4.45107e-05	5.69707e-05	5.72113e-05	3.42877e-05	9.24037e-05	1.71172e-05	4.45107e-05	8.14411e-06	2.51678e-05
CBFA2T2	4.73548e-05	7.84019e-06	0	0.000124558	1.62755e-05	8.01089e-06	2.12206e-05	7.84019e-06	0	7.57402e-05	1.62755e-05	8.01089e-06
ITCH	4.77733e-05	7.15886e-05	8.72749e-05	0.000138677	4.88265e-05	0.000145315	3.06294e-05	3.8174e-05	2.49774e-05	0.000106132	4.88265e-05	8.12277e-05
TP53INP2	1.71438e-05	3.13607e-05	1.55744e-05	4.06815e-05	0	1.83083e-05	1.71438e-05	3.13607e-05	1.55744e-05	4.06815e-05	0	2.28649e-06
SDF4	5.63452e-05	4.80681e-05	0	9.63199e-05	0.000146491	8.1244e-05	2.20575e-05	1.46534e-05	0	1.49569e-05	3.25399e-05	1.13508e-06
MYH7B	1.30671e-05	0	0	0	0	0	1.30671e-05	0	0	0	0	0
TOLLIP	3.42877e-05	7.84019e-06	0.000101306	3.25452e-05	3.25558e-05	6.75087e-05	3.42877e-05	7.84019e-06	3.90089e-05	3.25452e-05	1.62803e-05	3.54652e-05
UBE2D4	0	1.56804e-05	0	0	6.51116e-05	3.66166e-05	0	1.56804e-05	0	0	3.25606e-05	4.57299e-06
RUNX1T1	0	0	0	1.62726e-05	8.13776e-06	0	0	0	0	1.62726e-05	8.13776e-06	0
CDH17	0	0	0	0	0	0	0	0	0	0	0	0
THOC1	2.61342e-05	7.84019e-06	1.40315e-05	0	2.44164e-05	8.01089e-06	2.61342e-05	7.84019e-06	1.40315e-05	0	8.14094e-06	8.01089e-06
OSBPL6	0	1.56804e-05	0	1.11277e-05	2.4418e-05	0	0	1.56804e-05	0	1.11277e-05	2.4418e-05	0
SLC1A3	0	0	3.11488e-05	5.56384e-05	0	0	0	0	3.11488e-05	5.56384e-05	0	0
XRCC5	2.61342e-05	0.00011387	0.000107478	0.000166077	6.51132e-05	5.49249e-05	2.61342e-05	1.97882e-05	7.94148e-05	0.000100987	4.88377e-05	6.85948e-06
LXN	0	0	0	8.1363e-06	8.13935e-06	3.08922e-05	0	0	0	8.1363e-06	8.13935e-06	3.08922e-05
MKNK1	0.000117186	7.84019e-06	0	8.1363e-06	3.25526e-05	2.40327e-05	6.5754e-05	7.84019e-06	0	8.1363e-06	1.62739e-05	2.40327e-05
TNS1	0.000151473	5.69352e-05	8.88178e-05	2.44089e-05	5.69722e-05	2.63192e-05	3.14664e-05	9.89409e-06	4.62852e-06	2.44089e-05	2.44212e-05	5.7244e-06
REXO1	2.61342e-05	0	1.55744e-05	1.11277e-05	8.13935e-06	8.01089e-06	2.61342e-05	0	1.55744e-05	1.11277e-05	8.13935e-06	8.01089e-06
SAR1A	1.71438e-05	0	1.40315e-05	0.000102303	9.7669e-05	4.80654e-05	1.71438e-05	0	1.40315e-05	5.34849e-05	6.51179e-05	4.80654e-05
CEACAM1	3.47061e-05	2.35206e-05	1.40315e-05	5.69541e-05	4.06935e-05	1.02974e-05	1.75623e-05	2.35206e-05	1.40315e-05	5.69541e-05	8.14252e-06	1.02974e-05
SENP1	1.30671e-05	0	0	2.22554e-05	3.25526e-05	1.02974e-05	1.30671e-05	0	0	2.22554e-05	1.62739e-05	1.02974e-05
CIC	0	1.67073e-05	0	1.9264e-05	1.62755e-05	8.01089e-06	0	1.67073e-05	0	2.99138e-06	1.62755e-05	8.01089e-06
LIPE	0	0	0	0	0	0	0	0	0	0	0	0
FDFT1	0	5.69352e-05	1.55744e-05	3.8528e-05	5.69675e-05	4.6914e-05	0	9.89409e-06	1.55744e-05	5.98276e-06	2.44101e-05	1.48704e-05
PAFAH1B3	4.28596e-05	1.67073e-05	1.40315e-05	5.56384e-05	1.62787e-05	2.63192e-05	4.28596e-05	1.67073e-05	1.40315e-05	5.56384e-05	1.62787e-05	5.7244e-06
OPHN1	0	0	0	0	0	0	0	0	0	0	0	0
KIF22	2.1639e-05	3.13607e-05	2.96059e-05	5.99455e-05	4.88345e-05	1.60218e-05	4.49519e-06	3.13607e-05	1.54284e-06	3.76901e-05	3.2559e-05	1.60218e-05
PGM1	4.28596e-05	7.26156e-05	0.000101306	0.00012372	2.4418e-05	6.52222e-05	4.28596e-05	5.78629e-06	3.90089e-05	9.81198e-06	2.4418e-05	1.71569e-05
DDX1	5.14315e-05	3.13607e-05	5.7669e-05	0.000116422	6.51132e-05	0.000104125	5.14315e-05	3.13607e-05	2.65202e-05	8.38765e-05	4.88377e-05	4.00381e-05
DNM2	4.32781e-05	2.45475e-05	0.000118424	6.29369e-05	4.88329e-05	3.20436e-05	8.99039e-06	8.86714e-06	6.17136e-06	1.84261e-05	1.62819e-05	3.20436e-05
EPB41L2	2.61342e-05	0	1.55744e-05	9.33285e-05	1.62755e-05	2.40327e-05	2.61342e-05	0	1.55744e-05	4.30708e-06	1.62755e-05	2.40327e-05
STX7	2.1639e-05	6.27215e-05	0	6.29369e-05	4.06904e-05	1.60218e-05	4.49519e-06	6.27215e-05	0	1.84261e-05	2.44117e-05	1.60218e-05
RABL2B	8.57192e-06	2.45475e-05	6.22975e-05	8.1363e-06	8.13776e-06	8.01089e-06	8.57192e-06	8.86714e-06	6.22975e-05	8.1363e-06	8.13776e-06	8.01089e-06
KEAP1	3.92013e-05	4.12548e-05	0	6.67661e-05	4.06935e-05	1.60218e-05	3.92013e-05	2.55745e-05	0	6.67661e-05	8.14252e-06	1.60218e-05
PTPRH	3.02109e-05	5.69352e-05	0	2.22554e-05	3.25526e-05	3.20436e-05	4.07672e-06	9.89409e-06	0	2.22554e-05	1.62739e-05	3.20436e-05
SLC35C2	0	7.84019e-06	3.11488e-05	2.22554e-05	0	4.00545e-05	0	7.84019e-06	3.11488e-05	2.22554e-05	0	4.00545e-05
CRYBG3	8.57192e-06	0	0	3.03917e-05	0	1.83083e-05	8.57192e-06	0	0	1.41191e-05	0	2.28649e-06
SCTR	0	0	0	1.62726e-05	0	0	0	0	0	1.62726e-05	0	0
RFX3	0	7.84019e-06	0	0	1.62755e-05	3.20436e-05	0	7.84019e-06	0	0	1.62755e-05	3.20436e-05
RIF1	0.000138406	0.000123764	9.34463e-05	9.54821e-05	0.000138347	5.03519e-05	1.83992e-05	7.67234e-05	9.34463e-05	5.09713e-05	8.95105e-05	2.97571e-05
RAB21	1.71438e-05	5.69352e-05	9.19035e-05	6.29369e-05	0.000122084	8.81035e-05	1.71438e-05	9.89409e-06	6.38404e-05	1.84261e-05	5.69818e-05	5.60599e-05
SLC4A4	0.000103281	5.79621e-05	5.61262e-05	0.000205083	4.88313e-05	3.20436e-05	5.1013e-05	4.22818e-05	5.61262e-05	7.1551e-05	4.76899e-09	3.20436e-05
SMARCA2	0.000177607	8.93229e-05	2.80631e-05	3.25452e-05	3.25526e-05	4.80654e-05	5.76006e-05	1.0921e-05	2.80631e-05	3.25452e-05	1.62739e-05	4.80654e-05
SESN1	3.02109e-05	7.84019e-06	4.20946e-05	1.11277e-05	8.13776e-06	1.02974e-05	4.07672e-06	7.84019e-06	4.20946e-05	1.11277e-05	8.13776e-06	1.02974e-05
COL5A3	0	7.84019e-06	0	1.62726e-05	8.13935e-06	2.05948e-05	0	7.84019e-06	0	1.62726e-05	8.13935e-06	2.05948e-05
SRCAP	8.57192e-06	7.84019e-06	1.55744e-05	1.62726e-05	8.13935e-06	0	8.57192e-06	7.84019e-06	1.55744e-05	1.62726e-05	8.13935e-06	0
CPB2	0.000376854	0.000346371	0.000369303	0.000517136	0.000529011	0.000322706	0.000119696	4.56388e-05	4.48254e-06	6.15033e-05	5.70215e-05	0.000157948
CNOT4	0	0	1.55744e-05	8.1363e-06	5.69691e-05	3.08922e-05	0	0	1.55744e-05	8.1363e-06	8.13299e-06	3.08922e-05
PSEN1	0	8.25097e-05	0	3.55366e-05	1.62755e-05	2.40327e-05	0	5.11489e-05	0	1.32812e-05	1.62755e-05	2.40327e-05
CLDND1	6.49171e-05	2.35206e-05	0	4.06815e-05	9.7669e-05	6.75087e-05	1.34856e-05	2.35206e-05	0	4.06815e-05	6.51179e-05	3.54652e-05
MOK	8.57192e-06	0	0	5.56384e-05	8.13776e-06	0	8.57192e-06	0	0	5.56384e-05	8.13776e-06	0
HSP90AA1	0.000775239	0.0011121	0.00102835	0.000957694	0.00100102	0.00106877	0.000304823	0.000124239	0.000186455	6.74797e-05	0.000252197	0.000100818
RBL1	0	1.67073e-05	0	1.9264e-05	8.13776e-06	0	0	1.67073e-05	0	2.99138e-06	8.13776e-06	0
DLGAP4	2.1639e-05	0	1.40315e-05	1.9264e-05	5.69659e-05	0	4.49519e-06	0	1.40315e-05	2.99138e-06	4.06872e-05	0
AP4E1	1.71438e-05	2.45475e-05	1.40315e-05	8.1363e-06	3.25574e-05	2.63192e-05	1.71438e-05	8.86714e-06	1.40315e-05	8.1363e-06	3.25574e-05	5.7244e-06
RSBN1	0	3.13607e-05	8.57321e-05	3.8528e-05	8.13935e-06	1.60218e-05	0	3.13607e-05	5.45833e-05	5.98276e-06	8.13935e-06	1.60218e-05
MAGI3	1.30671e-05	2.45475e-05	3.11488e-05	1.9264e-05	9.7661e-05	2.05948e-05	1.30671e-05	8.86714e-06	3.11488e-05	2.99138e-06	1.62676e-05	2.05948e-05
CXCL2	0.000456512	0.000356265	0.000302231	0.000339931	0.000374362	0.000263192	0.000353649	1.12964e-05	0.000133852	5.06114e-05	0.000113903	5.7244e-05
COL4A4	1.30671e-05	0	0	6.37747e-05	1.62755e-05	1.60218e-05	1.30671e-05	0	0	4.75021e-05	1.62755e-05	1.60218e-05
TCF7	0	0	9.34463e-05	0	1.62787e-05	0	0	0	9.34463e-05	0	1.62787e-05	0
OSTM1	8.57192e-06	1.67073e-05	0	2.22554e-05	3.25558e-05	0	8.57192e-06	1.67073e-05	0	2.22554e-05	1.62803e-05	0
CDH7	0	0	1.40315e-05	0	0	1.83083e-05	0	0	1.40315e-05	0	0	2.28649e-06
IMPG2	0	0	0	0	0	0	0	0	0	0	0	0
PCNP	6.94123e-05	0	7.63291e-05	3.8528e-05	6.51116e-05	2.63192e-05	3.51246e-05	0	4.8266e-05	5.98276e-06	3.25606e-05	5.7244e-06
EXD2	0	0	0	2.22554e-05	3.25574e-05	1.83083e-05	0	0	0	2.22554e-05	3.25574e-05	2.28649e-06
MEF2C	6.04219e-05	7.46695e-05	0	6.80818e-05	2.44133e-05	3.43301e-05	8.15345e-06	5.89891e-05	0	4.58264e-05	2.44133e-05	1.37353e-05
PTPRC	8.57192e-06	4.12548e-05	3.11488e-05	2.22554e-05	2.44133e-05	4.6914e-05	8.57192e-06	2.55745e-05	3.11488e-05	2.22554e-05	2.44133e-05	1.48704e-05
UBA5	1.30671e-05	1.56804e-05	0	1.11277e-05	2.44149e-05	8.01089e-06	1.30671e-05	1.56804e-05	0	1.11277e-05	8.13617e-06	8.01089e-06
STK17B	0	0	0	1.11277e-05	8.13776e-06	0	0	0	0	1.11277e-05	8.13776e-06	0
CDC14B	0.000108614	2.45475e-05	4.20946e-05	1.11277e-05	6.51084e-05	5.94978e-05	7.4326e-05	8.86714e-06	4.20946e-05	1.11277e-05	6.35866e-09	4.3476e-05
ZNF510	0	7.84019e-06	0	0	0	0	0	7.84019e-06	0	0	0	0
LRP2	0	0	0	0	8.13935e-06	1.60218e-05	0	0	0	0	8.13935e-06	1.60218e-05
JMJD4	0	2.35206e-05	0	0	0	0	0	2.35206e-05	0	0	0	0
DUSP12	0	0	0	0	8.13776e-06	0	0	0	0	0	8.13776e-06	0
AACS	3.47061e-05	2.35206e-05	2.96059e-05	0	0	0	1.75623e-05	2.35206e-05	1.54284e-06	0	0	0
CADPS2	1.71438e-05	0	0	0	1.62755e-05	5.14869e-05	1.71438e-05	0	0	0	1.62755e-05	5.14869e-05
HSPB11	0	0	4.20946e-05	4.45107e-05	0	3.08922e-05	0	0	4.20946e-05	4.45107e-05	0	3.08922e-05
PHLPP1	8.57192e-06	1.67073e-05	1.55744e-05	0	1.62787e-05	8.01089e-06	8.57192e-06	1.67073e-05	1.55744e-05	0	1.62787e-05	8.01089e-06
ATP8B1	2.1639e-05	7.84019e-06	0	1.11277e-05	1.62771e-05	0	4.49519e-06	7.84019e-06	0	1.11277e-05	1.58966e-09	0
SMARCD3	0	0	0	0	0	0	0	0	0	0	0	0
WDR70	1.30671e-05	7.26156e-05	2.96059e-05	8.51922e-05	1.62755e-05	1.60218e-05	1.30671e-05	5.78629e-06	1.54284e-06	3.82922e-06	1.62755e-05	1.60218e-05
MPP4	0	0	0	1.11277e-05	0	0	0	0	0	1.11277e-05	0	0
STRADB	0	0	1.40315e-05	1.62726e-05	0	1.83083e-05	0	0	1.40315e-05	1.62726e-05	0	2.28649e-06
BZW1	0.000251515	8.6242e-05	0.000158975	0.000216211	6.51068e-05	8.23954e-05	0.000114364	8.6242e-05	6.55292e-05	6.04233e-05	1.62707e-05	6.18007e-05
ME2	4.73548e-05	0.000119657	3.11488e-05	9.63199e-05	8.13807e-05	8.1244e-05	2.12206e-05	5.28274e-05	3.11488e-05	1.49569e-05	4.88234e-05	1.13508e-06
C5orf22	0	0	1.55744e-05	0	1.62787e-05	1.02974e-05	0	0	1.55744e-05	0	1.62787e-05	1.02974e-05
CCNT2	1.30671e-05	1.56804e-05	0.000135541	5.18092e-05	8.13935e-06	0.000125871	1.30671e-05	1.56804e-05	5.13517e-05	2.95538e-05	8.13935e-06	2.30283e-06
FAM135A	0	2.45475e-05	1.55744e-05	0	3.25574e-05	2.40327e-05	0	8.86714e-06	1.55744e-05	0	3.25574e-05	2.40327e-05
COL19A1	0	0	0	0	0	0	0	0	0	0	0	0
EPB41L3	0	2.35206e-05	5.7669e-05	2.22554e-05	0	0	0	2.35206e-05	2.65202e-05	2.22554e-05	0	0
COBLL1	0.000246601	0.000217847	0.000210327	0.000168231	8.95201e-05	0.000123585	4.08752e-05	1.73589e-05	7.00117e-05	5.43227e-05	4.0684e-05	2.06111e-05
DLG3	0	0	1.55744e-05	1.11277e-05	0	0	0	0	1.55744e-05	1.11277e-05	0	0
TRAF5	1.30671e-05	2.35206e-05	0	3.03917e-05	8.13935e-06	1.02974e-05	1.30671e-05	2.35206e-05	0	1.41191e-05	8.13935e-06	1.02974e-05
MRPL22	0	1.56804e-05	0	8.1363e-06	3.2551e-05	2.40327e-05	0	1.56804e-05	0	8.1363e-06	3.2551e-05	2.40327e-05
GEMIN5	5.14315e-05	0	0	0	0	0	5.14315e-05	0	0	0	0	0
NFE2L1	0.000246183	0.000129551	0.000448863	0.000265389	0.000227883	0.000202543	1.09748e-05	4.1078e-06	0.000168524	0.000135208	3.25765e-05	3.77843e-05
GSK3B	2.61342e-05	3.92009e-05	1.40315e-05	4.96556e-05	4.88345e-05	0	2.61342e-05	3.92009e-05	1.40315e-05	1.71104e-05	3.2559e-05	0
ITGB5	2.61342e-05	7.84019e-06	5.7669e-05	0.000130541	6.51052e-05	1.60218e-05	2.61342e-05	7.84019e-06	2.65202e-05	0.000114268	3.25478e-05	1.60218e-05
ERC1	3.47061e-05	1.56804e-05	0	3.3383e-05	2.44149e-05	0	1.75623e-05	1.56804e-05	0	3.3383e-05	8.13617e-06	0
XPO1	9.10513e-05	0.000127497	5.61262e-05	8.30387e-05	3.25558e-05	4.46275e-05	3.96198e-05	6.06676e-05	5.61262e-05	5.04935e-05	1.62803e-05	3.43791e-06
RNF13	5.59267e-05	1.67073e-05	0	3.55366e-05	8.95169e-05	7.09466e-05	2.97925e-05	1.67073e-05	0	1.32812e-05	7.32382e-05	9.16231e-06
TRPM3	3.02109e-05	1.67073e-05	1.55744e-05	1.9264e-05	1.62771e-05	3.08922e-05	4.07672e-06	1.67073e-05	1.55744e-05	2.99138e-06	1.58966e-09	3.08922e-05
LYRM2	3.92013e-05	4.9095e-05	0	0	3.2551e-05	4.2341e-05	3.92013e-05	1.77343e-05	0	0	3.2551e-05	2.17462e-05
BCKDHB	1.71438e-05	7.84019e-06	1.40315e-05	2.44089e-05	4.88329e-05	1.60218e-05	1.71438e-05	7.84019e-06	1.40315e-05	2.44089e-05	1.62819e-05	1.60218e-05
KAT6A	0.000151055	2.35206e-05	0.000135541	3.03917e-05	4.0692e-05	4.00545e-05	2.03836e-05	2.35206e-05	5.13517e-05	1.41191e-05	8.13458e-06	4.00545e-05
GRHL2	0	0	0	0	0	8.01089e-06	0	0	0	0	0	8.01089e-06
TNPO1	9.5128e-05	4.80681e-05	6.22975e-05	0.000158419	3.25526e-05	4.00545e-05	9.40886e-06	1.46534e-05	6.22975e-05	6.93975e-05	1.62739e-05	4.00545e-05
PLOD1	4.73548e-05	0	5.61262e-05	3.8528e-05	4.88361e-05	6.97952e-05	2.12206e-05	0	5.61262e-05	5.98276e-06	4.88361e-05	5.37734e-05
ITGAE	2.61342e-05	3.92009e-05	0	8.1363e-06	8.13776e-06	1.60218e-05	2.61342e-05	3.92009e-05	0	8.1363e-06	8.13776e-06	1.60218e-05
DIS3	6.44986e-05	0.000123764	4.20946e-05	5.2647e-05	8.13855e-05	2.40327e-05	3.83644e-05	7.67234e-05	4.20946e-05	3.63744e-05	7.94832e-09	2.40327e-05
PIBF1	0.000107777	0	0	0	8.13776e-06	8.01089e-06	2.9374e-05	0	0	0	8.13776e-06	8.01089e-06
TDRD3	5.22685e-05	0	4.20946e-05	0	4.06888e-05	8.01089e-06	5.22685e-05	0	4.20946e-05	0	4.06888e-05	8.01089e-06
NUFIP1	0	0	1.40315e-05	8.1363e-06	8.13776e-06	1.02974e-05	0	0	1.40315e-05	8.1363e-06	8.13776e-06	1.02974e-05
PDS5B	2.57158e-05	0	1.40315e-05	2.22554e-05	3.25526e-05	7.89575e-05	2.57158e-05	0	1.40315e-05	2.22554e-05	1.62739e-05	1.71732e-05
OXCT1	0	0	0	0	8.13776e-06	0	0	0	0	0	8.13776e-06	0
CYLD	1.30671e-05	5.0122e-05	0.000116881	3.3383e-05	6.51052e-05	1.60218e-05	1.30671e-05	5.0122e-05	2.34346e-05	3.3383e-05	3.25478e-05	1.60218e-05
SLC27A5	0.000404973	0.000559458	0.000473695	0.000274003	0.000317396	0.000278062	0.00014363	4.20057e-05	2.46854e-05	5.14492e-05	7.3216e-05	1.03301e-05
ZNF324	0	0	3.11488e-05	0	8.13935e-06	0	0	0	3.11488e-05	0	8.13935e-06	0
ZNF671	0	0	0	0	0	0	0	0	0	0	0	0
ZNF264	0	4.70411e-05	0	1.11277e-05	0	5.03519e-05	0	4.70411e-05	0	1.11277e-05	0	2.97571e-05
RPS5	8.61377e-05	7.05617e-05	0.000331837	0.000367331	0.000203466	0.000278062	3.38692e-05	7.05617e-05	0.000135395	5.57563e-05	2.44355e-05	1.03301e-05
FAT1	8.57192e-06	0.000121711	5.61262e-05	9.03371e-05	0.000195324	0.000114423	8.57192e-06	1.1948e-05	5.61262e-05	2.35711e-05	1.6258e-05	5.03355e-05
YTHDC1	0.000169036	0.000289811	0.000104392	5.77919e-05	0.000105802	6.86601e-05	6.61725e-05	0.000211409	2.02029e-05	8.97414e-06	8.14888e-06	2.74706e-05
CHMP2B	0.000125757	3.92009e-05	0.000116881	1.11277e-05	2.44149e-05	2.63192e-05	5.71821e-05	3.92009e-05	2.34346e-05	1.11277e-05	8.13617e-06	5.7244e-06
SMAP2	6.94123e-05	5.48813e-05	1.55744e-05	0.00010661	2.44164e-05	4.2341e-05	3.51246e-05	5.48813e-05	1.55744e-05	3.98437e-05	8.14094e-06	2.17462e-05
PPIE	0	1.67073e-05	2.80631e-05	0	1.62755e-05	1.60218e-05	0	1.67073e-05	2.80631e-05	0	1.62755e-05	1.60218e-05
ZMPSTE24	1.30671e-05	4.02279e-05	1.55744e-05	3.3383e-05	3.25558e-05	1.60218e-05	1.30671e-05	6.81324e-06	1.55744e-05	3.3383e-05	1.62803e-05	1.60218e-05
STARD7	0	7.84019e-06	5.7669e-05	3.25452e-05	4.88297e-05	1.83083e-05	0	7.84019e-06	2.65202e-05	3.25452e-05	1.62723e-05	2.28649e-06
NOA1	0	0	0	1.11277e-05	0	0	0	0	0	1.11277e-05	0	0
REST	7.71473e-05	8.25097e-05	0	2.44089e-05	2.44133e-05	3.43301e-05	7.71473e-05	5.11489e-05	0	2.44089e-05	2.44133e-05	1.37353e-05
SSH1	0	0	0	1.62726e-05	2.44164e-05	0	0	0	0	1.62726e-05	8.14094e-06	0
GSTP1	7.75657e-05	7.84019e-06	0	3.3383e-05	3.25542e-05	2.63192e-05	2.52973e-05	7.84019e-06	0	3.3383e-05	3.17933e-09	5.7244e-06
APLP2	0.000302109	0.000395466	0.000194753	0.000351059	0.000358103	0.000268916	4.07672e-05	2.79045e-05	5.44374e-05	3.94837e-05	6.51434e-05	8.35632e-05
WBP11	8.16425e-05	1.56804e-05	4.36375e-05	4.15193e-05	2.44149e-05	3.20436e-05	5.55082e-05	1.56804e-05	1.24887e-05	2.52467e-05	8.13617e-06	3.20436e-05
EIF3I	4.77733e-05	2.35206e-05	7.01577e-05	1.11277e-05	9.76658e-05	3.89031e-05	3.06294e-05	2.35206e-05	7.01577e-05	1.11277e-05	3.25637e-05	2.28813e-05
COL16A1	1.30671e-05	0	1.55744e-05	0	8.13935e-06	0	1.30671e-05	0	1.55744e-05	0	8.13935e-06	0
TXLNA	8.57192e-06	0	5.7669e-05	2.22554e-05	4.06935e-05	6.29357e-05	8.57192e-06	0	2.65202e-05	2.22554e-05	8.14252e-06	1.15141e-06
APOB	0.00585852	0.0067682	0.00677204	0.00450729	0.00490753	0.00594789	0.000553274	0.00171912	0.000205281	0.000634854	0.000154153	0.000868982
NCOA1	2.57158e-05	2.45475e-05	1.40315e-05	1.62726e-05	6.51068e-05	1.60218e-05	2.57158e-05	8.86714e-06	1.40315e-05	1.62726e-05	1.62707e-05	1.60218e-05
AGBL5	2.57158e-05	0	1.40315e-05	1.11277e-05	1.62771e-05	5.03519e-05	2.57158e-05	0	1.40315e-05	1.11277e-05	1.58966e-09	2.97571e-05
EFR3B	0.000242525	0.000185459	8.88178e-05	3.3383e-05	2.44133e-05	7.43845e-05	7.10862e-05	1.83858e-05	4.62852e-06	3.3383e-05	2.44133e-05	5.37898e-05
KIF3C	0	7.84019e-06	0	0	0	0	0	7.84019e-06	0	0	0	0
RAB10	6.00034e-05	1.67073e-05	5.92119e-05	8.1363e-05	3.2551e-05	0.000128158	6.00034e-05	1.67073e-05	3.08568e-06	8.1363e-05	3.2551e-05	1.60055e-05
GCKR	7.39075e-05	9.03498e-05	0	7.92095e-05	0.000113944	5.72113e-05	5.67636e-05	4.33087e-05	0	3.46987e-05	4.88424e-05	2.51678e-05
HADHA	0.000155131	0.000175565	0.000141858	0.000125874	0.000162781	5.03519e-05	5.05946e-05	7.5321e-05	0.00011071	3.68523e-05	9.76785e-05	2.97571e-05
CAD	2.61342e-05	4.70411e-05	0	1.11277e-05	3.25574e-05	0	2.61342e-05	4.70411e-05	0	1.11277e-05	3.25574e-05	0
CD59	0.000177607	9.61361e-05	4.51803e-05	0.000196947	9.76658e-05	0.000135034	5.76006e-05	2.93068e-05	1.71172e-05	6.34147e-05	3.25637e-05	7.32495e-05
CD82	8.61377e-05	4.80681e-05	0.000102849	2.22554e-05	4.88265e-05	6.29357e-05	3.38692e-05	1.46534e-05	9.40302e-06	2.22554e-05	4.88265e-05	1.15141e-06
BCORL1	0	0	0	8.1363e-06	0	0	0	0	0	8.1363e-06	0	0
ATRX	0.000128997	0.000123764	0.00014803	9.63199e-05	0.000162769	9.26928e-05	7.67288e-05	7.67234e-05	7.7142e-06	1.49569e-05	1.62612e-05	5.15033e-05
FCN1	2.61342e-05	0	0	1.11277e-05	2.44149e-05	0	2.61342e-05	0	0	1.11277e-05	8.13617e-06	0
MYNN	2.57158e-05	0	6.22975e-05	0	0	3.20436e-05	2.57158e-05	0	6.22975e-05	0	0	3.20436e-05
MECOM	0.000142064	8.93229e-05	0.000163604	0.000197785	0.000146492	0.000120147	6.36617e-05	1.0921e-05	2.32886e-05	2.51352e-06	1.62628e-05	2.40164e-05
SCAMP1	3.42877e-05	7.84019e-06	0	3.25452e-05	3.25558e-05	0	3.42877e-05	7.84019e-06	0	3.25452e-05	1.62803e-05	0
SEH1L	0	7.84019e-06	4.20946e-05	6.89196e-05	8.13935e-06	3.66166e-05	0	7.84019e-06	4.20946e-05	2.01018e-05	8.13935e-06	4.57299e-06
WDFY1	4.28596e-05	1.56804e-05	0	0	0	1.60218e-05	4.28596e-05	1.56804e-05	0	0	0	1.60218e-05
OVGP1	8.57192e-06	0	0	0	8.13935e-06	8.01089e-06	8.57192e-06	0	0	0	8.13935e-06	8.01089e-06
SLC25A24	0	0	0	0	0	1.02974e-05	0	0	0	0	0	1.02974e-05
PILRA	0	0	0	0	0	1.60218e-05	0	0	0	0	0	1.60218e-05
IGSF9	0	7.84019e-06	1.40315e-05	1.62726e-05	0	2.40327e-05	0	7.84019e-06	1.40315e-05	1.62726e-05	0	2.40327e-05
ABCB1	9.02144e-05	2.45475e-05	6.07547e-05	0.00015112	6.51068e-05	6.86601e-05	6.40802e-05	8.86714e-06	3.26916e-05	4.66706e-06	1.62707e-05	2.74706e-05
ZNF213	0	0	0	0	8.13935e-06	0	0	0	0	0	8.13935e-06	0
AKR1B1	0	7.84019e-06	1.40315e-05	3.03917e-05	8.13776e-06	0	0	7.84019e-06	1.40315e-05	1.41191e-05	8.13776e-06	0
CPNE3	2.57158e-05	1.56804e-05	4.67231e-05	7.70559e-05	4.06904e-05	2.63192e-05	2.57158e-05	1.56804e-05	4.67231e-05	1.19655e-05	2.44117e-05	5.7244e-06
RRN3	0	2.45475e-05	4.51803e-05	8.00473e-05	3.2551e-05	8.01089e-06	0	8.86714e-06	1.71172e-05	3.12295e-05	3.2551e-05	8.01089e-06
CTTN	8.57192e-06	3.13607e-05	1.40315e-05	4.06815e-05	6.51052e-05	1.60218e-05	8.57192e-06	3.13607e-05	1.40315e-05	4.06815e-05	3.25478e-05	1.60218e-05
MTIF2	5.14315e-05	4.12548e-05	2.80631e-05	8.1363e-06	1.62755e-05	2.86057e-05	5.14315e-05	2.55745e-05	2.80631e-05	8.1363e-06	1.62755e-05	1.25839e-05
DDHD2	1.30671e-05	2.45475e-05	0	0	0	0	1.30671e-05	8.86714e-06	0	0	0	0
EPS15	4.77733e-05	0.000207301	0.00014803	4.88178e-05	9.76642e-05	1.60218e-05	3.06294e-05	0.00016026	7.7142e-06	4.88178e-05	1.62866e-05	1.60218e-05
MGST2	0.000155131	0.000121711	0.000102849	6.07833e-05	0.000195332	0.000147618	5.05946e-05	1.1948e-05	9.40302e-06	2.82381e-05	6.51275e-05	4.46438e-05
ATG16L1	2.1639e-05	0	2.80631e-05	0	3.25574e-05	2.40327e-05	4.49519e-06	0	2.80631e-05	0	3.25574e-05	2.40327e-05
USP40	0	6.68293e-05	1.40315e-05	1.62726e-05	8.13776e-06	2.05948e-05	0	6.68293e-05	1.40315e-05	1.62726e-05	8.13776e-06	2.05948e-05
POMGNT1	1.71438e-05	9.61361e-05	4.51803e-05	1.62726e-05	5.69675e-05	3.20436e-05	1.71438e-05	2.93068e-05	1.71172e-05	1.62726e-05	2.44101e-05	3.20436e-05
RAD54L	0	0	0	0	0	0	0	0	0	0	0	0
MAST2	0.000113109	0	1.55744e-05	1.62726e-05	8.13776e-06	0	9.5965e-05	0	1.55744e-05	1.62726e-05	8.13776e-06	0
DNAJA1	0.000242106	0.000128524	0.000222816	0.000145976	0.000154635	8.23954e-05	1.92362e-05	2.82799e-05	2.63743e-05	3.20673e-05	2.44308e-05	6.18007e-05
B4GALT1	0.000142483	0.000227741	8.72749e-05	0.0001169	0.000203466	0.000200256	1.18117e-05	3.95763e-05	2.49774e-05	9.46442e-05	2.44355e-05	5.60926e-05
CHMP5	1.71438e-05	0	4.36375e-05	2.44089e-05	1.62755e-05	2.63192e-05	1.71438e-05	0	1.24887e-05	2.44089e-05	1.62755e-05	5.7244e-06
NFX1	0.000211895	8.93229e-05	0.000135541	6.59282e-05	8.95217e-05	5.49249e-05	2.33129e-05	1.0921e-05	5.13517e-05	8.3784e-07	2.44069e-05	6.85948e-06
DIMT1	0	0	0	8.1363e-06	8.13776e-06	1.83083e-05	0	0	0	8.1363e-06	8.13776e-06	2.28649e-06
IPO11	8.57192e-06	0	0	1.11277e-05	0	1.02974e-05	8.57192e-06	0	0	1.11277e-05	0	1.02974e-05
FOLH1	0	7.84019e-06	4.20946e-05	0	2.44164e-05	5.49249e-05	0	7.84019e-06	4.20946e-05	0	8.14094e-06	6.85948e-06
EIF2AK1	0	0.000136364	6.22975e-05	8.00473e-05	0.000130209	8.23954e-05	0	3.61201e-05	6.22975e-05	3.12295e-05	8.13728e-05	6.18007e-05
EPDR1	2.57158e-05	0	0	1.62726e-05	8.13935e-06	8.01089e-06	2.57158e-05	0	0	1.62726e-05	8.13935e-06	8.01089e-06
SNX10	6.85753e-05	1.56804e-05	4.20946e-05	5.56384e-05	7.32493e-05	4.80654e-05	6.85753e-05	1.56804e-05	4.20946e-05	5.56384e-05	2.44228e-05	4.80654e-05
SEPHS1	0	7.84019e-06	1.40315e-05	1.11277e-05	1.62787e-05	1.60218e-05	0	7.84019e-06	1.40315e-05	1.11277e-05	1.62787e-05	1.60218e-05
MRPL28	8.57192e-06	0	0	6.67661e-05	2.44149e-05	8.01089e-06	8.57192e-06	0	0	6.67661e-05	8.13617e-06	8.01089e-06
ITPKC	6.08404e-05	7.84019e-06	0	0	1.62771e-05	0	4.36965e-05	7.84019e-06	0	0	1.58966e-09	0
CEACAM6	0	0	0	0	0	1.02974e-05	0	0	0	0	0	1.02974e-05
RBM22	0	0.000115924	2.80631e-05	1.62726e-05	9.76531e-05	0	0	8.45636e-05	2.80631e-05	1.62726e-05	9.76531e-05	0
TMED2	6.08404e-05	2.35206e-05	0.000119967	0.000214895	8.13823e-05	9.84172e-05	4.36965e-05	2.35206e-05	3.57773e-05	5.21692e-05	3.25463e-05	7.78225e-05
ZFAND6	9.02144e-05	3.13607e-05	2.96059e-05	6.37747e-05	3.25542e-05	3.43301e-05	6.40802e-05	3.13607e-05	1.54284e-06	4.75021e-05	3.17933e-09	1.37353e-05
HSD17B2	8.57192e-05	9.03498e-05	4.36375e-05	0.000213219	0.000122084	0.000170499	8.57192e-05	4.33087e-05	1.24887e-05	7.96873e-05	5.69818e-05	5.74073e-06
TXLNG	2.57158e-05	3.13607e-05	0	1.11277e-05	8.13935e-06	8.01089e-06	2.57158e-05	3.13607e-05	0	1.11277e-05	8.13935e-06	8.01089e-06
LAT2	2.1639e-05	0	0	0	8.13776e-06	0	4.49519e-06	0	0	0	8.13776e-06	0
HUWE1	0.000169036	5.69352e-05	0.000190124	6.37747e-05	4.0692e-05	0.000123585	6.61725e-05	9.89409e-06	3.43804e-05	4.75021e-05	8.13458e-06	2.06111e-05
ALG9	6.00034e-05	7.84019e-06	5.61262e-05	1.62726e-05	1.62771e-05	8.01089e-06	6.00034e-05	7.84019e-06	5.61262e-05	1.62726e-05	1.58966e-09	8.01089e-06
NOX4	8.57192e-06	0	0	0	8.13935e-06	8.01089e-06	8.57192e-06	0	0	0	8.13935e-06	8.01089e-06
ACOX3	8.57192e-06	0	9.03606e-05	1.11277e-05	3.2551e-05	3.20436e-05	8.57192e-06	0	3.42344e-05	1.11277e-05	3.2551e-05	3.20436e-05
MTMR2	8.57192e-06	0	4.67231e-05	0	0	0	8.57192e-06	0	4.67231e-05	0	0	0
PPP1R15A	9.55465e-05	0	5.61262e-05	4.96556e-05	2.4418e-05	3.89031e-05	6.12588e-05	0	5.61262e-05	1.71104e-05	2.4418e-05	2.28813e-05
TRIP6	3.92013e-05	1.56804e-05	0.000135541	3.8528e-05	8.13887e-05	6.06493e-05	3.92013e-05	1.56804e-05	5.13517e-05	5.98276e-06	3.25622e-05	1.94597e-05
ACHE	0	2.45475e-05	0	0	1.62787e-05	1.83083e-05	0	8.86714e-06	0	0	1.62787e-05	2.28649e-06
FTL	0.00449035	0.00523253	0.00512939	0.00388773	0.00417505	0.00363192	0.00090996	0.000481376	0.000695426	0.000326873	0.00023561	0.000363471
SRRT	6.85753e-05	2.45475e-05	3.11488e-05	3.3383e-05	4.88265e-05	6.97952e-05	6.85753e-05	8.86714e-06	3.11488e-05	3.3383e-05	4.88265e-05	5.37734e-05
BAX	0	4.9095e-05	1.40315e-05	1.9264e-05	1.62787e-05	1.83083e-05	0	1.77343e-05	1.40315e-05	2.99138e-06	1.62787e-05	2.28649e-06
NLK	0	3.34146e-05	4.67231e-05	0	0	1.02974e-05	0	3.34146e-05	4.67231e-05	0	0	1.02974e-05
ADAMTS2	0	7.84019e-06	1.40315e-05	2.44089e-05	3.25542e-05	2.63192e-05	0	7.84019e-06	1.40315e-05	2.44089e-05	3.17933e-09	5.7244e-06
ATXN7L3	4.77733e-05	1.56804e-05	0	0	8.13935e-06	1.60218e-05	3.06294e-05	1.56804e-05	0	0	8.13935e-06	1.60218e-05
PSMC5	4.77733e-05	6.37484e-05	0.000105935	3.03917e-05	8.13887e-05	6.06493e-05	3.06294e-05	3.03338e-05	4.98088e-05	1.41191e-05	3.25622e-05	1.94597e-05
UIMC1	5.22685e-05	7.84019e-06	4.51803e-05	3.3383e-05	4.88297e-05	2.05948e-05	5.22685e-05	7.84019e-06	1.71172e-05	3.3383e-05	1.62723e-05	2.05948e-05
MMP2	0	0	0	3.25452e-05	1.62787e-05	3.08922e-05	0	0	0	3.25452e-05	1.62787e-05	3.08922e-05
LPCAT2	0	1.56804e-05	0	0	0	0	0	1.56804e-05	0	0	0	0
OGFOD1	6.08404e-05	1.67073e-05	5.92119e-05	0	4.06904e-05	5.49249e-05	4.36965e-05	1.67073e-05	3.08568e-06	0	2.44117e-05	6.85948e-06
SH3BP2	3.02109e-05	6.37484e-05	4.36375e-05	0	8.13776e-06	4.46275e-05	4.07672e-06	3.03338e-05	1.24887e-05	0	8.13776e-06	3.43791e-06
NOP14	3.42877e-05	4.02279e-05	0.000113795	5.2647e-05	9.7661e-05	3.66166e-05	3.42877e-05	6.81324e-06	8.26464e-05	3.63744e-05	1.62676e-05	4.57299e-06
ADD1	0.000130253	0.000155125	0.000118424	0.000109601	0.000138356	0.000173937	7.88211e-05	4.53626e-05	6.17136e-06	2.05797e-05	8.15206e-06	5.03682e-05
L2HGDH	0	8.04558e-05	5.61262e-05	1.9264e-05	2.4418e-05	5.03519e-05	0	1.36265e-05	5.61262e-05	2.99138e-06	2.4418e-05	2.97571e-05
TXNDC16	0	0	0	8.1363e-06	1.62755e-05	0	0	0	0	8.1363e-06	1.62755e-05	0
NID2	0	0	3.11488e-05	0	0	0	0	0	3.11488e-05	0	0	0
GMCL1	0	2.45475e-05	9.03606e-05	2.74003e-05	3.25558e-05	2.63192e-05	0	8.86714e-06	3.42344e-05	5.14492e-06	1.62803e-05	5.7244e-06
SF3B2	6.08404e-05	3.13607e-05	0.000169775	0.00012372	8.95264e-05	5.49249e-05	4.36965e-05	3.13607e-05	0.000141712	9.81198e-06	2.44244e-05	6.85948e-06
KLHL42	2.57158e-05	7.84019e-06	1.40315e-05	3.8528e-05	8.13935e-06	3.20436e-05	2.57158e-05	7.84019e-06	1.40315e-05	5.98276e-06	8.13935e-06	3.20436e-05
GNAS	0.00032009	0.000268996	0.000387963	0.000320667	0.000317401	0.000383339	4.57889e-05	6.51508e-05	7.92688e-05	5.36027e-05	2.43847e-05	3.32277e-05
DNM1L	0.0001037	3.13607e-05	4.20946e-05	9.1175e-05	2.44133e-05	1.60218e-05	8.3694e-07	3.13607e-05	4.20946e-05	4.23572e-05	2.44133e-05	1.60218e-05
ERGIC2	0	3.34146e-05	3.11488e-05	7.1911e-05	3.25558e-05	4.6914e-05	0	3.34146e-05	3.11488e-05	3.93658e-05	1.62803e-05	1.48704e-05
AURKA	0	0	0	0	8.13935e-06	0	0	0	0	0	8.13935e-06	0
CASS4	0	1.67073e-05	2.80631e-05	0	0	0	0	1.67073e-05	2.80631e-05	0	0	0
PIR	0	0	0	8.1363e-06	2.4418e-05	1.60218e-05	0	0	0	8.1363e-06	2.4418e-05	1.60218e-05
AAMDC	1.71438e-05	3.92009e-05	1.40315e-05	9.54821e-05	4.0692e-05	2.86057e-05	1.71438e-05	3.92009e-05	1.40315e-05	5.09713e-05	8.13458e-06	1.25839e-05
RFX2	0	1.56804e-05	3.11488e-05	8.1363e-06	4.06967e-05	2.05948e-05	0	1.56804e-05	3.11488e-05	8.1363e-06	4.06967e-05	2.05948e-05
METTL2A	5.185e-05	5.0122e-05	2.96059e-05	4.96556e-05	1.62771e-05	6.29357e-05	4.1847e-07	5.0122e-05	1.54284e-06	1.71104e-05	1.58966e-09	1.15141e-06
ALG6	0	0	0	0	8.13776e-06	0	0	0	0	0	8.13776e-06	0
CNOT3	0	0	0	0	2.44164e-05	8.01089e-06	0	0	0	0	8.14094e-06	8.01089e-06
GP6	0	0	0	0	0	0	0	0	0	0	0	0
PTPN4	0	7.84019e-06	4.20946e-05	0	1.62755e-05	8.01089e-06	0	7.84019e-06	4.20946e-05	0	1.62755e-05	8.01089e-06
DDX18	3.02109e-05	0	0.000271082	0.000102303	5.69754e-05	9.61144e-05	4.07672e-06	0	0.000102703	5.34849e-05	5.69754e-05	4.8049e-05
KHSRP	6.49171e-05	0.00019638	9.34463e-05	6.59282e-05	8.13935e-06	5.72113e-05	1.34856e-05	7.09371e-05	9.34463e-05	8.3784e-07	8.13935e-06	2.51678e-05
GNA11	4.28596e-05	3.23877e-05	5.92119e-05	5.56384e-05	4.0692e-05	3.89031e-05	4.28596e-05	1.02695e-06	3.08568e-06	5.56384e-05	8.13458e-06	2.28813e-05
EDEM2	0	0.000249583	8.88178e-05	0	2.44164e-05	1.02974e-05	0	0.000218222	4.62852e-06	0	8.14094e-06	1.02974e-05
DNMT3B	0	0	0	0	0	0	0	0	0	0	0	0
TPX2	0	0	0	8.1363e-06	0	0	0	0	0	8.1363e-06	0	0
PDRG1	0	0	0	0	0	0	0	0	0	0	0	0
EPB41L1	0	0	1.40315e-05	0	1.62771e-05	3.20436e-05	0	0	1.40315e-05	0	1.58966e-09	3.20436e-05
SLC15A1	0	0	0	1.62726e-05	0	8.01089e-06	0	0	0	1.62726e-05	0	8.01089e-06
DOCK9	0	0	1.55744e-05	0	8.13935e-06	1.02974e-05	0	0	1.55744e-05	0	8.13935e-06	1.02974e-05
ANKRD10	8.57192e-06	7.84019e-06	4.20946e-05	0.000103618	8.13903e-05	0.000106412	8.57192e-06	7.84019e-06	4.20946e-05	5.91076e-05	4.88393e-05	5.83464e-05
TGDS	2.57158e-05	7.84019e-06	0	0	0	3.20436e-05	2.57158e-05	7.84019e-06	0	0	0	3.20436e-05
COQ9	3.47061e-05	0.000148312	9.97636e-05	1.9264e-05	3.2551e-05	1.83083e-05	1.75623e-05	8.55905e-05	6.86149e-05	2.99138e-06	3.2551e-05	2.28649e-06
KIF9	0	7.84019e-06	1.40315e-05	0	0	0	0	7.84019e-06	1.40315e-05	0	0	0
ARHGAP28	2.57158e-05	2.35206e-05	1.40315e-05	0	0	0	2.57158e-05	2.35206e-05	1.40315e-05	0	0	0
CRLS1	5.59267e-05	5.59082e-05	5.92119e-05	7.92095e-05	8.13871e-05	6.06493e-05	2.97925e-05	2.24936e-05	3.08568e-06	3.46987e-05	1.6285e-05	1.94597e-05
PPP1R13B	3.87829e-05	0	0	8.1363e-06	8.13935e-06	5.94978e-05	1.26486e-05	0	0	8.1363e-06	8.13935e-06	4.3476e-05
ATRN	3.42877e-05	7.84019e-05	0.000101306	7.70559e-05	5.69707e-05	0.000131596	3.42877e-05	7.84019e-05	3.90089e-05	1.19655e-05	8.14411e-06	2.8622e-05
SMOX	0	0	0	8.1363e-06	0	2.05948e-05	0	0	0	8.1363e-06	0	2.05948e-05
SIGLEC1	0	0	1.40315e-05	4.96556e-05	0	0	0	0	1.40315e-05	1.71104e-05	0	0
NSFL1C	6.94123e-05	3.23877e-05	0	1.62726e-05	1.62787e-05	8.01089e-06	3.51246e-05	1.02695e-06	0	1.62726e-05	1.62787e-05	8.01089e-06
C20orf194	2.61342e-05	1.56804e-05	0	4.45107e-05	8.13935e-06	1.83083e-05	2.61342e-05	1.56804e-05	0	4.45107e-05	8.13935e-06	2.28649e-06
MAVS	0.000124921	9.61361e-05	0.000151115	4.36729e-05	0.000154624	3.66166e-05	4.65178e-05	2.93068e-05	6.69261e-05	2.14175e-05	8.9509e-05	4.57299e-06
F11	7.75657e-05	0.000107057	0.000204156	0.000134848	0.000170901	2.40327e-05	2.52973e-05	6.0016e-05	4.8412e-05	2.09397e-05	8.95074e-05	2.40327e-05
XRN2	3.02109e-05	0.000112843	9.19035e-05	4.66643e-05	4.88313e-05	4.2341e-05	4.07672e-06	1.25995e-05	6.38404e-05	2.15354e-06	4.76899e-09	2.17462e-05
DYNLL1	3.42877e-05	4.12548e-05	0	0.000145976	0.000138355	4.2341e-05	3.42877e-05	2.55745e-05	0	3.20673e-05	8.12504e-06	2.17462e-05
TESC	0	0	0	0	2.44149e-05	8.01089e-06	0	0	0	0	8.13617e-06	8.01089e-06
SNX5	3.92013e-05	1.56804e-05	6.07547e-05	3.25452e-05	2.44133e-05	5.03519e-05	3.92013e-05	1.56804e-05	3.26916e-05	3.25452e-05	2.44133e-05	2.97571e-05
RPL6	0.000763846	0.000509336	0.000637299	0.000599337	0.000545271	0.000526367	0.00011049	8.11631e-06	4.7974e-05	4.60685e-05	0.000122025	2.96918e-05
MAPKAPK5	1.30671e-05	1.56804e-05	4.67231e-05	3.8528e-05	1.62771e-05	6.75087e-05	1.30671e-05	1.56804e-05	4.67231e-05	5.98276e-06	1.58966e-09	3.54652e-05
P2RX7	3.02109e-05	0	0	0	0	0	4.07672e-06	0	0	0	0	0
ESF1	9.06328e-05	1.56804e-05	0.000133998	6.29369e-05	3.25542e-05	6.52222e-05	1.22302e-05	1.56804e-05	2.17457e-05	1.84261e-05	3.17933e-09	1.71569e-05
ANAPC5	6.08404e-05	3.13607e-05	0	7.1911e-05	5.69691e-05	8.01089e-06	4.36965e-05	3.13607e-05	0	3.93658e-05	8.13299e-06	8.01089e-06
SLC23A2	2.1639e-05	2.45475e-05	1.40315e-05	7.92095e-05	0.000130212	5.03519e-05	4.49519e-06	8.86714e-06	1.40315e-05	3.46987e-05	4.88186e-05	2.97571e-05
SLC8B1	1.30671e-05	3.13607e-05	3.11488e-05	2.22554e-05	1.62771e-05	1.60218e-05	1.30671e-05	3.13607e-05	3.11488e-05	2.22554e-05	1.58966e-09	1.60218e-05
TMEM230	3.42877e-05	7.26156e-05	8.72749e-05	7.40645e-05	2.44164e-05	7.55196e-05	3.42877e-05	5.78629e-06	2.49774e-05	7.29846e-06	8.14094e-06	2.74543e-05
DZANK1	0	0	0	0	8.13935e-06	0	0	0	0	0	8.13935e-06	0
KDM2B	8.57192e-06	6.58023e-05	3.11488e-05	2.74003e-05	0	8.01089e-06	8.57192e-06	3.44416e-05	3.11488e-05	5.14492e-06	0	8.01089e-06
TASP1	0	0	0	8.1363e-06	0	8.01089e-06	0	0	0	8.1363e-06	0	8.01089e-06
OAS1	8.57192e-06	7.84019e-06	0	1.11277e-05	3.25542e-05	2.40327e-05	8.57192e-06	7.84019e-06	0	1.11277e-05	3.17933e-09	2.40327e-05
RPLP0	0.000389084	0.000322475	0.000324122	0.000574928	0.000341821	0.00064079	2.90635e-05	0.00028906	1.26347e-05	7.04774e-05	1.63105e-05	8.00273e-05
PXN	6.08404e-05	7.84019e-06	0	0	2.44149e-05	3.43301e-05	4.36965e-05	7.84019e-06	0	0	8.13617e-06	1.37353e-05
RPH3A	8.57192e-06	0	0	0	0	0	8.57192e-06	0	0	0	0	0
KIF16B	0	3.23877e-05	1.40315e-05	3.25452e-05	4.06935e-05	1.60218e-05	0	1.02695e-06	1.40315e-05	3.25452e-05	8.14252e-06	1.60218e-05
TRMT6	0	0	0	8.1363e-06	0	2.05948e-05	0	0	0	8.1363e-06	0	2.05948e-05
CHGB	0	0	0	0	8.13935e-06	1.02974e-05	0	0	0	0	8.13935e-06	1.02974e-05
PEBP1	0.00141584	0.00151746	0.00111885	0.000972291	0.00154635	0.00114429	0.000161395	0.00015327	5.97958e-05	0.000215609	0.00022803	7.33638e-05
TBX5	0	0	0	2.22554e-05	8.13935e-06	0	0	0	0	2.22554e-05	8.13935e-06	0
BRAP	0	0	0	0	0	0	0	0	0	0	0	0
ERP29	0.000346643	0.000435693	0.000327208	0.000236313	0.000236017	0.000282651	0.000123773	3.47177e-05	4.65772e-05	8.49628e-06	8.1155e-06	0.000117893
NOS1	0	0	1.40315e-05	1.11277e-05	8.13776e-06	3.89031e-05	0	0	1.40315e-05	1.11277e-05	8.13776e-06	2.28813e-05
FUS	6.08404e-05	7.36425e-05	0.000102849	8.81836e-05	2.4418e-05	9.61144e-05	4.36965e-05	2.66014e-05	9.40302e-06	2.30932e-05	2.4418e-05	4.8049e-05
FXYD5	1.30671e-05	7.84019e-06	1.55744e-05	4.96556e-05	8.13935e-06	1.60218e-05	1.30671e-05	7.84019e-06	1.55744e-05	1.71104e-05	8.13935e-06	1.60218e-05
ZNF302	0.00111425	0.000950816	0.00113414	0.000629729	0.000903361	0.000669445	0.000479933	0.00011545	0.000516748	6.01876e-05	0.000187098	0.000339928
GRAMD1A	0	0	3.11488e-05	1.11277e-05	0	2.63192e-05	0	0	3.11488e-05	1.11277e-05	0	5.7244e-06
FXYD3	0	7.84019e-06	0	0	0	0	0	7.84019e-06	0	0	0	0
HEPH	0	1.56804e-05	0	0	0	0	0	1.56804e-05	0	0	0	0
CDIP1	0	0	0	3.25452e-05	2.44133e-05	5.03519e-05	0	0	0	3.25452e-05	2.44133e-05	2.97571e-05
GANAB	0.000125339	3.92009e-05	5.7669e-05	8.1363e-05	0.000105807	6.86601e-05	5.33213e-06	3.92009e-05	2.65202e-05	8.1363e-05	5.69802e-05	2.74706e-05
GMIP	0	0	0	0	0	0	0	0	0	0	0	0
RBM41	8.57192e-06	0	0	1.62726e-05	1.62755e-05	7.09466e-05	8.57192e-06	0	0	1.62726e-05	1.62755e-05	9.16231e-06
BIRC5	0	0	0	0	2.44149e-05	0	0	0	0	0	8.13617e-06	0
MLF2	8.20609e-05	5.48813e-05	2.96059e-05	0.000142984	4.06935e-05	6.40872e-05	3.65825e-06	5.48813e-05	1.54284e-06	1.28034e-05	8.14252e-06	6.40872e-05
DDX24	0.000177607	8.93229e-05	0.000116881	0.000172538	0.000138358	0.000184218	5.76006e-05	1.0921e-05	2.34346e-05	3.90058e-05	2.44292e-05	0.000104109
ZBTB25	1.71438e-05	2.35206e-05	1.40315e-05	5.56384e-05	2.44164e-05	1.60218e-05	1.71438e-05	2.35206e-05	1.40315e-05	5.56384e-05	8.14094e-06	1.60218e-05
NECAP1	8.57192e-06	1.67073e-05	1.40315e-05	0	8.13935e-06	2.63192e-05	8.57192e-06	1.67073e-05	1.40315e-05	0	8.13935e-06	5.7244e-06
ARHGAP4	8.57192e-06	8.35366e-05	1.55744e-05	8.1363e-06	1.62771e-05	2.63192e-05	8.57192e-06	8.35366e-05	1.55744e-05	8.1363e-06	1.58966e-09	5.7244e-06
DHX32	8.57192e-06	7.84019e-06	0	2.22554e-05	2.44164e-05	0	8.57192e-06	7.84019e-06	0	2.22554e-05	8.14094e-06	0
RCOR1	1.30671e-05	7.15886e-05	0	8.1363e-06	0	8.01089e-06	1.30671e-05	3.8174e-05	0	8.1363e-06	0	8.01089e-06
GPATCH2L	1.71438e-05	0.000132632	1.55744e-05	1.11277e-05	4.06967e-05	3.66166e-05	1.71438e-05	0.000101271	1.55744e-05	1.11277e-05	4.06967e-05	4.57299e-06
LTBP4	0	7.84019e-06	1.40315e-05	5.18092e-05	2.44164e-05	2.86057e-05	0	7.84019e-06	1.40315e-05	2.95538e-05	8.14094e-06	1.25839e-05
BLVRB	0.000160045	0.000163992	0.000143401	6.29369e-05	0.000146491	4.6914e-05	2.28944e-05	6.99101e-05	8.11036e-05	1.84261e-05	3.25399e-05	1.48704e-05
SLC9A1	0	7.84019e-06	1.55744e-05	0	8.13935e-06	1.02974e-05	0	7.84019e-06	1.55744e-05	0	8.13935e-06	1.02974e-05
SPTLC1	0	7.84019e-06	1.40315e-05	0	0	1.83083e-05	0	7.84019e-06	1.40315e-05	0	0	2.28649e-06
PAPOLA	0.000121681	0.000227741	5.61262e-05	4.36729e-05	8.13871e-05	8.5817e-05	8.73931e-05	3.95763e-05	5.61262e-05	2.14175e-05	1.6285e-05	3.77516e-05
CCNK	8.57192e-06	3.92009e-05	8.57321e-05	2.44089e-05	1.62787e-05	8.1244e-05	8.57192e-06	3.92009e-05	5.45833e-05	2.44089e-05	1.62787e-05	1.13508e-06
PCBP4	6.94123e-05	9.71631e-05	0.000115338	4.66643e-05	8.95249e-05	9.72658e-05	3.51246e-05	3.08085e-06	5.30405e-05	2.15354e-06	8.14729e-06	1.48867e-05
RGS1	0	3.23877e-05	1.55744e-05	8.1363e-06	3.25526e-05	3.20436e-05	0	1.02695e-06	1.55744e-05	8.1363e-06	1.62739e-05	3.20436e-05
YPEL3	3.02109e-05	0.000112843	7.63291e-05	0.000102303	9.76642e-05	3.89031e-05	4.07672e-06	1.25995e-05	4.8266e-05	5.34849e-05	1.62866e-05	2.28813e-05
MRPS33	3.02109e-05	4.80681e-05	7.17006e-05	4.36729e-05	6.51132e-05	8.01089e-06	4.07672e-06	1.46534e-05	4.05518e-05	2.14175e-05	4.88377e-05	8.01089e-06
NDUFB2	0.000154713	0.000175565	0.000182264	0.00023033	0.00019533	0.000161337	0.000102445	7.5321e-05	9.80748e-05	3.00317e-05	4.88504e-05	6.52059e-05
NUDC	3.42877e-05	7.94288e-05	2.80631e-05	8.73458e-05	8.13855e-05	7.89575e-05	3.42877e-05	4.60142e-05	2.80631e-05	4.2835e-05	7.94832e-09	1.71732e-05
MAEA	5.63452e-05	0	0	1.11277e-05	1.62755e-05	1.83083e-05	2.20575e-05	0	0	1.11277e-05	1.62755e-05	2.28649e-06
ICAM1	5.185e-05	0	0	1.62726e-05	3.25558e-05	6.52222e-05	4.1847e-07	0	0	1.62726e-05	1.62803e-05	1.71569e-05
STRN4	2.61342e-05	0	0	8.1363e-06	8.13776e-06	8.01089e-06	2.61342e-05	0	0	8.1363e-06	8.13776e-06	8.01089e-06
IRAK3	3.02109e-05	3.92009e-05	3.11488e-05	3.3383e-05	8.13935e-06	0	4.07672e-06	3.92009e-05	3.11488e-05	3.3383e-05	8.13935e-06	0
LYZ	3.92013e-05	0	0	6.29369e-05	8.13935e-06	9.49793e-05	3.92013e-05	0	0	1.84261e-05	8.13935e-06	3.3195e-05
MUL1	8.57192e-06	0	0	0	4.06935e-05	1.83083e-05	8.57192e-06	0	0	0	8.14252e-06	2.28649e-06
TFAP4	0	0	0	2.44089e-05	0	0	0	0	0	2.44089e-05	0	0
PDCD7	0.000113109	3.92009e-05	4.51803e-05	8.00473e-05	2.4418e-05	8.01089e-06	9.5965e-05	3.92009e-05	1.71172e-05	3.12295e-05	2.4418e-05	8.01089e-06
SPG21	4.32781e-05	9.03498e-05	6.22975e-05	1.62726e-05	2.44164e-05	0.000116709	8.99039e-06	4.33087e-05	6.22975e-05	1.62726e-05	8.14094e-06	6.86438e-05
DNAJB11	5.14315e-05	2.35206e-05	0	1.11277e-05	8.13855e-05	0	5.14315e-05	2.35206e-05	0	1.11277e-05	7.94832e-09	0
CHRD	1.30671e-05	1.56804e-05	0	4.88178e-05	2.44149e-05	4.2341e-05	1.30671e-05	1.56804e-05	0	4.88178e-05	8.13617e-06	2.17462e-05
RAB11FIP3	0	7.84019e-06	0	8.1363e-06	2.4418e-05	1.60218e-05	0	7.84019e-06	0	8.1363e-06	2.4418e-05	1.60218e-05
GNPTG	1.30671e-05	4.80681e-05	1.40315e-05	1.11277e-05	3.25542e-05	1.83083e-05	1.30671e-05	1.46534e-05	1.40315e-05	1.11277e-05	3.17933e-09	2.28649e-06
GOLGA3	8.61377e-05	8.25097e-05	5.61262e-05	6.07833e-05	5.69738e-05	1.02974e-05	3.38692e-05	5.11489e-05	5.61262e-05	2.82381e-05	4.06983e-05	1.02974e-05
PABPC4	9.96232e-05	0.000268996	0.000160518	0.000145138	0.00015463	0.000280349	3.10479e-05	6.51508e-05	3.59233e-05	3.38609e-05	2.44006e-05	7.97823e-06
CERS4	4.28596e-05	0	0.000141858	8.1363e-06	0	0	4.28596e-05	0	0.00011071	8.1363e-06	0	0
MCOLN1	8.57192e-06	0	1.55744e-05	1.62726e-05	0	0	8.57192e-06	0	1.55744e-05	1.62726e-05	0	0
USP48	3.42877e-05	1.67073e-05	0.000119967	1.62726e-05	2.4418e-05	0.000122434	3.42877e-05	1.67073e-05	3.57773e-05	1.62726e-05	2.4418e-05	4.23246e-05
EFNB1	0	0	0	0	2.44133e-05	1.83083e-05	0	0	0	0	2.44133e-05	2.28649e-06
PDPR	3.02109e-05	1.67073e-05	1.40315e-05	8.1363e-06	0	4.6914e-05	4.07672e-06	1.67073e-05	1.40315e-05	8.1363e-06	0	1.48704e-05
GLG1	0.000124921	4.70411e-05	0.00024625	0.000200776	8.9528e-05	0.000137304	4.65178e-05	4.70411e-05	9.05066e-05	2.17775e-05	4.07015e-05	8.92386e-05
KIF4A	0	0	0	0	0	0	0	0	0	0	0	0
TNRC6A	0.000384589	0.000277863	0.000350643	0.000208912	0.000292994	0.000113288	7.42449e-06	8.96983e-05	7.03037e-05	1.36412e-05	6.5137e-05	3.09085e-05
PLEKHG2	0	1.67073e-05	0	0	8.13776e-06	0	0	1.67073e-05	0	0	8.13776e-06	0
PITPNM2	8.57192e-06	1.67073e-05	1.55744e-05	5.2647e-05	0	2.63192e-05	8.57192e-06	1.67073e-05	1.55744e-05	3.63744e-05	0	5.7244e-06
EXOC1	5.14315e-05	7.84019e-06	7.17006e-05	6.29369e-05	8.13776e-06	3.08922e-05	5.14315e-05	7.84019e-06	4.05518e-05	1.84261e-05	8.13776e-06	3.08922e-05
OSBPL8	6.04219e-05	4.02279e-05	2.80631e-05	4.66643e-05	4.88313e-05	4.11896e-05	8.15345e-06	6.81324e-06	2.80631e-05	2.15354e-06	4.76899e-09	4.11896e-05
DTX2	0	0	0	0	1.62755e-05	1.02974e-05	0	0	0	0	1.62755e-05	1.02974e-05
PUS7	0	0	0	0	0	6.97952e-05	0	0	0	0	0	5.37734e-05
LAMB4	0	0	0	1.11277e-05	0	0	0	0	0	1.11277e-05	0	0
NRCAM	0	0	0	0	0	0	0	0	0	0	0	0
LAMB1	5.63452e-05	0	0	2.22554e-05	4.88313e-05	1.02974e-05	2.20575e-05	0	0	2.22554e-05	4.76899e-09	1.02974e-05
SLC26A4	0	0	0	8.1363e-06	0	0	0	0	0	8.1363e-06	0	0
DLD	8.65561e-05	7.84019e-06	4.51803e-05	8.51922e-05	6.51052e-05	0.000112136	1.79808e-05	7.84019e-06	1.71172e-05	3.82922e-06	3.25478e-05	3.20272e-05
WDR7	0	0	1.55744e-05	2.22554e-05	0	0	0	0	1.55744e-05	2.22554e-05	0	0
TXNL1	8.57192e-06	2.45475e-05	2.80631e-05	0.000125874	3.25574e-05	3.43301e-05	8.57192e-06	8.86714e-06	2.80631e-05	3.68523e-05	3.25574e-05	1.37353e-05
ABCC6	5.185e-05	3.13607e-05	4.20946e-05	2.74003e-05	8.95249e-05	4.2341e-05	4.1847e-07	3.13607e-05	4.20946e-05	5.14492e-06	8.14729e-06	2.17462e-05
CMTM6	3.87829e-05	7.94288e-05	0.000102849	0.000109601	0.000187187	0.000194532	1.26486e-05	4.60142e-05	9.40302e-06	2.05797e-05	8.15683e-06	2.97734e-05
ITGA6	2.57158e-05	6.37484e-05	4.67231e-05	0	1.62755e-05	0	2.57158e-05	3.03338e-05	4.67231e-05	0	1.62755e-05	0
FH	6.04219e-05	0.000105003	0.000121509	8.22008e-05	8.13855e-05	0.00010299	8.15345e-06	4.75934e-06	6.53832e-05	1.54348e-05	7.94832e-09	4.12059e-05
SEL1L3	1.30671e-05	1.67073e-05	0	0	0	8.01089e-06	1.30671e-05	1.67073e-05	0	0	0	8.01089e-06
TF	0.00271564	0.00318146	0.00404521	0.00413218	0.00403672	0.0041503	0.000781705	0.000174141	4.12764e-06	0.000326513	1.66713e-05	0.000112814
CDV3	6.53356e-05	3.13607e-05	0.000146487	8.00473e-05	0.000113933	0.000122434	6.53356e-05	3.13607e-05	2.18917e-05	3.12295e-05	6.50973e-05	4.23246e-05
MYO15A	0	7.84019e-06	0	1.11277e-05	1.62755e-05	3.08922e-05	0	7.84019e-06	0	1.11277e-05	1.62755e-05	3.08922e-05
ALKBH5	1.71438e-05	0.000130578	2.80631e-05	0.000131856	4.06935e-05	7.6671e-05	1.71438e-05	3.64955e-05	2.80631e-05	1.67568e-06	8.14252e-06	3.54815e-05
APOH	0.00344405	0.00378936	0.00304772	0.00369365	0.00428098	0.0042693	0.000464747	0.000120153	0.000409792	0.00133458	0.00104215	0.000199766
NLRP1	2.61342e-05	0	0	0	1.62771e-05	0	2.61342e-05	0	0	0	1.58966e-09	0
PITPNM3	1.71438e-05	0	1.55744e-05	0	1.62787e-05	0	1.71438e-05	0	1.55744e-05	0	1.62787e-05	0
SPAG7	3.47061e-05	0	4.36375e-05	1.62726e-05	6.511e-05	1.02974e-05	1.75623e-05	0	1.24887e-05	1.62726e-05	1.62835e-05	1.02974e-05
ORC6	0	2.35206e-05	0	0	8.13935e-06	0	0	2.35206e-05	0	0	8.13935e-06	0
ZFHX4	3.47061e-05	0	3.11488e-05	7.1911e-05	4.88265e-05	4.00545e-05	1.75623e-05	0	3.11488e-05	3.93658e-05	4.88265e-05	4.00545e-05
ZC3HC1	1.71438e-05	0	4.20946e-05	0	8.13935e-06	1.02974e-05	1.71438e-05	0	4.20946e-05	0	8.13935e-06	1.02974e-05
ESR1	3.87829e-05	6.58023e-05	2.96059e-05	2.74003e-05	2.44133e-05	2.63192e-05	1.26486e-05	3.44416e-05	1.54284e-06	5.14492e-06	2.44133e-05	5.7244e-06
RGS17	0	0	0	0	1.62771e-05	0	0	0	0	0	1.58966e-09	0
ANGPT2	3.92013e-05	7.84019e-06	4.67231e-05	8.1363e-06	1.62771e-05	3.66166e-05	3.92013e-05	7.84019e-06	4.67231e-05	8.1363e-06	1.58966e-09	4.57299e-06
TMEM101	1.71438e-05	0	6.22975e-05	1.62726e-05	0	8.01089e-06	1.71438e-05	0	6.22975e-05	1.62726e-05	0	8.01089e-06
CCDC80	0	0	0	4.15193e-05	8.13935e-06	6.17843e-05	0	0	0	2.52467e-05	8.13935e-06	6.17843e-05
PSME1	0.00011269	7.84019e-05	0.000224505	0.000109601	0.0001058	7.09466e-05	4.4115e-05	7.84019e-05	0.000224505	2.05797e-05	8.12822e-06	9.16231e-06
PPP2R3C	0	7.84019e-06	1.40315e-05	3.03917e-05	8.13935e-06	3.43301e-05	0	7.84019e-06	1.40315e-05	1.41191e-05	8.13935e-06	1.37353e-05
HAUS4	0	1.56804e-05	0	0	8.13776e-06	1.02974e-05	0	1.56804e-05	0	0	8.13776e-06	1.02974e-05
SLC7A8	0	1.67073e-05	4.36375e-05	0	8.13935e-06	0	0	1.67073e-05	1.24887e-05	0	8.13935e-06	0
OSGEP	8.57192e-06	0	0	3.03917e-05	1.62787e-05	4.46275e-05	8.57192e-06	0	0	1.41191e-05	1.62787e-05	3.43791e-06
SLC22A17	0	1.67073e-05	0	0	0	2.05948e-05	0	1.67073e-05	0	0	0	2.05948e-05
RNF31	0	3.92009e-05	0	3.8528e-05	1.62771e-05	1.02974e-05	0	3.92009e-05	0	5.98276e-06	1.58966e-09	1.02974e-05
SCFD1	5.63452e-05	2.35206e-05	2.96059e-05	0	4.88297e-05	0.000105277	2.20575e-05	2.35206e-05	1.54284e-06	0	1.62723e-05	2.28976e-05
G2E3	2.1639e-05	0	2.80631e-05	1.11277e-05	4.06888e-05	0	4.49519e-06	0	2.80631e-05	1.11277e-05	4.06888e-05	0
HECTD1	4.28596e-05	0.000270023	0.000137084	8.51922e-05	0.000187175	8.00926e-05	4.28596e-05	9.75385e-05	8.09576e-05	3.82922e-06	0.00012206	6.40708e-05
HNRNPC	0.000202905	0.000145231	0.000132455	0.000290275	0.000187181	0.000129309	1.99652e-05	1.15726e-05	7.86018e-06	6.77218e-05	5.69516e-05	4.69303e-05
SUPT16H	3.47061e-05	0	5.92119e-05	0.000115584	4.88345e-05	7.6671e-05	1.75623e-05	0	3.08568e-06	1.79483e-05	3.2559e-05	3.54815e-05
TOX4	0	7.84019e-06	6.07547e-05	8.60301e-05	1.62787e-05	3.43301e-05	0	7.84019e-06	3.26916e-05	6.97575e-05	1.62787e-05	1.37353e-05
GEMIN2	0	0	0	0	0	0	0	0	0	0	0	0
TINF2	3.47061e-05	0	4.20946e-05	0	0	3.20436e-05	1.75623e-05	0	4.20946e-05	0	0	3.20436e-05
SEMA6A	5.22685e-05	0	0	1.11277e-05	1.62755e-05	8.01089e-06	5.22685e-05	0	0	1.11277e-05	1.62755e-05	8.01089e-06
TRPM7	0.000103281	2.35206e-05	2.96059e-05	9.76356e-05	5.69659e-05	7.55196e-05	5.1013e-05	2.35206e-05	1.54284e-06	9.76356e-05	4.06872e-05	2.74543e-05
TYRO3	8.57192e-06	0	1.40315e-05	8.1363e-06	8.13776e-06	1.83083e-05	8.57192e-06	0	1.40315e-05	8.1363e-06	8.13776e-06	2.28649e-06
SNAP23	0	4.80681e-05	0	4.96556e-05	2.44149e-05	1.02974e-05	0	1.46534e-05	0	1.71104e-05	8.13617e-06	1.02974e-05
TBX15	0	0	1.40315e-05	3.25452e-05	3.25542e-05	5.94978e-05	0	0	1.40315e-05	3.25452e-05	3.17933e-09	4.3476e-05
PHGDH	0.000142901	0.0001807	2.96059e-05	8.81836e-05	8.9528e-05	6.63737e-05	4.00383e-05	8.66175e-05	1.54284e-06	2.30932e-05	4.07015e-05	4.57789e-05
COL9A3	0	0	0	1.11277e-05	0	0	0	0	0	1.11277e-05	0	0
EZR	3.47061e-05	0.000257423	4.20946e-05	0.000153274	8.95328e-05	0.000135017	1.75623e-05	0.000210382	4.20946e-05	4.19972e-05	8.95328e-05	7.09303e-05
MYL6	0.000340892	0.000372972	0.00043946	0.000399876	0.000537154	0.000383339	5.34159e-05	2.80038e-05	6.56752e-05	8.83015e-05	9.77151e-05	3.32277e-05
AGO1	1.30671e-05	3.23877e-05	1.40315e-05	1.62726e-05	2.44133e-05	0	1.30671e-05	1.02695e-06	1.40315e-05	1.62726e-05	2.44133e-05	0
CLSPN	8.57192e-06	0	0	4.45107e-05	8.13935e-06	1.02974e-05	8.57192e-06	0	0	4.45107e-05	8.13935e-06	1.02974e-05
RFFL	2.57158e-05	2.45475e-05	7.78719e-05	1.62726e-05	2.44133e-05	8.01089e-06	2.57158e-05	8.86714e-06	7.78719e-05	1.62726e-05	2.44133e-05	8.01089e-06
UNC13D	1.30671e-05	2.35206e-05	1.55744e-05	3.03917e-05	8.13935e-06	0	1.30671e-05	2.35206e-05	1.55744e-05	1.41191e-05	8.13935e-06	0
MFSD11	4.77733e-05	2.35206e-05	1.40315e-05	1.11277e-05	0	0	3.06294e-05	2.35206e-05	1.40315e-05	1.11277e-05	0	0
DPYSL2	6.44986e-05	7.84019e-06	5.7669e-05	8.51922e-05	2.44149e-05	1.60218e-05	3.83644e-05	7.84019e-06	2.65202e-05	3.82922e-06	8.13617e-06	1.60218e-05
TGFB2	0	0	0	0	0	0	0	0	0	0	0	0
GPATCH2	2.61342e-05	0	0	0	0.000130226	5.26384e-05	2.61342e-05	0	0	0	9.76753e-05	1.14488e-05
NUP50	6.85753e-05	0.000100244	3.11488e-05	1.62726e-05	4.88313e-05	0	6.85753e-05	0.000100244	3.11488e-05	1.62726e-05	4.76899e-09	0
COMT	0.000107777	0.000225687	9.19035e-05	9.24907e-05	0.000105797	0.000131596	2.9374e-05	2.5199e-05	6.38404e-05	7.02353e-05	4.06824e-05	2.8622e-05
ECHDC1	2.1639e-05	0	5.61262e-05	5.99455e-05	4.88345e-05	1.60218e-05	4.49519e-06	0	5.61262e-05	3.76901e-05	3.2559e-05	1.60218e-05
LRRFIP2	0.0002074	0.00010603	4.67231e-05	0.000143822	0.000195325	0.00010299	1.67388e-06	2.76284e-05	4.67231e-05	7.87316e-05	1.9076e-08	4.12059e-05
SEC22C	2.1639e-05	1.67073e-05	0	6.89196e-05	8.13776e-06	8.01089e-06	4.49519e-06	1.67073e-05	0	2.01018e-05	8.13776e-06	8.01089e-06
XYLB	3.42877e-05	0.00011387	0	6.59282e-05	8.95153e-05	3.20436e-05	3.42877e-05	1.97882e-05	0	8.3784e-07	8.95153e-05	3.20436e-05
HDAC6	9.47096e-05	0.000121711	0.000171464	6.80818e-05	7.32414e-05	6.06493e-05	4.24411e-05	1.1948e-05	0.000109167	4.58264e-05	5.69627e-05	1.94597e-05
OR1I1	2.1639e-05	7.84019e-06	2.96059e-05	4.36729e-05	0	2.05948e-05	4.49519e-06	7.84019e-06	1.54284e-06	2.14175e-05	0	2.05948e-05
UPRT	0	0	0	3.3383e-05	8.13935e-06	0	0	0	0	3.3383e-05	8.13935e-06	0
CDC23	8.57192e-06	0	0	3.8528e-05	1.62771e-05	5.14869e-05	8.57192e-06	0	0	5.98276e-06	1.58966e-09	5.14869e-05
AAAS	0	0	1.40315e-05	8.1363e-06	0	4.2341e-05	0	0	1.40315e-05	8.1363e-06	0	2.17462e-05
CBX5	0.0001037	5.59082e-05	1.55744e-05	6.07833e-05	4.06951e-05	1.60218e-05	8.3694e-07	2.24936e-05	1.55744e-05	2.82381e-05	2.44196e-05	1.60218e-05
FMO2	0	0	0	0	0	0	0	0	0	0	0	0
SUCO	4.28596e-05	6.68293e-05	7.47862e-05	0	1.62787e-05	4.6914e-05	4.28596e-05	6.68293e-05	1.86601e-05	0	1.62787e-05	1.48704e-05
MSH2	0	0	1.55744e-05	0	2.44133e-05	8.01089e-06	0	0	1.55744e-05	0	2.44133e-05	8.01089e-06
MAP3K1	8.57192e-06	7.84019e-06	0	7.78938e-05	8.13776e-06	0	8.57192e-06	7.84019e-06	0	7.78938e-05	8.13776e-06	0
DHPS	8.57192e-06	4.9095e-05	0	8.1363e-06	4.06935e-05	1.60218e-05	8.57192e-06	1.77343e-05	0	8.1363e-06	8.14252e-06	1.60218e-05
HOOK2	4.77733e-05	0.000105003	7.01577e-05	7.10732e-05	7.32446e-05	0.000104125	3.06294e-05	4.75934e-06	7.01577e-05	2.65624e-05	2.44085e-05	4.00381e-05
ARCN1	5.59267e-05	5.48813e-05	4.51803e-05	7.70559e-05	3.25574e-05	1.60218e-05	2.97925e-05	5.48813e-05	1.71172e-05	1.19655e-05	3.25574e-05	1.60218e-05
EPB41L4B	7.84027e-05	1.56804e-05	0.000140169	0.00010661	0.000170909	8.5817e-05	7.84027e-05	1.56804e-05	0.000140169	3.98437e-05	8.12186e-06	3.77516e-05
TMEM38B	1.30671e-05	0	4.36375e-05	4.06815e-05	2.44133e-05	1.83083e-05	1.30671e-05	0	1.24887e-05	4.06815e-05	2.44133e-05	2.28649e-06
PSMD5	8.57192e-06	0.000148312	0	3.25452e-05	1.62771e-05	0	8.57192e-06	8.55905e-05	0	3.25452e-05	1.58966e-09	0
PTGS1	0	0	0	2.74003e-05	0	0	0	0	0	5.14492e-06	0	0
NUP188	0	7.84019e-06	3.11488e-05	1.11277e-05	2.44133e-05	0	0	7.84019e-06	3.11488e-05	1.11277e-05	2.44133e-05	0
CRAT	3.87829e-05	5.59082e-05	4.51803e-05	5.77919e-05	1.62771e-05	2.63192e-05	1.26486e-05	2.24936e-05	1.71172e-05	8.97414e-06	1.58966e-09	5.7244e-06
SH2D3C	0	0	0	0	0	0	0	0	0	0	0	0
NANS	0	0	3.11488e-05	1.11277e-05	1.62771e-05	8.01089e-06	0	0	3.11488e-05	1.11277e-05	1.58966e-09	8.01089e-06
CWF19L1	1.30671e-05	0	0	0	3.25542e-05	0	1.30671e-05	0	0	0	3.17933e-09	0
SEMA4G	4.77733e-05	7.84019e-06	1.55744e-05	0	1.62771e-05	8.01089e-06	3.06294e-05	7.84019e-06	1.55744e-05	0	1.58966e-09	8.01089e-06
BTAF1	3.47061e-05	7.84019e-06	0	7.70559e-05	6.51052e-05	4.46275e-05	1.75623e-05	7.84019e-06	0	1.19655e-05	3.25478e-05	3.43791e-06
IKZF5	0	1.67073e-05	0	8.1363e-06	0	2.40327e-05	0	1.67073e-05	0	8.1363e-06	0	2.40327e-05
BLNK	6.53356e-05	2.35206e-05	2.96059e-05	0	4.88297e-05	2.40327e-05	6.53356e-05	2.35206e-05	1.54284e-06	0	1.62723e-05	2.40327e-05
TDRD1	0	0	0	0	0	0	0	0	0	0	0	0
SORBS1	3.47061e-05	7.84019e-06	1.40315e-05	3.3383e-05	4.06904e-05	4.6914e-05	1.75623e-05	7.84019e-06	1.40315e-05	3.3383e-05	2.44117e-05	1.48704e-05
BAMBI	1.71438e-05	0	2.80631e-05	1.11277e-05	0	8.01089e-06	1.71438e-05	0	2.80631e-05	1.11277e-05	0	8.01089e-06
MYO3A	0	7.84019e-06	0	0	0	0	0	7.84019e-06	0	0	0	0
WAC	0.000103281	2.35206e-05	0.000239933	4.88178e-05	5.69675e-05	7.43845e-05	5.1013e-05	2.35206e-05	7.15546e-05	4.88178e-05	2.44101e-05	5.37898e-05
CREM	0	3.23877e-05	1.55744e-05	4.66643e-05	3.25558e-05	4.92004e-05	0	1.02695e-06	1.55744e-05	2.15354e-06	1.62803e-05	3.31787e-05
NUBP2	0	7.84019e-06	1.55744e-05	1.9264e-05	2.44149e-05	1.02974e-05	0	7.84019e-06	1.55744e-05	2.99138e-06	8.13617e-06	1.02974e-05
HIVEP1	0.00022862	0	0.000297748	0.000218724	7.32509e-05	0.000154477	4.56809e-05	0	0.000235451	0.000137361	4.06999e-05	1.02811e-05
TREM2	1.30671e-05	7.84019e-06	0	0	0	1.60218e-05	1.30671e-05	7.84019e-06	0	0	0	1.60218e-05
FKBP5	0.000492784	0.000427853	0.000551713	0.000539391	0.000545257	0.000503486	2.99005e-05	2.68775e-05	0.000177928	8.37586e-05	0.000268519	9.21131e-06
SRPK1	1.30671e-05	0	0	0	6.511e-05	2.40327e-05	1.30671e-05	0	0	0	1.62835e-05	2.40327e-05
BRPF3	5.22685e-05	1.56804e-05	0	0	4.88345e-05	8.01089e-06	5.22685e-05	1.56804e-05	0	0	3.2559e-05	8.01089e-06
MRPS18A	3.92013e-05	1.67073e-05	0	0	8.13935e-06	4.00545e-05	3.92013e-05	1.67073e-05	0	0	8.13935e-06	4.00545e-05
TMEM14A	1.71438e-05	2.35206e-05	1.55744e-05	1.11277e-05	1.62771e-05	8.01089e-06	1.71438e-05	2.35206e-05	1.55744e-05	1.11277e-05	1.58966e-09	8.01089e-06
EFHC1	3.87829e-05	2.35206e-05	0.000102849	0	8.95153e-05	2.40327e-05	1.26486e-05	2.35206e-05	9.40302e-06	0	8.95153e-05	2.40327e-05
HSP90AB1	0.000614465	0.00051139	0.00038642	0.000374152	0.00055342	0.000668277	0.000117294	5.66591e-05	4.96629e-05	4.86999e-05	1.62231e-05	0.000132813
CDC5L	1.71438e-05	7.36425e-05	1.55744e-05	0.000110439	4.88313e-05	1.60218e-05	1.71438e-05	2.66014e-05	1.55744e-05	4.53486e-05	4.76899e-09	1.60218e-05
ITPR3	0	0	0	0	0	0	0	0	0	0	0	0
ZNF184	0	0	0	0	0	0	0	0	0	0	0	0
DSP	0.000251096	0.00031025	0.000250879	0.000401552	0.000179043	0.000123585	6.25142e-05	9.07253e-05	1.68882e-06	4.3555e-05	4.88138e-05	2.06111e-05
SIRT1	0	0	2.80631e-05	0	1.62771e-05	4.2341e-05	0	0	2.80631e-05	0	1.58966e-09	2.17462e-05
HNRNPH3	4.73548e-05	0.000167073	1.40315e-05	9.71577e-05	4.06904e-05	9.26928e-05	2.12206e-05	0.000167073	1.40315e-05	8.08851e-05	2.44117e-05	5.15033e-05
IFT74	5.59267e-05	2.45475e-05	0.000107478	4.45107e-05	4.88329e-05	8.01089e-06	2.97925e-05	8.86714e-06	7.94148e-05	4.45107e-05	1.62819e-05	8.01089e-06
ABL1	1.30671e-05	0	0	1.62726e-05	3.25574e-05	0	1.30671e-05	0	0	1.62726e-05	3.25574e-05	0
ACOT7	0	0	0	0	0	1.83083e-05	0	0	0	0	0	2.28649e-06
SH3GLB1	3.42877e-05	7.36425e-05	1.40315e-05	0.000148129	2.44149e-05	4.46275e-05	3.42877e-05	2.66014e-05	1.40315e-05	1.45969e-05	8.13617e-06	3.43791e-06
SYDE2	1.30671e-05	2.45475e-05	7.32434e-05	1.9264e-05	0.000105794	0	1.30671e-05	8.86714e-06	1.09459e-05	2.99138e-06	7.32366e-05	0
PCSK5	0	2.35206e-05	4.20946e-05	2.22554e-05	3.25542e-05	2.63192e-05	0	2.35206e-05	4.20946e-05	2.22554e-05	3.17933e-09	5.7244e-06
SCD	0.000736038	0.000501871	0.00074632	0.000418303	0.000480178	0.000605325	0.000344024	0.000266666	0.000156995	0.000151238	4.07396e-05	1.25185e-05
TMED1	1.30671e-05	6.68293e-05	2.80631e-05	3.03917e-05	8.13776e-06	0	1.30671e-05	6.68293e-05	2.80631e-05	1.41191e-05	8.13776e-06	0
ABLIM1	0.00021639	7.84019e-06	0.000146487	0.000142146	0.000146491	0.000125871	4.49519e-05	7.84019e-06	2.18917e-05	5.31249e-05	3.25399e-05	2.30283e-06
ERMP1	0	3.13607e-05	0	0	0	0	0	3.13607e-05	0	0	0	0
RAB18	8.69746e-05	0	1.55744e-05	7.62181e-05	7.32509e-05	7.32331e-05	6.98308e-05	0	1.55744e-05	5.39627e-05	4.06999e-05	9.14598e-06
NRP1	0.000113109	4.70411e-05	2.96059e-05	5.77919e-05	3.25542e-05	3.43301e-05	9.5965e-05	4.70411e-05	1.54284e-06	8.97414e-06	3.17933e-09	1.37353e-05
PRTFDC1	0	0	0	0	0	0	0	0	0	0	0	0
PALMD	2.1639e-05	7.84019e-06	0.000126284	2.22554e-05	0	2.86057e-05	4.49519e-06	7.84019e-06	0.000126284	2.22554e-05	0	1.25839e-05
TSPAN15	0	0	0	0	8.13776e-06	0	0	0	0	0	8.13776e-06	0
MAST3	0	0	0	8.1363e-06	8.13935e-06	0	0	0	0	8.1363e-06	8.13935e-06	0
MZF1	0	0	0	0	8.13776e-06	0	0	0	0	0	8.13776e-06	0
OCEL1	6.49171e-05	3.92009e-05	3.11488e-05	1.62726e-05	2.44164e-05	4.00545e-05	1.34856e-05	3.92009e-05	3.11488e-05	1.62726e-05	8.14094e-06	4.00545e-05
MYO9B	3.47061e-05	1.56804e-05	2.96059e-05	0	3.2551e-05	2.86057e-05	1.75623e-05	1.56804e-05	1.54284e-06	0	3.2551e-05	1.25839e-05
KCNK6	0	0	0	2.44089e-05	1.62755e-05	2.05948e-05	0	0	0	2.44089e-05	1.62755e-05	2.05948e-05
PSMD8	8.61377e-05	7.94288e-05	2.96059e-05	3.55366e-05	3.25574e-05	4.00545e-05	3.38692e-05	4.60142e-05	1.54284e-06	1.32812e-05	3.25574e-05	4.00545e-05
FBXL19	0	0	0	0	0	0	0	0	0	0	0	0
HSD3B7	0	7.84019e-06	1.40315e-05	8.1363e-06	6.51068e-05	0.000121299	0	7.84019e-06	1.40315e-05	8.1363e-06	1.62707e-05	3.89194e-05
SETD1A	0	7.84019e-06	4.67231e-05	0	8.13935e-06	8.01089e-06	0	7.84019e-06	4.67231e-05	0	8.13935e-06	8.01089e-06
BCL7C	8.57192e-06	7.84019e-06	0	8.1363e-06	2.4418e-05	1.02974e-05	8.57192e-06	7.84019e-06	0	8.1363e-06	2.4418e-05	1.02974e-05
EFNA2	1.30671e-05	0	0	0	0	0	1.30671e-05	0	0	0	0	0
CIRBP	0.0001037	7.26156e-05	8.72749e-05	6.59282e-05	0.000122076	5.72113e-05	8.3694e-07	5.78629e-06	2.49774e-05	8.3784e-07	2.44037e-05	2.51678e-05
PCDH11Y	6.08404e-05	4.02279e-05	1.55744e-05	6.89196e-05	7.32446e-05	3.20436e-05	4.36965e-05	6.81324e-06	1.55744e-05	2.01018e-05	2.44085e-05	3.20436e-05
HNRNPM	5.59267e-05	4.80681e-05	2.96059e-05	3.8528e-05	0.000138353	9.95523e-05	2.97925e-05	1.46534e-05	1.54284e-06	5.98276e-06	2.44021e-05	3.42157e-06
NDUFB7	0.000199665	7.15886e-05	0.000199527	8.30387e-05	7.32462e-05	0.000209386	0.000113946	3.8174e-05	0.00013723	5.04935e-05	8.1314e-06	0.00016132
TECR	0.000249841	0.000155125	0.000274168	0.000238466	0.000325534	9.38279e-05	9.30357e-05	4.53626e-05	0.000161915	3.8168e-05	8.13537e-05	2.97408e-05
TIMM13	8.24794e-05	0.000137391	8.72749e-05	3.03917e-05	3.25542e-05	8.69684e-05	4.81917e-05	3.73239e-06	2.49774e-05	1.41191e-05	3.17933e-09	2.51841e-05
CDC34	5.59267e-05	3.92009e-05	8.41893e-05	3.25452e-05	0	5.26384e-05	2.97925e-05	3.92009e-05	8.41893e-05	3.25452e-05	0	1.14488e-05
MTAP	2.61342e-05	3.92009e-05	7.47862e-05	6.89196e-05	2.4418e-05	4.80654e-05	2.61342e-05	3.92009e-05	1.86601e-05	2.01018e-05	2.4418e-05	4.80654e-05
MISP	0	0	0	0	8.13935e-06	0	0	0	0	0	8.13935e-06	0
CEP170B	0	0	0	8.1363e-06	0	1.60218e-05	0	0	0	8.1363e-06	0	1.60218e-05
POLR2E	0.000130253	9.51092e-05	7.47862e-05	6.07833e-05	8.9528e-05	0.000172785	7.88211e-05	6.16945e-05	1.86601e-05	2.82381e-05	4.07015e-05	1.25675e-05
RASSF7	0	7.84019e-06	0	1.11277e-05	5.69707e-05	0	0	7.84019e-06	0	1.11277e-05	8.14411e-06	0
GADD45B	0.000160464	0.000239689	0.000225902	0.000119413	0.000325542	0.000173937	7.47444e-05	0.000161287	8.55861e-05	0.00010314	3.17933e-08	5.03682e-05
PALM	0	0	1.55744e-05	8.1363e-06	8.13776e-06	8.01089e-06	0	0	1.55744e-05	8.1363e-06	8.13776e-06	8.01089e-06
MKNK2	4.28596e-05	1.56804e-05	0	4.15193e-05	8.13935e-06	6.97952e-05	4.28596e-05	1.56804e-05	0	2.52467e-05	8.13935e-06	5.37734e-05
ARVCF	0	0	0	0	1.62771e-05	0	0	0	0	0	1.58966e-09	0
RANBP1	3.87829e-05	8.35366e-05	2.96059e-05	3.8528e-05	2.44149e-05	4.46275e-05	1.26486e-05	8.35366e-05	1.54284e-06	5.98276e-06	8.13617e-06	3.43791e-06
ZDHHC8	0	0	1.40315e-05	0	1.62755e-05	8.01089e-06	0	0	1.40315e-05	0	1.62755e-05	8.01089e-06
MED15	5.14315e-05	1.56804e-05	0	2.22554e-05	2.4418e-05	1.83083e-05	5.14315e-05	1.56804e-05	0	2.22554e-05	2.4418e-05	2.28649e-06
SNAP29	3.42877e-05	2.35206e-05	0	1.11277e-05	1.62787e-05	2.05948e-05	3.42877e-05	2.35206e-05	0	1.11277e-05	1.62787e-05	2.05948e-05
CRKL	1.30671e-05	0	0	0	0	1.83083e-05	1.30671e-05	0	0	0	0	2.28649e-06
LZTR1	8.57192e-06	7.84019e-06	0	5.2647e-05	4.06967e-05	4.92004e-05	8.57192e-06	7.84019e-06	0	3.63744e-05	4.06967e-05	3.31787e-05
MMP11	0	0	0	0	8.13776e-06	0	0	0	0	0	8.13776e-06	0
CECR2	2.57158e-05	1.56804e-05	0	0.000132694	3.25542e-05	8.01089e-06	2.57158e-05	1.56804e-05	0	6.76039e-05	3.17933e-09	8.01089e-06
SMARCB1	0	0	0	8.1363e-06	0	0	0	0	0	8.1363e-06	0	0
P2RX6	0	1.67073e-05	0	0	0	0	0	1.67073e-05	0	0	0	0
BCL2L13	1.71438e-05	0	7.32434e-05	1.62726e-05	8.13776e-06	8.01089e-06	1.71438e-05	0	1.09459e-05	1.62726e-05	8.13776e-06	8.01089e-06
DDTL	4.32781e-05	0.000122738	9.03606e-05	0.000101465	7.32462e-05	0	8.99039e-06	4.43357e-05	3.42344e-05	1.24434e-05	8.1314e-06	0
DDT	0.000324585	0.000554699	0.000336611	0.000312531	0.000431357	0.000207116	6.74279e-05	0.000147009	5.62722e-05	4.54664e-05	0.000138397	1.16775e-06
CABIN1	2.61342e-05	0	0	0	1.62755e-05	1.02974e-05	2.61342e-05	0	0	0	1.62755e-05	1.02974e-05
SUSD2	0	0	0	0	0	0	0	0	0	0	0	0
SF3A1	9.10513e-05	9.71631e-05	4.67231e-05	2.44089e-05	3.25574e-05	8.01089e-06	3.96198e-05	3.08085e-06	4.67231e-05	2.44089e-05	3.25574e-05	8.01089e-06
GGT5	3.47061e-05	0	0	1.11277e-05	1.62771e-05	1.60218e-05	1.75623e-05	0	0	1.11277e-05	1.58966e-09	1.60218e-05
RNF215	0	3.23877e-05	0	0	8.13935e-06	8.01089e-06	0	1.02695e-06	0	0	8.13935e-06	8.01089e-06
SEC14L2	0.000151473	3.92009e-05	5.7669e-05	5.48006e-05	4.0692e-05	6.52222e-05	3.14664e-05	3.92009e-05	2.65202e-05	1.02898e-05	8.13458e-06	1.71569e-05
SPECC1L	8.57192e-05	3.92009e-05	3.11488e-05	8.1363e-06	8.13823e-05	5.26384e-05	8.57192e-05	3.92009e-05	3.11488e-05	8.1363e-06	3.25463e-05	1.14488e-05
PPIL2	1.30671e-05	0	3.11488e-05	0	3.25526e-05	8.01089e-06	1.30671e-05	0	3.11488e-05	0	1.62739e-05	8.01089e-06
UPB1	0.000142901	0.000127497	0.000168233	0.000170384	0.000179035	0.000180796	4.00383e-05	6.06676e-05	0.000112106	7.65844e-06	0.000130199	4.55665e-06
YPEL1	1.30671e-05	1.67073e-05	0	0	2.44149e-05	2.05948e-05	1.30671e-05	1.67073e-05	0	0	8.13617e-06	2.05948e-05
SNRPD3	0.000124502	8.14827e-05	0.000101306	8.22008e-05	4.0692e-05	0.000167061	9.83678e-05	1.87612e-05	3.90089e-05	1.54348e-05	8.13458e-06	3.88867e-05
PES1	6.94123e-05	1.56804e-05	2.96059e-05	1.11277e-05	8.13776e-06	1.60218e-05	3.51246e-05	1.56804e-05	1.54284e-06	1.11277e-05	8.13776e-06	1.60218e-05
MAPK1	5.185e-05	7.84019e-06	7.47862e-05	3.03917e-05	0	6.97952e-05	4.1847e-07	7.84019e-06	1.86601e-05	1.41191e-05	0	5.37734e-05
GGT1	0	0	1.55744e-05	1.9264e-05	1.62771e-05	8.01089e-06	0	0	1.55744e-05	2.99138e-06	1.58966e-09	8.01089e-06
SLC35E4	2.61342e-05	7.84019e-06	0	8.1363e-06	0	0	2.61342e-05	7.84019e-06	0	8.1363e-06	0	0
TOP3B	0	1.56804e-05	0	0	1.62787e-05	1.83083e-05	0	1.56804e-05	0	0	1.62787e-05	2.28649e-06
CYTH4	2.61342e-05	0	0	0	8.13935e-06	0	2.61342e-05	0	0	0	8.13935e-06	0
MFNG	0	0	0	8.1363e-06	0	8.01089e-06	0	0	0	8.1363e-06	0	8.01089e-06
CARD10	0	0	0	0	2.44164e-05	0	0	0	0	0	8.14094e-06	0
LRP5L	8.57192e-06	0	0	8.1363e-06	0	0	8.57192e-06	0	0	8.1363e-06	0	0
SLC25A1	0.000111853	0.000111816	0.00012937	5.77919e-05	3.25558e-05	6.06493e-05	5.9585e-05	4.49872e-05	6.7072e-05	8.97414e-06	1.62803e-05	1.94597e-05
LGALS2	0	0	6.22975e-05	0	0	0	0	0	6.22975e-05	0	0	0
GGA1	5.22685e-05	6.37484e-05	1.40315e-05	0	7.32398e-05	3.43301e-05	5.22685e-05	3.03338e-05	1.40315e-05	0	7.32398e-05	1.37353e-05
HIRA	5.14315e-05	2.35206e-05	8.41893e-05	6.59282e-05	6.51132e-05	1.02974e-05	5.14315e-05	2.35206e-05	8.41893e-05	8.3784e-07	4.88377e-05	1.02974e-05
SH3BP1	1.71438e-05	9.9217e-05	4.51803e-05	6.37747e-05	1.62787e-05	0	1.71438e-05	6.78562e-05	1.71172e-05	4.75021e-05	1.62787e-05	0
SEZ6L	0	0	0	0	0	0	0	0	0	0	0	0
LGALS1	7.75657e-05	0.000136364	0.000121509	0.000148967	4.06951e-05	0.000154477	2.52973e-05	3.61201e-05	6.53832e-05	5.13313e-05	2.44196e-05	1.02811e-05
HPS4	8.57192e-06	4.12548e-05	6.22975e-05	7.49024e-05	1.62771e-05	0	8.57192e-06	2.55745e-05	6.22975e-05	5.86298e-05	1.58966e-09	0
PATZ1	0	0	0	0	8.13776e-06	8.01089e-06	0	0	0	0	8.13776e-06	8.01089e-06
TRIOBP	2.1639e-05	0	3.11488e-05	5.99455e-05	0.000105808	2.40327e-05	4.49519e-06	0	3.11488e-05	3.76901e-05	7.32573e-05	2.40327e-05
TFIP11	1.30671e-05	0	1.40315e-05	1.9264e-05	2.44164e-05	4.92004e-05	1.30671e-05	0	1.40315e-05	2.99138e-06	8.14094e-06	3.31787e-05
GCAT	3.42877e-05	0.000133659	1.55744e-05	8.1363e-06	8.13935e-06	0	3.42877e-05	0.000133659	1.55744e-05	8.1363e-06	8.13935e-06	0
GGTLC2	1.30671e-05	0	0	1.9264e-05	1.62771e-05	0	1.30671e-05	0	0	2.99138e-06	1.58966e-09	0
ANKRD54	0	0	0	0	1.62787e-05	2.63192e-05	0	0	0	0	1.62787e-05	5.7244e-06
EIF3L	0.000138406	3.92009e-05	7.47862e-05	8.30387e-05	0.000122081	0.000115574	1.83992e-05	3.92009e-05	1.86601e-05	5.04935e-05	2.44276e-05	1.26002e-05
MICALL1	1.30671e-05	7.84019e-06	5.92119e-05	0	8.13935e-06	4.80654e-05	1.30671e-05	7.84019e-06	3.08568e-06	0	8.13935e-06	4.80654e-05
CCDC134	0	0	0	0	0	0	0	0	0	0	0	0
DEPDC5	8.61377e-05	7.84019e-06	1.55744e-05	0	1.62787e-05	1.02974e-05	3.38692e-05	7.84019e-06	1.55744e-05	0	1.62787e-05	1.02974e-05
PICK1	8.57192e-06	0	0	8.1363e-06	0	2.05948e-05	8.57192e-06	0	0	8.1363e-06	0	2.05948e-05
TTC28	3.47061e-05	1.56804e-05	1.40315e-05	3.03917e-05	6.51036e-05	3.43301e-05	1.75623e-05	1.56804e-05	1.40315e-05	1.41191e-05	4.88249e-05	1.37353e-05
CENPM	0	0	0	0	0	0	0	0	0	0	0	0
SLC5A1	0	0	0	0	0	0	0	0	0	0	0	0
KDELR3	0	7.84019e-06	0	4.06815e-05	4.88297e-05	4.2341e-05	0	7.84019e-06	0	4.06815e-05	1.62723e-05	2.17462e-05
CYP2D6	0.000173531	0.000219901	0.000130912	9.33285e-05	0.000179053	0.000138472	8.78115e-05	4.74165e-05	3.74661e-05	4.30708e-06	4.88488e-05	0.000117877
DDX17	0.000264582	0.00027889	0.000116881	0.000227339	0.000341816	0.000186521	0.000127431	0.000122086	2.34346e-05	4.92957e-05	3.25208e-05	2.17625e-05
DMC1	0	0	0	0	0	0	0	0	0	0	0	0
TCF20	6.49171e-05	7.84019e-06	7.63291e-05	1.9264e-05	4.06967e-05	2.40327e-05	1.34856e-05	7.84019e-06	4.8266e-05	2.99138e-06	4.06967e-05	2.40327e-05
HSCB	2.61342e-05	1.56804e-05	2.80631e-05	1.62726e-05	8.13776e-06	3.89031e-05	2.61342e-05	1.56804e-05	2.80631e-05	1.62726e-05	8.13776e-06	2.28813e-05
CBY1	1.30671e-05	0	0	8.1363e-06	0	1.60218e-05	1.30671e-05	0	0	8.1363e-06	0	1.60218e-05
TOMM22	6.08404e-05	2.35206e-05	0	9.84734e-05	2.44149e-05	4.92004e-05	4.36965e-05	2.35206e-05	0	3.17074e-05	8.13617e-06	3.31787e-05
XBP1	0.000185761	0.000350478	0.000283571	0.000205921	0.000244161	0.000347857	2.82131e-06	8.3912e-05	5.90659e-05	5.62278e-06	4.88551e-05	4.34434e-05
RTCB	0	0	0	1.9264e-05	9.76642e-05	3.08922e-05	0	0	0	2.99138e-06	1.62866e-05	3.08922e-05
JOSD1	0	6.58023e-05	5.61262e-05	0	1.62771e-05	4.2341e-05	0	3.44416e-05	5.61262e-05	0	1.58966e-09	2.17462e-05
FBXO7	8.20609e-05	0.000201139	8.88178e-05	0.000114746	0.000122082	5.03519e-05	3.65825e-06	3.40662e-05	4.62852e-06	4.798e-05	4.07047e-05	2.97571e-05
GTPBP1	2.57158e-05	1.67073e-05	0	4.45107e-05	5.69691e-05	1.83083e-05	2.57158e-05	1.67073e-05	0	4.45107e-05	8.13299e-06	2.28649e-06
POLDIP3	0	7.84019e-06	0	2.74003e-05	0	1.02974e-05	0	7.84019e-06	0	5.14492e-06	0	1.02974e-05
RAB36	0	0	0	0	0	0	0	0	0	0	0	0
TIMP3	0.000190675	0	7.32434e-05	0.000124558	1.62771e-05	3.43301e-05	7.06677e-05	0	1.09459e-05	7.57402e-05	1.58966e-09	1.37353e-05
PPP6R2	0.00035971	0.000107057	1.55744e-05	6.29369e-05	9.76642e-05	0.000100704	0.00013684	6.0016e-05	1.55744e-05	1.84261e-05	1.62866e-05	5.95142e-05
SBF1	0	1.67073e-05	0	0	0	1.83083e-05	0	1.67073e-05	0	0	0	2.28649e-06
SUN2	0.000111435	3.13607e-05	4.51803e-05	8.1363e-05	0.000162763	0.00015905	0.000111435	3.13607e-05	1.71172e-05	8.1363e-05	8.13696e-05	4.68976e-05
CYB5R3	7.75657e-05	9.51092e-05	0.000132455	0.000114746	0.000195324	0.000192229	2.52973e-05	6.16945e-05	7.86018e-06	4.798e-05	1.6258e-05	9.60981e-05
MIOX	0	0	0	8.1363e-06	4.88281e-05	8.01089e-06	0	0	0	8.1363e-06	3.25494e-05	8.01089e-06
LMF2	2.57158e-05	7.84019e-06	0	1.9264e-05	2.44164e-05	8.01089e-06	2.57158e-05	7.84019e-06	0	2.99138e-06	8.14094e-06	8.01089e-06
PACSIN2	3.02109e-05	1.67073e-05	4.51803e-05	3.25452e-05	4.88297e-05	1.02974e-05	4.07672e-06	1.67073e-05	1.71172e-05	3.25452e-05	1.62723e-05	1.02974e-05
AP1B1	8.57192e-06	7.84019e-06	4.20946e-05	5.56384e-05	0	2.86057e-05	8.57192e-06	7.84019e-06	4.20946e-05	5.56384e-05	0	1.25839e-05
HMGXB4	0	0	1.40315e-05	4.15193e-05	1.62787e-05	5.72113e-05	0	0	1.40315e-05	2.52467e-05	1.62787e-05	2.51678e-05
TOM1	4.73548e-05	7.36425e-05	0	2.74003e-05	3.25542e-05	7.55196e-05	2.12206e-05	2.66014e-05	0	5.14492e-06	3.17933e-09	2.74543e-05
BIK	0	0	0	0	0	0	0	0	0	0	0	0
HMOX1	0	7.84019e-06	7.63291e-05	8.1363e-06	1.62787e-05	4.46275e-05	0	7.84019e-06	4.8266e-05	8.1363e-06	1.62787e-05	3.43791e-06
MCAT	1.30671e-05	0	0	0	0	2.86057e-05	1.30671e-05	0	0	0	0	1.25839e-05
THOC5	0.000129834	0.000221955	0.000113795	0.000139993	0.000187192	0.000156764	2.69712e-05	0.000112192	8.26464e-05	6.46062e-06	5.69881e-05	2.85893e-05
MCM5	0	7.84019e-06	0	5.2647e-05	1.62755e-05	1.02974e-05	0	7.84019e-06	0	3.63744e-05	1.62755e-05	1.02974e-05
ARSA	0	0	0	4.36729e-05	8.13776e-06	2.40327e-05	0	0	0	2.14175e-05	8.13776e-06	2.40327e-05
TSPO	0	7.84019e-06	4.36375e-05	8.00473e-05	4.06951e-05	3.89031e-05	0	7.84019e-06	1.24887e-05	3.12295e-05	2.44196e-05	2.28813e-05
TTLL12	0	2.35206e-05	0	4.66643e-05	1.62771e-05	0	0	2.35206e-05	0	2.15354e-06	1.58966e-09	0
CBX7	2.1639e-05	4.12548e-05	4.36375e-05	5.2647e-05	3.25542e-05	1.02974e-05	4.49519e-06	2.55745e-05	1.24887e-05	3.63744e-05	3.17933e-09	1.02974e-05
PDGFB	0	0	0	2.22554e-05	0	0	0	0	0	2.22554e-05	0	0
RPL3	0.000531567	0.000531454	0.000358357	0.000743637	0.000496449	0.000556124	1.72518e-05	0.000330966	7.77259e-05	5.37206e-05	2.43672e-05	2.06601e-05
ZMAT5	4.73548e-05	0	0	0	0	0	2.12206e-05	0	0	0	0	0
RBFOX2	4.32781e-05	0.000240716	7.63291e-05	4.96556e-05	9.76674e-05	0.000136169	8.99039e-06	0.000193675	4.8266e-05	1.71104e-05	4.88408e-05	7.99456e-06
SYNGR1	0	0	0	0	0	0	0	0	0	0	0	0
TAB1	0	1.67073e-05	2.96059e-05	5.2647e-05	3.25558e-05	0	0	1.67073e-05	1.54284e-06	3.63744e-05	1.62803e-05	0
ASCC2	0	7.84019e-06	5.7669e-05	8.00473e-05	9.76626e-05	3.43301e-05	0	7.84019e-06	2.65202e-05	3.12295e-05	9.53799e-09	1.37353e-05
MTMR3	2.1639e-05	8.14827e-05	4.67231e-05	4.36729e-05	3.25558e-05	5.03519e-05	4.49519e-06	1.87612e-05	4.67231e-05	2.14175e-05	1.62803e-05	2.97571e-05
MIEF1	4.32781e-05	6.68293e-05	3.11488e-05	0	8.13935e-06	3.20436e-05	8.99039e-06	6.68293e-05	3.11488e-05	0	8.13935e-06	3.20436e-05
APOL1	0.000142064	0.000226714	9.19035e-05	0.000188811	0.000122076	0.000156764	6.36617e-05	7.18865e-06	6.38404e-05	5.52784e-05	2.44037e-05	2.85893e-05
PNPLA3	0.000208237	6.47754e-05	0.000102849	0.000112592	0.0001058	7.78061e-05	0.000105374	2.0539e-06	9.40302e-06	1.3157e-06	8.12822e-06	4.57625e-05
MYH9	0.000121262	7.84019e-05	0.000294516	0.000228176	5.69707e-05	6.52222e-05	3.55431e-05	7.84019e-05	1.41775e-05	1.66326e-05	8.14411e-06	1.71569e-05
SAMM50	4.73548e-05	6.47754e-05	0	3.25452e-05	6.51116e-05	2.86057e-05	2.12206e-05	2.0539e-06	0	3.25452e-05	3.25606e-05	1.25839e-05
TXN2	0.000128997	0.000214114	0.000204156	8.73458e-05	8.95185e-05	5.83628e-05	7.67288e-05	0.000120032	4.8412e-05	4.2835e-05	5.69611e-05	3.7768e-05
FOXRED2	3.87829e-05	1.56804e-05	0	0	0	8.01089e-06	1.26486e-05	1.56804e-05	0	0	0	8.01089e-06
GRAP2	0.000107777	0.000112843	0.000135541	0.000196109	9.7669e-05	0.00032496	2.9374e-05	1.25995e-05	5.13517e-05	0.000129343	6.51179e-05	0.00014872
EIF3D	2.61342e-05	7.15886e-05	4.51803e-05	7.70559e-05	6.51068e-05	4.11896e-05	2.61342e-05	3.8174e-05	1.71172e-05	1.19655e-05	1.62707e-05	4.11896e-05
TNRC6B	0.000316014	0.000308197	0.000267996	0.00016524	0.000146494	0.000143045	7.59998e-05	2.59499e-05	4.34915e-05	3.50587e-05	1.4307e-08	8.12604e-05
IFT27	0	7.84019e-06	2.96059e-05	0	1.62755e-05	0	0	7.84019e-06	1.54284e-06	0	1.62755e-05	0
KIAA0930	7.75657e-05	2.45475e-05	5.92119e-05	5.77919e-05	5.69691e-05	5.49249e-05	2.52973e-05	8.86714e-06	3.08568e-06	8.97414e-06	8.13299e-06	6.85948e-06
SLC25A17	0	0	4.20946e-05	0	1.62787e-05	1.60218e-05	0	0	4.20946e-05	0	1.62787e-05	1.60218e-05
FAM118A	0	4.80681e-05	0	3.8528e-05	8.13776e-06	3.43301e-05	0	1.46534e-05	0	5.98276e-06	8.13776e-06	1.37353e-05
KCTD17	1.30671e-05	0	0	0	0	0	1.30671e-05	0	0	0	0	0
ST13	0.00031434	0.000495709	0.000288199	0.000233799	0.000268581	0.000310106	0.0001314	7.23394e-05	0.000147884	0.000189288	8.95503e-05	4.23736e-05
RBX1	8.57192e-06	0.00010603	0	0	8.95201e-05	2.63192e-05	8.57192e-06	2.76284e-05	0	0	4.0684e-05	5.7244e-06
EP300	2.57158e-05	2.35206e-05	2.80631e-05	0.000146813	5.69691e-05	4.46275e-05	2.57158e-05	2.35206e-05	2.80631e-05	9.79956e-05	8.13299e-06	3.43791e-06
L3MBTL2	1.30671e-05	0	0	1.11277e-05	1.62771e-05	4.46275e-05	1.30671e-05	0	0	1.11277e-05	1.58966e-09	3.43791e-06
RANGAP1	1.30671e-05	7.84019e-06	2.96059e-05	3.55366e-05	5.69707e-05	8.01089e-06	1.30671e-05	7.84019e-06	1.54284e-06	1.32812e-05	8.14411e-06	8.01089e-06
ZC3H7B	1.71438e-05	2.45475e-05	0	6.29369e-05	8.95217e-05	7.6671e-05	1.71438e-05	8.86714e-06	0	1.84261e-05	2.44069e-05	3.54815e-05
PHF5A	8.57192e-06	0	7.32434e-05	2.44089e-05	8.13776e-06	0	8.57192e-06	0	1.09459e-05	2.44089e-05	8.13776e-06	0
ACO2	3.47061e-05	7.84019e-06	1.55744e-05	3.25452e-05	4.88313e-05	8.01089e-06	1.75623e-05	7.84019e-06	1.55744e-05	3.25452e-05	4.76899e-09	8.01089e-06
POLR3H	1.71438e-05	0	0	8.1363e-06	1.62787e-05	0	1.71438e-05	0	0	8.1363e-06	1.62787e-05	0
TRMU	1.30671e-05	7.84019e-06	0	2.22554e-05	0	8.01089e-06	1.30671e-05	7.84019e-06	0	2.22554e-05	0	8.01089e-06
PMM1	0	0	4.67231e-05	8.1363e-06	8.13935e-06	8.01089e-06	0	0	4.67231e-05	8.1363e-06	8.13935e-06	8.01089e-06
DESI1	8.57192e-06	7.84019e-06	1.55744e-05	4.66643e-05	6.511e-05	4.2341e-05	8.57192e-06	7.84019e-06	1.55744e-05	2.15354e-06	1.62835e-05	2.17462e-05
CERK	0.000121681	1.67073e-05	4.67231e-05	7.10732e-05	4.06935e-05	6.40872e-05	8.73931e-05	1.67073e-05	4.67231e-05	2.65624e-05	8.14252e-06	6.40872e-05
BRD1	0	0	0	3.03917e-05	0	8.01089e-06	0	0	0	1.41191e-05	0	8.01089e-06
ZBED4	0	7.84019e-06	4.67231e-05	0	0	0	0	7.84019e-06	4.67231e-05	0	0	0
HDAC10	0	0	0	0	8.13935e-06	0	0	0	0	0	8.13935e-06	0
ABHD4	0	0	1.55744e-05	0	0	8.01089e-06	0	0	1.55744e-05	0	0	8.01089e-06
KHNYN	0	0	2.80631e-05	1.62726e-05	0	1.60218e-05	0	0	2.80631e-05	1.62726e-05	0	1.60218e-05
FKBP3	2.57158e-05	0	4.20946e-05	0.000109601	7.32446e-05	4.46275e-05	2.57158e-05	0	4.20946e-05	2.05797e-05	2.44085e-05	3.43791e-06
SDR39U1	8.57192e-06	0	3.11488e-05	2.22554e-05	2.44164e-05	4.11896e-05	8.57192e-06	0	3.11488e-05	2.22554e-05	8.14094e-06	4.11896e-05
RBM23	6.89938e-05	0.00011387	4.67231e-05	2.22554e-05	4.06951e-05	4.11896e-05	1.67254e-05	1.97882e-05	4.67231e-05	2.22554e-05	2.44196e-05	4.11896e-05
PRMT5	0	0	0	3.55366e-05	8.13776e-06	0	0	0	0	1.32812e-05	8.13776e-06	0
COCH	0	0	0	3.55366e-05	0	0	0	0	0	1.32812e-05	0	0
AP4S1	1.71438e-05	2.35206e-05	7.63291e-05	1.9264e-05	0	1.02974e-05	1.71438e-05	2.35206e-05	4.8266e-05	2.99138e-06	0	1.02974e-05
POLE2	0	0	0	0	8.13935e-06	0	0	0	0	0	8.13935e-06	0
VCPKMT	0	0	1.40315e-05	0	0	2.40327e-05	0	0	1.40315e-05	0	0	2.40327e-05
SOS2	4.73548e-05	4.12548e-05	4.67231e-05	5.48006e-05	0	2.63192e-05	2.12206e-05	2.55745e-05	4.67231e-05	1.02898e-05	0	5.7244e-06
CDKL1	0	0	0	2.22554e-05	0	0	0	0	0	2.22554e-05	0	0
NIN	0	7.84019e-06	0	8.1363e-06	8.13935e-06	0	0	7.84019e-06	0	8.1363e-06	8.13935e-06	0
PYGL	4.28596e-05	9.03498e-05	4.67231e-05	0.000118575	6.51036e-05	9.26928e-05	4.28596e-05	4.33087e-05	4.67231e-05	3.72123e-05	4.88249e-05	5.15033e-05
TRIM9	0	0	0	0	0	0	0	0	0	0	0	0
PSMC6	9.10513e-05	4.70411e-05	4.67231e-05	1.62726e-05	4.88297e-05	0.00014418	3.96198e-05	4.70411e-05	4.67231e-05	1.62726e-05	1.62723e-05	1.63333e-08
GNPNAT1	4.28596e-05	3.23877e-05	4.51803e-05	8.94993e-05	4.06904e-05	6.40872e-05	4.28596e-05	1.02695e-06	1.71172e-05	8.94993e-05	2.44117e-05	6.40872e-05
DDHD1	8.57192e-06	0	1.40315e-05	0	0	0	8.57192e-06	0	1.40315e-05	0	0	0
CNIH1	0.000112272	0.000198434	0.000113795	0.000103618	8.13839e-05	0.000136169	7.73498e-06	0.000135712	8.26464e-05	5.91076e-05	1.62692e-05	7.99456e-06
CGRRF1	0	0	8.72749e-05	0	8.13776e-06	0	0	0	2.49774e-05	0	8.13776e-06	0
ATP6V1D	2.1639e-05	1.56804e-05	2.80631e-05	0	2.4418e-05	5.03519e-05	4.49519e-06	1.56804e-05	2.80631e-05	0	2.4418e-05	2.97571e-05
PSMA3	9.06328e-05	8.35366e-05	0.000146487	4.36729e-05	5.69722e-05	6.75087e-05	1.22302e-05	8.35366e-05	2.18917e-05	2.14175e-05	2.44212e-05	3.54652e-05
VTI1B	2.57158e-05	7.94288e-05	7.17006e-05	0	4.0692e-05	2.40327e-05	2.57158e-05	4.60142e-05	4.05518e-05	0	8.13458e-06	2.40327e-05
TIMM9	0	0	0	8.1363e-06	1.62771e-05	0	0	0	0	8.1363e-06	1.58966e-09	0
KIAA0586	3.02109e-05	0.000116951	1.40315e-05	5.2647e-05	1.62755e-05	2.05948e-05	4.07672e-06	0.000116951	1.40315e-05	3.63744e-05	1.62755e-05	2.05948e-05
TMED8	2.57158e-05	7.84019e-06	0	2.22554e-05	3.25574e-05	8.01089e-06	2.57158e-05	7.84019e-06	0	2.22554e-05	3.25574e-05	8.01089e-06
AHSA1	0	0	2.80631e-05	7.62181e-05	6.51052e-05	5.03519e-05	0	0	2.80631e-05	5.39627e-05	3.25478e-05	2.97571e-05
DAAM1	6.44986e-05	0.000273103	0.000133998	0.000146813	0.000146492	6.52222e-05	3.83644e-05	0.000194702	2.17457e-05	9.79956e-05	1.62628e-05	1.71569e-05
ISM2	1.30671e-05	0	0	0	0	0	1.30671e-05	0	0	0	0	0
SPTLC2	6.04219e-05	3.23877e-05	1.40315e-05	1.11277e-05	1.62787e-05	3.89031e-05	8.15345e-06	1.02695e-06	1.40315e-05	1.11277e-05	1.62787e-05	2.28813e-05
LGMN	3.87829e-05	7.26156e-05	1.40315e-05	9.93113e-05	8.13887e-05	4.6914e-05	1.26486e-05	5.78629e-06	1.40315e-05	3.42209e-05	3.25622e-05	1.48704e-05
ALKBH1	3.02109e-05	6.58023e-05	0	2.44089e-05	0	3.20436e-05	4.07672e-06	3.44416e-05	0	2.44089e-05	0	3.20436e-05
SNW1	8.57192e-06	7.84019e-06	7.17006e-05	2.44089e-05	1.62771e-05	1.60218e-05	8.57192e-06	7.84019e-06	4.05518e-05	2.44089e-05	1.58966e-09	1.60218e-05
ITPK1	3.92013e-05	4.70411e-05	1.40315e-05	6.37747e-05	4.88281e-05	7.89575e-05	3.92013e-05	4.70411e-05	1.40315e-05	4.75021e-05	3.25494e-05	1.71732e-05
DHRS7	6.89938e-05	5.69352e-05	0.000107478	0.00016524	0.000122084	0.000105277	1.67254e-05	9.89409e-06	7.94148e-05	3.50587e-05	5.69818e-05	2.28976e-05
PPM1A	0.00011269	4.70411e-05	0.000119967	3.55366e-05	4.06935e-05	5.03519e-05	4.4115e-05	4.70411e-05	3.57773e-05	1.32812e-05	8.14252e-06	2.97571e-05
GALNT16	0	0	0	0	0	0	0	0	0	0	0	0
CEP128	0	0	0	0	8.13776e-06	0	0	0	0	0	8.13776e-06	0
ERH	1.71438e-05	3.13607e-05	4.51803e-05	3.25452e-05	5.69738e-05	1.60218e-05	1.71438e-05	3.13607e-05	1.71172e-05	3.25452e-05	4.06983e-05	1.60218e-05
HIF1A	0.000147396	0.000132632	4.67231e-05	0	4.06935e-05	0.000110985	6.16773e-05	0.000101271	4.67231e-05	0	8.14252e-06	9.4963e-05
SRSF5	0.000211058	7.26156e-05	0.000210327	0.000307864	9.7661e-05	0.000221986	8.0387e-05	5.78629e-06	7.00117e-05	0.000196587	1.62676e-05	4.57462e-05
EIF5	0.000457241	0.000271701	0.000202613	0.000244449	0.000244158	0.000225424	9.13618e-05	0.000104628	7.80179e-05	3.5998e-07	1.63009e-05	1.11875e-06
SERPINA4	0.000107777	0.000296249	0.000208784	0.000170384	0.000195328	0.000213975	2.9374e-05	9.57607e-05	4.04058e-05	7.65844e-06	3.25733e-05	5.37571e-05
SLC8A3	5.22685e-05	7.84019e-06	1.40315e-05	0	8.13776e-06	3.08922e-05	5.22685e-05	7.84019e-06	1.40315e-05	0	8.13776e-06	3.08922e-05
DICER1	9.5128e-05	6.47754e-05	0.000143401	0.00010661	3.25526e-05	7.43845e-05	9.40886e-06	2.0539e-06	8.11036e-05	3.98437e-05	1.62739e-05	5.37898e-05
ZFYVE21	8.57192e-06	1.67073e-05	0	1.9264e-05	4.06935e-05	3.89031e-05	8.57192e-06	1.67073e-05	0	2.99138e-06	8.14252e-06	2.28813e-05
MTHFD1	0.000169454	6.47754e-05	0.000286656	0.000202092	9.7661e-05	0.000203694	0.000118022	2.0539e-06	0.000118278	9.0815e-05	1.62676e-05	0.00010072
ZC3H14	6.08404e-05	0.00011863	9.03606e-05	0.000103618	4.88329e-05	0.00013732	4.36965e-05	8.52151e-05	3.42344e-05	5.91076e-05	1.62819e-05	5.49412e-05
TELO2	0	2.45475e-05	0	8.1363e-06	3.25574e-05	1.83083e-05	0	8.86714e-06	0	8.1363e-06	3.25574e-05	2.28649e-06
GSKIP	0	0	0	1.11277e-05	0	3.43301e-05	0	0	0	1.11277e-05	0	1.37353e-05
PSMC1	9.87863e-05	4.02279e-05	7.47862e-05	8.90214e-05	7.3243e-05	8.35305e-05	7.26521e-05	6.81324e-06	1.86601e-05	8.90214e-05	4.06856e-05	1.94434e-05
PAPLN	0	0	0	0	0	1.02974e-05	0	0	0	0	0	1.02974e-05
RPS6KA5	8.61377e-05	4.02279e-05	1.55744e-05	0.000129703	7.3243e-05	4.6914e-05	3.38692e-05	6.81324e-06	1.55744e-05	4.83399e-05	4.06856e-05	1.48704e-05
PSMB5	8.20609e-05	7.84019e-06	0	4.06815e-05	7.32525e-05	2.86057e-05	3.65825e-06	7.84019e-06	0	4.06815e-05	5.6977e-05	1.25839e-05
YY1	0.000112272	6.68293e-05	0.000186893	5.2647e-05	9.76642e-05	0.000136169	7.73498e-06	6.68293e-05	0.000186893	3.63744e-05	1.62866e-05	7.99456e-06
ACIN1	1.71438e-05	0.000171833	0.000112252	2.44089e-05	4.88313e-05	2.86057e-05	1.71438e-05	6.20699e-05	0.000112252	2.44089e-05	4.76899e-09	1.25839e-05
CCNB1IP1	3.02109e-05	4.80681e-05	7.63291e-05	9.71577e-05	5.69738e-05	5.60763e-05	4.07672e-06	1.46534e-05	4.8266e-05	8.08851e-05	4.06983e-05	5.60763e-05
TRIP11	0.000168199	0.00010603	0.000250879	0.00019264	0.000105802	0.000133882	3.75275e-05	2.76284e-05	1.68882e-06	2.99138e-05	8.14888e-06	1.03137e-05
APEX1	2.57158e-05	3.92009e-05	1.55744e-05	8.22008e-05	0	2.63192e-05	2.57158e-05	3.92009e-05	1.55744e-05	1.54348e-05	0	5.7244e-06
EFS	3.87829e-05	0	0	8.1363e-06	4.0692e-05	8.01089e-06	1.26486e-05	0	0	8.1363e-06	8.13458e-06	8.01089e-06
ARHGAP5	0.000159208	0.000107057	0.000169775	6.37747e-05	8.13871e-05	8.81035e-05	8.08055e-05	6.0016e-05	0.000141712	4.75021e-05	1.6285e-05	5.60599e-05
CINP	8.57192e-06	0	0	0	3.25558e-05	5.03519e-05	8.57192e-06	0	0	0	1.62803e-05	2.97571e-05
SRP54	0.000190675	7.36425e-05	7.17006e-05	2.22554e-05	8.13935e-06	8.35305e-05	7.06677e-05	2.66014e-05	4.05518e-05	2.22554e-05	8.13935e-06	1.94434e-05
CHD8	0	1.67073e-05	5.7669e-05	5.48006e-05	4.88345e-05	4.00545e-05	0	1.67073e-05	2.65202e-05	1.02898e-05	3.2559e-05	4.00545e-05
PCK2	0.000142901	0.000133283	0.000194753	0.000137001	0.000122084	0.000122434	4.00383e-05	0.000133283	5.44374e-05	2.57246e-05	5.69818e-05	4.23246e-05
DCAF11	0.00014332	0.000131605	7.63291e-05	5.77919e-05	5.69675e-05	4.6914e-05	9.18883e-05	6.88832e-05	4.8266e-05	8.97414e-06	2.44101e-05	1.48704e-05
NFKBIA	0.000249841	0.000175565	0.000328751	0.000254739	0.000317401	0.00037189	9.30357e-05	7.5321e-05	7.61831e-05	5.44406e-05	2.43847e-05	1.94107e-05
EMC9	2.1639e-05	0	0	0	0	3.20436e-05	4.49519e-06	0	0	0	0	3.20436e-05
PSME2	0.000100042	7.84019e-06	1.55744e-05	2.22554e-05	8.13807e-05	8.46819e-05	8.28979e-05	7.84019e-06	1.55744e-05	2.22554e-05	4.88234e-05	4.34924e-05
BRMS1L	1.30671e-05	1.67073e-05	0	1.11277e-05	8.13776e-06	1.02974e-05	1.30671e-05	1.67073e-05	0	1.11277e-05	8.13776e-06	1.02974e-05
REC8	0	7.84019e-06	0	0	3.25542e-05	0	0	7.84019e-06	0	0	3.17933e-09	0
TM9SF1	0	7.84019e-06	0	0	0	0	0	7.84019e-06	0	0	0	0
SEC23A	3.42877e-05	6.47754e-05	3.11488e-05	8.00473e-05	0.000138348	3.66166e-05	3.42877e-05	2.0539e-06	3.11488e-05	3.12295e-05	7.32334e-05	4.57299e-06
GMPR2	0	7.26156e-05	1.40315e-05	1.11277e-05	0	0	0	5.78629e-06	1.40315e-05	1.11277e-05	0	0
PNN	0.000134329	7.05617e-05	0.000116881	0.000179359	0.00016276	0.000197953	4.86102e-05	7.05617e-05	2.34346e-05	6.54504e-05	0.000113924	6.97789e-05
RABGGTA	0	0	2.80631e-05	0	0	0	0	0	2.80631e-05	0	0	0
PLTP	3.92013e-05	3.92009e-05	1.40315e-05	0	8.13776e-06	1.83083e-05	3.92013e-05	3.92009e-05	1.40315e-05	0	8.13776e-06	2.28649e-06
PCIF1	8.57192e-06	0	0	8.1363e-06	0	3.08922e-05	8.57192e-06	0	0	8.1363e-06	0	3.08922e-05
GSS	0	0	1.40315e-05	2.44089e-05	8.13776e-06	4.46275e-05	0	0	1.40315e-05	2.44089e-05	8.13776e-06	3.43791e-06
MMP9	0	7.84019e-06	0	0	1.62771e-05	0	0	7.84019e-06	0	0	1.58966e-09	0
VSX1	0	0.000124791	0	0	0	0	0	0.000109111	0	0	0	0
TRPC4AP	5.22685e-05	7.84019e-06	0	8.1363e-06	1.62787e-05	5.83628e-05	5.22685e-05	7.84019e-06	0	8.1363e-06	1.62787e-05	3.7768e-05
PYGB	8.57192e-06	1.67073e-05	1.40315e-05	2.22554e-05	8.13776e-06	3.20436e-05	8.57192e-06	1.67073e-05	1.40315e-05	2.22554e-05	8.13776e-06	3.20436e-05
ABHD12	1.71438e-05	7.84019e-06	2.96059e-05	5.69541e-05	4.06967e-05	4.00545e-05	1.71438e-05	7.84019e-06	1.54284e-06	5.69541e-05	4.06967e-05	4.00545e-05
GINS1	0	0	0	0	0	0	0	0	0	0	0	0
NINL	3.42877e-05	0	0	1.11277e-05	3.2551e-05	3.89031e-05	3.42877e-05	0	0	1.11277e-05	3.2551e-05	2.28813e-05
CD40	0	0	0	8.1363e-06	0	8.01089e-06	0	0	0	8.1363e-06	0	8.01089e-06
UQCC1	3.92013e-05	0	0	1.11277e-05	0	0	3.92013e-05	0	0	1.11277e-05	0	0
ZMYND8	9.87863e-05	5.48813e-05	4.51803e-05	6.80818e-05	2.44149e-05	3.43301e-05	7.26521e-05	5.48813e-05	1.71172e-05	4.58264e-05	8.13617e-06	1.37353e-05
SGK2	4.28596e-05	0	7.78719e-05	0	4.88297e-05	1.60218e-05	4.28596e-05	0	7.78719e-05	0	1.62723e-05	1.60218e-05
IFT52	0	0	0	8.00473e-05	8.13935e-06	0	0	0	0	3.12295e-05	8.13935e-06	0
HNF4A	8.65561e-05	0.000233527	0.000154201	9.93113e-05	0.000170918	8.69684e-05	1.79808e-05	3.30392e-05	0.000126138	3.42209e-05	8.95407e-05	2.51841e-05
NDRG3	2.57158e-05	0	0	0	0	0	2.57158e-05	0	0	0	0	0
SLA2	0	0	0	1.11277e-05	0	0	0	0	0	1.11277e-05	0	0
PABPC1L	0	0	0	1.9264e-05	4.0692e-05	2.05948e-05	0	0	0	2.99138e-06	8.13458e-06	2.05948e-05
STK4	4.28596e-05	7.84019e-06	2.96059e-05	6.37747e-05	8.13935e-06	0.000113288	4.28596e-05	7.84019e-06	1.54284e-06	4.75021e-05	8.13935e-06	3.09085e-05
ADNP	3.42877e-05	0.000107057	7.78719e-05	8.51922e-05	1.62771e-05	4.11896e-05	3.42877e-05	6.0016e-05	7.78719e-05	3.82922e-06	1.58966e-09	4.11896e-05
PFDN4	2.57158e-05	7.84019e-06	0	3.25452e-05	7.32541e-05	1.60218e-05	2.57158e-05	7.84019e-06	0	3.25452e-05	7.32541e-05	1.60218e-05
CSTF1	0	0	1.40315e-05	0	8.13776e-06	0	0	0	1.40315e-05	0	8.13776e-06	0
RAE1	8.57192e-06	0	0	8.1363e-06	2.44149e-05	8.01089e-06	8.57192e-06	0	0	8.1363e-06	8.13617e-06	8.01089e-06
TPD52L2	0	2.35206e-05	0	2.74003e-05	4.06888e-05	3.20436e-05	0	2.35206e-05	0	5.14492e-06	4.06888e-05	3.20436e-05
DNAJC5	6.08404e-05	7.84019e-06	0	1.9264e-05	0	1.02974e-05	4.36965e-05	7.84019e-06	0	2.99138e-06	0	1.02974e-05
NELFCD	6.53356e-05	7.84019e-06	1.55744e-05	1.62726e-05	8.13791e-05	9.72658e-05	6.53356e-05	7.84019e-06	1.55744e-05	1.62726e-05	6.51005e-05	1.48867e-05
CTSZ	8.20609e-05	0.000327985	5.7669e-05	0.00012372	6.51148e-05	7.43845e-05	3.65825e-06	0.00013982	2.65202e-05	9.81198e-06	6.51148e-05	5.37898e-05
PRPF6	4.32781e-05	3.23877e-05	0	9.71577e-05	6.51116e-05	4.46275e-05	8.99039e-06	1.02695e-06	0	8.08851e-05	3.25606e-05	3.43791e-06
MTG2	4.28596e-05	2.45475e-05	1.55744e-05	5.18092e-05	5.69675e-05	4.92004e-05	4.28596e-05	8.86714e-06	1.55744e-05	2.95538e-05	2.44101e-05	3.31787e-05
PSMA7	0.000249423	0.00012647	0.000302231	8.73458e-05	0.00011394	0.000208251	0.000144886	9.30553e-05	0.000133852	4.2835e-05	1.11276e-08	8.00763e-05
SLCO4A1	0	2.45475e-05	0	8.1363e-06	4.88361e-05	0	0	8.86714e-06	0	8.1363e-06	4.88361e-05	0
MRGBP	8.57192e-06	0	0	8.1363e-06	1.62755e-05	8.01089e-06	8.57192e-06	0	0	8.1363e-06	1.62755e-05	8.01089e-06
DIDO1	3.47061e-05	5.69352e-05	4.20946e-05	3.03917e-05	1.62755e-05	2.86057e-05	1.75623e-05	9.89409e-06	4.20946e-05	1.41191e-05	1.62755e-05	1.25839e-05
GID8	3.02109e-05	3.34146e-05	0	0	0	4.00545e-05	4.07672e-06	3.34146e-05	0	0	0	4.00545e-05
SLC17A9	0	7.84019e-06	4.67231e-05	7.92095e-05	0.000105802	0.000155629	0	7.84019e-06	4.67231e-05	3.46987e-05	8.14888e-06	5.26547e-05
ARFGAP1	2.61342e-05	0	1.40315e-05	8.1363e-06	0	6.17843e-05	2.61342e-05	0	1.40315e-05	8.1363e-06	0	6.17843e-05
EEF1A2	0	0	0	0	0	0	0	0	0	0	0	0
PTK6	0	0	0	0	0	0	0	0	0	0	0	0
GMEB2	0	0	0	0	8.13935e-06	8.01089e-06	0	0	0	0	8.13935e-06	8.01089e-06
C20orf27	8.57192e-06	7.84019e-06	1.40315e-05	0	0	0	8.57192e-06	7.84019e-06	1.40315e-05	0	0	0
CDC25B	0	5.48813e-05	0	2.74003e-05	0	5.14869e-05	0	5.48813e-05	0	5.14492e-06	0	5.14869e-05
RNF24	4.32781e-05	0	0	0	2.44133e-05	3.08922e-05	8.99039e-06	0	0	0	2.44133e-05	3.08922e-05
ARFRP1	0	7.84019e-06	0	8.1363e-06	0	8.01089e-06	0	7.84019e-06	0	8.1363e-06	0	8.01089e-06
NDUFAF5	8.57192e-06	0	0	0	2.44133e-05	0	8.57192e-06	0	0	0	2.44133e-05	0
TRIB3	0	3.13607e-05	2.96059e-05	1.9264e-05	5.69722e-05	1.83083e-05	0	3.13607e-05	1.54284e-06	2.99138e-06	2.44212e-05	2.28649e-06
RASSF2	5.22685e-05	7.84019e-06	0	8.1363e-06	8.13776e-06	2.86057e-05	5.22685e-05	7.84019e-06	0	8.1363e-06	8.13776e-06	1.25839e-05
CSNK2A1	1.30671e-05	3.34146e-05	2.96059e-05	4.96556e-05	1.62771e-05	4.2341e-05	1.30671e-05	3.34146e-05	1.54284e-06	1.71104e-05	1.58966e-09	2.17462e-05
SLC52A3	0	0	0	0	8.13776e-06	0	0	0	0	0	8.13776e-06	0
CDS2	1.71438e-05	1.56804e-05	0	3.03917e-05	3.25542e-05	8.01089e-06	1.71438e-05	1.56804e-05	0	1.41191e-05	3.17933e-09	8.01089e-06
HM13	9.87863e-05	0.000160912	8.72749e-05	0.000204605	0.000195324	0.000148753	7.26521e-05	2.72529e-05	2.49774e-05	0.00010697	1.6258e-05	3.66002e-05
SNPH	2.61342e-05	0	0	0	0	0	2.61342e-05	0	0	0	0	0
SEC23B	3.42877e-05	1.67073e-05	1.40315e-05	0	0	8.01089e-06	3.42877e-05	1.67073e-05	1.40315e-05	0	0	8.01089e-06
FERMT1	0	0	0	0	0	0	0	0	0	0	0	0
PLCB4	0	0	0	0	0	0	0	0	0	0	0	0
MYL9	7.75657e-05	4.70411e-05	1.40315e-05	7.40645e-05	8.13935e-06	2.05948e-05	2.52973e-05	4.70411e-05	1.40315e-05	7.29846e-06	8.13935e-06	2.05948e-05
HCK	8.57192e-06	0	1.55744e-05	0	8.13776e-06	0	8.57192e-06	0	1.55744e-05	0	8.13776e-06	0
TM9SF4	0	0	0	1.62726e-05	0	0	0	0	0	1.62726e-05	0	0
TLDC2	0	0	0	0	0	0	0	0	0	0	0	0
CRNKL1	5.14315e-05	1.56804e-05	0	1.9264e-05	1.62755e-05	8.01089e-06	5.14315e-05	1.56804e-05	0	2.99138e-06	1.62755e-05	8.01089e-06
POFUT1	1.30671e-05	0	1.40315e-05	0	1.62755e-05	4.80654e-05	1.30671e-05	0	1.40315e-05	0	1.62755e-05	4.80654e-05
SAMHD1	8.65561e-05	0.000107057	8.88178e-05	0.000132694	0.000146491	9.72658e-05	1.79808e-05	6.0016e-05	4.62852e-06	6.76039e-05	3.25399e-05	1.48867e-05
KIF3B	0	1.67073e-05	2.96059e-05	5.56384e-05	4.88281e-05	6.75087e-05	0	1.67073e-05	1.54284e-06	5.56384e-05	3.25494e-05	3.54652e-05
MROH8	0	0	1.40315e-05	0	0	0	0	0	1.40315e-05	0	0	0
NOP56	8.57192e-06	7.84019e-06	4.20946e-05	8.1363e-06	4.88361e-05	1.83083e-05	8.57192e-06	7.84019e-06	4.20946e-05	8.1363e-06	4.88361e-05	2.28649e-06
MANBAL	8.57192e-06	7.84019e-06	1.40315e-05	2.74003e-05	0	1.02974e-05	8.57192e-06	7.84019e-06	1.40315e-05	5.14492e-06	0	1.02974e-05
IDH3B	3.02109e-05	7.84019e-06	7.63291e-05	2.74003e-05	4.0692e-05	0	4.07672e-06	7.84019e-06	4.8266e-05	5.14492e-06	8.13458e-06	0
MAPRE1	0	1.67073e-05	0	1.62726e-05	2.44149e-05	0	0	1.67073e-05	0	1.62726e-05	8.13617e-06	0
JAG1	1.30671e-05	0	0	2.74003e-05	0	8.01089e-06	1.30671e-05	0	0	5.14492e-06	0	8.01089e-06
CDK5RAP1	2.57158e-05	0	0	4.66643e-05	8.13935e-06	4.11896e-05	2.57158e-05	0	0	2.15354e-06	8.13935e-06	4.11896e-05
SNTA1	8.57192e-06	0.000133659	1.40315e-05	1.62726e-05	0	0	8.57192e-06	0.000133659	1.40315e-05	1.62726e-05	0	0
TTI1	9.5128e-05	0	4.67231e-05	0	1.62755e-05	8.01089e-06	9.40886e-06	0	4.67231e-05	0	1.62755e-05	8.01089e-06
E2F1	0	0	0	0	2.44149e-05	0	0	0	0	0	8.13617e-06	0
RPRD1B	1.71438e-05	0	0	3.55366e-05	3.25542e-05	6.29357e-05	1.71438e-05	0	0	1.32812e-05	3.17933e-09	1.15141e-06
PXMP4	5.185e-05	0	0	8.1363e-06	3.25558e-05	0	4.1847e-07	0	0	8.1363e-06	1.62803e-05	0
CHMP4B	4.32781e-05	5.79621e-05	2.96059e-05	1.9264e-05	5.69722e-05	5.26384e-05	8.99039e-06	4.22818e-05	1.54284e-06	2.99138e-06	2.44212e-05	1.14488e-05
CST3	0.000232697	0.000199085	0.000296059	0.000398561	0.000358104	0.000409642	7.58919e-05	9.88416e-05	1.54284e-05	2.4291e-05	8.14205e-05	0.000105228
ACTR5	0	0	0	0	0	0	0	0	0	0	0	0
WFDC2	0	0	0	0	0	0	0	0	0	0	0	0
AHCY	1.30671e-05	0	0	8.1363e-06	0	1.02974e-05	1.30671e-05	0	0	8.1363e-06	0	1.02974e-05
DHX35	1.71438e-05	0	0	1.11277e-05	0	8.01089e-06	1.71438e-05	0	0	1.11277e-05	0	8.01089e-06
DNTTIP1	2.61342e-05	0	0	0	3.25542e-05	3.20436e-05	2.61342e-05	0	0	0	3.17933e-09	3.20436e-05
MAP1LC3A	2.57158e-05	5.0122e-05	4.67231e-05	5.77919e-05	1.62755e-05	8.01089e-06	2.57158e-05	5.0122e-05	4.67231e-05	8.97414e-06	1.62755e-05	8.01089e-06
PIGU	0	2.35206e-05	1.40315e-05	0	1.62771e-05	8.01089e-06	0	2.35206e-05	1.40315e-05	0	1.58966e-09	8.01089e-06
ACOT8	0	3.13607e-05	0	0	0	0	0	3.13607e-05	0	0	0	0
APMAP	8.16425e-05	2.35206e-05	0.000105935	0.000148129	9.7669e-05	0.000113288	5.55082e-05	2.35206e-05	4.98088e-05	1.45969e-05	6.51179e-05	3.09085e-05
CELF4	1.30671e-05	7.84019e-06	0	4.15193e-05	0	0	1.30671e-05	7.84019e-06	0	2.52467e-05	0	0
CDH20	0	0	0	0	0	0	0	0	0	0	0	0
ADNP2	3.92013e-05	0	1.55744e-05	1.11277e-05	1.62771e-05	1.83083e-05	3.92013e-05	0	1.55744e-05	1.11277e-05	1.58966e-09	2.28649e-06
USP14	1.71438e-05	1.56804e-05	4.67231e-05	5.2647e-05	3.25526e-05	2.40327e-05	1.71438e-05	1.56804e-05	4.67231e-05	3.63744e-05	1.62739e-05	2.40327e-05
VAPA	0.000134748	0.000197032	7.47862e-05	0.000110439	0.000138345	0.000204829	0.00010046	0.000163617	1.86601e-05	4.53486e-05	0.000105788	1.9476e-05
METTL4	3.92013e-05	0	0	0	8.13776e-06	0	3.92013e-05	0	0	0	8.13776e-06	0
LPIN2	0.000463829	0.000461643	0.000274168	0.000252585	0.000309262	0.000257467	0.000189527	0.000273479	0.000161915	7.77632e-06	3.2524e-05	3.09248e-05
SMCHD1	4.77733e-05	8.14827e-05	0.000205699	0.00012372	8.95249e-05	6.06493e-05	3.06294e-05	1.87612e-05	1.8806e-05	9.81198e-06	8.14729e-06	1.94597e-05
MYL12A	7.30705e-05	0.000146258	0.000241476	6.59282e-05	0.000203465	0.000219699	4.69363e-05	2.08151e-05	0.000101161	8.3784e-07	8.15842e-06	2.74379e-05
CEP76	8.57192e-06	7.84019e-06	0	2.74003e-05	8.13776e-06	4.6914e-05	8.57192e-06	7.84019e-06	0	5.14492e-06	8.13776e-06	1.48704e-05
CEP192	1.71438e-05	1.56804e-05	0	2.22554e-05	0	1.60218e-05	1.71438e-05	1.56804e-05	0	2.22554e-05	0	1.60218e-05
RNMT	3.47061e-05	2.35206e-05	4.36375e-05	2.74003e-05	4.0692e-05	1.60218e-05	1.75623e-05	2.35206e-05	1.24887e-05	5.14492e-06	8.13458e-06	1.60218e-05
SMAD7	1.30671e-05	0	2.80631e-05	0	0	0	1.30671e-05	0	2.80631e-05	0	0	0
LIPG	6.08404e-05	7.84019e-06	2.96059e-05	8.81836e-05	4.06967e-05	1.02974e-05	4.36965e-05	7.84019e-06	1.54284e-06	2.30932e-05	4.06967e-05	1.02974e-05
LAMA1	0	0	1.55744e-05	0	0	6.29357e-05	0	0	1.55744e-05	0	0	1.15141e-06
ANKRD12	9.96232e-05	5.59082e-05	8.72749e-05	1.9264e-05	7.32446e-05	5.83628e-05	3.10479e-05	2.24936e-05	2.49774e-05	2.99138e-06	2.44085e-05	3.7768e-05
POLI	0	0	0	4.88178e-05	1.62755e-05	0	0	0	0	4.88178e-05	1.62755e-05	0
MIB1	0.000108195	0	0	1.9264e-05	5.69659e-05	3.66166e-05	2.2476e-05	0	0	2.99138e-06	4.06872e-05	4.57299e-06
RBBP8	3.92013e-05	0.000107057	8.41893e-05	0	4.88313e-05	7.89575e-05	3.92013e-05	6.0016e-05	8.41893e-05	0	4.76899e-09	1.71732e-05
RIOK3	5.14315e-05	4.70411e-05	0	0.000109601	0.000130222	2.05948e-05	5.14315e-05	4.70411e-05	0	2.05797e-05	4.8844e-05	2.05948e-05
MXRA5	0	7.84019e-06	4.51803e-05	7.70559e-05	4.88281e-05	0	0	7.84019e-06	1.71172e-05	1.19655e-05	3.25494e-05	0
PSMD10	4.28596e-05	0	0	1.11277e-05	0	0	4.28596e-05	0	0	1.11277e-05	0	0
ATG4A	0	0	3.11488e-05	8.1363e-06	0	1.83083e-05	0	0	3.11488e-05	8.1363e-06	0	2.28649e-06
STS	3.92013e-05	0	0	0	7.32541e-05	0	3.92013e-05	0	0	0	7.32541e-05	0
TBL1X	0	2.45475e-05	7.63291e-05	6.37747e-05	2.44149e-05	1.60218e-05	0	8.86714e-06	4.8266e-05	4.75021e-05	8.13617e-06	1.60218e-05
PGRMC1	0.000329081	0.000300356	0.000236847	0.000277472	0.000341825	0.000167061	8.90669e-05	3.37901e-05	1.23427e-05	0.000210706	6.51418e-05	3.88867e-05
POLA1	0	0	0	0	0	0	0	0	0	0	0	0
MID1	6.53356e-05	5.0122e-05	2.80631e-05	1.11277e-05	0	0	6.53356e-05	5.0122e-05	2.80631e-05	1.11277e-05	0	0
NKAP	5.63452e-05	5.79621e-05	7.78719e-05	4.06815e-05	6.51052e-05	1.02974e-05	2.20575e-05	4.22818e-05	7.78719e-05	4.06815e-05	3.25478e-05	1.02974e-05
NXT2	8.57192e-06	0	0	0	8.13935e-06	0	8.57192e-06	0	0	0	8.13935e-06	0
ALG13	1.30671e-05	3.92009e-05	0.000101306	2.44089e-05	5.69691e-05	0	1.30671e-05	3.92009e-05	3.90089e-05	2.44089e-05	8.13299e-06	0
PRPS2	0	3.92009e-05	0	1.11277e-05	0	2.86057e-05	0	3.92009e-05	0	1.11277e-05	0	1.25839e-05
AMMECR1	2.57158e-05	7.84019e-06	1.40315e-05	3.55366e-05	1.62755e-05	1.02974e-05	2.57158e-05	7.84019e-06	1.40315e-05	1.32812e-05	1.62755e-05	1.02974e-05
WDR13	4.28596e-05	7.84019e-06	1.40315e-05	3.3383e-05	1.62771e-05	3.89031e-05	4.28596e-05	7.84019e-06	1.40315e-05	3.3383e-05	1.58966e-09	2.28813e-05
SUV39H1	8.57192e-06	7.84019e-06	4.67231e-05	0	0	1.02974e-05	8.57192e-06	7.84019e-06	4.67231e-05	0	0	1.02974e-05
XIAP	9.06328e-05	3.92009e-05	4.36375e-05	7.62181e-05	7.32446e-05	0.00010985	1.22302e-05	3.92009e-05	1.24887e-05	5.39627e-05	2.44085e-05	1.3719e-05
STAG2	0.000965184	0.00078785	0.00084454	0.000894757	0.000773157	0.000390198	0.000210856	0.000152972	5.87739e-05	4.90536e-05	5.68943e-05	2.16972e-05
ATP11C	2.61342e-05	4.02279e-05	5.61262e-05	5.18092e-05	0	2.63192e-05	2.61342e-05	6.81324e-06	5.61262e-05	2.95538e-05	0	5.7244e-06
CACNA1F	0	0	0	0	0	0	0	0	0	0	0	0
SYP	2.61342e-05	0	4.20946e-05	0	0	0	2.61342e-05	0	4.20946e-05	0	0	0
PLP2	0	0	0	0	0	0	0	0	0	0	0	0
BMX	0	0	0	0	0	8.01089e-06	0	0	0	0	0	8.01089e-06
PLS3	6.44986e-05	7.84019e-05	3.11488e-05	4.66643e-05	8.13871e-05	0.00010299	3.83644e-05	7.84019e-05	3.11488e-05	2.15354e-06	1.6285e-05	4.12059e-05
RENBP	0	0	1.40315e-05	1.11277e-05	1.62755e-05	0	0	0	1.40315e-05	1.11277e-05	1.62755e-05	0
SMARCA1	0.000108195	0.000103976	7.63291e-05	0.000157103	7.32398e-05	0.000146466	2.2476e-05	3.7147e-05	4.8266e-05	4.3195e-05	7.32398e-05	1.8292e-05
ASB9	0	0	0	0	8.13776e-06	0	0	0	0	0	8.13776e-06	0
ZC3H12B	0	0	0	0	8.13776e-06	0	0	0	0	0	8.13776e-06	0
RBBP7	9.55465e-05	7.84019e-06	3.11488e-05	5.18092e-05	1.62771e-05	2.86057e-05	6.12588e-05	7.84019e-06	3.11488e-05	2.95538e-05	1.58966e-09	1.25839e-05
FMR1	1.30671e-05	5.79621e-05	0.000121509	7.78938e-05	1.62771e-05	6.52222e-05	1.30671e-05	4.22818e-05	6.53832e-05	7.78938e-05	1.58966e-09	1.71569e-05
PIM2	0	1.56804e-05	0	0.00015459	0.000203482	0.000144163	0	1.56804e-05	0	0.00015459	0.000187207	0.000144163
SLC35A2	0	0	0	0	0	0	0	0	0	0	0	0
PQBP1	8.57192e-06	0.000191621	1.40315e-05	1.11277e-05	5.69675e-05	1.83083e-05	8.57192e-06	0.00017594	1.40315e-05	1.11277e-05	2.44101e-05	2.28649e-06
EMD	6.94123e-05	4.12548e-05	4.36375e-05	2.44089e-05	1.62771e-05	4.46275e-05	3.51246e-05	2.55745e-05	1.24887e-05	2.44089e-05	1.58966e-09	3.43791e-06
TAZ	0	0	0	1.62726e-05	0	0	0	0	0	1.62726e-05	0	0
PGK1	0.000107358	0.000107057	0.000169921	2.22554e-05	0.000154633	6.86601e-05	8.1224e-05	6.0016e-05	0.000138773	2.22554e-05	8.15365e-06	2.74706e-05
MAGT1	8.61377e-05	6.68293e-05	2.96059e-05	0.000109601	0.000130222	9.15414e-05	3.38692e-05	6.68293e-05	1.54284e-06	2.05797e-05	4.8844e-05	1.14325e-05
SMS	8.57192e-06	1.67073e-05	1.55744e-05	1.62726e-05	3.25526e-05	0	8.57192e-06	1.67073e-05	1.55744e-05	1.62726e-05	1.62739e-05	0
PHEX	0	0	0	0	0	0	0	0	0	0	0	0
UBL4A	0	1.56804e-05	0	0	0	0	0	1.56804e-05	0	0	0	0
CD99L2	0	7.84019e-06	4.51803e-05	2.22554e-05	6.51116e-05	3.66166e-05	0	7.84019e-06	1.71172e-05	2.22554e-05	3.25606e-05	4.57299e-06
EEA1	6.00034e-05	6.37484e-05	0.000104392	0.000104456	0.00013835	0.00010985	6.00034e-05	3.03338e-05	2.02029e-05	6.8206e-06	5.69563e-05	1.3719e-05
JADE3	0	0	0	8.1363e-06	0	0	0	0	0	8.1363e-06	0	0
CDK16	8.57192e-06	6.68293e-05	0	0	0	0	8.57192e-06	6.68293e-05	0	0	0	0
USP11	2.61342e-05	4.9095e-05	2.96059e-05	4.96556e-05	3.25558e-05	1.83083e-05	2.61342e-05	1.77343e-05	1.54284e-06	1.71104e-05	1.62803e-05	2.28649e-06
HTATSF1	0	3.92009e-05	4.67231e-05	3.3383e-05	4.88281e-05	2.40327e-05	0	3.92009e-05	4.67231e-05	3.3383e-05	3.25494e-05	2.40327e-05
TIMP1	9.92048e-05	0.00019638	0.00026491	0.000464011	0.000138359	0.000236873	2.08021e-05	7.09371e-05	1.57204e-05	0.00020365	4.07063e-05	5.15196e-05
GABRE	2.61342e-05	0	1.40315e-05	0.000235953	0.000179066	0.000133866	2.61342e-05	0	1.40315e-05	0.000235953	0.000179066	0.000133866
PCDH11X	8.20609e-05	0.00010603	8.88178e-05	8.81836e-05	9.7661e-05	6.06493e-05	3.65825e-06	2.76284e-05	4.62852e-06	2.30932e-05	1.62676e-05	1.94597e-05
PIN4	0.00016454	0.000284676	9.03606e-05	6.07833e-05	0.000105792	5.72113e-05	4.45335e-05	4.94704e-05	3.42344e-05	2.82381e-05	8.95137e-05	2.51678e-05
PORCN	0	0	1.40315e-05	0	8.13776e-06	0	0	0	1.40315e-05	0	8.13776e-06	0
MAGED2	3.42877e-05	0	0	1.11277e-05	4.88329e-05	1.83083e-05	3.42877e-05	0	0	1.11277e-05	1.62819e-05	2.28649e-06
RBM3	0.000151473	2.35206e-05	0.000105935	0.000126712	4.06951e-05	0.000146466	3.14664e-05	2.35206e-05	4.98088e-05	2.9076e-05	2.44196e-05	1.8292e-05
KLF8	0	0	0	0	0	0	0	0	0	0	0	0
SRPX2	1.30671e-05	0	1.55744e-05	1.9264e-05	8.13935e-06	0	1.30671e-05	0	1.55744e-05	2.99138e-06	8.13935e-06	0
SYTL4	2.1639e-05	3.23877e-05	2.80631e-05	3.55366e-05	3.25526e-05	4.92004e-05	4.49519e-06	1.02695e-06	2.80631e-05	1.32812e-05	1.62739e-05	3.31787e-05
ZDHHC15	0	0	0	0	1.62771e-05	1.60218e-05	0	0	0	0	1.58966e-09	1.60218e-05
PBDC1	2.61342e-05	0	1.55744e-05	1.11277e-05	7.32446e-05	8.01089e-06	2.61342e-05	0	1.55744e-05	1.11277e-05	2.44085e-05	8.01089e-06
GLA	0	0	0	8.1363e-06	0	8.01089e-06	0	0	0	8.1363e-06	0	8.01089e-06
ARMCX3	0	5.79621e-05	4.20946e-05	0	0	1.83083e-05	0	4.22818e-05	4.20946e-05	0	0	2.28649e-06
NALCN	0	0	0	8.1363e-06	8.13935e-06	0	0	0	0	8.1363e-06	8.13935e-06	0
HTR2A	1.30671e-05	0	0	8.1363e-06	0	0	1.30671e-05	0	0	8.1363e-06	0	0
NDFIP2	1.71438e-05	7.84019e-06	4.20946e-05	1.9264e-05	1.62787e-05	0.000116726	1.71438e-05	7.84019e-06	4.20946e-05	2.99138e-06	1.62787e-05	7.5536e-05
TNFSF13B	2.61342e-05	1.67073e-05	0	3.3383e-05	1.62787e-05	3.08922e-05	2.61342e-05	1.67073e-05	0	3.3383e-05	1.62787e-05	3.08922e-05
FNDC3A	8.24794e-05	0.000114897	3.11488e-05	4.45107e-05	5.69675e-05	3.43301e-05	4.81917e-05	5.21759e-05	3.11488e-05	4.45107e-05	2.44101e-05	1.37353e-05
CDADC1	0	0	0	8.1363e-06	0	8.01089e-06	0	0	0	8.1363e-06	0	8.01089e-06
CAB39L	1.71438e-05	7.84019e-06	0	0	0	1.02974e-05	1.71438e-05	7.84019e-06	0	0	0	1.02974e-05
KLF5	0	2.35206e-05	0	0	0	0	0	2.35206e-05	0	0	0	0
STK24	0.000117186	0	0.000119967	0	7.32462e-05	0.000112136	6.5754e-05	0	3.57773e-05	0	8.1314e-06	3.20272e-05
DNAJC3	0.000116349	1.56804e-05	6.07547e-05	8.1363e-06	3.25542e-05	9.26928e-05	3.79459e-05	1.56804e-05	3.26916e-05	8.1363e-06	3.17933e-09	5.15033e-05
UGGT2	6.94123e-05	5.0122e-05	7.63291e-05	0	3.2551e-05	9.72658e-05	3.51246e-05	5.0122e-05	4.8266e-05	0	3.2551e-05	1.48867e-05
ARHGEF7	7.79842e-05	0	2.96059e-05	8.1363e-06	0	6.63737e-05	2.65527e-05	0	1.54284e-06	8.1363e-06	0	4.57789e-05
PARP4	0.000107777	3.13607e-05	4.20946e-05	0.00012372	3.25542e-05	2.40327e-05	2.9374e-05	3.13607e-05	4.20946e-05	9.81198e-06	3.17933e-09	2.40327e-05
SUPT20H	6.08404e-05	0	1.40315e-05	3.03917e-05	0	1.60218e-05	4.36965e-05	0	1.40315e-05	1.41191e-05	0	1.60218e-05
MRPS31	3.42877e-05	7.84019e-06	0	1.9264e-05	6.51052e-05	3.08922e-05	3.42877e-05	7.84019e-06	0	2.99138e-06	3.25478e-05	3.08922e-05
KPNA3	6.04219e-05	7.84019e-06	0	1.62726e-05	8.13776e-06	4.2341e-05	8.15345e-06	7.84019e-06	0	1.62726e-05	8.13776e-06	2.17462e-05
FLT1	3.42877e-05	1.56804e-05	0	5.99455e-05	8.13935e-06	1.02974e-05	3.42877e-05	1.56804e-05	0	3.76901e-05	8.13935e-06	1.02974e-05
RGCC	0	0	0	3.25452e-05	2.4418e-05	1.83083e-05	0	0	0	3.25452e-05	2.4418e-05	2.28649e-06
VWA8	5.14315e-05	2.35206e-05	0.000115338	3.03917e-05	8.13871e-05	4.11896e-05	5.14315e-05	2.35206e-05	5.30405e-05	1.41191e-05	1.6285e-05	4.11896e-05
DGKH	1.30671e-05	4.80681e-05	5.7669e-05	4.15193e-05	1.62771e-05	3.43301e-05	1.30671e-05	1.46534e-05	2.65202e-05	2.52467e-05	1.58966e-09	1.37353e-05
INTS6	0.0001037	0.000163992	0.000188581	0.000171222	0.00026857	0.000117861	8.3694e-07	6.99101e-05	6.39864e-05	7.35867e-05	2.43894e-05	5.70807e-06
DHRS12	2.57158e-05	7.84019e-06	1.55744e-05	4.88178e-05	8.13776e-06	0	2.57158e-05	7.84019e-06	1.55744e-05	4.88178e-05	8.13776e-06	0
TSC22D1	0	4.12548e-05	4.20946e-05	2.74003e-05	3.25574e-05	2.86057e-05	0	2.55745e-05	4.20946e-05	5.14492e-06	3.25574e-05	1.25839e-05
CLN5	0	7.05617e-05	3.11488e-05	6.59282e-05	1.62787e-05	8.69684e-05	0	7.05617e-05	3.11488e-05	8.3784e-07	1.62787e-05	2.51841e-05
MGRN1	0.000107777	7.26156e-05	1.40315e-05	7.10732e-05	3.25558e-05	4.2341e-05	2.9374e-05	5.78629e-06	1.40315e-05	2.65624e-05	1.62803e-05	2.17462e-05
ZNF629	0	7.84019e-06	0	1.11277e-05	0	2.05948e-05	0	7.84019e-06	0	1.11277e-05	0	2.05948e-05
TRADD	1.30671e-05	7.84019e-06	0	1.11277e-05	1.62771e-05	4.46275e-05	1.30671e-05	7.84019e-06	0	1.11277e-05	1.58966e-09	3.43791e-06
CORO1A	0	0	0	1.11277e-05	0	0	0	0	0	1.11277e-05	0	0
MAPK3	1.71438e-05	2.35206e-05	0	8.1363e-06	0	8.01089e-06	1.71438e-05	2.35206e-05	0	8.1363e-06	0	8.01089e-06
GDPD3	0	0	0	4.45107e-05	0	0	0	0	0	4.45107e-05	0	0
ELMO3	0	0	0	0	8.13935e-06	0	0	0	0	0	8.13935e-06	0
PHKB	6.00034e-05	0	9.34463e-05	6.07833e-05	1.62787e-05	1.60218e-05	6.00034e-05	0	9.34463e-05	2.82381e-05	1.62787e-05	1.60218e-05
LYRM1	2.57158e-05	2.35206e-05	2.96059e-05	5.69541e-05	4.88297e-05	1.02974e-05	2.57158e-05	2.35206e-05	1.54284e-06	5.69541e-05	1.62723e-05	1.02974e-05
NUTF2	2.1639e-05	2.35206e-05	4.67231e-05	0	7.3243e-05	0	4.49519e-06	2.35206e-05	4.67231e-05	0	4.06856e-05	0
NUP93	1.30671e-05	5.79621e-05	1.55744e-05	8.1363e-06	1.62771e-05	1.02974e-05	1.30671e-05	4.22818e-05	1.55744e-05	8.1363e-06	1.58966e-09	1.02974e-05
CENPT	0	0	1.55744e-05	0	8.13935e-06	8.01089e-06	0	0	1.55744e-05	0	8.13935e-06	8.01089e-06
NFAT5	0.0002074	5.59082e-05	1.40315e-05	0.000112592	7.32509e-05	4.11896e-05	1.67388e-06	2.24936e-05	1.40315e-05	1.3157e-06	4.06999e-05	4.11896e-05
LONP2	0.000345806	0.000186486	0.000465981	0.000454677	0.000179048	0.000311257	2.00731e-05	1.40019e-05	0.000123344	9.85913e-05	1.74863e-08	0.000105309
N4BP1	2.1639e-05	9.03498e-05	0	9.93113e-05	8.13935e-06	1.60218e-05	4.49519e-06	4.33087e-05	0	3.42209e-05	8.13935e-06	1.60218e-05
ARL2BP	3.02109e-05	4.9095e-05	0	0	8.13776e-06	6.17843e-05	4.07672e-06	1.77343e-05	0	0	8.13776e-06	6.17843e-05
PLLP	0	1.56804e-05	1.40315e-05	0	8.13935e-06	0	0	1.56804e-05	1.40315e-05	0	8.13935e-06	0
ZNF423	0	0	0	0	0	3.08922e-05	0	0	0	0	0	3.08922e-05
DHODH	6.94123e-05	9.51092e-05	6.22975e-05	4.06815e-05	0.0001058	5.83628e-05	3.51246e-05	6.16945e-05	6.22975e-05	4.06815e-05	8.12822e-06	3.7768e-05
CTCF	0	0.000116951	0	6.59282e-05	2.44149e-05	8.01089e-06	0	0.000116951	0	8.3784e-07	8.13617e-06	8.01089e-06
ACD	0	0	0	8.1363e-06	8.13776e-06	8.01089e-06	0	0	0	8.1363e-06	8.13776e-06	8.01089e-06
POLR2C	9.96232e-05	2.35206e-05	1.40315e-05	0.000107448	2.44149e-05	8.01089e-06	3.10479e-05	2.35206e-05	1.40315e-05	2.60846e-05	8.13617e-06	8.01089e-06
ZNF821	0	0	0	0	8.13776e-06	5.14869e-05	0	0	0	0	8.13776e-06	5.14869e-05
MMP15	0	0	0	0	8.13935e-06	0	0	0	0	0	8.13935e-06	0
USB1	2.61342e-05	0	0	9.41664e-05	2.44164e-05	0	2.61342e-05	0	0	6.16212e-05	8.14094e-06	0
CYB5B	8.57192e-06	0	0	1.9264e-05	5.69675e-05	2.86057e-05	8.57192e-06	0	0	2.99138e-06	2.44101e-05	1.25839e-05
CCDC113	2.1639e-05	0	0	0	1.62755e-05	0	4.49519e-06	0	0	0	1.62755e-05	0
NME3	0	8.25097e-05	0	1.62726e-05	5.69754e-05	8.01089e-06	0	5.11489e-05	0	1.62726e-05	5.69754e-05	8.01089e-06
PSMD7	8.65561e-05	9.03498e-05	2.80631e-05	4.96556e-05	5.69707e-05	5.03519e-05	1.79808e-05	4.33087e-05	2.80631e-05	1.71104e-05	8.14411e-06	2.97571e-05
SETD6	0	7.84019e-06	1.40315e-05	8.1363e-06	5.69754e-05	1.02974e-05	0	7.84019e-06	1.40315e-05	8.1363e-06	5.69754e-05	1.02974e-05
SLC38A7	3.47061e-05	0	0	2.22554e-05	8.13776e-06	2.86057e-05	1.75623e-05	0	0	2.22554e-05	8.13776e-06	1.25839e-05
VAC14	0	0	0	1.9264e-05	1.62771e-05	4.46275e-05	0	0	0	2.99138e-06	1.58966e-09	3.43791e-06
TANGO6	1.30671e-05	0	1.40315e-05	8.1363e-06	8.13935e-06	0	1.30671e-05	0	1.40315e-05	8.1363e-06	8.13935e-06	0
COG4	5.14315e-05	7.84019e-06	7.32434e-05	2.44089e-05	4.88297e-05	1.83083e-05	5.14315e-05	7.84019e-06	1.09459e-05	2.44089e-05	1.62723e-05	2.28649e-06
SMPD3	0	0	0	0	0	0	0	0	0	0	0	0
SLC7A6OS	0	0	2.80631e-05	2.74003e-05	0	0	0	0	2.80631e-05	5.14492e-06	0	0
SLC7A6	0	0	0	1.9264e-05	8.13935e-06	8.01089e-06	0	0	0	2.99138e-06	8.13935e-06	8.01089e-06
FA2H	0	0	0	0	0	0	0	0	0	0	0	0
WDR59	2.57158e-05	2.45475e-05	6.07547e-05	1.9264e-05	1.62755e-05	9.49793e-05	2.57158e-05	8.86714e-06	3.26916e-05	2.99138e-06	1.62755e-05	3.3195e-05
MON1B	3.42877e-05	2.35206e-05	3.11488e-05	1.9264e-05	1.62755e-05	5.60763e-05	3.42877e-05	2.35206e-05	3.11488e-05	2.99138e-06	1.62755e-05	5.60763e-05
CMC2	8.65561e-05	7.46695e-05	0.000151115	5.77919e-05	7.32462e-05	2.63192e-05	1.79808e-05	5.89891e-05	6.69261e-05	8.97414e-06	8.1314e-06	5.7244e-06
AXIN1	0	0	0	0	8.13935e-06	8.01089e-06	0	0	0	0	8.13935e-06	8.01089e-06
HCFC1R1	8.57192e-06	0	1.55744e-05	1.11277e-05	8.13935e-06	0	8.57192e-06	0	1.55744e-05	1.11277e-05	8.13935e-06	0
NPRL3	5.22685e-05	0	0	0	0	2.40327e-05	5.22685e-05	0	0	0	0	2.40327e-05
MLYCD	1.30671e-05	3.92009e-05	0	0	7.32478e-05	1.83083e-05	1.30671e-05	3.92009e-05	0	0	8.1457e-06	2.28649e-06
MPG	1.30671e-05	0	0	0	3.25526e-05	3.20436e-05	1.30671e-05	0	0	0	1.62739e-05	3.20436e-05
HSDL1	0	0	0	1.9264e-05	8.13776e-06	8.01089e-06	0	0	0	2.99138e-06	8.13776e-06	8.01089e-06
TAF1C	0	3.13607e-05	0	4.06815e-05	4.06967e-05	4.11896e-05	0	3.13607e-05	0	4.06815e-05	4.06967e-05	4.11896e-05
[truncated: 11,802 more rows]

## Sheet: malignant_liver_LCM
Datasets EV6 - mean expression across zones on the malignant liver
gene_names	tb_mean	tc_mean	ftb_mean	ti_mean	fz_mean	tb_sem	tc_sem	ftb_sem	ti_sem	fz_sem
TSPAN6	5.58431e-05	0.000134625	0.000137956	9.0638e-05	4.59048e-05	2.36042e-05	2.23259e-05	3.35436e-05	1.49443e-05	1.33955e-05
DPM1	2.93856e-05	5.38493e-05	2.17466e-05	5.33059e-05	1.38871e-05	1.39669e-05	1.39666e-05	5.33816e-06	2.27953e-05	9.46253e-06
SCYL3	0.000150584	4.33323e-05	5.32878e-05	0.000116172	8.55349e-05	4.03961e-05	8.49989e-06	1.3305e-05	7.39929e-05	1.93236e-05
C1orf112	2.15223e-05	1.47389e-05	7.31527e-06	2.16403e-05	1.50784e-05	1.43901e-05	4.25109e-06	3.7197e-06	7.43064e-06	1.50784e-05
CFH	0.000376145	5.79669e-05	9.21891e-05	6.16667e-05	0.000106521	6.50139e-05	2.51362e-05	4.45174e-05	2.18855e-05	4.25376e-05
FUCA2	2.59859e-05	5.99581e-05	3.35436e-05	2.53238e-05	3.86656e-05	1.33327e-05	1.36732e-05	8.47952e-06	9.4327e-06	1.90334e-05
GCLC	8.94351e-05	3.02276e-05	2.17479e-05	2.92712e-05	1.3433e-05	3.02489e-05	7.43669e-06	6.95078e-06	6.91445e-06	8.68539e-06
NFYA	1.70432e-05	8.55505e-06	3.25216e-05	3.13714e-05	3.36811e-06	1.41388e-05	2.96147e-06	9.05226e-06	1.422e-05	3.36811e-06
STPG1	4.45582e-05	1.74281e-05	8.3296e-05	5.53514e-05	3.65275e-05	2.23274e-05	7.26262e-06	4.33593e-05	1.37203e-05	1.2425e-05
NIPAL3	6.83547e-05	6.14037e-05	6.96771e-05	0.000103849	9.82898e-05	3.03286e-05	2.22873e-05	2.49033e-05	2.67739e-05	4.43443e-05
LAS1L	7.83765e-05	5.53068e-05	4.03409e-05	2.99494e-05	2.7452e-05	2.58165e-05	1.50345e-05	1.18142e-05	9.33713e-06	1.14844e-05
ENPP4	1.65662e-06	3.27308e-05	2.115e-05	1.18767e-05	0	1.65662e-06	1.51819e-05	1.11588e-05	5.372e-06	0
SEMA3F	3.776e-05	1.10005e-05	1.79441e-05	1.3721e-05	1.69213e-05	1.66701e-05	3.15311e-06	9.74015e-06	5.55184e-06	7.04006e-06
ANKIB1	2.9362e-05	3.03536e-05	9.50559e-05	4.82475e-05	5.33439e-05	1.46129e-05	3.76348e-06	2.21272e-05	1.50626e-05	2.04803e-05
CYP51A1	4.72202e-05	5.74769e-05	0.000146189	0.000105059	3.26387e-05	3.21601e-05	9.46356e-06	3.13165e-05	3.25647e-05	1.22457e-05
KRIT1	9.16158e-05	6.94077e-05	8.19376e-05	7.70099e-05	4.63267e-05	4.70267e-05	8.93794e-06	1.88746e-05	1.91466e-05	2.43678e-05
RAD52	1.65662e-06	8.98605e-06	2.63923e-06	1.36305e-05	1.68405e-06	1.65662e-06	3.92346e-06	1.41959e-06	9.33596e-06	1.68405e-06
BAD	2.85134e-05	6.73416e-05	4.22262e-05	1.74431e-05	7.31592e-05	1.20043e-05	1.99328e-05	1.53762e-05	7.32637e-06	5.4838e-05
LAP3	7.11311e-05	4.66111e-05	3.75884e-05	3.8085e-05	0.000132519	2.52907e-05	5.85103e-06	8.1875e-06	1.02622e-05	3.92283e-05
CD99	0.000109408	0.000128247	0.000100159	0.000142834	0.000309665	3.13039e-05	1.83032e-05	1.73928e-05	2.70185e-05	7.37878e-05
HS3ST1	0.00907249	0.000265147	0.00081644	0.000398415	0.000170274	0.00734454	9.82567e-05	0.000356477	0.000165935	6.98787e-05
MAD1L1	3.56644e-06	1.66924e-05	1.32921e-05	2.51137e-05	3.80793e-05	3.56644e-06	6.50495e-06	4.55132e-06	1.16103e-05	2.74416e-05
LASP1	0.000148131	0.0001665	0.000122767	0.000179466	0.000104414	3.85941e-05	2.35426e-05	2.46225e-05	3.01842e-05	4.10971e-05
SNX11	2.87055e-05	1.63866e-05	9.95687e-06	1.25965e-05	1.26755e-05	2.51338e-05	7.54804e-06	3.01474e-06	5.19198e-06	7.08095e-06
TMEM176A	0.000400014	0.000336724	0.000167905	0.000166625	0.000101756	5.16531e-05	5.55361e-05	4.9063e-05	5.03013e-05	3.45072e-05
M6PR	0.000115967	5.15665e-05	5.86503e-05	6.68793e-05	4.78836e-05	4.00386e-05	1.84377e-05	1.11311e-05	2.35379e-05	1.91089e-05
KLHL13	2.52465e-05	2.91544e-05	1.4648e-05	1.15874e-05	1.40112e-05	1.0072e-05	2.05654e-05	5.46615e-06	4.22565e-06	8.60281e-06
ICA1	5.01252e-05	8.81143e-05	0.00013814	0.000113654	4.6859e-05	1.57526e-05	1.33538e-05	2.61768e-05	2.35904e-05	2.5419e-05
DBNDD1	3.56644e-06	1.00521e-05	2.36413e-05	2.23449e-05	1.11409e-05	3.56644e-06	3.40327e-06	4.2951e-06	1.36282e-05	5.74216e-06
ALS2	2.80571e-05	6.23639e-06	1.61269e-05	1.83434e-05	9.17717e-06	2.06683e-05	2.47684e-06	5.39084e-06	1.01681e-05	9.17717e-06
CASP10	5.64266e-05	7.74008e-06	1.23795e-05	8.32696e-06	2.5214e-05	3.85547e-05	2.41699e-06	3.93047e-06	3.68438e-06	1.14097e-05
CFLAR	0.00023407	0.000197167	0.000297717	0.000285925	0.000345404	3.45536e-05	2.91754e-05	3.37949e-05	4.17117e-05	7.66315e-05
TFPI	0.000259563	6.69968e-05	2.0772e-05	6.8429e-05	0.00016348	5.13218e-05	2.23795e-05	1.01689e-05	2.46334e-05	5.02636e-05
NDUFAF7	1.8288e-05	9.84279e-06	2.23133e-05	4.34578e-05	1.47356e-05	7.76539e-06	2.57058e-06	8.25505e-06	2.57053e-05	6.78231e-06
RBM5	0.000144909	4.95434e-05	6.01046e-05	6.68128e-05	5.29636e-05	4.6921e-05	1.21174e-05	1.40207e-05	1.92795e-05	1.87512e-05
SLC7A2	6.91579e-05	7.58056e-06	2.05204e-05	2.16665e-05	1.22513e-05	4.49651e-05	4.06213e-06	7.62138e-06	1.00223e-05	6.31006e-06
ARF5	8.02884e-05	0.000167826	0.000155532	0.000108762	9.49713e-05	2.73825e-05	1.58591e-05	2.48348e-05	1.82448e-05	2.37062e-05
SARM1	5.55057e-06	2.78981e-05	1.92592e-05	1.18843e-05	2.30964e-05	3.73405e-06	1.217e-05	6.78995e-06	7.43343e-06	9.30774e-06
POLDIP2	7.12118e-05	6.49802e-05	3.32552e-05	3.93665e-05	1.26755e-05	4.37964e-05	8.10302e-06	8.22923e-06	1.07473e-05	7.08095e-06
PLXND1	7.69429e-05	1.20357e-05	1.19936e-05	3.725e-05	0.000112769	4.02415e-05	4.39359e-06	5.72083e-06	1.85535e-05	3.12245e-05
AK2	7.26102e-05	8.19817e-05	9.62952e-05	7.13057e-05	3.05027e-05	4.04637e-05	1.39854e-05	1.58683e-05	1.79346e-05	1.60632e-05
CD38	2.50393e-05	0	7.07777e-07	0	6.38357e-06	2.20371e-05	0	4.83334e-07	0	4.36733e-06
FKBP4	2.55409e-05	8.79779e-05	9.70094e-05	8.35666e-05	4.52192e-05	1.16176e-05	1.77844e-05	2.79375e-05	2.14175e-05	2.24182e-05
KDM1A	1.88819e-05	3.60161e-05	5.89655e-05	3.66436e-05	5.41563e-05	1.14496e-05	1.00393e-05	1.71874e-05	9.65262e-06	2.04826e-05
RBM6	0.000264797	0.000199924	0.000234208	0.000157934	0.000299057	6.14686e-05	5.05124e-05	3.08682e-05	2.45817e-05	7.47953e-05
CAMKK1	7.86823e-05	6.39589e-06	5.47565e-06	1.87636e-05	4.10679e-05	6.1615e-05	3.01015e-06	2.58719e-06	9.02393e-06	2.00533e-05
RECQL	4.93243e-05	2.58272e-05	4.45682e-05	7.68331e-05	6.61738e-05	2.23904e-05	6.28112e-06	1.11532e-05	3.9156e-05	3.48523e-05
HSPB6	1.43528e-05	7.02992e-06	2.0256e-06	1.533e-06	3.52917e-05	1.25669e-05	3.57447e-06	1.39887e-06	1.04373e-06	1.8704e-05
ARHGAP33	0	3.15658e-06	8.52388e-06	1.98647e-06	1.04991e-05	0	2.18248e-06	5.16673e-06	1.63871e-06	5.92862e-06
NDUFAB1	4.09714e-05	0.000144567	6.71249e-05	9.58445e-05	2.29858e-05	2.07885e-05	3.72187e-05	1.07294e-05	2.45295e-05	1.01985e-05
PDK4	0.000275541	5.1196e-05	4.31015e-05	8.70618e-05	0.000134416	0.000100123	1.25406e-05	1.45255e-05	2.73093e-05	8.6991e-05
ABCB5	0	2.97015e-06	8.98459e-06	0	1.80476e-05	0	2.11683e-06	4.73864e-06	0	1.08834e-05
SLC25A13	3.94139e-05	4.63332e-05	3.67399e-05	2.79096e-05	3.93542e-05	1.35887e-05	1.4896e-05	9.00228e-06	8.27185e-06	2.33727e-05
ST7	1.77505e-05	1.75439e-05	1.63591e-05	1.67208e-05	1.01553e-05	1.21105e-05	8.04376e-06	5.28659e-06	6.31676e-06	5.54393e-06
CDC27	0.000119396	0.000106785	0.000105065	0.000119347	8.68554e-05	2.76045e-05	2.716e-05	1.73255e-05	2.48545e-05	2.85297e-05
SLC4A1	0.000124326	3.85585e-05	0.000187621	0.000157182	0.000239415	3.56047e-05	1.08068e-05	5.92279e-05	4.61891e-05	3.15334e-05
HCCS	3.87099e-05	5.44709e-05	1.94564e-05	3.36331e-05	4.83e-06	3.15323e-05	1.63815e-05	7.21501e-06	1.46233e-05	3.57462e-06
DVL2	3.34403e-06	1.27134e-05	1.81843e-05	1.84669e-05	8.40113e-05	3.34403e-06	4.01071e-06	7.07958e-06	7.0224e-06	3.61417e-05
UPF1	2.12921e-05	7.93374e-05	0.000141097	7.88079e-05	3.01204e-05	1.064e-05	1.46673e-05	4.74496e-05	2.11559e-05	9.39899e-06
SKAP2	4.15542e-05	6.93737e-05	8.9077e-05	7.04621e-05	0.000197311	1.68734e-05	1.22218e-05	1.64406e-05	1.78962e-05	8.63478e-05
SLC25A5	0.000159899	0.000317112	0.000179046	0.000160814	2.19248e-05	5.53129e-05	9.54204e-05	5.95917e-05	5.51482e-05	1.24515e-05
POLR2J	0.000349266	0.00042098	0.000258791	0.000174499	0.0016965	0.000197952	0.000193056	4.80981e-05	2.8434e-05	0.000778122
THSD7A	4.36455e-05	1.49234e-05	6.55499e-05	0.000147718	2.52254e-05	2.42512e-05	8.7972e-06	2.86119e-05	6.48254e-05	8.45423e-06
LIG3	3.88645e-05	2.58821e-05	3.74533e-05	5.89534e-05	4.16965e-05	2.36568e-05	7.42678e-06	1.20643e-05	2.72344e-05	2.6634e-05
RPAP3	6.39229e-05	6.10903e-05	5.16642e-05	5.51627e-05	0	4.02599e-05	1.8043e-05	1.43455e-05	1.34694e-05	0
CIAPIN1	1.26962e-05	2.34125e-05	2.72637e-05	2.41227e-05	6.60574e-06	1.26962e-05	6.35709e-06	7.48786e-06	7.53109e-06	3.87772e-06
FAM214B	1.93226e-05	7.8388e-06	1.53884e-05	2.39287e-05	3.45979e-06	1.3456e-05	5.07959e-06	7.23717e-06	1.26807e-05	3.45979e-06
COPZ2	4.1662e-06	1.44321e-05	1.17388e-05	1.26087e-05	2.71332e-05	4.1662e-06	8.7998e-06	5.78736e-06	6.81547e-06	1.56013e-05
PRKAR2B	1.25196e-05	9.83545e-07	8.5724e-07	0	4.99451e-06	1.10186e-05	9.83545e-07	8.5724e-07	0	4.99451e-06
MSL3	3.44327e-05	3.40408e-05	2.02913e-05	1.9336e-05	1.95729e-05	2.1588e-05	1.1413e-05	6.75437e-06	6.17817e-06	1.12091e-05
CREBBP	8.67296e-05	8.56077e-05	0.000151985	0.00010982	0.000159213	3.86192e-05	1.93132e-05	2.6248e-05	2.70521e-05	5.22646e-05
GCFC2	3.41604e-05	1.10456e-05	3.24015e-05	7.39422e-06	0	2.15425e-05	3.38194e-06	1.5124e-05	3.35312e-06	0
WDR54	2.27491e-05	1.55971e-05	3.02792e-05	1.57235e-05	3.79319e-05	1.0654e-05	4.78152e-06	7.98168e-06	5.92863e-06	1.18129e-05
CROT	9.13605e-06	1.43201e-05	3.45349e-05	1.41549e-05	0	6.01172e-06	4.17165e-06	1.07576e-05	7.66705e-06	0
ABCB4	8.4781e-05	1.05652e-05	3.2441e-06	1.98019e-05	1.5301e-05	3.15154e-05	6.7317e-06	1.9683e-06	1.4602e-05	1.38119e-05
KMT2E	0.000414864	0.000476181	0.000598797	0.000451967	0.000445911	0.000115947	0.000109837	0.000100224	0.000102083	0.000152874
RHBDD2	7.56713e-05	6.57804e-05	3.25734e-05	5.36943e-05	6.18285e-05	2.60752e-05	1.77051e-05	9.60041e-06	9.92992e-06	3.19307e-05
IBTK	9.22956e-05	7.1488e-05	8.14612e-05	0.000110712	7.14184e-05	4.02397e-05	2.19226e-05	1.65757e-05	3.08029e-05	5.53319e-05
ZNF195	2.43628e-05	2.8993e-05	3.96407e-05	4.11554e-05	1.47778e-05	9.74214e-06	6.63469e-06	1.26281e-05	1.47255e-05	6.75325e-06
MYCBP2	0.000166299	9.30235e-05	0.000144388	0.000214012	0.000243393	3.46222e-05	8.48578e-06	2.16956e-05	3.72963e-05	7.71649e-05
FBXL3	1.73981e-05	2.83461e-05	2.94987e-05	3.0753e-05	1.9352e-05	1.16148e-05	7.55087e-06	9.36304e-06	1.08853e-05	1.20603e-05
ITGAL	6.61179e-06	9.69526e-06	6.73033e-06	2.83289e-05	5.77802e-05	3.69215e-06	5.04717e-06	2.81097e-06	2.2359e-05	2.45184e-05
PDK2	8.13039e-05	0.000155717	7.87466e-05	0.000126123	3.60354e-05	2.74525e-05	3.64619e-05	1.5724e-05	3.54002e-05	1.38933e-05
ITGA3	8.13195e-05	0.000100117	0.000100802	0.000119636	7.24154e-05	2.81572e-05	2.51398e-05	1.78068e-05	2.23587e-05	1.80555e-05
ZFX	3.90211e-05	7.35014e-05	7.23622e-05	4.60796e-05	3.23896e-05	1.47172e-05	2.67178e-05	2.00252e-05	1.73531e-05	1.08446e-05
LAMP2	0.000158576	0.000154943	0.000223565	0.000246222	8.27671e-05	7.16125e-05	2.60702e-05	3.90563e-05	2.99054e-05	2.93065e-05
ITGA2B	0	7.21835e-06	7.60346e-07	1.71773e-05	1.70384e-05	0	4.78561e-06	7.60346e-07	8.39157e-06	7.6035e-06
GDE1	7.75311e-05	0.000121491	8.14364e-05	7.89286e-05	5.60318e-05	1.38701e-05	1.98617e-05	2.22761e-05	1.59065e-05	1.09208e-05
CRLF1	1.65662e-06	9.83545e-07	3.75799e-07	4.78162e-06	5.79877e-06	1.65662e-06	9.83545e-07	3.75799e-07	2.99057e-06	4.33325e-06
OSBPL7	1.66586e-05	9.61268e-06	1.40096e-05	6.38474e-06	0	1.12053e-05	2.58695e-06	7.60407e-06	2.19617e-06	0
TMEM98	4.52902e-05	7.0995e-05	5.31524e-05	4.71739e-05	1.41832e-05	2.12592e-05	1.55348e-05	1.88456e-05	1.31226e-05	5.57881e-06
ABCC8	0	1.09985e-05	1.02783e-05	2.09468e-06	5.79877e-06	0	5.89211e-06	3.48296e-06	1.50211e-06	4.33325e-06
AP2B1	0.000114227	0.00012808	0.000174366	0.000176495	0.000118429	3.43246e-05	2.30208e-05	2.64966e-05	2.79523e-05	4.81502e-05
ZNF263	2.20653e-06	1.78035e-05	6.5862e-06	3.57637e-06	2.73421e-05	2.20653e-06	4.02407e-06	2.85588e-06	2.89176e-06	1.60256e-05
CX3CL1	5.39353e-05	2.92109e-06	1.75981e-05	2.96895e-05	1.64131e-05	3.20865e-05	1.63571e-06	5.57821e-06	1.46135e-05	6.55217e-06
SPATA20	4.96985e-06	3.60477e-05	6.19972e-05	7.67921e-05	6.8206e-06	4.96985e-06	1.19191e-05	1.45879e-05	2.63728e-05	4.7017e-06
CACNA1G	1.49027e-05	2.61072e-06	6.87279e-06	5.012e-07	9.53042e-06	1.25721e-05	1.81521e-06	2.86576e-06	5.012e-07	5.15e-06
TNFRSF12A	0.000368007	0.000404315	0.000350236	0.00038838	0.000169668	6.68824e-05	0.000144203	7.76483e-05	7.90057e-05	4.69683e-05
MAP3K9	1.55545e-05	2.27419e-05	3.17407e-05	6.00432e-05	1.41462e-05	9.12797e-06	8.22568e-06	9.24705e-06	3.41029e-05	7.09353e-06
RALA	3.18249e-05	0.000196779	0.000104625	0.00020972	8.59863e-05	1.27801e-05	3.94512e-05	2.14982e-05	6.52986e-05	4.18107e-05
BAIAP2L1	0.000401836	0.000944594	0.000580961	0.000492204	0.000250707	9.55684e-05	0.000196477	5.17729e-05	7.23588e-05	7.11681e-05
KDM7A	4.86515e-05	7.3676e-05	8.71337e-05	3.7859e-05	2.04122e-05	1.87564e-05	1.82827e-05	2.42929e-05	1.09067e-05	1.0769e-05
ETV1	0	9.30288e-06	2.72699e-05	7.33001e-06	5.80212e-05	0	4.83396e-06	1.37085e-05	3.86581e-06	3.66825e-05
AGK	1.65662e-06	4.50339e-06	6.19897e-06	3.18611e-05	3.11847e-05	1.65662e-06	2.89216e-06	2.61929e-06	1.73605e-05	1.55836e-05
ALDH3B1	2.27282e-05	4.02676e-05	3.65097e-05	3.80126e-05	1.85299e-05	1.19119e-05	1.11022e-05	1.26137e-05	1.80619e-05	8.17976e-06
TTC22	9.66131e-06	1.63434e-05	2.40091e-05	1.53144e-05	1.50468e-05	6.72802e-06	5.85396e-06	8.03881e-06	8.26149e-06	1.09005e-05
PHTF2	2.9216e-05	1.32319e-05	3.27649e-05	2.97926e-05	1.23442e-05	2.7663e-05	4.75009e-06	9.20101e-06	1.83701e-05	1.23442e-05
FARP2	3.18993e-05	4.92717e-05	8.48393e-05	8.84164e-05	4.02289e-05	1.30031e-05	8.8307e-06	3.2939e-05	2.4272e-05	2.99236e-05
USH1C	0.000180076	0.000141016	0.000288725	0.000150405	2.45584e-05	6.58414e-05	2.37714e-05	8.8731e-05	2.98359e-05	1.58063e-05
GGCT	2.82029e-05	7.35087e-05	3.73611e-05	2.46506e-05	9.42639e-06	1.35719e-05	1.43846e-05	1.41832e-05	8.65694e-06	7.80494e-06
DBF4	1.05887e-05	2.46534e-05	2.09948e-05	9.4994e-06	2.06586e-05	1.05887e-05	5.98369e-06	7.97897e-06	3.36586e-06	1.55726e-05
TBXA2R	1.65662e-06	9.09299e-06	2.38952e-06	5.20981e-06	1.14132e-05	1.65662e-06	8.03308e-06	2.133e-06	5.20981e-06	8.3282e-06
IFRD1	8.37023e-05	4.83338e-05	9.98023e-05	7.31856e-05	0.00011429	2.79411e-05	1.17803e-05	3.68007e-05	3.0205e-05	5.55174e-05
COX10	2.05284e-05	3.27946e-05	3.38978e-05	4.38021e-05	3.73299e-05	1.3448e-05	1.02049e-05	1.3174e-05	1.60269e-05	3.57933e-05
GTF2IRD1	7.52648e-05	5.17227e-05	7.07411e-05	6.24077e-05	3.19609e-05	2.83316e-05	1.23277e-05	2.53869e-05	1.7723e-05	9.7529e-06
VPS41	9.01181e-05	5.54645e-05	0.000130752	7.40843e-05	4.76181e-05	3.55777e-05	1.28347e-05	3.02413e-05	2.4105e-05	1.63273e-05
ARHGAP44	6.37577e-05	6.72969e-05	7.02009e-05	9.25651e-05	8.42148e-05	2.29992e-05	2.53249e-05	1.69989e-05	2.57016e-05	1.3868e-05
ELAC2	1.99595e-05	2.78012e-05	3.96932e-05	4.84806e-05	1.9476e-05	1.06596e-05	7.98164e-06	1.27744e-05	1.64021e-05	1.23253e-05
SCIN	3.91979e-05	3.25718e-05	3.50322e-05	5.20008e-05	4.3262e-05	1.39024e-05	1.15001e-05	1.45852e-05	2.88529e-05	2.25966e-05
ARSD	0.000265357	0.000186642	0.000270004	0.000195345	0.000148745	4.39253e-05	3.54419e-05	4.69447e-05	3.84814e-05	4.33031e-05
PNPLA4	8.56709e-06	2.2207e-05	9.84405e-06	2.68757e-05	5.20354e-06	4.46856e-06	6.17967e-06	3.48055e-06	8.08106e-06	3.71885e-06
ADIPOR2	9.3209e-05	4.14499e-05	5.37532e-05	4.40974e-05	5.21141e-05	3.80201e-05	1.13682e-05	1.39739e-05	1.57304e-05	4.30477e-05
PRSS21	0	2.98464e-06	1.32773e-05	1.17316e-06	0	0	2.98464e-06	1.06794e-05	8.63679e-07	0
MARK4	3.09886e-05	6.08338e-05	8.347e-05	8.25524e-05	5.32184e-05	1.20706e-05	1.7524e-05	1.68069e-05	2.2785e-05	1.49631e-05
CCDC124	1.82301e-05	4.66528e-05	3.83033e-05	6.58116e-05	3.12773e-05	1.00276e-05	1.06346e-05	8.34995e-06	2.01173e-05	1.77417e-05
PAFAH1B1	0.000192352	7.65274e-05	0.000145529	9.84091e-05	0.000219592	6.60814e-05	3.23597e-05	2.5694e-05	1.83872e-05	7.55903e-05
KIAA0100	3.23711e-05	8.68758e-05	7.25951e-05	0.00010503	3.57087e-05	1.67225e-05	1.56259e-05	1.52012e-05	2.96674e-05	1.62513e-05
TRAPPC6A	3.14206e-05	4.17945e-05	2.45657e-05	3.94409e-05	3.67087e-06	1.41918e-05	9.35741e-06	6.86774e-06	1.04668e-05	3.67087e-06
MATK	2.0773e-05	5.40815e-06	7.48467e-06	8.83071e-06	8.45429e-06	1.32627e-05	3.64443e-06	4.4971e-06	4.80814e-06	5.86913e-06
ST7L	4.58537e-05	2.27559e-05	1.39753e-05	1.09565e-05	1.04994e-05	3.23299e-05	5.99686e-06	4.17069e-06	4.71564e-06	6.22741e-06
PAX6	0	1.49232e-06	5.86077e-06	2.48133e-06	4.65282e-06	0	1.49232e-06	3.12917e-06	1.71077e-06	3.30687e-06
RPUSD1	0	8.29464e-06	1.15474e-05	6.72484e-06	3.17987e-05	0	3.51673e-06	3.83794e-06	3.17894e-06	1.85818e-05
RHBDF1	1.55046e-05	1.75089e-05	1.88477e-05	3.91802e-05	8.80363e-06	6.40273e-06	6.41806e-06	5.76065e-06	2.56063e-05	7.38275e-06
LUC7L	2.53649e-05	3.32453e-05	9.83625e-05	5.65197e-05	6.41587e-05	1.07947e-05	7.57097e-06	2.22773e-05	1.40534e-05	2.63316e-05
TSR3	0.000144796	8.45004e-05	5.97619e-05	7.86332e-05	5.04368e-05	9.01348e-05	1.31051e-05	7.99595e-06	2.07022e-05	2.17953e-05
PIGQ	1.35985e-05	1.93161e-05	3.00464e-05	3.01068e-05	1.00451e-05	1.01558e-05	4.82989e-06	8.90118e-06	9.51091e-06	8.41019e-06
TEAD3	6.48362e-05	3.67032e-05	3.8994e-05	3.33125e-05	1.54253e-05	5.15516e-05	9.00828e-06	1.93673e-05	1.1641e-05	9.35284e-06
DNAJC11	8.86817e-06	2.12353e-05	3.27155e-05	2.80142e-05	3.89681e-06	6.04784e-06	5.4871e-06	7.92547e-06	7.83252e-06	3.89681e-06
FMO3	5.9682e-05	1.49232e-06	6.73508e-06	6.17584e-06	0	3.29188e-05	1.49232e-06	3.89842e-06	3.39793e-06	0
MYLIP	4.01933e-05	6.59062e-05	0.000115914	8.22534e-05	4.13341e-05	1.92942e-05	1.65242e-05	3.6875e-05	3.28208e-05	2.32697e-05
PSMB1	0.000261191	0.000311799	0.000209688	0.000199044	0.000148998	9.83926e-05	7.23982e-05	6.03361e-05	6.48873e-05	5.70802e-05
JARID2	9.41919e-05	4.19926e-05	0.000119979	7.34318e-05	3.32661e-05	3.69895e-05	9.49313e-06	3.82948e-05	2.45954e-05	1.7934e-05
CDKL5	1.71585e-05	3.18101e-05	5.47344e-05	3.41035e-05	8.08023e-05	1.12391e-05	1.53419e-05	1.51997e-05	1.07365e-05	3.2801e-05
CDK11A	0.000238494	0.000204931	0.000258275	0.000249889	0.000279407	8.0113e-05	3.83124e-05	5.18508e-05	3.27904e-05	4.13683e-05
NADK	3.63773e-05	4.44263e-05	2.50787e-05	6.91351e-05	8.16582e-06	1.44747e-05	1.02964e-05	6.52256e-06	2.38711e-05	5.58169e-06
TFAP2D	0	9.20911e-06	6.82069e-07	4.229e-06	3.8594e-05	0	3.48841e-06	4.82112e-07	2.4061e-06	3.8594e-05
CYTH3	1.15963e-05	3.79817e-05	2.64071e-05	1.22526e-05	9.81643e-05	1.15963e-05	9.22294e-06	1.1529e-05	5.22096e-06	2.69038e-05
ADAM22	1.38873e-06	5.26525e-06	5.7899e-06	3.59842e-07	4.11472e-06	1.38873e-06	3.25827e-06	3.56924e-06	3.59842e-07	4.11472e-06
SYPL1	4.06368e-05	6.04777e-05	5.10314e-05	7.563e-05	3.98533e-06	2.78012e-05	1.15504e-05	1.38967e-05	2.04875e-05	3.98533e-06
CYB561	5.32791e-05	7.57304e-05	5.02887e-05	6.30528e-05	4.31729e-06	1.67576e-05	1.76027e-05	1.45425e-05	1.39669e-05	3.14775e-06
SPAG9	0.000224153	0.000124418	0.000251799	0.000146378	0.000305398	5.36044e-05	3.32715e-05	4.80337e-05	3.07052e-05	5.80464e-05
AASS	3.05718e-05	9.82941e-06	1.03381e-05	4.5739e-06	1.29552e-05	1.57518e-05	6.24486e-06	5.45187e-06	2.59283e-06	9.03524e-06
SS18L2	1.75324e-05	2.40053e-05	4.01977e-06	2.35737e-05	0	1.18038e-05	6.31213e-06	2.65763e-06	9.62584e-06	0
CRY1	1.65662e-06	1.20488e-05	1.13967e-05	1.19383e-05	7.74234e-06	1.65662e-06	2.71252e-06	5.9162e-06	5.48758e-06	7.74234e-06
NFIX	6.67243e-05	0.000115946	0.0001269	0.000136799	0.00017635	2.8593e-05	1.72834e-05	2.13256e-05	2.89748e-05	4.18604e-05
ST3GAL1	6.5411e-05	4.75216e-05	3.69868e-05	6.96513e-05	0.000110992	1.9367e-05	1.83987e-05	7.48491e-06	2.1978e-05	3.25189e-05
MMP25	0	4.02264e-06	9.17407e-07	0	0	0	3.02826e-06	6.93568e-07	0	0
IL32	0.0011594	0.000440403	0.000333051	0.000334158	0.0003016	0.000202329	0.00010975	4.01151e-05	4.42731e-05	4.36903e-05
PKD1	6.61993e-05	6.74613e-05	7.5493e-05	6.05123e-05	0.000121581	1.39255e-05	1.82187e-05	1.39772e-05	1.5529e-05	2.84241e-05
MAPK8IP2	9.91034e-06	3.5235e-07	4.04356e-06	9.82188e-06	1.42287e-05	7.27542e-06	3.5235e-07	2.37556e-06	5.66488e-06	6.87612e-06
MED24	1.43669e-05	2.3003e-05	1.86504e-05	2.03493e-05	1.83543e-06	7.59186e-06	5.37762e-06	6.20292e-06	6.15327e-06	1.83543e-06
RHOBTB2	2.70594e-05	1.05344e-05	1.0506e-05	1.3481e-05	1.87674e-05	1.90336e-05	3.88692e-06	3.70481e-06	7.41694e-06	1.08525e-05
HEATR5B	3.39437e-05	1.66437e-05	2.38276e-05	5.39831e-05	1.08612e-05	2.17379e-05	4.9265e-06	6.64517e-06	2.40168e-05	9.21134e-06
SEC62	0.000683199	0.00106742	0.000757693	0.000812044	0.00215129	0.000164199	0.000210649	0.000128427	0.000119719	0.000865102
RPS20	0.00056686	0.00159723	0.00119916	0.000831797	0.000522382	0.000141268	0.000199374	0.000118243	0.000159444	9.27455e-05
CSDE1	0.000200202	0.000262631	0.000328784	0.000183989	0.00017326	4.22539e-05	3.84301e-05	4.82423e-05	3.54202e-05	5.79763e-05
UBE3C	5.84628e-05	0.000142481	0.000140367	0.000185304	0.000102526	2.30967e-05	2.22212e-05	2.1546e-05	3.9861e-05	3.13279e-05
REV3L	9.00168e-05	3.27977e-05	9.13813e-05	5.13836e-05	0.000135663	2.68357e-05	7.8454e-06	1.85506e-05	1.46743e-05	4.13299e-05
TENM1	3.56644e-06	2.16416e-06	8.25682e-06	9.03692e-06	1.53643e-05	3.56644e-06	1.16936e-06	3.38382e-06	3.96212e-06	6.83108e-06
IYD	1.94047e-05	3.40627e-05	3.86024e-05	2.87899e-05	5.94741e-05	8.51656e-06	1.03689e-05	1.09259e-05	6.81155e-06	4.12171e-05
FAM76A	3.64454e-05	2.44702e-05	3.0716e-05	2.20332e-05	2.41362e-05	1.65801e-05	7.47884e-06	8.29127e-06	7.74828e-06	8.94467e-06
TRAF3IP3	1.15894e-05	0	7.38839e-06	0	1.86722e-05	7.68888e-06	0	3.0248e-06	0	9.162e-06
POMT2	1.98207e-05	4.73775e-06	1.22994e-05	3.97294e-06	7.86019e-05	1.45508e-05	2.11163e-06	6.04533e-06	3.27741e-06	6.15172e-05
VTA1	4.73277e-06	1.90216e-05	3.37015e-05	1.27735e-05	1.40822e-05	3.43283e-06	6.02299e-06	1.44193e-05	6.71422e-06	6.71496e-06
MLXIPL	0.000184336	6.44049e-05	7.76271e-05	8.26668e-05	7.04312e-05	5.76535e-05	1.41518e-05	2.45534e-05	2.01629e-05	1.40469e-05
BAZ1B	0.000207919	0.000160855	0.00021478	0.000130926	0.000249947	6.21583e-05	3.30683e-05	2.44226e-05	2.75913e-05	8.26316e-05
RANBP9	6.9393e-06	2.4921e-05	0.000268708	0.000152054	1.39178e-05	3.69721e-06	7.32728e-06	0.000134841	7.68072e-05	6.84199e-06
SPRTN	0	1.62523e-05	2.21767e-05	1.86925e-05	2.8554e-06	0	7.77013e-06	9.07456e-06	1.00859e-05	1.94627e-06
DYRK4	1.16887e-05	1.48357e-05	6.87348e-06	5.25453e-06	2.74432e-05	9.93172e-06	5.94603e-06	2.84758e-06	1.99491e-06	1.44617e-05
ZNF207	0.000175218	0.000141589	0.000199631	0.000170142	0.000285148	4.61887e-05	2.07405e-05	2.5384e-05	3.44501e-05	7.02712e-05
UQCRC1	0.000141321	0.000176126	0.0001175	0.000131747	5.54378e-05	5.64843e-05	2.75172e-05	2.05482e-05	2.96379e-05	2.21759e-05
CD9	0.00018174	0.000480585	0.000320506	0.000273954	0.000134903	6.03676e-05	0.000103617	8.28488e-05	6.64629e-05	5.10463e-05
NCAPD2	4.89847e-05	2.55194e-05	3.94324e-05	3.30413e-05	2.14432e-05	2.84044e-05	7.50181e-06	8.19631e-06	8.94555e-06	9.16365e-06
GIPR	1.65662e-06	1.24059e-05	1.92427e-05	1.2445e-05	2.19201e-05	1.65662e-06	7.55782e-06	5.36332e-06	5.17961e-06	1.17692e-05
PHF7	8.89897e-06	0.000115488	4.2862e-07	0.000286195	0.000322296	6.06073e-06	5.02912e-05	4.2862e-07	0.000162315	0.000144498
NISCH	3.13142e-05	2.63012e-05	4.22289e-05	2.97994e-05	0.00050853	1.41708e-05	1.15468e-05	1.57985e-05	8.24294e-06	0.000412183
STAB1	1.43879e-05	1.15329e-05	4.94414e-06	7.40115e-06	4.59155e-05	7.83834e-06	6.50288e-06	2.65709e-06	3.19759e-06	1.77621e-05
IDS	8.50957e-05	7.68799e-05	0.000110905	0.000117838	0.000204573	2.37132e-05	1.41059e-05	2.93369e-05	2.59131e-05	7.09764e-05
ZNF200	2.62822e-05	1.59068e-05	2.66221e-05	4.61114e-05	4.33683e-05	9.9377e-06	4.24605e-06	7.22025e-06	2.88932e-05	1.79196e-05
CD4	6.05849e-05	1.13708e-05	4.6892e-06	1.9844e-06	0.000108959	2.56611e-05	4.95181e-06	2.05329e-06	1.9844e-06	3.82525e-05
LRRC23	4.96985e-06	1.0106e-05	1.37174e-06	2.50517e-05	0	4.96985e-06	2.70682e-06	1.03906e-06	1.0979e-05	0
BTK	3.04535e-06	5.03475e-06	2.73204e-06	4.74525e-06	1.46189e-06	2.00391e-06	4.07219e-06	1.20684e-06	3.79954e-06	1.46189e-06
HFE	0	9.91817e-06	2.11043e-05	5.21356e-05	2.13461e-05	0	5.85448e-06	7.25824e-06	3.74096e-05	1.76053e-05
SCMH1	2.28309e-05	2.55966e-05	3.00581e-05	2.7061e-05	9.69133e-06	1.39326e-05	6.86221e-06	7.68987e-06	8.56926e-06	8.25482e-06
FYN	8.89682e-05	1.58112e-05	2.0901e-05	3.19352e-05	6.21317e-05	2.92933e-05	8.67782e-06	1.14095e-05	2.08391e-05	2.19309e-05
HIVEP2	3.53459e-05	2.97556e-05	4.63473e-05	5.76083e-05	3.07811e-05	1.06814e-05	1.28926e-05	1.164e-05	1.78144e-05	1.56393e-05
FMO1	0	1.30071e-05	5.34695e-06	2.53237e-05	0	0	7.8656e-06	2.70647e-06	2.0901e-05	0
LYPLA2	3.87156e-05	4.54784e-05	4.05517e-05	4.58892e-05	6.81682e-06	1.91103e-05	1.14149e-05	9.55158e-06	1.41039e-05	4.05549e-06
CLCN6	1.62809e-05	1.31327e-05	2.09589e-05	1.36559e-05	9.14085e-06	8.41503e-06	8.82473e-06	6.78963e-06	6.07192e-06	6.26406e-06
MRC2	6.87967e-06	6.46301e-06	5.23817e-06	4.15434e-05	0.000184274	4.50787e-06	3.68242e-06	2.51462e-06	3.17361e-05	4.6716e-05
TSPAN9	2.30374e-05	1.56558e-05	1.90991e-05	1.58729e-05	1.31107e-05	1.36844e-05	6.32609e-06	6.87401e-06	4.76957e-06	7.0622e-06
BTBD7	8.25863e-05	5.17433e-05	0.000121746	8.70216e-05	0.000129481	3.0124e-05	1.83342e-05	2.32054e-05	1.86473e-05	4.65469e-05
APBA3	2.15761e-05	1.87757e-05	7.17433e-06	2.85585e-05	2.08438e-05	7.99886e-06	5.22122e-06	2.50015e-06	1.39042e-05	1.01578e-05
ABHD5	2.94382e-05	1.09848e-05	9.75538e-06	4.98625e-06	3.5587e-05	2.18261e-05	5.44881e-06	3.95804e-06	2.28716e-06	2.50399e-05
AKAP8L	5.86696e-05	0.000126343	9.66362e-05	0.000103275	0.000116981	1.33558e-05	3.41059e-05	1.9181e-05	3.09771e-05	3.30693e-05
MBTD1	6.98781e-05	3.91572e-05	0.000147499	0.000102965	0.000126375	2.46399e-05	1.05372e-05	6.98222e-05	3.51678e-05	6.19074e-05
UTP18	1.43916e-05	2.24603e-05	4.07773e-05	4.0284e-05	2.16888e-05	9.73859e-06	5.69544e-06	1.10564e-05	2.26109e-05	1.43951e-05
RNF216	9.4152e-05	3.75057e-05	6.30548e-05	0.000117021	0.000122847	2.07422e-05	9.3618e-06	1.2593e-05	3.37199e-05	3.16311e-05
TTC19	6.84503e-05	8.2036e-05	0.000145039	8.17145e-05	7.41333e-05	2.21086e-05	1.3131e-05	2.52386e-05	1.68282e-05	3.13919e-05
PTBP1	0.000328977	0.000360723	0.000275544	0.000314541	0.000138002	7.04967e-05	3.94788e-05	3.3806e-05	3.47178e-05	3.32372e-05
SYT7	2.82857e-05	4.19171e-05	6.66058e-05	4.93516e-05	0.000100556	1.85536e-05	1.25784e-05	3.14874e-05	2.22201e-05	8.71679e-05
PIK3C2A	0.000138175	0.000118198	0.000144989	0.000149984	6.27716e-05	5.07514e-05	2.67663e-05	2.8316e-05	2.29776e-05	1.72385e-05
PLAUR	8.47853e-05	2.58113e-05	4.41008e-05	2.56314e-05	9.66854e-05	1.93612e-05	5.21034e-06	1.06729e-05	1.14987e-05	3.86558e-05
ANLN	2.16986e-05	1.37898e-05	1.25047e-05	3.5061e-05	0	1.42105e-05	6.2975e-06	3.97099e-06	2.2709e-05	0
WIZ	4.1662e-06	2.6832e-05	2.734e-05	3.85684e-05	6.04532e-05	4.1662e-06	9.00522e-06	6.57773e-06	1.24546e-05	2.92643e-05
RABGAP1	6.50529e-05	8.71946e-05	0.000134153	0.000121601	9.10296e-05	1.15546e-05	1.64834e-05	2.1961e-05	3.03864e-05	2.46859e-05
DCN	0.000145177	7.72786e-05	5.10545e-05	3.54529e-05	0.000604792	6.13847e-05	3.48812e-05	3.8787e-05	1.41594e-05	0.000171719
QPCTL	5.51976e-06	7.27944e-06	9.50614e-06	2.00365e-05	2.40048e-05	3.70911e-06	4.86223e-06	5.82858e-06	7.38084e-06	1.72638e-05
PPP5C	7.47944e-06	3.92599e-05	5.2582e-05	5.30515e-05	1.46788e-05	4.93871e-06	8.27506e-06	1.48376e-05	1.32844e-05	6.59235e-06
CEP68	3.04535e-06	3.98341e-05	3.62419e-05	4.04584e-05	0.000150185	2.00391e-06	5.04806e-06	5.91613e-06	8.85102e-06	5.8223e-05
MAP4K3	4.87634e-05	9.6321e-05	0.000176742	0.000117379	9.58256e-05	2.28291e-05	3.24558e-05	4.24522e-05	3.85073e-05	3.21309e-05
TYROBP	0.000213242	4.22569e-05	2.38661e-05	1.34393e-05	0.000285061	6.99371e-05	1.36564e-05	5.25141e-06	3.95952e-06	6.91636e-05
TMEM159	0	1.59678e-05	1.39672e-05	1.44889e-05	9.36417e-06	0	7.74609e-06	4.68875e-06	4.43057e-06	7.99291e-06
BRCA1	6.25335e-05	7.30731e-05	8.02883e-05	9.03855e-05	7.77111e-05	1.19783e-05	1.06522e-05	1.46496e-05	2.15063e-05	2.29239e-05
ERCC1	2.43135e-05	3.25428e-05	4.54425e-05	3.02841e-05	3.59127e-05	2.13172e-05	5.97045e-06	1.1334e-05	8.90552e-06	1.8622e-05
CD22	1.24739e-05	6.33162e-06	2.05366e-05	2.64127e-05	3.36214e-05	5.7866e-06	2.91962e-06	6.63032e-06	8.54024e-06	1.2793e-05
MBTPS2	1.29704e-05	3.27122e-05	3.76232e-05	3.56441e-05	7.43369e-06	7.03583e-06	1.12961e-05	1.11386e-05	1.31238e-05	5.0761e-06
PRICKLE3	1.38873e-06	9.30691e-06	7.77997e-06	2.84544e-06	0	1.38873e-06	4.36356e-06	3.84179e-06	2.00697e-06	0
LTF	0	0	0	0	6.8279e-06	0	0	0	0	4.65291e-06
EXTL3	3.86315e-06	2.32696e-05	1.79485e-05	2.47451e-05	1.26707e-05	2.56296e-06	8.86692e-06	6.07317e-06	9.0798e-06	5.99261e-06
NR1H4	1.99798e-05	2.72746e-06	1.65073e-05	4.48293e-06	1.68405e-06	9.75961e-06	1.83955e-06	6.88493e-06	2.61311e-06	1.68405e-06
ELOVL5	5.24278e-05	1.81663e-05	3.79569e-05	9.20054e-05	4.31406e-05	1.9317e-05	6.54274e-06	1.13297e-05	4.55978e-05	2.83267e-05
ALOX5	1.65662e-06	2.5771e-06	4.51521e-05	2.12783e-06	5.32402e-05	1.65662e-06	1.75499e-06	3.35188e-05	1.66484e-06	2.77467e-05
CALCOCO1	6.01082e-05	3.1824e-05	5.07451e-05	6.89031e-05	7.51776e-05	2.26285e-05	6.31939e-06	1.52475e-05	2.97706e-05	2.67469e-05
MAP4K5	5.34676e-05	9.75997e-05	8.17249e-05	0.000143425	0.000203269	1.44595e-05	3.03589e-05	1.843e-05	3.78379e-05	6.53251e-05
EHD3	0	0	1.1364e-06	6.07099e-06	2.50179e-05	0	0	6.11546e-07	4.97269e-06	1.35918e-05
PSMC4	3.56765e-05	8.47991e-05	5.84175e-05	5.68105e-05	2.47437e-05	1.7897e-05	2.64807e-05	1.50084e-05	1.55218e-05	8.46501e-06
MAN2B2	2.26107e-05	1.83475e-05	4.46883e-05	2.21484e-05	1.32367e-05	9.39282e-06	7.97521e-06	2.18424e-05	7.58666e-06	6.60668e-06
SLC7A14	0	5.45908e-06	1.17936e-05	1.67251e-05	1.12238e-05	0	3.19045e-06	5.78376e-06	6.22376e-06	5.76207e-06
SLC25A39	7.65954e-05	0.000105052	9.04337e-05	7.5307e-05	2.39448e-05	2.35018e-05	1.2996e-05	2.12463e-05	1.66834e-05	1.0748e-05
MVP	7.17908e-05	0.000176604	0.000180529	0.000181923	0.00013135	1.26971e-05	3.43254e-05	4.32678e-05	3.03982e-05	3.59387e-05
NUB1	0.000143023	0.000120885	0.000160863	0.000202128	5.59471e-05	5.55031e-05	2.52147e-05	2.28257e-05	4.22314e-05	1.82808e-05
PGM3	3.06364e-05	5.12065e-05	3.90977e-05	1.57231e-05	8.53426e-05	1.90571e-05	1.4699e-05	1.05284e-05	5.62568e-06	6.40129e-05
RWDD2A	2.77747e-06	3.7193e-06	1.07299e-05	2.33786e-06	0	2.77747e-06	1.74426e-06	3.95605e-06	2.33786e-06	0
CLK1	0.000114323	0.000113041	7.13264e-05	6.07613e-05	9.82742e-05	3.91773e-05	3.27274e-05	1.39625e-05	1.61371e-05	2.86734e-05
RNF14	7.15829e-05	4.20697e-05	3.53034e-05	5.4387e-05	2.07747e-05	3.35334e-05	8.01188e-06	7.91856e-06	1.13734e-05	1.20052e-05
DNASE1L1	3.47674e-05	2.79269e-05	3.25447e-05	1.02991e-05	6.71019e-06	1.69674e-05	8.94606e-06	9.87305e-06	4.3807e-06	5.18545e-06
DDX11	2.21311e-05	2.06984e-05	4.26475e-05	1.11369e-05	1.54715e-05	7.45322e-06	7.07852e-06	1.2209e-05	5.19424e-06	6.1639e-06
HEBP1	7.47944e-06	3.07338e-05	2.92237e-05	2.94348e-05	3.89681e-06	4.93871e-06	9.42715e-06	1.00734e-05	1.2858e-05	3.89681e-06
GPRC5A	0.000191631	0.000115148	0.000373004	0.000198635	5.08867e-05	5.45792e-05	2.79425e-05	0.000143051	7.43932e-05	2.02015e-05
TACC3	4.23549e-05	9.10905e-06	1.91785e-05	1.01724e-05	1.51312e-05	4.23549e-05	3.16732e-06	6.14554e-06	4.07569e-06	1.24592e-05
UFL1	0.000136002	6.34584e-05	5.2121e-05	6.46591e-05	0.000116887	0.000103119	1.01999e-05	1.93579e-05	1.85312e-05	4.22523e-05
POLA2	3.56644e-06	2.92945e-06	3.18739e-06	3.34026e-06	1.02557e-05	3.56644e-06	1.73855e-06	1.90922e-06	2.47181e-06	8.48893e-06
ZC3H3	6.06968e-06	2.26975e-05	1.24324e-05	9.67305e-06	0	4.48673e-06	1.24305e-05	4.98109e-06	5.29463e-06	0
CAPN1	0.000110911	0.000127099	6.90301e-05	9.71734e-05	2.89071e-05	2.02338e-05	1.41788e-05	1.40987e-05	1.59119e-05	1.21285e-05
MDH1	2.02916e-05	0.000116149	4.83509e-05	3.21747e-05	5.27024e-05	1.63566e-05	4.63944e-05	1.10029e-05	9.63748e-06	2.12276e-05
SLC30A9	4.49716e-05	6.52841e-05	6.0361e-05	6.03416e-05	3.94089e-05	2.172e-05	1.42654e-05	1.09073e-05	2.56967e-05	1.92098e-05
MTMR11	1.04896e-05	3.54919e-05	4.54437e-05	4.00124e-05	8.98369e-06	8.26174e-06	6.00993e-06	2.12786e-05	1.27953e-05	5.03084e-06
COX15	1.50228e-05	2.20109e-05	2.09145e-05	1.99643e-05	2.03121e-05	1.03851e-05	6.23421e-06	5.73489e-06	8.30509e-06	1.38425e-05
CCDC88C	4.87683e-05	4.26617e-05	4.24859e-05	4.90026e-05	7.21722e-05	1.17998e-05	1.17168e-05	1.32558e-05	1.5389e-05	2.05205e-05
YAF2	8.91892e-05	8.52863e-05	8.10245e-05	6.08996e-05	8.40467e-05	2.87481e-05	1.46594e-05	1.66373e-05	1.43707e-05	4.42286e-05
ZMYND11	7.02649e-05	3.75842e-05	5.86633e-05	0.000104903	6.71772e-05	2.55175e-05	7.61373e-06	1.59502e-05	4.07878e-05	3.07441e-05
WAS	5.22305e-06	2.2382e-06	5.69357e-06	0	1.08015e-05	3.71157e-06	1.51126e-06	3.08461e-06	0	7.8894e-06
DPEP1	7.36732e-05	0.000148787	0.000107365	7.41144e-05	1.28347e-05	2.87647e-05	4.57926e-05	3.52647e-05	3.53574e-05	6.70755e-06
BID	1.07822e-05	2.5208e-05	1.33279e-05	6.29281e-06	2.19288e-05	6.43428e-06	8.57979e-06	6.13686e-06	2.7925e-06	9.18409e-06
XYLT2	7.13287e-06	1.72244e-05	7.92314e-06	1.38553e-05	0	7.13287e-06	8.73014e-06	3.06698e-06	5.58271e-06	0
RGPD5	2.58804e-05	7.09481e-05	0.000101965	0.000102759	5.90568e-05	1.17024e-05	1.77296e-05	2.43648e-05	1.94447e-05	1.89977e-05
NUDCD3	0.000159666	0.000111005	0.000117706	0.000127827	8.31268e-05	6.51483e-05	1.86504e-05	2.05957e-05	2.58741e-05	2.9863e-05
CHDH	8.63428e-05	6.39509e-05	6.95562e-05	6.97738e-05	3.27919e-05	2.58272e-05	1.60652e-05	1.06181e-05	1.77378e-05	1.19799e-05
IL20RA	1.38873e-06	2.29752e-05	2.01986e-05	1.73426e-05	3.29733e-06	1.38873e-06	6.38936e-06	7.24719e-06	6.77028e-06	2.26332e-06
GLT8D1	0	2.09041e-05	1.06443e-05	1.299e-05	5.57661e-06	0	8.52923e-06	4.12082e-06	5.10299e-06	4.26717e-06
ATP2C1	2.3309e-05	4.64207e-05	6.69162e-05	5.34027e-05	5.60931e-05	1.37656e-05	8.29544e-06	1.2201e-05	1.56746e-05	2.98613e-05
IGF1	8.39011e-05	2.74847e-05	1.54612e-05	8.13315e-07	7.4849e-05	3.1221e-05	8.82007e-06	6.24545e-06	8.13315e-07	3.64019e-05
SLC38A5	1.52761e-05	2.47933e-05	4.00987e-06	2.9384e-05	7.97067e-06	1.52761e-05	8.87197e-06	2.95183e-06	1.22598e-05	7.97067e-06
RALBP1	0.000129483	0.000234621	0.000206525	0.000150659	9.62021e-05	4.65057e-05	3.52311e-05	3.15321e-05	3.90465e-05	3.25381e-05
RUFY3	3.30135e-05	5.32997e-05	5.44081e-05	6.05868e-05	0.000155336	1.51664e-05	1.52969e-05	1.56475e-05	1.87345e-05	5.37807e-05
CNTN1	0	2.52122e-06	1.64329e-06	2.51768e-06	1.13825e-05	0	1.7405e-06	7.40704e-07	1.7189e-06	9.98668e-06
SLC11A1	1.99033e-05	1.48678e-05	2.63409e-05	1.04253e-05	5.28603e-05	1.2211e-05	3.80953e-06	6.43564e-06	7.92156e-06	2.25134e-05
WWTR1	6.49822e-05	6.06382e-05	0.00012321	0.000165657	5.4791e-05	2.50181e-05	1.33384e-05	3.01013e-05	4.89741e-05	3.14711e-05
AGPS	5.64398e-05	3.13814e-05	4.66386e-05	2.4291e-05	5.14723e-05	4.22087e-05	1.14075e-05	1.11682e-05	6.18855e-06	2.80512e-05
CXorf56	3.67669e-05	2.50385e-05	2.05499e-05	1.7943e-05	1.90871e-05	3.12418e-05	5.889e-06	6.35718e-06	6.5691e-06	1.0662e-05
ATP1A2	2.20653e-06	2.93786e-06	7.11475e-06	5.26395e-06	0	2.20653e-06	2.93786e-06	3.02327e-06	3.31035e-06	0
TTC27	3.51511e-05	1.55455e-05	8.48013e-06	4.61896e-06	0	2.83532e-05	5.06467e-06	3.69092e-06	2.24117e-06	0
PHLDB1	9.93534e-05	7.15689e-05	8.47716e-05	0.000138445	0.00054368	4.04799e-05	1.97889e-05	1.46721e-05	2.71125e-05	8.58725e-05
PRDM11	6.61959e-06	8.1321e-06	7.52417e-06	1.56883e-05	3.45979e-06	6.61959e-06	3.55495e-06	3.04245e-06	9.23851e-06	3.45979e-06
SYT13	4.1662e-06	1.19407e-05	4.51228e-05	7.08124e-05	6.73622e-06	4.1662e-06	7.90612e-06	1.92574e-05	4.85317e-05	6.73622e-06
CD74	0.00357638	0.00074403	0.000372801	0.000450368	0.00426043	0.000635348	0.00018341	8.13702e-05	9.23957e-05	0.00107838
ZRANB1	6.55499e-05	3.3685e-05	3.21582e-05	6.63458e-05	1.06801e-05	2.61666e-05	1.28315e-05	9.06195e-06	1.79957e-05	7.55879e-06
NCDN	8.27621e-06	8.83738e-06	6.31335e-06	2.79139e-05	1.95958e-05	6.59016e-06	4.62021e-06	2.91035e-06	1.36674e-05	9.60759e-06
MNAT1	5.42251e-05	3.52528e-05	7.57064e-05	4.84308e-05	2.15677e-05	2.48051e-05	1.10441e-05	1.47465e-05	1.57619e-05	1.41567e-05
SAMD4A	2.59458e-05	2.66655e-05	3.4514e-05	3.59407e-05	6.69106e-05	1.344e-05	1.57619e-05	2.16934e-05	1.36839e-05	4.14096e-05
SERPINB1	0.000114563	0.000191804	9.23036e-05	0.000137167	4.15443e-05	3.36614e-05	4.59394e-05	2.51557e-05	3.14347e-05	2.08212e-05
CYP3A43	9.69211e-06	6.17912e-06	3.84733e-06	5.1452e-06	1.48248e-05	6.7391e-06	3.43235e-06	2.2996e-06	3.08608e-06	7.15176e-06
SLC7A9	0	8.69479e-06	3.31979e-07	8.32667e-06	1.05291e-05	0	6.10433e-06	3.31979e-07	4.0788e-06	7.92245e-06
SPAST	4.08874e-05	5.7886e-06	9.50154e-06	9.07398e-06	4.81944e-05	3.90286e-05	1.80498e-06	3.16957e-06	4.53048e-06	2.23267e-05
NRXN3	9.9397e-06	1.51801e-05	1.45674e-05	1.46222e-05	1.91931e-05	9.9397e-06	7.8822e-06	5.04667e-06	8.28507e-06	1.53436e-05
OSBPL5	8.84715e-06	2.19366e-05	1.48281e-05	1.50145e-05	1.91768e-05	4.79879e-06	9.36312e-06	6.90029e-06	8.06689e-06	7.44914e-06
AQR	2.04225e-05	6.09494e-05	6.0663e-05	7.15203e-05	1.82448e-05	1.2627e-05	1.21143e-05	1.37456e-05	1.90079e-05	1.2415e-05
CPS1	0.000234608	1.54487e-05	7.33843e-06	1.01625e-05	3.4292e-05	6.54114e-05	7.0486e-06	3.34348e-06	7.46247e-06	1.77161e-05
NLRP2	2.07255e-05	2.66291e-05	4.03727e-05	2.6581e-05	1.72764e-05	1.23042e-05	6.63883e-06	1.05691e-05	7.29047e-06	9.10165e-06
SLC45A4	3.17391e-05	2.5508e-05	7.37236e-05	3.08233e-05	6.71871e-05	1.90353e-05	6.81995e-06	2.94582e-05	1.11368e-05	4.14874e-05
RNF10	3.01788e-05	9.21763e-05	6.02884e-05	6.24589e-05	9.83462e-05	9.66012e-06	2.1412e-05	1.63387e-05	2.20988e-05	2.80644e-05
ZNF839	0	3.0882e-06	1.28459e-05	4.78212e-06	1.5002e-05	0	1.58105e-06	3.46927e-06	3.98952e-06	6.83048e-06
ZDHHC6	4.69628e-05	2.93031e-05	6.05421e-05	4.44111e-05	1.34132e-05	3.26279e-05	7.86483e-06	2.75586e-05	2.03275e-05	9.45498e-06
GRAMD1B	2.77747e-06	1.31411e-05	2.97584e-05	7.87222e-06	1.46189e-06	2.77747e-06	8.88658e-06	1.09695e-05	4.35817e-06	1.46189e-06
RNH1	0.000112559	0.000136157	0.00010905	9.84467e-05	0.00015267	6.65344e-05	2.34128e-05	2.09965e-05	2.4738e-05	7.22925e-05
NDUFS1	0.000103103	0.00011882	0.000796868	0.000564158	0.000163223	3.87185e-05	2.34988e-05	0.000371824	0.000251484	4.71295e-05
RB1CC1	8.88716e-05	0.000196492	0.000193825	0.000119351	0.000101241	2.75004e-05	3.27922e-05	3.98036e-05	2.47844e-05	3.74165e-05
ERP44	2.12964e-05	8.74375e-05	0.000107967	5.41122e-05	2.38779e-05	1.12018e-05	1.23695e-05	2.59778e-05	1.41221e-05	1.23268e-05
ALAS1	0.000101976	4.5249e-05	1.74645e-05	2.30486e-05	1.78675e-05	4.35302e-05	7.94546e-06	5.00516e-06	8.7912e-06	1.06857e-05
BIRC3	5.85857e-05	5.98434e-05	6.51256e-05	9.3223e-05	7.2507e-05	2.55197e-05	2.07042e-05	1.62843e-05	3.05483e-05	3.04431e-05
AKAP11	8.94327e-05	3.57566e-05	8.52643e-05	6.16412e-05	3.6355e-05	5.03204e-05	1.03707e-05	1.38376e-05	1.92133e-05	3.48897e-05
GLRX2	9.72114e-06	1.04862e-05	1.13752e-05	1.52434e-05	3.99608e-05	9.72114e-06	4.27509e-06	4.35759e-06	9.3353e-06	2.89526e-05
SNAPC1	3.31323e-06	1.89321e-05	1.00968e-05	2.25825e-05	5.7334e-05	3.31323e-06	7.37521e-06	4.62136e-06	1.14742e-05	3.29317e-05
DERA	2.09963e-05	2.98669e-05	2.67581e-05	3.09654e-05	0	1.74905e-05	6.44942e-06	8.16435e-06	1.56777e-05	0
STRAP	3.23994e-05	6.69547e-05	5.28262e-05	6.26692e-05	2.75045e-05	1.93439e-05	2.27005e-05	1.60577e-05	1.30665e-05	1.53448e-05
PLEKHO1	3.41127e-05	1.81357e-05	1.31686e-05	1.87096e-05	0.000102872	1.51377e-05	7.30324e-06	5.19065e-06	7.59571e-06	5.18014e-05
GCLM	0.000122106	6.15653e-05	5.15483e-05	4.97863e-05	6.98602e-05	2.84605e-05	1.55019e-05	8.51671e-06	1.07912e-05	3.13744e-05
UBR2	8.14097e-05	8.71765e-05	0.000122536	0.000100552	0.00018804	2.15064e-05	1.43132e-05	2.28683e-05	1.96938e-05	4.83738e-05
EHD2	2.4921e-05	3.73052e-06	8.39684e-06	3.67999e-05	0.000158608	1.16767e-05	1.96034e-06	3.66428e-06	1.98064e-05	3.7988e-05
CCDC28A	3.62935e-05	5.38246e-05	4.37853e-05	3.59227e-05	0.000153922	2.5283e-05	1.18855e-05	9.9267e-06	1.18086e-05	6.80847e-05
RRAGD	1.26983e-05	2.93786e-06	2.53449e-07	2.0048e-06	1.3806e-05	8.39702e-06	2.93786e-06	2.53449e-07	2.0048e-06	1.23263e-05
HSF2	4.23524e-05	9.73425e-06	3.14966e-06	5.08122e-06	1.44864e-05	3.53345e-05	3.99874e-06	1.48358e-06	2.57414e-06	1.13195e-05
PHF20	7.24395e-05	9.90572e-05	7.77815e-05	6.99874e-05	0.000168667	2.80335e-05	2.12373e-05	1.65963e-05	2.14132e-05	5.24161e-05
HSD17B6	1.32524e-05	3.03e-06	7.84092e-07	0	0	5.23393e-06	2.03286e-06	7.84092e-07	0	0
NR1H3	3.04535e-06	1.82213e-05	2.05027e-05	8.54773e-06	4.062e-05	2.00391e-06	5.23303e-06	5.20586e-06	3.33543e-06	2.17143e-05
TYMP	0.000115908	5.12925e-05	4.07029e-05	7.27832e-05	0.000200377	3.50917e-05	1.5234e-05	8.05709e-06	3.34593e-05	4.43471e-05
NCAPH2	1.63364e-05	2.25161e-05	1.65273e-05	1.1454e-05	3.17241e-05	9.13897e-06	7.80286e-06	6.64106e-06	5.4478e-06	1.51739e-05
TOMM34	1.74474e-05	2.96554e-05	3.24603e-05	1.97771e-05	9.79667e-06	9.96575e-06	1.16272e-05	2.27058e-05	6.36221e-06	5.25047e-06
SEC63	0.000174202	8.14295e-05	0.000202043	0.000177118	0.00018874	4.23653e-05	1.47994e-05	4.90657e-05	4.60782e-05	4.97055e-05
KPNA6	0.000143626	0.000120985	9.47342e-05	0.000129365	0.000124062	4.43125e-05	1.8714e-05	1.70516e-05	2.52729e-05	3.17469e-05
VIM	0.000410169	0.000150146	0.000134612	0.000466569	0.000975903	8.09193e-05	4.03604e-05	5.35798e-05	0.000126626	0.000166641
FAS	4.56786e-05	1.33602e-05	5.13944e-06	4.25373e-06	6.96752e-06	3.10993e-05	6.38225e-06	3.61013e-06	3.09334e-06	6.96752e-06
CD44	0.000111211	0.000102002	5.84808e-05	6.86727e-05	0.000159933	3.01296e-05	1.38262e-05	1.42086e-05	2.16331e-05	5.07961e-05
KCNG1	3.09121e-05	8.73278e-06	9.47871e-06	0	6.8279e-06	2.48693e-05	4.39259e-06	5.79736e-06	0	4.65291e-06
AGPAT4	8.66897e-05	1.27614e-05	6.59327e-06	3.9498e-05	5.32294e-05	2.60605e-05	4.81372e-06	3.18976e-06	1.5585e-05	1.19614e-05
SLAMF7	1.37735e-05	6.57379e-06	2.94333e-06	8.13315e-07	4.78474e-05	6.96864e-06	3.59983e-06	2.05487e-06	8.13315e-07	2.75623e-05
BTN3A1	2.09394e-05	2.30901e-05	2.77283e-05	2.05227e-05	3.90888e-05	8.31638e-06	4.9088e-06	9.81539e-06	6.38913e-06	2.38079e-05
MIPEP	3.58147e-05	2.58939e-05	2.602e-05	2.08553e-05	5.02614e-06	1.68231e-05	8.60461e-06	7.96393e-06	8.23217e-06	5.02614e-06
PRKCH	5.25188e-06	9.99637e-06	7.13236e-06	1.94634e-06	7.78559e-06	2.63904e-06	3.57458e-06	2.72398e-06	1.44782e-06	5.31492e-06
IFNGR1	1.07927e-05	1.91757e-05	2.32916e-05	2.83948e-05	4.49645e-05	7.30613e-06	4.36974e-06	7.72793e-06	1.31729e-05	2.0584e-05
B4GALT7	1.65662e-06	1.12713e-05	1.28015e-05	1.8899e-05	1.48612e-05	1.65662e-06	4.77403e-06	5.14941e-06	1.0851e-05	8.23756e-06
VRK2	7.31805e-05	3.90449e-05	4.33063e-05	2.57873e-05	2.59559e-05	4.12809e-05	7.34734e-06	1.07959e-05	8.0171e-06	1.51983e-05
TNFRSF1B	0.000125716	1.26257e-05	2.34892e-05	1.08163e-05	4.46441e-05	3.09857e-05	4.03342e-06	1.12637e-05	6.07258e-06	1.96239e-05
VEZT	0.000274665	0.000490081	0.000939413	0.000639766	0.000349931	8.66473e-05	0.000138228	0.000293773	0.000212798	9.67425e-05
POU2F2	8.09061e-05	4.28311e-05	2.85817e-05	9.44144e-05	0.000159452	2.84485e-05	1.34334e-05	6.6516e-06	4.05726e-05	4.64388e-05
BRD9	0.000376097	0.000351164	0.000318348	0.000297432	0.000316265	3.72631e-05	6.15247e-05	6.30727e-05	4.43109e-05	5.76938e-05
SNX1	6.24825e-05	8.22808e-05	5.1317e-05	0.000112696	0.000108106	2.54142e-05	1.97932e-05	1.29353e-05	2.52355e-05	3.04108e-05
TBPL1	4.1662e-06	9.42341e-06	1.04215e-05	7.49684e-06	1.08612e-05	4.1662e-06	3.27099e-06	3.8941e-06	2.61633e-06	9.21134e-06
BCLAF1	0.000134605	0.000118309	0.000177397	0.000157767	0.000207381	6.90715e-05	1.47562e-05	4.23117e-05	3.02664e-05	8.09536e-05
SLC39A9	6.16852e-05	2.06669e-05	2.35363e-05	6.03999e-05	1.20314e-05	1.91265e-05	7.54983e-06	7.32415e-06	2.90822e-05	7.39681e-06
TFB1M	2.77747e-06	1.89504e-05	3.93937e-06	1.66084e-05	4.38568e-06	2.77747e-06	6.28102e-06	1.98043e-06	9.61112e-06	4.38568e-06
RABEP1	0.000103913	6.35199e-05	6.81385e-05	6.071e-05	7.3878e-05	2.82391e-05	1.80304e-05	1.62577e-05	1.78321e-05	3.00084e-05
HMGB3	0.00012398	8.64513e-05	8.2795e-05	7.80103e-05	2.67506e-05	3.99153e-05	1.95662e-05	1.42374e-05	1.8858e-05	1.90457e-05
NUP160	8.91031e-05	4.269e-05	4.54423e-05	6.39891e-05	2.79094e-05	3.66481e-05	8.02052e-06	1.56656e-05	2.29883e-05	1.42146e-05
MUSK	0	1.10403e-05	2.257e-06	2.928e-06	0	0	8.33783e-06	1.29405e-06	2.928e-06	0
GRN	0.000306132	0.000274747	0.000180856	0.000256582	0.000315805	4.79278e-05	4.3427e-05	2.67182e-05	5.88068e-05	6.90139e-05
FAM13B	0.000116363	3.36467e-05	3.24941e-05	5.44371e-05	4.26469e-05	5.55432e-05	9.50423e-06	8.43673e-06	1.42459e-05	2.13331e-05
ARHGAP31	1.21702e-05	1.07531e-05	1.17854e-05	3.79289e-06	3.66655e-05	8.98055e-06	5.22243e-06	5.57589e-06	2.32915e-06	1.49644e-05
RANBP3	2.01174e-05	4.16733e-05	8.31835e-05	9.44568e-05	0.0019805	1.08157e-05	8.88436e-06	4.17342e-05	3.62623e-05	0.0018231
ARID4A	0.000113461	0.000142955	0.000119735	0.000179255	5.8787e-05	3.11497e-05	3.05703e-05	1.55111e-05	4.70851e-05	3.13307e-05
PNPLA6	5.61189e-05	5.86049e-05	5.94797e-05	4.8908e-05	8.40554e-05	1.59821e-05	1.14225e-05	1.64517e-05	9.83063e-06	2.19028e-05
IFT88	5.16975e-05	4.33422e-05	4.44263e-05	3.37365e-05	1.48364e-05	2.96362e-05	1.30677e-05	9.46896e-06	1.04792e-05	1.16634e-05
ALG1	1.33761e-05	2.42389e-05	1.48141e-05	3.57087e-05	1.45754e-05	1.33761e-05	4.36198e-06	5.38665e-06	1.72763e-05	1.1918e-05
ABCF2	2.62159e-05	2.16442e-05	1.28796e-05	5.80204e-06	8.42835e-06	1.08001e-05	6.49316e-06	4.83984e-06	2.51669e-06	6.22082e-06
CHPF2	1.13284e-05	3.91244e-05	1.9882e-05	1.88178e-05	2.01049e-05	9.8378e-06	1.2388e-05	6.69788e-06	7.2365e-06	1.09393e-05
FUT8	7.73681e-06	3.87342e-05	2.67073e-05	3.81536e-05	5.74893e-05	6.30142e-06	1.05443e-05	6.5955e-06	9.90402e-06	1.65132e-05
UBA6	6.68048e-05	4.62021e-05	0.000102757	9.04198e-05	5.11561e-05	3.01987e-05	6.8106e-06	1.56113e-05	2.27895e-05	2.29733e-05
ATP6V0A1	7.13904e-05	5.11296e-05	0.000107597	0.000100041	0.000161203	1.27159e-05	6.76922e-06	1.59862e-05	1.88889e-05	5.98295e-05
PIAS1	8.15308e-05	3.3841e-05	0.000103021	4.5794e-05	4.11774e-05	2.51987e-05	1.04559e-05	1.60013e-05	1.32341e-05	2.08353e-05
SLC4A7	3.93709e-05	2.64919e-05	5.14365e-05	1.53369e-05	0.000150225	2.00877e-05	7.84716e-06	8.97483e-06	6.80575e-06	5.11537e-05
APBA2	6.65727e-06	1.01665e-05	8.50398e-06	2.35357e-06	2.74808e-05	4.35827e-06	6.27867e-06	2.92932e-06	2.35357e-06	1.68878e-05
MAP2K3	4.04245e-05	4.90767e-05	6.29657e-05	2.79874e-05	3.30795e-05	1.49307e-05	1.22354e-05	1.36332e-05	9.34111e-06	1.57602e-05
TMSB10	0.00355994	0.00472214	0.0030939	0.00408006	0.0018978	0.000585446	0.000354372	0.000178584	0.000218716	0.000268412
ASTE1	1.00321e-05	8.24956e-06	1.47423e-05	5.34394e-06	1.5092e-05	1.00321e-05	3.14576e-06	6.59651e-06	3.13738e-06	1.0635e-05
RNF19A	6.71405e-05	0.000149959	0.000229337	0.00015302	0.000111413	2.44925e-05	4.17073e-05	5.3521e-05	3.88234e-05	5.84169e-05
PEX3	4.96985e-06	4.36535e-06	1.75628e-06	9.3324e-06	2.07587e-05	4.96985e-06	1.95839e-06	1.20906e-06	3.50202e-06	2.07587e-05
GABARAPL2	2.46028e-05	7.67565e-05	5.71806e-05	3.14941e-05	3.8181e-05	1.25667e-05	1.60122e-05	2.02361e-05	9.52873e-06	1.88831e-05
SH3YL1	4.99476e-05	0.000109218	0.000127287	9.07881e-05	2.94834e-05	2.57306e-05	2.08829e-05	2.5965e-05	2.21205e-05	1.9209e-05
FAM136A	3.80119e-05	5.20572e-05	3.05817e-05	7.50784e-05	3.29654e-05	2.13404e-05	7.85546e-06	9.50627e-06	3.14504e-05	1.58715e-05
VCL	6.34592e-05	6.19249e-05	7.08391e-05	0.000140972	0.00020502	2.39458e-05	1.87254e-05	1.19508e-05	3.7004e-05	5.67574e-05
DEPDC1B	2.77747e-06	6.17863e-06	1.52447e-05	7.67017e-06	3.36811e-06	2.77747e-06	2.48263e-06	7.36959e-06	4.38976e-06	3.36811e-06
DAPK2	1.94301e-05	3.83639e-05	7.46309e-05	3.49375e-05	6.43134e-05	1.08252e-05	1.2766e-05	2.37267e-05	8.84639e-06	3.10453e-05
NSMAF	9.59455e-05	6.07922e-05	8.24989e-05	7.58402e-05	0.000133728	3.44553e-05	8.43661e-06	1.44315e-05	1.14625e-05	8.30177e-05
TIMP2	0.000116727	4.95076e-05	8.5198e-05	0.000142817	0.000424721	4.13855e-05	1.27674e-05	2.35407e-05	2.77583e-05	6.69431e-05
RFC1	7.01234e-05	0.000190886	0.000297792	0.000143895	0.000269589	2.60777e-05	4.16799e-05	6.63909e-05	3.07682e-05	6.88138e-05
TBC1D23	1.37447e-05	5.15959e-05	4.06595e-05	3.19402e-05	1.10397e-05	1.0449e-05	2.27875e-05	1.41486e-05	1.58729e-05	7.83705e-06
CUL3	5.23553e-05	6.59552e-05	3.59947e-05	8.83694e-05	2.68848e-05	1.38789e-05	8.97574e-06	7.40662e-06	2.49555e-05	1.12107e-05
CYP46A1	1.00321e-05	9.07657e-06	8.16279e-06	5.45616e-06	2.87729e-05	1.00321e-05	2.97113e-06	3.47967e-06	3.15575e-06	1.23199e-05
CASR	1.07428e-05	0.00391742	3.52334e-06	1.13417e-05	0.0130992	5.64286e-06	0.00294361	1.89383e-06	5.02649e-06	0.0073479
RPL26L1	2.94601e-05	5.91268e-05	8.28668e-05	6.1059e-05	2.04293e-05	1.80861e-05	1.53352e-05	2.3316e-05	1.69313e-05	1.1993e-05
FBXO42	3.40948e-05	2.20442e-05	2.98583e-05	1.758e-05	2.20252e-05	2.32695e-05	6.27732e-06	9.3e-06	6.19806e-06	2.20252e-05
MFAP3	4.96985e-06	1.52708e-05	1.30755e-05	4.24675e-06	0	4.96985e-06	8.17381e-06	5.36647e-06	2.18105e-06	0
MRI1	6.34801e-05	4.08893e-05	5.0203e-05	2.47074e-05	7.64919e-05	3.37068e-05	1.46178e-05	1.05869e-05	1.22289e-05	2.06505e-05
AGA	0	7.25205e-06	1.19529e-05	1.02478e-05	0	0	4.14439e-06	5.42479e-06	3.4556e-06	0
BOD1L1	0.000260279	0.000193254	0.00023193	0.000371696	0.000222907	9.05278e-05	3.31032e-05	3.28719e-05	7.03921e-05	7.67615e-05
MAT2B	2.82118e-05	4.1657e-05	1.43524e-05	3.08239e-05	2.76768e-05	2.04277e-05	1.20811e-05	4.64831e-06	1.21238e-05	1.67357e-05
TLL1	0	9.83545e-07	1.80527e-06	2.79979e-06	1.15975e-05	0	9.83545e-07	1.0776e-06	2.4388e-06	8.66649e-06
EDC4	2.2103e-05	7.9518e-06	9.16185e-06	6.9235e-06	1.0428e-05	1.51058e-05	3.32529e-06	2.96464e-06	2.93505e-06	6.31131e-06
TRIO	5.57046e-05	9.02248e-05	0.000108977	0.000150836	0.000230101	2.9633e-05	3.41434e-05	2.15816e-05	2.62747e-05	9.86472e-05
VCAN	5.20348e-05	6.54043e-05	5.64583e-05	0.000110869	0.00133573	1.71109e-05	2.29583e-05	2.08634e-05	3.23124e-05	0.000218933
CLEC16A	2.01707e-05	1.49921e-05	3.27376e-05	1.70027e-05	2.00136e-05	8.37712e-06	5.00981e-06	9.91385e-06	5.46229e-06	1.02829e-05
MSR1	3.04535e-06	7.6793e-06	9.31672e-06	1.79921e-06	6.79184e-05	2.00391e-06	4.13324e-06	3.44089e-06	1.79921e-06	4.00639e-05
CDH1	0.000306062	0.000247285	0.000324179	0.000342984	0.000148035	5.36611e-05	4.46866e-05	4.76673e-05	5.67116e-05	3.59037e-05
DNAH5	1.2177e-05	2.50013e-05	2.04015e-05	1.36927e-05	1.83543e-06	6.88073e-06	1.14795e-05	8.27103e-06	1.11209e-05	1.83543e-06
ZFYVE16	4.17455e-05	4.70571e-05	9.95773e-05	7.60618e-05	0.000146837	1.80624e-05	1.07758e-05	2.00575e-05	1.51316e-05	2.74541e-05
C6	7.91458e-05	1.57664e-05	1.45591e-05	1.31452e-06	0	2.78913e-05	1.00423e-05	7.6102e-06	9.21938e-07	0
RAI14	2.00096e-05	2.3297e-05	1.31798e-05	3.42124e-05	3.55707e-05	1.65511e-05	8.83735e-06	5.1943e-06	1.87846e-05	1.71183e-05
PNKP	0.000111531	7.50276e-05	7.11176e-05	9.78451e-05	5.23354e-05	6.77824e-05	1.03705e-05	1.10844e-05	2.16467e-05	2.33556e-05
PHLPP2	1.24451e-05	2.28396e-05	3.373e-05	1.57435e-05	3.0611e-05	6.3526e-06	8.11459e-06	9.99032e-06	5.74607e-06	1.37006e-05
SPDL1	7.74732e-06	1.89563e-05	2.03042e-05	1.74307e-05	8.2811e-06	5.33571e-06	7.1953e-06	7.72377e-06	7.1984e-06	5.30464e-06
STAU2	6.26614e-05	0.000107365	0.000168422	0.000149999	0.000122522	2.4482e-05	1.87654e-05	3.34143e-05	3.2597e-05	6.16566e-05
CTNS	1.02569e-05	3.53645e-06	1.02863e-05	3.28784e-06	6.67856e-06	7.25389e-06	2.64245e-06	4.11437e-06	2.92243e-06	5.15554e-06
RTN4R	1.65662e-06	4.52535e-06	1.69612e-06	1.67287e-05	0	1.65662e-06	3.04318e-06	9.87544e-07	9.71415e-06	0
PHF23	7.49132e-05	2.68056e-05	1.70749e-05	2.04586e-05	8.90631e-06	4.78174e-05	1.1077e-05	4.23222e-06	1.15262e-05	8.90631e-06
RAB27B	1.78322e-05	1.1933e-05	1.59718e-05	3.20101e-06	1.23442e-05	1.78322e-05	6.79832e-06	7.46215e-06	2.32402e-06	1.23442e-05
PSMA4	0.000125445	0.000164856	0.000123535	0.000144476	8.34617e-05	3.80784e-05	2.9251e-05	2.80092e-05	3.92861e-05	4.42326e-05
MYO16	1.65662e-06	1.10403e-05	2.85917e-06	0	1.54055e-05	1.65662e-06	8.33783e-06	2.37061e-06	0	1.12045e-05
LSG1	4.35372e-05	5.35238e-05	8.45192e-05	5.20946e-05	4.68833e-05	2.19745e-05	1.02244e-05	3.1993e-05	1.47315e-05	3.12274e-05
PARP3	0	2.92703e-05	1.77305e-05	1.76264e-05	2.92378e-06	0	1.14108e-05	8.59541e-06	8.13684e-06	2.92378e-06
TNC	4.13832e-05	3.23138e-05	5.93707e-05	0.000107261	2.29031e-05	2.80938e-05	9.02559e-06	1.97478e-05	5.359e-05	1.56603e-05
THAP3	8.00469e-06	1.85217e-05	9.30103e-06	1.5217e-05	7.43369e-06	6.32754e-06	5.16834e-06	4.36406e-06	5.9736e-06	5.0761e-06
TDP1	9.71677e-06	4.76657e-06	4.80954e-06	1.05226e-05	2.99219e-05	4.96924e-06	1.7329e-06	2.44719e-06	4.66517e-06	1.39915e-05
AIFM2	5.5485e-05	2.36514e-05	1.43322e-05	2.64451e-05	3.36811e-06	4.94432e-05	7.62606e-06	5.30884e-06	1.14778e-05	3.36811e-06
C2orf83	3.56644e-06	4.05121e-06	2.71062e-06	5.75163e-06	4.92168e-06	3.56644e-06	4.05121e-06	1.38033e-06	4.31617e-06	3.65851e-06
RETSAT	4.07798e-05	5.55514e-05	5.21934e-05	4.78435e-05	2.58192e-05	1.26405e-05	1.36913e-05	9.79461e-06	1.23095e-05	1.99103e-05
CAPG	4.8391e-05	9.75682e-05	6.27094e-05	6.20541e-05	8.50248e-05	1.74332e-05	2.57375e-05	2.38898e-05	1.70395e-05	3.65757e-05
AP2S1	0.000108857	0.000129963	9.89662e-05	0.000100177	9.7078e-05	2.83913e-05	1.82072e-05	1.96705e-05	2.22639e-05	3.82855e-05
ADAM28	2.53263e-05	2.428e-05	6.85414e-05	1.75903e-05	6.80258e-05	1.51056e-05	1.7548e-05	2.27834e-05	1.02357e-05	2.12311e-05
BARX2	4.21431e-05	1.22296e-05	6.87463e-06	7.42531e-06	6.71019e-06	1.62076e-05	6.26362e-06	2.97487e-06	3.25626e-06	5.18545e-06
DCUN1D1	2.8595e-05	3.32539e-05	4.82903e-05	3.81601e-05	6.85796e-06	1.63151e-05	9.9547e-06	1.02236e-05	1.4314e-05	4.67376e-06
JADE2	3.35171e-05	3.04871e-05	4.72947e-05	4.3792e-05	3.83624e-05	1.34824e-05	8.51449e-06	1.22583e-05	2.53946e-05	2.39046e-05
ZIC2	0	5.51363e-06	1.7635e-05	6.53218e-06	0	0	3.04192e-06	8.64063e-06	3.15496e-06	0
LCP2	2.83238e-05	4.73732e-06	7.02968e-06	1.65086e-06	8.15332e-05	1.73995e-05	2.93896e-06	4.62678e-06	1.18191e-06	2.21081e-05
TRIT1	1.69537e-05	2.57696e-05	2.62659e-05	1.76106e-05	6.80918e-05	1.11134e-05	1.13685e-05	6.64708e-06	6.92888e-06	3.51032e-05
CUL7	5.55494e-06	2.44597e-05	2.14522e-05	4.12002e-05	5.14384e-06	5.55494e-06	7.69636e-06	6.36512e-06	1.80178e-05	3.73816e-06
CTNNA1	5.17945e-05	0.000164612	0.000157196	0.000183796	7.54338e-05	1.06128e-05	3.28802e-05	2.68229e-05	5.84145e-05	1.63705e-05
PHKA2	7.36719e-05	4.8378e-05	5.7375e-05	5.4667e-05	4.0911e-05	2.57392e-05	1.19417e-05	1.64368e-05	1.70732e-05	3.01507e-05
CNTLN	4.27977e-05	1.26325e-05	2.60761e-05	5.11294e-05	2.56116e-05	2.50649e-05	5.45298e-06	1.64923e-05	2.08652e-05	1.08351e-05
HSPA5	0.000159585	0.000288107	0.000225025	0.000274902	0.000111714	4.09003e-05	8.1827e-05	3.30493e-05	4.71885e-05	3.7086e-05
DSG2	0.000104916	0.000343637	0.000311694	0.00027158	2.86914e-05	3.08741e-05	5.80911e-05	5.02063e-05	4.52313e-05	8.98151e-06
GEMIN8	1.65662e-06	2.31905e-05	1.95004e-05	2.77906e-05	6.04057e-06	1.65662e-06	6.68593e-06	6.7815e-06	9.54808e-06	4.16593e-06
OFD1	0.000207378	0.000223466	0.000217127	0.000246204	4.67839e-05	5.4581e-05	3.55467e-05	3.80982e-05	5.97222e-05	1.58654e-05
GPM6B	5.04405e-05	6.27545e-05	1.73794e-05	4.35232e-05	1.34715e-05	2.91184e-05	2.549e-05	5.39584e-06	2.91742e-05	6.58998e-06
PREX2	9.96363e-06	3.00917e-06	2.90204e-06	1.96428e-05	2.28194e-05	6.97689e-06	3.00917e-06	1.44525e-06	7.67183e-06	1.3562e-05
WDR37	1.24899e-05	7.93999e-06	2.09179e-05	2.41117e-05	2.86387e-05	7.30044e-06	2.5167e-06	6.87101e-06	1.23758e-05	1.88098e-05
YTHDC2	7.04686e-05	3.2061e-05	4.11661e-05	6.16332e-05	9.89381e-05	3.11149e-05	9.40213e-06	1.09573e-05	1.74522e-05	4.7942e-05
CTPS2	1.12927e-05	7.78828e-05	5.38863e-05	5.356e-05	2.87473e-05	5.57867e-06	1.43124e-05	1.58067e-05	1.38258e-05	1.76018e-05
ATP6V1H	1.16413e-05	6.47585e-05	6.14989e-05	4.43273e-05	7.15181e-05	4.51072e-06	1.1526e-05	1.31408e-05	8.24253e-06	5.5048e-05
POLR2B	3.07884e-05	7.48811e-05	8.32414e-05	8.11087e-05	5.8023e-05	1.37536e-05	9.88468e-06	1.7245e-05	3.28062e-05	2.15267e-05
FAM214A	2.54959e-05	4.33585e-05	4.95261e-05	4.15999e-05	3.12164e-05	1.39375e-05	1.10262e-05	1.42974e-05	1.61901e-05	1.7119e-05
ARAP2	5.54797e-05	2.684e-05	4.41932e-05	6.08105e-05	4.84837e-05	3.72533e-05	1.26518e-05	1.18567e-05	4.30668e-05	2.05611e-05
TPR	0.000210362	0.000270551	0.000421743	0.000502172	0.000261599	3.87856e-05	3.83745e-05	5.61385e-05	8.21142e-05	5.47586e-05
CP	0.00107232	2.31817e-05	2.93091e-05	5.87604e-06	2.52214e-05	0.000207157	4.92409e-06	1.18607e-05	2.92558e-06	1.66391e-05
KIAA0556	2.35504e-05	5.51611e-05	5.41075e-05	6.66945e-05	3.36092e-05	1.32644e-05	1.54287e-05	1.75329e-05	2.54316e-05	1.39168e-05
DTNBP1	3.04535e-06	2.65301e-05	5.40678e-05	2.73931e-05	1.06391e-05	2.00391e-06	7.74487e-06	1.58355e-05	8.606e-06	9.18918e-06
C12orf4	1.65662e-06	6.73204e-06	8.71487e-06	3.26365e-05	3.79882e-05	1.65662e-06	3.05317e-06	3.97544e-06	2.22262e-05	2.56877e-05
SCML1	4.54314e-05	7.97435e-05	9.50922e-05	4.26076e-05	3.11607e-05	2.04542e-05	2.0741e-05	3.43579e-05	1.38062e-05	1.54757e-05
WWC3	5.98558e-05	3.40057e-05	4.64689e-05	4.72829e-05	4.14454e-05	2.66466e-05	6.07427e-06	1.44829e-05	1.86449e-05	1.90686e-05
ARHGAP6	0	9.28174e-06	5.92283e-06	3.05387e-05	5.76874e-05	0	3.92892e-06	4.69329e-06	1.78079e-05	4.43257e-05
FAM184B	0.000466006	0.000272332	0.000342791	0.00041988	0.00100459	0.000133273	6.71176e-05	6.64478e-05	0.000111273	0.000211862
MAP4	0.000124648	0.000117249	0.000114639	0.000140149	0.000345269	3.03095e-05	3.30182e-05	2.08948e-05	2.81516e-05	8.05658e-05
GOPC	4.80221e-05	4.66523e-05	2.60678e-05	3.27183e-05	4.58264e-05	2.03206e-05	9.69025e-06	8.17436e-06	1.37459e-05	2.47788e-05
USP28	7.74732e-06	9.92905e-06	1.43116e-05	1.34804e-05	3.29722e-05	5.33571e-06	3.58695e-06	6.06576e-06	8.83123e-06	1.21589e-05
HDAC9	1.548e-05	9.64252e-06	1.88908e-05	9.33698e-06	1.88205e-05	7.85862e-06	4.61407e-06	6.82402e-06	3.216e-06	1.37419e-05
TSPAN17	6.65727e-06	1.46673e-05	2.17402e-05	1.63981e-05	1.10212e-05	4.35827e-06	4.27535e-06	7.09533e-06	4.83495e-06	6.73432e-06
NOP16	6.73039e-05	6.33997e-05	4.73633e-05	3.26067e-05	1.68405e-06	4.03548e-05	1.35001e-05	1.05615e-05	1.01152e-05	1.68405e-06
RRM2B	2.93925e-05	2.92365e-05	2.60239e-05	4.46774e-05	1.75716e-05	1.94781e-05	8.64026e-06	7.68584e-06	2.04755e-05	1.22483e-05
ZNF800	8.91128e-05	5.62465e-05	6.36024e-05	3.81761e-05	6.06043e-05	2.75762e-05	1.29381e-05	1.58784e-05	1.24441e-05	3.3289e-05
SNX29	0.000100668	4.15022e-05	6.43093e-05	0.000116901	0.00104907	3.80996e-05	9.52047e-06	1.8896e-05	2.23812e-05	0.000791351
MRPS10	3.79491e-05	7.03013e-05	6.66484e-05	5.43704e-05	6.3638e-05	1.14783e-05	8.13926e-06	1.86447e-05	1.35548e-05	2.5899e-05
RSF1	0.000432754	0.00039446	0.000506578	0.000506408	0.000480724	5.971e-05	5.53894e-05	5.56257e-05	6.18879e-05	6.2895e-05
VPS13D	3.14935e-05	5.92304e-05	8.66082e-05	8.42092e-05	6.03176e-05	1.61276e-05	1.19243e-05	1.34209e-05	3.4334e-05	2.79567e-05
CELF2	0.000125901	3.14593e-05	2.62616e-05	7.52432e-05	0.000138364	3.22951e-05	8.96625e-06	8.49195e-06	3.15781e-05	3.67368e-05
FAM120A	0.000114137	0.000183398	0.00017452	0.00028035	6.58164e-05	4.5807e-05	4.04206e-05	3.26451e-05	6.43616e-05	2.8224e-05
R3HDM1	3.11464e-05	2.72466e-05	3.29574e-05	2.05874e-05	4.03323e-05	1.09891e-05	8.43775e-06	1.03588e-05	9.74518e-06	1.86823e-05
ERCC8	1.57346e-05	1.63506e-05	1.3842e-05	2.74575e-05	2.8413e-05	1.08853e-05	8.12601e-06	4.41009e-06	1.18727e-05	1.34506e-05
ADAMTS6	1.05887e-05	1.28297e-05	2.27046e-05	2.97582e-05	3.72807e-05	1.05887e-05	5.07176e-06	9.12683e-06	1.11441e-05	2.75764e-05
H6PD	0.000250624	3.98032e-05	4.98441e-05	3.18722e-05	4.23898e-05	5.07764e-05	1.10627e-05	1.41952e-05	9.48167e-06	1.98714e-05
VAMP3	4.04277e-05	6.71308e-05	4.01784e-05	5.65366e-05	7.12135e-05	1.72726e-05	1.49303e-05	6.05552e-06	1.77193e-05	2.53807e-05
PER3	9.73342e-06	2.94869e-05	2.14042e-05	2.03768e-05	3.46866e-05	6.55184e-06	9.39796e-06	8.3419e-06	1.17066e-05	2.26143e-05
TNFRSF9	2.70012e-05	9.62964e-06	2.4999e-05	1.06513e-05	7.03784e-05	1.07396e-05	6.07964e-06	6.24354e-06	4.39618e-06	3.91668e-05
LTBP1	3.42394e-05	2.51411e-05	3.15581e-05	7.01986e-05	0.000251026	1.50831e-05	1.01994e-05	1.65332e-05	2.98726e-05	6.79545e-05
RCN1	0.000128909	8.19388e-05	7.94308e-05	0.000109972	4.32805e-05	5.54533e-05	2.47109e-05	1.93123e-05	2.88844e-05	2.39922e-05
ELN	0.00010948	8.06191e-06	3.42704e-05	2.88716e-05	0.000220024	4.3614e-05	4.42082e-06	1.47461e-05	9.08312e-06	4.63354e-05
RFC2	2.46695e-05	1.57627e-05	1.53003e-05	2.02098e-05	3.29904e-05	1.10284e-05	4.2443e-06	3.31681e-06	7.74637e-06	1.53365e-05
ARID1B	0.000123999	0.000113973	0.000198401	0.000175033	0.000363477	4.06347e-05	1.36214e-05	2.94023e-05	2.68721e-05	0.00010031
CLPTM1L	7.55781e-05	8.49222e-05	8.45762e-05	6.68936e-05	8.06412e-05	2.41305e-05	1.1057e-05	1.81948e-05	2.39271e-05	5.09338e-05
NEDD4L	0.000132193	9.40737e-05	0.000196817	0.000153931	0.000111791	5.69353e-05	2.15714e-05	3.00725e-05	3.0452e-05	2.23769e-05
PPP1R3F	4.73277e-06	3.02396e-06	8.26378e-06	2.25752e-05	4.92168e-06	3.43283e-06	1.77638e-06	3.95825e-06	1.85654e-05	3.65851e-06
HEXB	4.75662e-05	4.93639e-05	5.01267e-05	4.77675e-05	8.52301e-05	2.73964e-05	1.05857e-05	1.08069e-05	1.61085e-05	3.11148e-05
PTCD2	5.51976e-06	8.54961e-06	1.57145e-05	6.41483e-06	1.36279e-05	3.70911e-06	3.4296e-06	5.23734e-06	3.84874e-06	6.60886e-06
JKAMP	4.72398e-05	2.08933e-05	1.66051e-05	1.4672e-05	6.70393e-06	3.20544e-05	6.74112e-06	7.08249e-06	4.46807e-06	4.61076e-06
ARHGEF5	2.96035e-05	5.29468e-05	6.18148e-05	5.9275e-05	8.22944e-06	1.0986e-05	1.42856e-05	1.50062e-05	1.20727e-05	8.22944e-06
MCUR1	2.64419e-05	5.19416e-05	4.58613e-05	4.54709e-05	5.20492e-05	1.1469e-05	1.27871e-05	7.81636e-06	1.01133e-05	2.7969e-05
LIMA1	0.000127958	0.00017997	0.00017249	0.000235292	0.00028856	3.42452e-05	3.20641e-05	3.21858e-05	5.11057e-05	7.49001e-05
LETMD1	3.12867e-05	5.39091e-05	3.43109e-05	3.39765e-05	1.0057e-05	1.05962e-05	1.96117e-05	9.00436e-06	7.47489e-06	5.42742e-06
SLC4A8	6.07139e-05	5.21702e-05	5.85557e-05	5.32414e-05	0.000109453	1.89074e-05	1.22908e-05	1.50794e-05	1.32204e-05	2.01434e-05
TNIP3	1.65662e-06	0	4.23486e-06	6.08071e-06	1.24259e-05	1.65662e-06	0	2.22457e-06	4.25774e-06	8.52977e-06
MAPK9	2.39079e-05	1.8291e-05	2.79714e-05	1.32724e-05	5.24204e-06	1.65933e-05	5.09649e-06	7.10912e-06	5.0761e-06	3.95439e-06
COL23A1	0	1.32891e-05	7.07777e-07	0	2.47331e-05	0	1.16981e-05	4.83334e-07	0	1.64624e-05
BCAR1	5.14955e-05	6.50576e-05	4.02613e-05	7.08625e-05	0.00011999	1.50921e-05	2.15436e-05	9.629e-06	1.29415e-05	4.40838e-05
FAM160A2	1.44046e-05	4.2746e-05	2.64384e-05	2.73361e-05	4.01961e-05	8.38842e-06	1.24258e-05	9.65008e-06	1.06491e-05	1.57081e-05
HERPUD1	4.00545e-05	0.000107098	5.83892e-05	4.99872e-05	7.69686e-05	1.59752e-05	2.44521e-05	1.22898e-05	1.08848e-05	1.60472e-05
HOMER3	0	1.84467e-06	5.87164e-06	0	0	0	1.49867e-06	2.9476e-06	0	0
RAD51	0	7.94842e-06	6.57361e-06	5.87068e-06	1.83543e-06	0	3.06874e-06	4.80286e-06	3.94403e-06	1.83543e-06
PIK3CB	2.09596e-05	2.40353e-05	7.05841e-05	5.43272e-05	1.34317e-05	1.00167e-05	4.67721e-06	1.75705e-05	1.50275e-05	7.81075e-06
CYBA	0.000118093	0.000251677	0.000245154	0.000310212	0.000145427	3.58929e-05	5.70819e-05	4.20066e-05	7.72709e-05	5.5016e-05
HEBP2	0.000109929	0.000170282	0.000142448	0.000174355	0.000102	4.52216e-05	2.59533e-05	2.74118e-05	3.08018e-05	3.13681e-05
MPHOSPH9	1.71234e-05	2.24321e-05	5.09508e-05	5.43072e-05	2.5173e-05	1.08896e-05	6.84004e-06	9.96971e-06	1.79292e-05	8.27645e-06
PLEKHA5	0.000107539	6.36759e-05	0.000141695	0.000151535	7.82359e-05	2.35079e-05	6.77243e-06	2.15636e-05	2.65952e-05	2.02702e-05
PRSS8	0.000100886	0.000270886	0.000200942	0.000231037	5.15156e-05	4.94328e-05	3.96521e-05	4.37059e-05	5.47958e-05	2.83226e-05
SIKE1	2.49656e-05	4.36102e-05	7.53042e-05	6.75915e-05	1.60796e-05	1.39193e-05	1.25565e-05	1.82257e-05	2.0439e-05	8.2738e-06
RRP12	6.70312e-05	2.03826e-05	1.6125e-05	2.79532e-05	1.45368e-05	3.32568e-05	7.44477e-06	7.91642e-06	9.70982e-06	1.20498e-05
FNIP2	0.000108141	6.29994e-05	0.000128106	8.52751e-05	4.56955e-05	2.79339e-05	1.6082e-05	2.43359e-05	2.57761e-05	2.32914e-05
MSMO1	2.99151e-05	3.68927e-05	2.40787e-05	4.4774e-05	6.44327e-06	1.24061e-05	9.10196e-06	1.05159e-05	2.29245e-05	3.58354e-06
TTC17	0.000285759	0.000157873	0.00026458	0.000183636	0.000271181	5.1739e-05	1.58953e-05	5.83473e-05	2.91924e-05	8.04403e-05
FOXN3	0.000141541	7.27593e-05	7.17198e-05	5.56698e-05	0.000108463	3.60846e-05	1.9634e-05	1.06487e-05	1.89138e-05	2.37105e-05
AKR7A2	3.59086e-05	4.39927e-05	1.68412e-05	3.14779e-05	1.42642e-05	1.73268e-05	9.80323e-06	4.72019e-06	7.49723e-06	1.15073e-05
MRTO4	2.78892e-05	5.16889e-05	5.96927e-05	6.83587e-05	3.29372e-05	8.93923e-06	9.41234e-06	1.29635e-05	1.46075e-05	1.45445e-05
NNAT	9.9397e-06	1.8889e-05	8.39013e-06	8.14727e-06	1.43368e-05	9.9397e-06	5.66398e-06	3.53699e-06	3.86369e-06	6.7868e-06
USE1	4.48144e-05	4.47016e-05	2.80291e-05	5.86708e-05	7.48024e-05	2.12921e-05	1.23945e-05	7.95227e-06	2.43227e-05	2.6155e-05
MCF2L2	2.81832e-05	2.29778e-05	2.29224e-05	4.68704e-05	3.20928e-05	1.49451e-05	7.11696e-06	7.8896e-06	1.96198e-05	2.4681e-05
AP5M1	3.40259e-05	4.70241e-05	1.84938e-05	2.26449e-05	4.75378e-05	1.65191e-05	2.05896e-05	6.28872e-06	7.41488e-06	2.57939e-05
ANAPC4	2.35592e-05	2.50947e-05	4.8477e-05	1.16791e-05	0	1.63039e-05	7.51133e-06	1.51115e-05	3.92328e-06	0
KCNQ1	8.8506e-05	0.000108774	5.95014e-05	6.89611e-05	3.2704e-05	3.09024e-05	2.50198e-05	1.20713e-05	1.96701e-05	1.6233e-05
TRAPPC3	5.10343e-05	9.16846e-05	7.62568e-05	8.41045e-05	7.0602e-05	1.61645e-05	1.56974e-05	1.27846e-05	1.68988e-05	2.11546e-05
THRAP3	0.000145398	0.00013615	0.000241332	0.000190662	0.000195489	3.85069e-05	2.16098e-05	3.64e-05	3.57941e-05	6.92987e-05
PHPT1	0.000146083	0.000171579	9.8939e-05	0.000117571	2.2256e-05	5.34771e-05	2.42699e-05	1.84385e-05	3.57098e-05	1.16446e-05
ENTPD2	4.41306e-06	1.73064e-05	1.72443e-05	3.81083e-05	1.78126e-05	4.41306e-06	7.12154e-06	6.32555e-06	1.9742e-05	1.78126e-05
ARID4B	0.000261805	0.000214743	0.000308964	0.000268037	0.000354296	6.85007e-05	3.39238e-05	4.01691e-05	5.60372e-05	7.09746e-05
OPN3	3.00737e-05	3.98343e-05	6.01226e-05	5.26384e-05	1.9109e-05	1.4965e-05	1.18246e-05	1.28335e-05	2.39378e-05	1.40734e-05
SDCCAG8	9.85717e-05	9.68357e-05	0.000219387	0.000130735	0.000365528	1.89708e-05	1.06028e-05	3.06101e-05	1.31937e-05	7.8309e-05
KIF1B	0.000127236	0.000115269	0.000119211	9.41646e-05	0.000238818	5.5637e-05	2.60928e-05	1.86323e-05	1.85589e-05	4.70339e-05
FOXC1	4.1662e-06	2.9413e-05	2.7582e-05	3.95242e-05	4.63111e-05	4.1662e-06	9.55879e-06	9.48558e-06	1.42236e-05	2.20395e-05
TBC1D22A	7.66218e-05	4.02508e-05	8.76253e-05	4.94984e-05	8.74003e-05	3.03886e-05	1.13087e-05	3.76755e-05	1.54817e-05	2.58382e-05
SYNE2	0.000265164	0.000372845	0.000598003	0.000603745	0.000400168	3.85057e-05	7.3703e-05	0.00010622	0.000112584	0.000103361
PLEKHH1	7.42958e-06	1.84343e-05	2.04161e-05	1.62604e-05	8.16582e-06	3.91813e-06	6.70204e-06	6.70706e-06	6.86225e-06	5.58169e-06
ATP9A	2.3746e-05	9.5289e-05	0.000147894	7.0342e-05	1.17336e-05	1.14816e-05	1.66511e-05	3.52688e-05	1.84253e-05	4.93188e-06
CHRDL2	6.00899e-05	1.35185e-06	1.59253e-05	2.18464e-06	2.29175e-05	3.59055e-05	1.0285e-06	5.67801e-06	1.48601e-06	1.65898e-05
FAM168A	9.9397e-06	1.19133e-05	2.27974e-05	3.78013e-05	5.7487e-05	9.9397e-06	6.00832e-06	6.22362e-06	2.25621e-05	2.83834e-05
RELT	1.21462e-05	2.98464e-06	1.15603e-05	0	9.85614e-06	9.86915e-06	2.98464e-06	1.04174e-05	0	5.87979e-06
NOP58	0.000130801	0.000142827	0.000137986	0.000145646	6.58573e-05	3.63041e-05	1.70638e-05	3.28473e-05	3.40168e-05	3.1606e-05
SZRD1	0.000172568	0.000188453	9.98462e-05	0.000111908	0.000206876	4.39052e-05	4.84108e-05	2.02945e-05	2.55285e-05	5.02287e-05
CUL1	9.77852e-05	3.71398e-05	5.49692e-05	3.488e-05	3.94671e-05	3.55601e-05	8.30058e-06	1.6861e-05	1.09824e-05	1.81797e-05
CYFIP2	2.32623e-05	2.52606e-05	9.57347e-05	8.39235e-05	1.74341e-05	9.3175e-06	9.22793e-06	2.33079e-05	2.45026e-05	1.07256e-05
TAB2	3.27524e-05	3.55151e-05	1.96565e-05	5.52143e-05	3.29666e-05	1.1851e-05	1.18082e-05	6.13936e-06	1.9392e-05	2.06808e-05
GINM1	1.08024e-05	6.76618e-05	4.14064e-05	4.06632e-05	3.37021e-05	4.86903e-06	1.66296e-05	8.14763e-06	1.16094e-05	1.68455e-05
EIF2AK2	0.000204727	0.00013877	0.000203247	0.000181974	0.000127797	5.15863e-05	3.84278e-05	1.9777e-05	4.03164e-05	2.70358e-05
KMT2C	0.000170031	0.000177633	0.000252238	0.000318281	0.000183296	6.34605e-05	3.61619e-05	3.54883e-05	6.4579e-05	6.43337e-05
MCOLN3	6.95418e-06	3.12901e-05	4.6347e-05	4.25394e-05	3.05916e-05	5.54027e-06	1.81095e-05	1.41418e-05	1.6114e-05	1.06506e-05
PUM2	2.49455e-05	7.38058e-05	7.43027e-05	4.69259e-05	0.000118936	1.06296e-05	2.00375e-05	1.49479e-05	1.13538e-05	4.92973e-05
MRPL43	5.40381e-05	4.52653e-05	2.76058e-05	1.90748e-05	2.3663e-05	2.23375e-05	1.28241e-05	6.94581e-06	6.20196e-06	2.3663e-05
ITIH4	0.000694299	3.76784e-05	1.4393e-05	6.78851e-06	1.46189e-06	0.000136172	2.32901e-05	6.00432e-06	3.36676e-06	1.46189e-06
ITIH1	0.000437622	4.32053e-06	5.90245e-06	2.89724e-06	2.96877e-06	0.00012603	3.02206e-06	2.35168e-06	2.17795e-06	2.96877e-06
ZFR	0.000127179	0.000127889	8.83301e-05	0.000130309	8.45522e-05	5.78617e-05	3.37436e-05	1.65191e-05	2.83076e-05	3.17776e-05
PHF21B	0	6.38227e-07	1.03754e-06	0	4.99451e-06	0	6.38227e-07	8.06627e-07	0	4.99451e-06
TRAF1	1.66794e-05	4.58291e-06	1.53016e-05	2.25045e-05	3.89212e-05	1.04765e-05	2.54147e-06	7.80783e-06	9.58277e-06	3.17523e-05
RC3H2	5.88204e-05	6.90148e-05	7.03151e-05	9.9558e-05	6.20432e-05	1.27918e-05	1.57892e-05	1.85324e-05	3.02273e-05	4.42743e-05
IL17RB	1.00321e-05	5.86731e-06	1.01035e-05	1.8658e-05	0	1.00321e-05	3.15155e-06	3.56158e-06	1.44374e-05	0
TRAF3IP2	2.7469e-05	1.5912e-05	1.6038e-05	3.54792e-05	5.85575e-05	1.17046e-05	6.03978e-06	5.20379e-06	7.08764e-06	1.36304e-05
DCBLD2	5.26654e-05	3.57917e-05	4.13455e-05	3.20859e-05	9.51079e-05	1.56067e-05	1.69859e-05	1.39216e-05	1.45188e-05	2.75519e-05
SOAT1	1.77486e-05	1.86034e-05	2.89358e-05	6.19281e-05	5.42751e-05	9.66155e-06	9.01406e-06	9.92645e-06	2.93299e-05	2.16557e-05
PKP2	0.000114651	4.86778e-05	6.78909e-05	3.48335e-05	3.47057e-05	6.02468e-05	1.04913e-05	1.82537e-05	1.00736e-05	1.03764e-05
GDI2	0.000106549	0.000139956	0.000110259	6.4042e-05	7.44066e-05	3.09266e-05	1.81491e-05	1.69552e-05	1.60024e-05	2.65906e-05
PRDM1	5.98553e-05	6.88035e-06	6.05608e-06	1.21521e-05	7.02802e-05	3.27491e-05	3.09317e-06	2.62561e-06	7.14919e-06	4.48535e-05
ATG5	2.11775e-05	1.52701e-05	2.73155e-05	2.76508e-05	1.46189e-06	2.11775e-05	4.35019e-06	7.92391e-06	9.91828e-06	1.46189e-06
TMCC3	8.0152e-06	1.80728e-05	4.15516e-06	7.75549e-06	3.712e-05	6.57338e-06	6.49772e-06	2.20248e-06	2.81093e-06	2.49411e-05
MTA3	7.07164e-05	4.39107e-05	7.01218e-05	7.71425e-05	5.13949e-05	4.26946e-05	9.47225e-06	1.26945e-05	3.06255e-05	1.66864e-05
USP13	4.44834e-05	6.8079e-06	2.17531e-05	5.14903e-05	1.28415e-05	3.15007e-05	2.98616e-06	8.32028e-06	4.44994e-05	6.08895e-06
ATP11B	4.50778e-05	5.05644e-05	4.33962e-05	4.68757e-05	1.71428e-05	2.38932e-05	1.13655e-05	1.15253e-05	1.48508e-05	1.07563e-05
LAMC2	5.10528e-05	0.000131065	0.000125717	0.00016676	4.56563e-05	1.34465e-05	3.78328e-05	2.01951e-05	3.28782e-05	1.56869e-05
CDK14	3.41158e-05	3.48789e-07	2.46799e-05	1.47958e-05	4.08393e-05	1.44463e-05	3.48789e-07	8.64821e-06	7.80432e-06	1.89552e-05
SEC61A1	6.49359e-05	0.000113208	0.000107142	0.000114003	0.00010376	2.43872e-05	3.35168e-05	2.41053e-05	2.98081e-05	2.58834e-05
PPP1R12A	0.000110764	0.000167033	0.000211839	0.000220713	0.000262735	5.27116e-05	3.16239e-05	3.79163e-05	8.44883e-05	6.08017e-05
CAMK2B	1.49712e-05	2.2382e-06	9.30053e-06	3.48191e-06	4.11472e-06	9.8748e-06	1.51126e-06	4.54878e-06	2.57835e-06	4.11472e-06
CROCC	2.54688e-05	2.20097e-05	1.08381e-05	1.9486e-05	5.59534e-05	1.0886e-05	7.17975e-06	4.4131e-06	9.46816e-06	2.1444e-05
POLR3E	4.76466e-05	5.54877e-05	5.33078e-05	4.72647e-05	5.23711e-05	1.42112e-05	1.32015e-05	1.23227e-05	2.19345e-05	4.50384e-05
ATP2B4	5.15702e-05	1.7274e-05	1.08788e-05	4.7721e-05	4.66751e-05	2.97074e-05	6.84506e-06	4.58328e-06	2.38105e-05	1.77256e-05
ZC3H11A	0.000241239	0.000159344	0.000258982	0.000222461	0.000183379	6.48791e-05	2.74054e-05	4.95919e-05	4.54941e-05	3.92326e-05
RIOK2	1.34993e-05	1.35677e-05	1.9061e-05	9.84176e-06	4.26483e-06	7.1504e-06	4.04531e-06	6.62711e-06	3.62672e-06	2.97919e-06
YIPF1	9.95385e-06	8.23375e-06	1.20869e-05	1.08918e-05	1.17562e-05	5.33427e-06	2.63418e-06	4.81891e-06	4.82039e-06	6.5015e-06
NDC1	1.38873e-06	9.9702e-06	2.14435e-05	6.33258e-06	0	1.38873e-06	4.36679e-06	5.25324e-06	2.5778e-06	0
DGKG	0	7.10993e-06	2.61388e-06	1.73156e-05	3.32862e-05	0	3.77192e-06	1.67007e-06	1.49232e-05	1.59364e-05
UNKL	1.1116e-05	1.60984e-05	3.25139e-05	2.6362e-05	6.8206e-06	6.0076e-06	3.54154e-06	7.99927e-06	1.00601e-05	4.7017e-06
TBXAS1	6.87967e-06	9.30169e-06	2.10689e-05	4.31419e-06	1.4902e-05	4.50787e-06	3.71887e-06	1.20756e-05	3.74251e-06	8.28697e-06
PARP12	2.63685e-05	1.78857e-05	2.13309e-05	1.99431e-05	1.72653e-05	2.12653e-05	6.50576e-06	1.13111e-05	8.09148e-06	9.89998e-06
ALDH18A1	9.72114e-06	6.8055e-05	3.46917e-05	7.3468e-05	8.66538e-06	9.72114e-06	1.29796e-05	1.35791e-05	3.64189e-05	5.98341e-06
TARBP1	2.02724e-05	4.29097e-05	4.55691e-05	5.86672e-05	3.43024e-05	1.04457e-05	8.47975e-06	1.03312e-05	2.48669e-05	2.78042e-05
MXD1	8.95559e-05	2.2394e-05	4.22244e-05	4.02556e-05	9.55958e-06	4.66609e-05	7.31945e-06	1.598e-05	2.84957e-05	5.49255e-06
CDK17	3.01627e-05	5.65432e-06	3.30874e-05	2.00555e-05	7.44806e-05	1.95081e-05	2.66332e-06	9.05044e-06	7.74746e-06	3.46412e-05
DNAJC25	4.48907e-05	3.37474e-05	2.31449e-05	6.34121e-05	9.96131e-05	1.83562e-05	8.62765e-06	1.08462e-05	2.34969e-05	6.25709e-05
SLC2A3	2.64968e-05	9.67227e-06	8.04684e-06	8.4852e-05	0.000162497	9.86402e-06	2.20005e-06	4.55243e-06	3.18964e-05	5.10823e-05
CTDP1	6.06968e-06	9.33756e-06	3.02786e-05	1.76055e-05	5.05216e-06	4.48673e-06	8.07299e-06	1.22524e-05	8.1992e-06	5.05216e-06
YBX3	0.000184223	0.000152307	0.000126182	0.000141533	0.000191317	4.14504e-05	2.23061e-05	2.78035e-05	2.63229e-05	5.69725e-05
WNK1	0.000121711	0.000103708	0.000159002	0.000183461	0.000103057	2.41526e-05	2.05358e-05	2.54544e-05	5.40419e-05	3.1382e-05
CCAR1	0.000156101	0.000164065	0.000191296	0.000208074	0.000198245	4.49593e-05	3.15201e-05	3.14e-05	4.01108e-05	5.86176e-05
OGFR	3.64775e-05	4.11419e-05	4.81313e-05	5.62223e-05	4.97826e-05	1.90653e-05	7.90728e-06	1.36318e-05	2.82673e-05	2.49812e-05
PTPRU	6.62647e-06	1.23521e-05	2.46889e-05	2.67448e-05	1.59904e-05	6.62647e-06	5.86656e-06	7.37099e-06	9.87563e-06	9.19898e-06
SNRNP40	9.4286e-06	1.85393e-05	1.57504e-05	1.22013e-05	5.10028e-05	5.60358e-06	6.47355e-06	6.77753e-06	5.28541e-06	3.60407e-05
COL11A1	1.65662e-06	2.87778e-06	2.12112e-06	2.9883e-06	5.78201e-05	1.65662e-06	1.34168e-06	1.06278e-06	1.69407e-06	4.37032e-05
QSER1	3.84367e-05	1.95927e-05	4.01977e-05	4.94612e-05	3.4444e-05	1.47138e-05	5.99344e-06	9.70461e-06	2.75651e-05	1.85191e-05
MPC1	4.89666e-05	2.20875e-05	4.97851e-05	8.85223e-06	1.6286e-05	2.6485e-05	6.63213e-06	1.49096e-05	3.86036e-06	9.41603e-06
BCAT1	8.00833e-06	8.25948e-06	6.30352e-06	8.52202e-06	5.24918e-05	6.56666e-06	3.00815e-06	2.81995e-06	4.08116e-06	2.68507e-05
HDAC7	1.71234e-05	5.78373e-05	6.9344e-05	0.000102755	6.83305e-05	1.08896e-05	1.80399e-05	1.71557e-05	2.9948e-05	2.75433e-05
LZTS1	6.34808e-06	1.56779e-05	3.53884e-06	1.89516e-05	4.97537e-05	6.34808e-06	1.19446e-05	2.25653e-06	1.49188e-05	2.09303e-05
WNT8A	8.8946e-06	5.88849e-06	1.01308e-05	1.16246e-05	3.07705e-05	6.73666e-06	3.95013e-06	6.07408e-06	4.6032e-06	1.5186e-05
NCKAP1	0.000113793	0.000104937	0.000162375	0.000156479	0.000109063	4.47651e-05	2.52089e-05	2.41629e-05	4.05367e-05	2.82658e-05
MRPS35	9.42328e-05	8.21667e-05	6.39548e-05	8.06718e-05	2.85886e-05	6.17714e-05	2.07223e-05	1.91813e-05	3.32146e-05	1.64276e-05
SFSWAP	4.86958e-05	8.86701e-05	0.000146336	6.9161e-05	6.62681e-05	2.42165e-05	2.32446e-05	3.50359e-05	1.53396e-05	2.64103e-05
TNK2	3.04618e-05	2.77769e-05	2.74336e-05	4.08682e-05	0.000559067	1.86385e-05	1.12365e-05	1.73406e-05	1.2024e-05	0.000320806
MON2	3.0509e-05	6.41409e-05	8.68144e-05	4.2924e-05	3.67026e-05	1.02668e-05	2.19991e-05	2.1251e-05	1.50173e-05	2.05162e-05
CDH3	3.10358e-05	2.41808e-05	1.14194e-05	3.05803e-05	1.19692e-05	1.09111e-05	7.37623e-06	3.88602e-06	8.09231e-06	5.95763e-06
GPBP1	6.32211e-05	0.000100536	0.000107159	9.04828e-05	0.000117518	2.46482e-05	1.84606e-05	2.09252e-05	1.62263e-05	3.69435e-05
CS	8.4737e-05	6.07018e-05	7.45529e-05	4.6202e-05	7.42119e-05	3.51069e-05	9.85738e-06	1.49197e-05	1.26918e-05	3.93227e-05
ELMO2	2.03914e-05	1.33936e-05	7.14972e-06	2.37029e-05	1.98675e-05	1.14133e-05	3.90196e-06	3.30832e-06	1.21799e-05	9.48795e-06
VMP1	0.000702775	0.00047293	0.0011396	0.000879591	0.00104864	8.3909e-05	0.000101212	0.000168508	0.000124206	0.000169447
APPBP2	2.15502e-05	4.08529e-05	3.64858e-05	4.43303e-05	1.20542e-05	1.61765e-05	1.00927e-05	9.38399e-06	1.08168e-05	5.78422e-06
POLD1	7.77198e-06	2.00396e-05	7.71963e-06	1.53372e-05	6.70393e-06	5.68633e-06	6.38494e-06	3.112e-06	4.84426e-06	4.61076e-06
SEZ6	1.36341e-05	8.42494e-06	3.13267e-06	3.52867e-06	9.57892e-06	1.03404e-05	2.71917e-06	1.49077e-06	2.20471e-06	5.4713e-06
EIF4B	0.000162497	0.000228702	0.000219605	0.000207813	0.000161935	5.87582e-05	1.80964e-05	3.3102e-05	3.63162e-05	3.06971e-05
SLC6A16	0	3.48789e-07	1.27259e-05	0	3.45979e-06	0	3.48789e-07	6.88579e-06	0	3.45979e-06
SPHK2	3.34632e-05	2.76882e-05	6.0125e-05	4.91066e-05	1.44661e-05	1.43449e-05	6.83501e-06	9.6503e-06	1.73138e-05	6.84963e-06
RPL18	0.000791477	0.000970466	0.000697685	0.000708207	0.000357794	9.27668e-05	0.000170644	9.11444e-05	0.0001321	9.23954e-05
CA11	5.56545e-06	9.30403e-06	2.28154e-05	2.36288e-05	1.3935e-06	5.56545e-06	3.61939e-06	7.30745e-06	1.4228e-05	1.3935e-06
ISOC2	9.2557e-05	0.000100415	5.52414e-05	5.89064e-05	7.81757e-05	2.49551e-05	2.00708e-05	9.20484e-06	1.10908e-05	3.32117e-05
U2AF2	8.37342e-05	6.58165e-05	5.72185e-05	4.33946e-05	9.15636e-05	1.87001e-05	9.33982e-06	9.04222e-06	1.04006e-05	3.27971e-05
EPN1	9.15368e-05	0.000161798	0.00015512	0.000158298	0.000101884	3.51884e-05	2.42437e-05	1.8684e-05	1.80191e-05	3.96136e-05
MED29	4.51467e-05	2.80927e-05	5.02528e-05	4.0144e-05	1.068e-05	1.91468e-05	8.76213e-06	1.08118e-05	1.1407e-05	6.45976e-06
AHRR	2.20653e-06	8.94854e-06	2.15361e-06	3.36857e-05	8.36262e-06	2.20653e-06	7.41662e-06	1.57812e-06	3.36857e-05	5.82118e-06
ZNF275	1.63144e-05	1.69916e-05	5.06632e-05	3.43593e-05	3.10331e-05	6.94932e-06	7.06158e-06	2.72882e-05	1.41338e-05	1.6584e-05
MTMR1	6.35858e-06	9.69995e-06	2.3449e-05	2.04229e-05	3.45979e-06	4.96549e-06	4.70446e-06	9.60053e-06	1.36444e-05	3.45979e-06
GPC1	1.60275e-05	2.15313e-05	2.33392e-05	3.11094e-05	7.33821e-05	8.83932e-06	1.0239e-05	8.83144e-06	1.28537e-05	3.75927e-05
HAGH	0.000191063	9.3793e-05	7.81309e-05	0.00015068	8.75249e-05	5.82012e-05	1.63266e-05	1.85968e-05	3.72352e-05	2.91113e-05
RNF4	2.42778e-05	2.09798e-05	3.85791e-05	6.55255e-05	2.62529e-05	1.44516e-05	4.9094e-06	1.10376e-05	1.90942e-05	1.83586e-05
CASP8	5.95314e-05	3.35783e-05	4.1964e-05	4.61962e-05	3.28306e-05	2.29593e-05	7.89305e-06	1.25426e-05	2.2278e-05	2.29532e-05
LIMCH1	1.27375e-05	7.95537e-05	6.93135e-05	8.67236e-05	0.000106717	6.40297e-06	3.48635e-05	1.91585e-05	3.29338e-05	4.53816e-05
TM7SF3	1.30344e-05	2.54465e-05	3.10608e-05	6.77192e-05	6.76304e-05	9.81202e-06	9.55338e-06	9.28593e-06	2.67769e-05	4.58324e-05
DLX3	6.34808e-06	0	0	5.8803e-06	5.50822e-06	6.34808e-06	0	0	4.69612e-06	4.24896e-06
SPA17	7.73264e-06	1.39325e-05	1.3931e-05	9.60249e-06	4.04267e-06	5.08246e-06	5.14462e-06	3.93709e-06	4.2156e-06	2.87377e-06
TSPAN32	5.56545e-06	0	3.75799e-07	5.71337e-07	4.11472e-06	5.56545e-06	0	3.75799e-07	5.71337e-07	4.11472e-06
ST3GAL6	3.87036e-05	8.5081e-06	7.55872e-06	1.53314e-05	1.52729e-05	1.70787e-05	4.43826e-06	3.15466e-06	6.59172e-06	6.98013e-06
ATP2C2	4.75237e-05	6.8375e-05	5.07571e-05	7.73634e-05	6.10027e-06	2.24428e-05	1.46162e-05	1.31691e-05	2.01303e-05	3.33559e-06
CDON	0	4.90495e-06	4.95534e-06	1.34931e-05	0	0	3.36818e-06	2.51622e-06	7.60192e-06	0
TAF2	7.7263e-06	3.3069e-05	5.58516e-05	4.71612e-05	3.74003e-05	5.12592e-06	1.07222e-05	2.15723e-05	2.16727e-05	2.52939e-05
HIPK2	0.000152984	8.31538e-05	8.12406e-05	9.95099e-05	0.00017103	4.25097e-05	2.22735e-05	2.03042e-05	2.31695e-05	7.06771e-05
TNPO3	2.84083e-05	6.75391e-05	7.46959e-05	8.98706e-05	7.38084e-05	1.14076e-05	2.24608e-05	1.68645e-05	2.20192e-05	3.29385e-05
RFXANK	2.05026e-05	4.93338e-05	3.87013e-05	2.85058e-05	9.54723e-06	1.10048e-05	1.06275e-05	1.10535e-05	1.16331e-05	6.53008e-06
TMEM161A	1.24654e-05	1.18413e-05	2.02096e-05	1.9028e-05	7.11379e-05	6.35485e-06	3.97986e-06	8.58478e-06	6.65038e-06	5.54496e-05
LPAR2	1.65662e-06	8.29797e-06	1.01974e-05	5.48267e-06	0	1.65662e-06	2.96721e-06	4.1715e-06	2.17021e-06	0
CTSA	0.000126462	9.6819e-05	8.91175e-05	6.78439e-05	7.58098e-05	4.12952e-05	1.07995e-05	2.03479e-05	1.54056e-05	3.31815e-05
SUGP2	9.29906e-05	9.83828e-05	0.000124923	0.000132259	0.000180214	3.68615e-05	1.58191e-05	1.8814e-05	3.36641e-05	5.87386e-05
SLC12A2	0.000365227	0.000446611	0.000534952	0.000549647	2.50216e-05	9.57207e-05	4.56867e-05	7.73564e-05	7.26913e-05	9.6189e-06
SNX24	1.43767e-05	2.6037e-05	1.85965e-05	4.43535e-05	4.38568e-06	1.10617e-05	1.63494e-05	4.91807e-06	2.6002e-05	4.38568e-06
EYA2	5.07846e-05	1.56728e-05	2.00393e-06	2.1145e-06	0	5.07846e-05	1.46237e-05	1.20055e-06	1.20305e-06	0
CNN2	0.000120635	0.000152771	0.000115281	0.000177761	0.000209074	2.97803e-05	2.43757e-05	2.73819e-05	1.69646e-05	5.35628e-05
SNCAIP	2.3384e-05	1.10336e-05	6.73572e-06	3.0428e-05	1.68405e-06	2.09762e-05	6.14852e-06	3.70336e-06	2.0307e-05	1.68405e-06
DDX20	2.16592e-05	1.95741e-05	1.31919e-05	2.42549e-05	1.20096e-05	1.46927e-05	1.15189e-05	6.23407e-06	1.84353e-05	8.80733e-06
BTBD1	5.60563e-05	4.25969e-05	4.4853e-05	3.87778e-05	1.67243e-05	2.34905e-05	7.67341e-06	1.61063e-05	2.3955e-05	7.46713e-06
BCAS1	1.68377e-05	7.47882e-05	4.52058e-05	5.25521e-05	2.9331e-05	9.46197e-06	2.40122e-05	2.2934e-05	2.3734e-05	2.33669e-05
SBNO2	4.04151e-05	2.42734e-05	3.91505e-05	3.80182e-05	6.38891e-05	1.49333e-05	5.46281e-06	8.51409e-06	8.65588e-06	2.34907e-05
PMS1	3.94326e-05	1.90013e-05	2.17159e-05	3.01648e-05	1.83543e-06	2.20803e-05	7.83944e-06	7.48111e-06	1.40308e-05	1.83543e-06
HMG20B	0.000109402	7.65011e-05	8.25442e-05	9.41573e-05	0.00014735	4.48502e-05	7.84675e-06	1.58571e-05	2.20006e-05	5.43373e-05
CALCRL	1.38953e-05	2.11723e-05	4.98151e-06	2.35117e-05	0.000123417	9.80504e-06	9.05985e-06	2.35839e-06	9.1503e-06	7.00979e-05
TAF11	1.77671e-05	8.19047e-05	7.19582e-05	6.0977e-05	2.70143e-05	1.10133e-05	1.12165e-05	1.81631e-05	1.80542e-05	1.43435e-05
ANKS1A	2.34751e-05	4.5173e-05	5.78524e-05	4.35023e-05	4.57448e-05	1.7331e-05	6.97148e-06	1.22626e-05	1.73675e-05	1.65306e-05
AP3D1	0.000193262	0.000184688	0.000174047	0.000205419	0.000170095	4.6184e-05	3.18006e-05	2.71299e-05	4.23139e-05	6.07541e-05
ZNF76	1.88343e-05	1.67022e-05	2.97819e-05	1.40195e-05	4.11472e-06	1.09051e-05	4.37386e-06	1.48279e-05	5.48721e-06	4.11472e-06
SLC9A3R2	9.79304e-05	3.91579e-05	3.68093e-05	5.48173e-05	6.43917e-05	3.16053e-05	1.02155e-05	9.25311e-06	1.77447e-05	2.55889e-05
NTHL1	4.25723e-05	4.66731e-05	3.28038e-05	4.52191e-05	8.60363e-06	3.00311e-05	1.39635e-05	1.46205e-05	2.13419e-05	7.0037e-06
UHRF1BP1	2.46405e-05	2.77072e-05	3.42835e-05	2.33844e-05	3.19141e-05	1.29809e-05	1.71441e-05	1.66102e-05	8.97427e-06	1.45465e-05
GNAI3	5.61227e-05	0.000134466	0.000138303	0.000159248	7.28047e-05	2.01225e-05	5.96205e-05	1.71769e-05	3.09638e-05	2.02672e-05
IPO5	0.000130763	6.88581e-05	0.000105333	0.00010779	9.88216e-06	5.57483e-05	1.65376e-05	2.09458e-05	3.5719e-05	8.44273e-06
OAT	1.10327e-05	2.60887e-05	5.25887e-06	1.28903e-05	5.09009e-05	1.10327e-05	5.74505e-06	4.64894e-06	4.89851e-06	1.84478e-05
WDR3	4.70197e-06	1.97939e-05	3.06835e-05	5.97957e-05	1.5243e-05	3.40462e-06	5.03429e-06	9.22311e-06	2.35499e-05	8.22617e-06
PKN2	0.000108089	5.78727e-05	9.79897e-05	0.00012863	1.2281e-05	4.26277e-05	8.59243e-06	1.9514e-05	5.14349e-05	5.78093e-06
WDR18	5.05235e-05	3.13418e-05	1.60919e-05	3.75572e-05	1.71962e-05	1.9854e-05	9.03507e-06	4.0184e-06	1.48628e-05	1.06804e-05
TRAM2	6.85546e-05	1.21155e-05	5.7594e-05	2.59718e-05	0.000113382	2.27254e-05	3.77804e-06	3.07821e-05	9.6348e-06	6.58074e-05
DGKA	3.25576e-05	2.49681e-05	1.88436e-05	1.35198e-05	9.95658e-05	1.29799e-05	1.36288e-05	5.64191e-06	4.30625e-06	6.63729e-05
ERBB3	0.000157108	0.000457376	0.00049673	0.000347397	0.00016277	2.9329e-05	4.91681e-05	4.82012e-05	3.37965e-05	4.41733e-05
ROPN1	0	0	3.75799e-07	0	1.03794e-05	0	0	3.75799e-07	0	1.03794e-05
ANKRD44	7.4223e-05	1.22574e-05	4.38003e-05	3.04626e-05	0.000102019	2.57901e-05	4.48019e-06	1.21494e-05	9.75775e-06	2.23816e-05
ADAT1	4.70197e-06	2.4829e-06	1.93613e-05	3.10984e-06	0	3.40462e-06	1.55495e-06	8.51114e-06	2.74586e-06	0
PDIA5	7.01654e-05	3.48537e-05	4.8654e-05	4.71648e-05	1.10641e-05	1.8959e-05	1.13858e-05	1.03278e-05	1.7244e-05	4.73985e-06
NDUFB4	0.000127519	0.000326507	0.000215477	0.000184669	0.000141647	3.79717e-05	4.54749e-05	2.39811e-05	3.12861e-05	4.24561e-05
SPEN	0.000132944	0.000120604	0.000165312	0.000197345	0.000171903	4.57449e-05	3.37077e-05	3.7774e-05	4.04628e-05	5.85052e-05
MYLK	0.000102948	8.75592e-05	5.63895e-05	0.000122674	0.000667578	4.46095e-05	2.30872e-05	1.02625e-05	3.70205e-05	0.000107186
ZC3H15	0.000178508	0.000221786	0.000204424	0.00022344	9.50322e-05	2.76003e-05	2.02425e-05	4.75508e-05	1.75247e-05	3.57633e-05
MAP2K4	6.68807e-06	1.75571e-05	3.3681e-05	2.62261e-05	3.84535e-05	6.68807e-06	6.02664e-06	8.58696e-06	1.37832e-05	2.29656e-05
SNAP91	6.34808e-06	2.93786e-06	1.85292e-06	0	0	6.34808e-06	2.93786e-06	1.02144e-06	0	0
SLK	6.97723e-05	7.62493e-05	0.0001529	0.000113721	7.16017e-05	2.27448e-05	2.06346e-05	2.37229e-05	3.67921e-05	2.83041e-05
CYB5R4	2.19062e-05	2.78784e-05	3.05109e-05	1.92669e-05	1.6849e-05	1.1177e-05	7.49256e-06	9.71055e-06	9.54323e-06	7.42636e-06
GSTO2	1.40849e-05	2.07546e-05	2.10261e-05	1.71316e-05	3.4574e-05	1.25731e-05	6.86133e-06	5.62365e-06	5.49122e-06	7.86411e-06
TLE2	0	2.21547e-05	2.51517e-05	5.39132e-05	3.12811e-05	0	4.99173e-06	9.99792e-06	3.09165e-05	1.56013e-05
ASB1	4.66169e-05	5.30408e-06	2.47909e-05	2.91939e-05	3.37868e-05	1.89806e-05	3.3732e-06	9.72055e-06	1.38111e-05	2.06373e-05
FAM107B	6.78184e-05	9.18861e-05	0.00010095	9.76579e-05	2.46087e-05	2.13063e-05	4.36182e-05	2.91942e-05	2.66599e-05	1.13659e-05
ME1	0	2.09033e-05	1.38758e-05	2.27171e-05	3.07756e-06	0	7.57018e-06	7.30914e-06	9.69898e-06	2.10776e-06
TBC1D1	3.8644e-05	6.08094e-05	4.25698e-05	2.44007e-05	0.000127519	1.56716e-05	1.797e-05	1.00654e-05	8.51623e-06	4.8737e-05
CDK13	0.000127027	8.48379e-05	0.000109174	7.10299e-05	8.74115e-05	3.62087e-05	1.52975e-05	1.19157e-05	1.48341e-05	3.2359e-05
SLC9A7	8.56512e-06	1.13575e-05	2.86649e-05	2.82492e-05	6.04292e-05	5.05135e-06	4.75795e-06	9.05661e-06	7.47752e-06	2.27515e-05
FOXJ2	2.08864e-05	1.45266e-05	2.45969e-05	8.10147e-06	6.8279e-06	1.66439e-05	8.3099e-06	9.83959e-06	3.08299e-06	4.65291e-06
YBX1	0.000718106	0.000421429	0.000532233	0.000490243	0.00027818	0.000192018	4.68121e-05	8.49655e-05	7.88352e-05	5.68918e-05
PDE4A	4.23937e-05	5.0355e-05	5.72737e-05	2.86883e-05	6.82344e-05	1.71681e-05	1.07532e-05	2.72427e-05	5.99262e-06	2.41306e-05
PPP2R5A	4.3062e-05	4.13379e-05	5.34328e-05	2.62845e-05	1.11219e-05	3.08431e-05	1.13525e-05	1.46976e-05	1.19684e-05	7.77112e-06
ELAVL1	2.37498e-05	7.89278e-05	7.91276e-05	0.000183962	9.204e-05	1.3426e-05	2.30282e-05	2.61069e-05	6.09408e-05	2.75462e-05
TIE1	2.49828e-05	6.03048e-06	1.69776e-05	1.92458e-05	7.50771e-05	1.06095e-05	4.10743e-06	7.17991e-06	5.83073e-06	2.24265e-05
DIP2B	0.000104221	6.7258e-05	0.000106033	9.04463e-05	9.17886e-05	4.72992e-05	1.0274e-05	1.28056e-05	1.95261e-05	2.84055e-05
SMARCD1	4.83278e-05	4.60459e-05	4.40401e-05	4.54008e-05	1.68405e-06	1.77979e-05	1.42052e-05	1.17091e-05	1.32075e-05	1.68405e-06
KDM4A	7.7263e-06	1.20722e-05	3.18489e-05	3.1611e-05	1.82242e-05	5.12592e-06	3.36339e-06	1.0201e-05	1.09318e-05	1.39727e-05
NFYC	8.00469e-06	5.60514e-05	4.96029e-05	4.46004e-05	2.41987e-05	6.32754e-06	1.28435e-05	1.74438e-05	1.44181e-05	1.07504e-05
NGEF	4.53258e-05	2.57398e-05	9.57755e-05	7.38573e-05	1.40376e-05	3.07281e-05	1.07031e-05	2.29555e-05	2.02685e-05	1.05455e-05
CD84	7.47503e-05	1.80135e-05	2.9669e-05	2.98805e-05	8.19746e-05	2.13051e-05	4.82309e-06	6.5058e-06	1.43085e-05	4.41126e-05
ELOVL1	1.85253e-05	8.85896e-05	5.92272e-05	7.65112e-05	4.88035e-05	9.74885e-06	1.50464e-05	1.1319e-05	1.67853e-05	2.38479e-05
SPI1	9.58919e-05	1.17699e-05	6.27753e-06	1.2308e-05	0.000160391	2.69462e-05	5.31378e-06	3.11166e-06	4.08831e-06	4.53531e-05
ZNRD1	5.8018e-06	3.64706e-05	2.79081e-05	4.47229e-05	1.0196e-05	4.43313e-06	9.45827e-06	1.0932e-05	1.97804e-05	7.34965e-06
MPPED2	2.04806e-05	1.43717e-05	1.15973e-05	2.33668e-05	2.28111e-05	7.21006e-06	7.81027e-06	5.11676e-06	1.10051e-05	7.36301e-06
CLDN18	3.56644e-06	1.41207e-05	7.31343e-06	4.303e-06	3.89681e-06	3.56644e-06	1.2116e-05	3.96798e-06	3.13758e-06	3.89681e-06
ZBTB11	1.19135e-05	2.53574e-05	3.51324e-05	2.00475e-05	8.6934e-06	7.94067e-06	6.90543e-06	8.73127e-06	6.787e-06	4.83887e-06
ATXN3	4.1662e-06	8.73425e-06	6.60959e-05	1.29455e-05	1.95602e-05	4.1662e-06	3.18058e-06	3.86181e-05	3.81362e-06	1.0211e-05
GOLGA5	2.30357e-05	2.71017e-05	1.41049e-05	2.63698e-05	6.94964e-06	1.15541e-05	4.43278e-06	5.90868e-06	1.19354e-05	4.73543e-06
FGFR2	1.60859e-05	0.000106774	0.0001767	8.54433e-05	2.86705e-05	6.70868e-06	5.37591e-05	5.39919e-05	2.56668e-05	1.44643e-05
LRRC40	5.51976e-06	1.038e-05	5.76969e-05	1.65487e-05	1.68405e-06	3.70911e-06	3.99602e-06	4.43679e-05	9.19194e-06	1.68405e-06
ISOC1	1.10395e-05	1.54993e-05	3.3905e-05	1.83727e-05	1.3935e-06	7.41822e-06	6.02959e-06	2.78312e-05	1.17626e-05	1.3935e-06
EML1	2.901e-05	1.77766e-05	1.96978e-05	3.8122e-05	2.98379e-05	9.17112e-06	4.45344e-06	4.28106e-06	1.96207e-05	1.04847e-05
TRMT11	4.45112e-05	2.14283e-05	2.13768e-05	4.36163e-05	7.05784e-05	1.83974e-05	5.38646e-06	6.17404e-06	2.00472e-05	6.23043e-05
THUMPD1	9.6359e-05	6.57984e-05	6.29037e-05	4.014e-05	6.30027e-05	3.4295e-05	1.34689e-05	1.58569e-05	1.30538e-05	3.80307e-05
MSANTD3	1.21745e-05	2.02957e-05	1.9427e-05	2.29372e-05	1.67072e-05	8.01063e-06	1.17182e-05	5.76884e-06	8.59384e-06	9.32014e-06
KIF26A	8.55461e-06	1.23422e-05	2.24092e-05	7.87544e-06	4.11472e-06	6.41598e-06	6.18977e-06	1.36198e-05	5.14092e-06	4.11472e-06
ATG2B	3.43372e-05	2.40051e-05	4.15657e-05	3.32443e-05	8.52805e-05	1.50672e-05	8.74059e-06	1.80397e-05	1.82675e-05	3.43544e-05
ARFGEF1	4.42952e-05	0.000100438	0.000152805	0.000102251	0.000136898	2.01271e-05	1.57794e-05	2.60388e-05	2.08555e-05	4.9918e-05
ACSM2B	0.000344517	1.76333e-05	2.20315e-05	2.20143e-05	2.03855e-05	9.30737e-05	1.23592e-05	6.59154e-06	1.85562e-05	7.93951e-06
ZFAT	4.96985e-06	1.21638e-05	7.62865e-06	9.05223e-06	5.69066e-05	4.96985e-06	6.10942e-06	2.38972e-06	3.36805e-06	4.56807e-05
MTFR1	3.59527e-06	1.36131e-05	1.75457e-05	1.35017e-05	1.42033e-05	2.43349e-06	6.63801e-06	7.50917e-06	4.12204e-06	1.01436e-05
STAG3	2.05833e-05	1.09213e-05	3.08392e-05	3.62522e-05	2.17864e-05	1.63609e-05	4.54571e-06	8.42654e-06	1.96972e-05	1.09511e-05
FECH	0	1.05783e-05	7.15838e-06	1.4953e-05	0	0	8.03355e-06	2.97588e-06	9.94881e-06	0
MYO9A	0.000116915	7.92944e-05	0.000141551	9.94412e-05	9.23291e-05	4.14939e-05	1.4925e-05	4.57044e-05	1.3567e-05	1.59916e-05
PFKP	1.96041e-05	4.00656e-05	4.11883e-05	4.58323e-05	8.72303e-06	9.33084e-06	1.20723e-05	1.33856e-05	2.07323e-05	6.02912e-06
IDI1	2.73204e-05	2.8976e-05	3.17544e-05	5.03523e-05	0	1.90021e-05	7.78023e-06	1.02326e-05	2.09627e-05	0
SP100	0.000190209	0.000117007	0.000148273	0.000133952	0.000186232	5.35281e-05	2.14544e-05	2.31357e-05	2.74793e-05	4.81044e-05
KLF6	0.00135142	0.000898276	0.00104632	0.00156833	0.00123292	0.000310408	0.000173379	0.000156522	0.000249166	0.000267549
NEO1	3.10353e-05	0.000107716	0.000120544	7.14303e-05	4.84973e-05	1.60054e-05	2.95872e-05	2.25289e-05	1.80999e-05	1.20944e-05
TRAM1	5.50661e-05	0.000192122	0.000207206	0.000200416	0.000104397	2.72431e-05	5.46389e-05	4.2263e-05	5.36268e-05	3.59114e-05
TNFRSF1A	0.000184847	5.42595e-05	6.6329e-05	2.87314e-05	9.37416e-05	5.99458e-05	9.49181e-06	1.92665e-05	9.92741e-06	3.81831e-05
CACNB1	0	5.2682e-06	1.16593e-06	7.83164e-06	1.46189e-06	0	2.24947e-06	1.16593e-06	4.48779e-06	1.46189e-06
EVI5	4.58937e-05	7.51531e-05	0.000121232	9.60398e-05	0.00014216	2.35428e-05	2.27568e-05	2.28884e-05	2.29642e-05	6.28167e-05
STOML1	0	1.04146e-05	9.01289e-06	1.56411e-05	6.22351e-06	0	4.81982e-06	3.58422e-06	5.86142e-06	3.70921e-06
PKM	0.000235656	0.000392092	0.000362988	0.000398497	0.000250824	6.45103e-05	4.50677e-05	4.35951e-05	5.76369e-05	5.98376e-05
DHX29	7.15801e-05	6.98817e-05	0.000108553	7.36022e-05	7.28698e-05	3.16298e-05	1.19693e-05	2.09842e-05	2.84896e-05	3.82828e-05
DNTTIP2	6.80689e-05	7.94729e-05	7.98327e-05	8.95985e-05	1.22311e-05	2.75036e-05	1.24419e-05	1.59944e-05	2.27142e-05	9.19628e-06
METTL22	5.97968e-05	4.80274e-05	3.30085e-05	5.08655e-05	7.68436e-05	1.42514e-05	1.44971e-05	6.84013e-06	1.67677e-05	2.38959e-05
TP53BP1	3.27445e-05	8.0424e-05	5.41403e-05	4.39173e-05	8.69625e-05	1.56089e-05	2.02855e-05	1.34635e-05	1.51678e-05	4.99521e-05
RRP15	0.000113432	4.41129e-05	7.45743e-05	4.91442e-05	2.66845e-05	5.80459e-05	6.37234e-06	2.14814e-05	1.97958e-05	1.05776e-05
RHOA	0.000163089	0.00021379	0.000154122	0.000156045	0.000225953	5.16685e-05	1.40296e-05	3.22166e-05	2.27801e-05	6.47017e-05
DHX8	5.90396e-05	4.4928e-05	5.48095e-05	5.72375e-05	2.69282e-05	2.08498e-05	1.16084e-05	1.17398e-05	1.6108e-05	1.31351e-05
PRKCZ	5.56545e-06	3.00663e-05	2.60583e-05	1.94288e-05	1.03356e-05	5.56545e-06	7.03527e-06	1.32567e-05	9.93683e-06	7.51918e-06
ZFY	1.19111e-05	1.1274e-05	1.61186e-05	1.02715e-05	1.87925e-05	6.96602e-06	5.5232e-06	5.42345e-06	3.59569e-06	6.99939e-06
IARS2	2.21555e-05	5.86967e-05	0.000116109	0.000131605	0.00010158	7.86914e-06	9.03397e-06	2.55994e-05	4.70991e-05	4.77862e-05
SYT1	2.61241e-05	3.72532e-05	4.48415e-05	1.86539e-05	6.8056e-05	1.67632e-05	1.40309e-05	2.10526e-05	1.23444e-05	6.02575e-05
NAV3	3.65847e-05	2.11606e-05	2.46688e-05	4.68889e-05	8.37899e-05	1.18306e-05	6.38067e-06	5.7926e-06	2.2965e-05	3.18779e-05
IDH3G	8.94484e-05	6.49889e-05	6.8731e-05	6.08665e-05	4.46565e-05	4.26158e-05	1.39238e-05	1.58123e-05	1.96113e-05	2.23836e-05
ROGDI	7.73681e-06	1.49118e-05	1.40266e-05	2.14654e-05	2.92378e-06	6.30142e-06	4.76535e-06	6.16608e-06	1.15573e-05	2.92378e-06
ROCK1	0.000110141	0.000188215	0.000216884	0.000297719	0.000384431	2.15433e-05	4.52777e-05	4.07656e-05	6.26353e-05	7.12372e-05
CBFB	0.000157374	0.00023754	0.000217919	0.000191262	0.000278198	4.85594e-05	7.99584e-05	3.63201e-05	5.67805e-05	9.31696e-05
HYAL2	4.78299e-05	1.78616e-05	1.346e-05	1.87156e-05	9.81469e-05	3.06422e-05	4.45502e-06	4.91863e-06	6.06276e-06	3.47158e-05
HDAC4	1.02545e-05	1.26691e-05	2.90786e-05	8.98023e-06	6.10722e-05	7.11581e-06	3.33464e-06	8.26439e-06	3.54838e-06	2.52498e-05
FGFR3	1.76523e-05	4.07786e-05	5.11688e-05	4.23928e-05	0	1.76523e-05	2.86301e-05	2.42385e-05	1.73678e-05	0
IFI35	6.9085e-06	3.34691e-05	1.43669e-05	1.56361e-05	5.19738e-05	3.67368e-06	8.6066e-06	6.59207e-06	5.01134e-06	4.50609e-05
HEATR6	3.51511e-05	5.6781e-06	1.18008e-05	1.49728e-05	3.69612e-05	2.83532e-05	3.23738e-06	5.25085e-06	1.11199e-05	2.01132e-05
COASY	0.000104686	0.00010308	0.000108949	6.23216e-05	3.85961e-05	4.77422e-05	1.56669e-05	1.28256e-05	1.66707e-05	1.76912e-05
PLEKHH3	2.13397e-05	3.15564e-05	4.66586e-05	4.45188e-05	3.28184e-05	7.35603e-06	1.1507e-05	1.40745e-05	1.91047e-05	1.11934e-05
MEF2A	8.83822e-05	6.70743e-05	0.000129632	8.10736e-05	0.000127214	3.96343e-05	2.23045e-05	3.25719e-05	1.87082e-05	4.32137e-05
OTUD5	0.000126526	6.84844e-05	4.61354e-05	5.97391e-05	4.33736e-05	4.65415e-05	1.11337e-05	1.42073e-05	1.40031e-05	1.49011e-05
TBC1D25	0	8.13269e-06	4.2862e-07	7.13323e-06	8.57165e-06	0	4.40333e-06	4.2862e-07	4.16924e-06	6.85414e-06
ACSL4	2.136e-05	4.89959e-05	3.7761e-05	2.32939e-05	7.82401e-05	1.02571e-05	2.36469e-05	1.14616e-05	8.28709e-06	3.1432e-05
INPP5A	7.51024e-06	9.05061e-06	9.98237e-06	2.534e-05	1.8708e-05	4.95573e-06	3.3114e-06	3.12854e-06	1.84617e-05	1.32361e-05
GRIPAP1	0.000107186	5.74362e-05	9.07708e-05	6.21202e-05	0.000117518	4.96752e-05	8.42954e-06	2.41634e-05	1.70498e-05	3.49651e-05
FTSJ1	3.31323e-06	2.2337e-05	2.54164e-05	2.03707e-05	1.46189e-06	3.31323e-06	6.02013e-06	8.30911e-06	1.17619e-05	1.46189e-06
PRR11	2.35055e-05	3.29928e-05	6.84857e-05	4.19866e-05	4.69701e-05	1.59769e-05	7.54676e-06	1.87491e-05	7.83114e-06	1.7422e-05
ATP11A	7.73072e-05	5.73802e-05	8.7331e-05	9.97505e-05	9.61008e-05	2.37943e-05	9.14925e-06	1.70138e-05	2.26546e-05	3.59173e-05
POLR1A	2.75524e-05	2.1601e-05	3.1048e-05	3.11231e-05	6.58888e-05	1.55875e-05	5.19111e-06	9.49278e-06	1.12354e-05	3.68472e-05
LAPTM4A	5.53876e-05	0.000175255	0.000110716	0.000150686	0.000157745	1.57061e-05	2.31014e-05	1.52455e-05	2.89864e-05	5.74725e-05
TTC7A	1.47174e-05	3.37954e-05	3.68669e-05	1.96955e-05	3.46448e-05	6.97959e-06	1.33417e-05	1.00292e-05	1.23071e-05	2.76192e-05
IP6K2	5.97616e-05	5.56606e-05	9.16204e-05	3.70337e-05	2.17964e-05	2.31907e-05	9.79209e-06	2.55321e-05	1.02136e-05	1.14621e-05
SRBD1	1.66963e-05	2.88014e-05	5.27141e-05	3.13735e-05	3.13589e-05	1.66963e-05	6.57556e-06	1.99135e-05	1.43773e-05	1.32961e-05
KIF2A	2.32967e-05	2.0018e-05	5.43427e-05	3.12171e-05	1.07216e-05	1.03029e-05	7.73589e-06	1.36242e-05	1.98257e-05	7.57789e-06
RASGRP2	0	0	7.07777e-07	2.54556e-06	1.28571e-05	0	0	4.83334e-07	1.76223e-06	8.79008e-06
PSME4	2.69927e-05	4.03145e-05	3.30468e-05	0.000102907	0.000101341	1.38479e-05	6.11134e-06	8.23934e-06	2.44145e-05	3.29758e-05
SIRT2	4.10922e-05	6.02361e-05	3.0695e-05	6.66802e-05	4.85095e-05	1.92593e-05	1.64606e-05	5.85124e-06	1.62497e-05	1.60651e-05
ERLEC1	1.02569e-05	4.92376e-05	7.07412e-05	4.49748e-05	0.000117949	7.25389e-06	1.13229e-05	1.55855e-05	1.31306e-05	4.81589e-05
PPP2R5B	2.20653e-06	1.35129e-05	1.05069e-05	5.03914e-06	0	2.20653e-06	5.69587e-06	4.52035e-06	2.42962e-06	0
PITX1	3.95002e-05	6.144e-05	0.000100901	4.12202e-05	4.6462e-05	1.60335e-05	1.13888e-05	6.03308e-05	1.27516e-05	2.18044e-05
MAST4	0.00013357	0.0001116	9.8271e-05	0.000201372	8.81977e-05	5.07846e-05	3.33016e-05	1.47746e-05	6.36085e-05	2.60671e-05
ADAM7	0	0	2.58182e-06	0	8.22944e-06	0	0	1.80467e-06	0	8.22944e-06
NUP133	1.78322e-05	2.06206e-05	3.28116e-05	2.20495e-05	2.70458e-05	1.78322e-05	6.12492e-06	9.53086e-06	7.69088e-06	1.26587e-05
NUCKS1	0.000433854	0.000544798	0.000646834	0.000560716	0.000474236	6.77423e-05	4.98077e-05	6.54161e-05	8.12121e-05	0.000100308
VPS35	0.000123297	0.000142132	0.000193443	0.000198557	9.54772e-05	4.39401e-05	1.6113e-05	3.88844e-05	4.27472e-05	3.95238e-05
DNAJA2	5.27671e-05	8.92282e-05	7.34933e-05	7.25778e-05	2.11467e-05	2.60457e-05	1.53362e-05	1.6431e-05	2.15289e-05	9.06278e-06
BCL3	9.58391e-05	3.22611e-05	1.80217e-05	4.41731e-05	1.0608e-05	4.85761e-05	7.35552e-06	6.09944e-06	1.59902e-05	5.67907e-06
KCNAB2	6.01211e-05	4.29406e-05	8.96097e-06	2.67417e-05	0.00015511	1.7896e-05	1.38856e-05	2.82402e-06	1.15099e-05	3.38253e-05
ABCC9	2.15223e-05	3.50477e-06	1.03976e-06	1.17316e-06	7.69089e-05	1.43901e-05	2.37254e-06	7.39202e-07	8.63679e-07	5.16953e-05
FUNDC1	0	2.11549e-05	1.61451e-05	1.77285e-05	1.136e-05	0	6.59794e-06	5.50333e-06	8.41071e-06	5.7253e-06
MAOB	5.01548e-05	1.90006e-05	6.47264e-05	4.20786e-05	0	2.61228e-05	9.92062e-06	2.1378e-05	2.00337e-05	0
RORA	8.34117e-05	2.782e-05	4.47239e-05	2.41207e-05	0.000135923	2.64756e-05	1.0188e-05	1.25182e-05	8.0988e-06	6.30672e-05
TGFBR3	4.41306e-06	1.6702e-05	2.29808e-05	3.28134e-05	0.000132173	4.41306e-06	4.51566e-06	6.10449e-06	1.47757e-05	7.6352e-05
PLA2G10	3.95135e-05	3.24827e-05	1.67768e-05	6.1233e-06	0	3.11006e-05	7.98711e-06	6.88672e-06	2.85399e-06	0
HES2	5.86559e-05	4.15212e-05	7.63959e-05	6.98168e-05	6.4219e-05	2.24516e-05	1.18635e-05	2.1969e-05	2.70099e-05	2.10351e-05
ATP1B3	5.61039e-05	7.15011e-05	4.62067e-05	3.15887e-05	4.7792e-05	1.4224e-05	2.11799e-05	1.10038e-05	8.90083e-06	3.45072e-05
NEDD4	3.34006e-05	1.97443e-05	3.26529e-05	3.17564e-05	1.19315e-05	2.50956e-05	6.81207e-06	1.15043e-05	9.71898e-06	1.04672e-05
PIGB	6.37662e-05	2.81154e-05	5.55164e-05	2.50862e-05	0.000148024	2.31628e-05	4.11544e-06	1.04401e-05	6.07231e-06	2.89314e-05
MAPK6	6.26545e-05	7.52161e-05	7.6291e-05	5.89785e-05	8.9681e-05	3.24357e-05	1.9135e-05	1.5638e-05	1.97634e-05	2.57122e-05
GNB5	9.15466e-05	4.33103e-05	0.000102133	0.000147739	8.21014e-05	2.71453e-05	1.88158e-05	2.7861e-05	4.09763e-05	2.29806e-05
RAB27A	0.000119846	8.74161e-05	9.30875e-05	8.09943e-05	0.000105517	3.969e-05	1.85801e-05	1.46831e-05	1.8478e-05	3.55518e-05
LRP6	3.35184e-05	5.14443e-05	4.18576e-05	5.68236e-05	2.69965e-05	1.28865e-05	9.85713e-06	9.93821e-06	1.43441e-05	1.79811e-05
PHRF1	6.16517e-05	5.60378e-05	7.96602e-05	4.67081e-05	6.786e-05	3.05111e-05	1.11083e-05	2.55436e-05	1.56226e-05	2.02616e-05
NUCB2	0.00018644	0.00014472	0.000211739	0.00022078	0.000128556	4.53054e-05	3.44042e-05	4.39968e-05	2.82254e-05	3.88314e-05
PFN2	1.32026e-05	8.64509e-06	9.07386e-06	1.93283e-05	4.11472e-06	7.6576e-06	5.78356e-06	3.52944e-06	7.10344e-06	4.11472e-06
PTPN3	7.69143e-05	9.50303e-05	9.62682e-05	0.000171426	2.26845e-05	2.6799e-05	1.40506e-05	2.33953e-05	4.63584e-05	1.3644e-05
SPTB	1.65662e-06	1.8434e-05	1.77649e-05	2.79421e-05	1.99282e-05	1.65662e-06	6.94005e-06	4.59498e-06	9.52626e-06	9.12337e-06
SLC44A1	0.000148339	0.000150641	0.000107193	0.000107249	0.000149657	6.72409e-05	2.03853e-05	2.2523e-05	2.93124e-05	5.58794e-05
TMEM260	8.31388e-06	1.89469e-05	4.99903e-05	3.73947e-05	2.74239e-05	5.57975e-06	5.9316e-06	1.52202e-05	1.67542e-05	1.65723e-05
SMG6	6.922e-05	3.60839e-05	4.73363e-05	6.17961e-05	7.35116e-05	2.27141e-05	8.34178e-06	1.22848e-05	1.9049e-05	2.46252e-05
EXOC5	2.41565e-05	1.66726e-05	2.81707e-05	3.81586e-05	5.18466e-05	1.32105e-05	3.7531e-06	5.91108e-06	2.05492e-05	3.10647e-05
FGF22	3.75855e-05	1.35869e-05	2.04835e-05	9.85168e-06	3.30882e-05	1.22692e-05	4.44593e-06	7.19151e-06	4.10532e-06	8.51386e-06
FSTL3	7.78941e-05	2.08948e-05	2.52784e-05	5.11465e-05	1.92254e-05	2.52748e-05	8.47419e-06	6.39795e-06	1.33135e-05	7.44659e-06
DGCR2	4.0696e-05	3.35642e-05	3.24429e-05	3.64737e-05	5.5063e-06	2.39214e-05	1.40551e-05	8.05296e-06	1.10989e-05	5.5063e-06
RNF126	0.000125149	0.000143548	0.000107299	8.73909e-05	6.67342e-05	2.56581e-05	2.10532e-05	2.62115e-05	1.44685e-05	2.36779e-05
MNT	5.44172e-05	3.04994e-05	5.76141e-05	4.51839e-05	7.56537e-05	1.835e-05	9.6775e-06	9.34422e-06	1.38044e-05	2.51874e-05
ZXDC	3.03201e-05	1.836e-05	1.49571e-05	2.29868e-05	7.41872e-05	1.3619e-05	8.66257e-06	5.06306e-06	8.24273e-06	3.40062e-05
JMJD6	3.34314e-05	6.15631e-05	2.69138e-05	3.78345e-05	2.06064e-05	1.43831e-05	1.15168e-05	6.7437e-06	1.29302e-05	7.04923e-06
POLB	1.05887e-05	1.46886e-05	1.81666e-05	1.12167e-05	1.83543e-06	1.05887e-05	6.98352e-06	6.05604e-06	4.49968e-06	1.83543e-06
WIPI1	3.4874e-05	4.04277e-05	8.62751e-05	6.55934e-05	9.79085e-05	1.34955e-05	7.65937e-06	3.71338e-05	1.36428e-05	3.75927e-05
FRMPD1	6.95418e-06	9.46196e-06	1.28717e-05	2.24869e-05	1.76287e-05	5.54027e-06	4.67e-06	3.42356e-06	8.87074e-06	9.97234e-06
GBA2	0.000186351	7.3572e-05	0.00018884	0.000191647	0.000189093	5.43343e-05	1.60517e-05	6.99955e-05	6.10399e-05	7.4585e-05
NDST1	1.60861e-05	1.40867e-05	3.08194e-05	2.23177e-05	1.37424e-05	1.10169e-05	6.37128e-06	1.06725e-05	6.8146e-06	7.52312e-06
AP3M2	6.62647e-06	9.04226e-06	1.1131e-05	3.21656e-05	2.26553e-05	6.62647e-06	4.26657e-06	4.28229e-06	1.59041e-05	9.46616e-06
CNGB1	1.65662e-06	3.92487e-06	1.79966e-05	2.19007e-05	7.34366e-06	1.65662e-06	2.92156e-06	6.21218e-06	1.18328e-05	4.4697e-06
PABPC1	0.00267245	0.00253912	0.00275067	0.00207581	0.0014131	0.000771185	0.000317893	0.000596259	0.000376151	0.00028924
CSNK2A2	2.41355e-05	4.13127e-05	6.21338e-05	4.45699e-05	5.70923e-05	1.05217e-05	6.9866e-06	1.66106e-05	1.00116e-05	3.51776e-05
PTPN21	6.34808e-06	5.30052e-06	7.8039e-06	1.44313e-05	1.26304e-05	6.34808e-06	3.37336e-06	2.7493e-06	8.82658e-06	7.57544e-06
EIF2B3	1.62809e-05	2.20105e-05	1.19094e-05	3.40074e-06	0	8.41503e-06	5.89857e-06	3.93096e-06	1.94817e-06	0
CAMK2A	0	1.68112e-06	1.03662e-05	5.43952e-06	1.85556e-05	0	1.1475e-06	7.10299e-06	4.12691e-06	9.03487e-06
TCOF1	6.94307e-05	8.99944e-05	0.000141848	0.000104087	0.000167502	2.16878e-05	1.29939e-05	2.36419e-05	2.419e-05	4.78241e-05
CDC42	0.000155876	0.000149176	0.00019203	0.000129182	5.10328e-05	3.83273e-05	2.74845e-05	4.20205e-05	2.36635e-05	2.14818e-05
OSBPL3	2.20653e-06	1.31084e-05	2.00942e-05	3.56662e-05	1.66152e-05	2.20653e-06	7.94531e-06	9.13354e-06	1.55312e-05	8.30846e-06
SLC12A3	2.87753e-05	2.4221e-05	2.25372e-05	2.37204e-05	1.28042e-05	1.1403e-05	7.46393e-06	7.75082e-06	5.71181e-06	5.15199e-06
RAD18	0	6.59259e-06	1.13497e-05	1.06984e-05	8.22944e-06	0	2.98596e-06	4.71691e-06	4.1507e-06	8.22944e-06
ATP2B1	0.000142855	0.000148557	0.000132557	0.00012533	0.000209851	6.7862e-05	4.69246e-05	4.2464e-05	2.92751e-05	6.20015e-05
NCK2	3.67965e-05	5.66365e-05	0.0001026	5.13206e-05	4.53272e-05	1.64527e-05	1.562e-05	2.49745e-05	1.59006e-05	1.68847e-05
MAP4K4	0.000649759	0.000370945	0.000564359	0.000577688	0.00129618	0.000147926	0.000133035	6.48352e-05	0.000105047	0.000208488
MGAT4A	6.03673e-05	5.19095e-05	4.09814e-05	3.42466e-05	0.000132239	2.97215e-05	1.35758e-05	1.06184e-05	1.47066e-05	6.0749e-05
RPL31	0.00111676	0.00243363	0.00153235	0.00127837	0.000665602	0.000253782	0.00041876	0.000192897	0.000322842	0.000184572
WDR1	0.000102193	9.39972e-05	6.8057e-05	8.76962e-05	0.000133338	2.96483e-05	1.54662e-05	1.47517e-05	2.1108e-05	4.4752e-05
SNX13	1.18945e-05	3.81707e-05	8.65848e-05	6.28679e-05	1.9467e-05	4.63531e-06	1.10875e-05	2.44776e-05	3.16486e-05	1.40654e-05
ARHGAP10	4.84206e-05	2.47493e-05	9.21741e-06	6.40449e-06	0.000277428	2.1377e-05	1.24925e-05	4.38192e-06	3.2182e-06	6.66106e-05
RPS6KA2	8.07729e-05	3.97611e-05	4.61249e-05	5.8129e-05	6.63142e-05	4.81085e-05	9.92286e-06	1.26513e-05	2.55788e-05	2.2683e-05
ING3	7.60017e-05	3.07782e-05	4.41838e-05	2.88535e-05	1.46189e-06	2.68494e-05	6.61447e-06	9.73722e-06	7.14952e-06	1.46189e-06
VASH1	1.88651e-05	1.80681e-05	6.18805e-06	9.60227e-06	0.000185094	1.09511e-05	9.13214e-06	2.84645e-06	3.50603e-06	5.33483e-05
LMCD1	6.17757e-05	1.87714e-05	1.43722e-05	1.86604e-05	0.000186376	2.59765e-05	7.87115e-06	5.03411e-06	7.52885e-06	4.53034e-05
SEL1L	0.000159475	4.90271e-05	8.40969e-05	4.9923e-05	8.51917e-05	6.32868e-05	2.29835e-05	1.71133e-05	1.552e-05	3.6262e-05
TRIP13	4.92654e-05	8.98233e-06	1.54265e-05	2.18471e-05	1.55752e-05	4.1603e-05	3.72249e-06	6.56065e-06	6.40008e-06	9.05158e-06
ATP6AP1	0.000101615	0.000198263	0.000144831	0.000158	0.000188252	3.34175e-05	2.15418e-05	2.00359e-05	2.87032e-05	6.89358e-05
TCF3	5.91232e-05	3.13007e-05	3.02671e-05	5.63259e-05	2.08653e-05	4.27052e-05	6.07091e-06	7.56359e-06	1.34435e-05	8.09856e-06
DAZAP1	7.20068e-05	8.05863e-05	0.000134797	0.000145849	7.85314e-05	1.42142e-05	8.52166e-06	4.58843e-05	3.12294e-05	3.27233e-05
MBD3	5.50978e-05	4.85432e-05	4.78044e-05	7.13344e-05	6.24639e-05	1.95684e-05	8.56656e-06	1.01901e-05	2.97113e-05	3.48952e-05
HLTF	1.10327e-05	1.4047e-05	3.14265e-05	1.72364e-05	1.31759e-05	1.10327e-05	5.92996e-06	9.41288e-06	8.06803e-06	1.13579e-05
FAM50A	0.000316392	0.000329566	0.000256871	0.000264285	0.000262174	8.47667e-05	3.07055e-05	4.99e-05	2.71644e-05	5.7844e-05
FAM3A	4.17401e-05	4.00955e-05	2.735e-05	3.72834e-05	2.56876e-05	2.17144e-05	1.04573e-05	5.96534e-06	1.3217e-05	1.41851e-05
CPSF1	9.48466e-05	8.04533e-05	0.000156253	0.000120493	7.20749e-05	2.50098e-05	1.89857e-05	4.72259e-05	4.18376e-05	3.92993e-05
MYO3B	2.65151e-05	2.3727e-05	2.74902e-05	5.88278e-05	5.19479e-05	1.14636e-05	8.09589e-06	8.39349e-06	1.76982e-05	1.62171e-05
PRKACA	0.000229478	9.62699e-05	8.5374e-05	0.000106339	0.00011452	5.81007e-05	1.6443e-05	1.34778e-05	3.68783e-05	3.14716e-05
ACTN1	0.000175069	0.000140481	0.000169441	0.000226595	0.000831062	3.90047e-05	3.30109e-05	3.21827e-05	4.57817e-05	0.000136013
ZFYVE26	1.38873e-06	8.00427e-06	1.11878e-05	1.91927e-05	2.22698e-05	1.38873e-06	3.08586e-06	3.49948e-06	8.98257e-06	1.21387e-05
RPS6KA6	6.09242e-05	7.20371e-05	0.000130589	0.000149602	0.000246655	2.03074e-05	1.86338e-05	2.0831e-05	2.70128e-05	3.24781e-05
EPN2	3.64865e-05	3.93174e-05	6.41058e-05	4.19437e-05	3.49501e-05	2.06049e-05	1.70012e-05	1.22513e-05	1.40475e-05	1.87863e-05
PTPN18	2.21247e-05	3.86116e-05	1.72729e-05	2.29029e-05	4.51801e-05	1.1334e-05	9.36652e-06	8.72942e-06	6.65187e-06	1.76031e-05
LNX1	0	2.58888e-05	1.21523e-05	1.11128e-05	0	0	6.83092e-06	4.73243e-06	5.33303e-06	0
ALDH3A2	2.65914e-05	5.29249e-05	5.02747e-05	5.90436e-05	7.68986e-05	1.3304e-05	1.60616e-05	1.56432e-05	1.85459e-05	3.61106e-05
TFRC	7.11609e-05	0.000101157	9.19628e-05	7.90589e-05	1.86956e-05	4.0326e-05	3.27889e-05	1.48321e-05	1.73688e-05	1.37307e-05
SREBF1	3.23606e-05	6.82419e-05	0.000104131	4.42349e-05	1.4902e-05	1.28843e-05	1.70787e-05	3.31419e-05	1.49917e-05	1.01553e-05
AFF4	0.000100734	0.000103353	0.000145679	0.000158331	0.000173575	3.87927e-05	2.58057e-05	2.80006e-05	3.53752e-05	9.8473e-05
UBE2D1	5.55057e-06	2.4312e-05	2.42263e-05	8.93928e-06	1.07098e-05	3.73405e-06	5.09451e-06	9.09481e-06	4.57211e-06	7.85575e-06
MPP5	8.02935e-06	2.80632e-05	3.04717e-05	2.10532e-05	1.43077e-05	4.39631e-06	5.92263e-06	8.60857e-06	9.22282e-06	8.94955e-06
RHOBTB1	1.43811e-05	2.59357e-05	6.54583e-06	2.2007e-05	4.11919e-05	9.73394e-06	9.08088e-06	2.49267e-06	1.14827e-05	2.70659e-05
SMC1A	0.000128359	0.000108766	0.000282923	0.000122773	0.000147362	2.17544e-05	2.95708e-05	5.79764e-05	2.83242e-05	7.23677e-05
HSD17B10	5.16561e-05	9.40389e-05	4.08507e-05	5.00357e-05	2.50154e-05	2.30448e-05	2.15711e-05	1.20781e-05	1.78441e-05	1.98891e-05
MARK2	9.33968e-05	8.82857e-05	7.60573e-05	8.95076e-05	5.94658e-05	3.56604e-05	1.61113e-05	2.54711e-05	2.49563e-05	2.2046e-05
HMMR	1.38873e-06	1.30843e-05	3.83547e-05	9.99482e-06	1.68405e-06	1.38873e-06	5.1541e-06	2.26901e-05	4.84663e-06	1.68405e-06
CHFR	0.000114602	8.20164e-05	0.000147863	0.000148647	0.000138516	3.96411e-05	2.29656e-05	1.67085e-05	3.30955e-05	3.81878e-05
TRHDE	0	3.16648e-06	2.39489e-06	1.04196e-06	7.57528e-06	0	1.87805e-06	1.24191e-06	1.04196e-06	5.45565e-06
P4HA2	1.38953e-05	2.60139e-05	2.99353e-05	4.99729e-05	2.74317e-05	9.80504e-06	8.62345e-06	6.42639e-06	2.36233e-05	1.1521e-05
NFATC3	0.000131985	0.000126268	0.00014104	8.50842e-05	0.00015322	3.7396e-05	2.48997e-05	2.14787e-05	2.13498e-05	3.62646e-05
TRNT1	2.54059e-05	2.26563e-05	2.23731e-05	8.38638e-06	4.78651e-05	1.34492e-05	1.37312e-05	7.78134e-06	3.69995e-06	1.89709e-05
ACADVL	0.000223002	0.000175379	0.00023035	0.000347976	0.000120264	3.14055e-05	4.33286e-05	4.5351e-05	7.42686e-05	4.9458e-05
STK10	2.95159e-05	2.91157e-05	4.20838e-05	5.08101e-05	8.97682e-05	1.90303e-05	7.67367e-06	1.18409e-05	1.95392e-05	1.45516e-05
FBXW11	2.04498e-05	4.93182e-05	0.00014209	0.000100173	5.70478e-05	1.10819e-05	1.05663e-05	3.97783e-05	2.64073e-05	2.55292e-05
ACAP1	1.87819e-05	6.16669e-06	1.83603e-05	4.15369e-05	8.19258e-05	8.44344e-06	2.31251e-06	5.57818e-06	1.7881e-05	2.18452e-05
CRMP1	0	1.49232e-06	7.96486e-06	8.13315e-07	8.28979e-06	0	1.49232e-06	3.50688e-06	8.13315e-07	4.72872e-06
EVC	1.78322e-05	2.82054e-05	4.08556e-05	4.16627e-05	2.25588e-05	1.78322e-05	1.83837e-05	1.38028e-05	3.1755e-05	1.99604e-05
DERL2	5.51976e-06	1.321e-05	3.27541e-05	5.01026e-05	0.000223408	3.70911e-06	5.75349e-06	8.85019e-06	2.04881e-05	0.000131372
NDE1	1.60648e-05	4.5486e-05	4.97192e-05	3.00894e-05	5.188e-05	6.88242e-06	8.78004e-06	1.26847e-05	6.71526e-06	1.52113e-05
TMEM38A	4.73277e-06	7.75811e-06	4.29925e-06	6.89796e-06	8.38738e-05	3.43283e-06	3.50648e-06	2.01737e-06	5.86854e-06	4.67562e-05
AP1M1	8.57097e-05	8.35711e-05	0.000116591	0.000130361	0.000163307	2.11261e-05	1.63943e-05	2.02598e-05	2.06096e-05	4.59788e-05
PVR	9.0938e-05	3.87229e-05	2.69144e-05	2.90106e-05	4.23998e-05	2.8264e-05	9.74254e-06	5.91938e-06	9.63803e-06	2.29178e-05
XRCC1	1.3819e-05	1.96432e-05	2.37475e-05	1.19043e-05	4.19013e-05	4.51112e-06	5.05125e-06	6.24158e-06	3.69188e-06	3.49683e-05
SCARB1	7.00908e-05	2.65281e-05	1.39287e-05	1.93977e-05	1.16706e-05	2.60551e-05	6.94998e-06	4.56636e-06	1.2373e-05	5.48994e-06
MOV10L1	1.11309e-05	1.23514e-06	5.14758e-06	1.19882e-05	1.45197e-05	1.11309e-05	1.23514e-06	2.85464e-06	6.27398e-06	7.01755e-06
ALPK1	7.19053e-06	3.30061e-05	4.89631e-05	1.99775e-05	6.34555e-05	4.86697e-06	1.25243e-05	1.50265e-05	8.91089e-06	3.34288e-05
LLGL2	0.000229694	0.000361828	0.000344855	0.000313132	3.42009e-05	4.97222e-05	6.94888e-05	9.4222e-05	7.033e-05	1.25186e-05
PDE8A	4.48244e-05	4.99369e-05	0.000119969	0.000141113	4.42703e-05	1.46506e-05	1.36661e-05	2.90849e-05	3.98373e-05	2.18427e-05
SDHA	0.000180284	0.000117368	0.000124883	0.00012783	0.000174191	3.24969e-05	1.75216e-05	2.47553e-05	1.81131e-05	5.32306e-05
SMARCE1	0.000100824	9.19711e-05	0.000146431	0.000109887	5.75975e-05	2.01315e-05	1.60647e-05	2.72923e-05	2.19608e-05	2.15967e-05
KDM5A	0.000124165	0.000117082	0.000165739	0.000211126	0.000217947	3.20384e-05	1.82296e-05	2.90594e-05	2.61008e-05	8.38343e-05
PPP2R3A	6.00653e-05	6.30166e-05	0.000112509	7.97553e-05	8.35334e-05	1.44927e-05	1.56467e-05	1.42577e-05	1.77613e-05	1.93797e-05
FERMT2	4.51282e-05	4.62292e-05	3.49039e-05	3.47125e-05	0.000156089	2.03576e-05	1.58872e-05	9.35199e-06	1.5961e-05	5.13679e-05
PTGS2	3.50641e-05	1.15618e-05	2.68633e-06	2.80361e-06	1.80421e-05	2.53348e-05	8.09645e-06	1.17548e-06	2.15173e-06	1.13156e-05
IGF2BP2	6.80079e-05	0.000170628	0.000172969	0.00016471	0.000111185	2.60644e-05	4.00235e-05	7.66189e-05	4.68379e-05	4.83557e-05
MAP3K13	9.21033e-05	0.00013647	0.000105907	0.000164835	0.000165728	2.81883e-05	1.91372e-05	2.00108e-05	2.64722e-05	5.87163e-05
ST6GAL1	0.000175763	7.33742e-05	7.35041e-05	7.46925e-05	8.03129e-05	4.27243e-05	9.49151e-06	2.27189e-05	2.43658e-05	3.15464e-05
FRY	6.91047e-06	3.14849e-05	5.21337e-06	5.85953e-06	0.000145584	4.52709e-06	8.18086e-06	1.83946e-06	3.19454e-06	5.84687e-05
PICALM	0.000127487	7.40108e-05	8.81357e-05	0.000129845	0.000172486	3.54194e-05	1.44119e-05	1.89379e-05	1.73739e-05	4.24912e-05
NSF	2.05446e-05	1.60162e-05	1.5475e-05	1.03674e-05	4.76161e-06	1.36176e-05	3.55971e-06	4.55015e-06	6.26063e-06	3.55183e-06
CLASP1	1.13426e-05	3.78048e-05	4.80432e-05	7.41585e-05	3.69043e-05	5.93716e-06	1.31009e-05	1.62183e-05	2.54806e-05	2.32097e-05
MRPS34	6.26028e-05	0.000141822	0.000125931	0.000130107	1.49241e-05	2.24084e-05	2.73895e-05	1.67754e-05	3.56672e-05	1.16759e-05
NOTCH3	2.74677e-05	2.18579e-05	3.08604e-05	7.47977e-05	0.000320043	1.24023e-05	1.01548e-05	6.3302e-06	2.31481e-05	8.49758e-05
CLNS1A	0.00012918	0.000151531	0.000158704	9.18368e-05	2.80522e-05	4.07395e-05	2.30094e-05	2.06835e-05	1.61646e-05	1.32995e-05
TEAD2	1.24801e-05	2.84241e-05	1.58894e-05	3.88282e-05	4.66802e-05	6.21244e-06	8.0938e-06	6.19739e-06	1.54977e-05	2.04102e-05
EED	2.60038e-05	2.92194e-05	3.46482e-05	1.17299e-05	0.000109393	1.31164e-05	8.58947e-06	1.52886e-05	4.33834e-06	5.07339e-05
TSG101	1.05389e-05	6.46059e-05	5.52118e-05	2.27895e-05	3.14088e-05	8.30932e-06	1.84284e-05	1.30335e-05	9.23699e-06	1.75306e-05
ATP2A3	1.8498e-05	1.44738e-05	1.00484e-05	2.06573e-05	4.46781e-05	1.26412e-05	6.46574e-06	4.73411e-06	7.98786e-06	1.81404e-05
MGLL	0.000210376	0.000319463	0.000285066	0.000254996	0.000109717	4.18641e-05	8.3249e-05	5.28248e-05	3.88295e-05	5.39919e-05
BCS1L	1.1924e-05	2.81985e-05	2.04992e-05	1.02064e-05	3.36811e-06	6.7468e-06	9.19915e-06	6.97545e-06	4.10902e-06	3.36811e-06
NUAK1	3.31323e-06	7.30434e-06	1.17272e-05	3.2985e-05	7.22666e-05	3.31323e-06	4.55959e-06	4.72679e-06	2.53739e-05	3.81278e-05
DPP8	3.15798e-05	4.79668e-05	7.41167e-05	4.596e-05	2.53562e-05	1.34506e-05	8.96924e-06	1.86724e-05	1.18226e-05	1.22532e-05
SLC24A1	1.07858e-05	2.77444e-05	8.99439e-06	4.68946e-06	6.91958e-06	7.30046e-06	1.44258e-05	3.84821e-06	2.20848e-06	6.91958e-06
ZNF532	3.31323e-06	2.72497e-05	2.61424e-05	3.21254e-05	9.28174e-05	3.31323e-06	1.30869e-05	7.63613e-06	1.50156e-05	3.52404e-05
SCARF1	3.31323e-06	5.50534e-06	9.72984e-06	5.71337e-07	0	3.31323e-06	3.05603e-06	5.78973e-06	5.71337e-07	0
LMAN1	0.000177251	0.000113969	0.000115625	9.76717e-05	0.000202803	6.54942e-05	3.33152e-05	2.82046e-05	2.09778e-05	7.02732e-05
IPCEF1	0	4.40356e-06	5.29777e-06	4.18624e-06	8.89132e-06	0	4.03125e-06	4.19944e-06	2.61362e-06	6.11145e-06
ZZEF1	2.8047e-05	4.43657e-05	6.46135e-05	4.3669e-05	8.84357e-05	1.85005e-05	1.30589e-05	1.71977e-05	1.53285e-05	2.91099e-05
ENO1	0.000406541	0.000400202	0.000267147	0.000250458	0.000243627	5.25542e-05	6.87914e-05	4.43847e-05	4.10099e-05	7.89882e-05
ANO8	1.38873e-06	3.01826e-06	2.45531e-05	8.07357e-06	0	1.38873e-06	1.71068e-06	8.04814e-06	4.20957e-06	0
TUBE1	9.0862e-06	2.89152e-05	4.16876e-05	1.42906e-05	6.90689e-05	4.56645e-06	1.37878e-05	1.23698e-05	6.5809e-06	4.34493e-05
ARHGEF10L	6.58649e-05	3.51512e-05	9.4362e-05	4.7418e-05	2.05735e-05	3.48558e-05	9.14407e-06	2.44369e-05	1.26201e-05	9.73008e-06
TXK	0	3.94092e-06	3.49355e-06	5.48065e-06	2.03047e-05	0	3.00795e-06	2.27254e-06	3.04987e-06	1.73536e-05
TIPIN	2.76088e-05	4.71425e-05	5.01444e-05	2.39581e-05	5.15373e-05	9.40955e-06	1.06206e-05	1.78161e-05	5.8507e-06	2.15237e-05
SRI	8.76916e-05	0.000311623	0.000288619	0.000223358	1.55915e-05	1.98838e-05	7.5609e-05	0.000103065	5.62945e-05	6.66629e-06
EIF4G3	0.000112525	0.000123418	0.000196687	0.000126844	0.000152302	3.90866e-05	2.20965e-05	3.93931e-05	2.67832e-05	4.7476e-05
NUP37	8.34292e-06	2.64352e-05	2.70435e-05	2.72129e-05	2.89285e-05	5.85423e-06	5.3699e-06	7.84265e-06	9.59381e-06	9.94794e-06
SEMA3A	7.21155e-06	5.27597e-06	6.91606e-06	5.51241e-06	0	5.56529e-06	2.46877e-06	3.51894e-06	2.7159e-06	0
SEMA3C	7.09913e-05	6.92192e-05	3.81874e-05	7.22754e-05	0.000125017	1.7109e-05	2.44113e-05	1.3461e-05	1.81116e-05	7.43376e-05
TTC38	5.91077e-05	2.9289e-05	8.32487e-06	1.51692e-05	1.37981e-05	1.68066e-05	1.15471e-05	2.84197e-06	5.62825e-06	8.55387e-06
ACAT1	0.000120289	4.8898e-05	4.93895e-05	6.88241e-05	2.23272e-05	4.33294e-05	9.77446e-06	1.74884e-05	3.61942e-05	1.07047e-05
GRAMD4	2.58088e-05	4.70883e-05	5.29275e-05	1.45357e-05	1.03363e-05	1.1433e-05	1.10387e-05	1.89216e-05	4.78865e-06	6.26881e-06
ZNF638	0.000179423	0.00011579	0.000160465	0.000200999	0.000265424	5.61764e-05	1.72479e-05	2.24116e-05	3.91185e-05	0.000100243
TIMM21	7.13628e-05	1.22361e-05	3.14366e-05	9.44355e-06	4.6575e-05	3.99881e-05	4.47809e-06	1.2043e-05	3.9715e-06	1.98079e-05
ADD2	3.34403e-06	0	6.29247e-07	3.59842e-07	3.45979e-06	3.34403e-06	0	4.38012e-07	3.59842e-07	3.45979e-06
RASAL2	4.66833e-05	0.000104084	0.000128792	0.000106302	0.000168083	1.74273e-05	2.96676e-05	2.76539e-05	2.75747e-05	8.03949e-05
VPS9D1	4.41306e-06	1.59382e-05	1.80521e-05	1.27646e-05	3.16379e-05	4.41306e-06	6.48728e-06	6.06873e-06	5.72354e-06	1.38968e-05
ZNF37A	7.4805e-05	6.37226e-05	5.44458e-05	3.50533e-05	7.49692e-05	2.42645e-05	1.60977e-05	1.04529e-05	1.1395e-05	2.03528e-05
MARK3	5.60049e-05	7.79583e-05	8.48993e-05	0.000105781	0.000146636	1.67228e-05	9.58325e-06	1.4616e-05	2.45031e-05	2.98103e-05
SLC25A3	0.000168824	0.000189	0.000149868	0.00017679	6.05639e-05	5.72205e-05	2.90984e-05	2.1773e-05	3.15739e-05	2.40969e-05
FNDC3B	7.82106e-05	0.000125892	0.000163618	0.000180385	0.00016506	2.82275e-05	3.16311e-05	3.60899e-05	4.17991e-05	3.86616e-05
FOSL2	2.8248e-05	3.37886e-05	0.000102992	8.75619e-05	0.000100062	1.43106e-05	1.15913e-05	3.87114e-05	2.71171e-05	4.79477e-05
FRYL	8.8979e-05	0.000184251	0.000225782	0.000211824	9.22506e-05	4.16252e-05	5.57655e-05	5.13983e-05	6.34445e-05	3.54165e-05
TMEM131	5.83047e-05	9.72435e-05	8.80476e-05	0.000109947	5.71031e-05	3.78026e-05	3.45106e-05	1.25316e-05	4.1204e-05	2.2913e-05
FSCN1	2.12632e-05	6.05915e-06	5.50345e-06	1.63551e-05	7.12179e-05	9.89425e-06	3.61472e-06	3.1691e-06	7.8363e-06	3.25113e-05
ACTB	0.00140877	0.00153327	0.00121128	0.00204817	0.00160803	0.000116692	0.000149678	0.00011802	0.000279716	0.000216305
MOCOS	1.13279e-05	2.00842e-05	1.73844e-05	4.01729e-05	4.08684e-05	6.08562e-06	7.67147e-06	5.52796e-06	1.18268e-05	1.35928e-05
PLD1	0	4.56073e-05	7.20286e-05	6.12515e-05	1.84683e-05	0	1.44704e-05	1.68577e-05	2.26193e-05	1.07563e-05
WDR62	7.19471e-05	3.86302e-05	4.03759e-05	7.16041e-05	9.85723e-05	1.98694e-05	1.46292e-05	7.20276e-06	1.67946e-05	1.62376e-05
DLG1	9.26853e-05	9.41997e-05	8.8091e-05	8.20556e-05	6.72703e-05	3.09368e-05	2.28942e-05	1.43789e-05	1.85325e-05	3.06946e-05
RAB7A	8.18369e-05	0.000146435	0.000109746	0.000110566	0.000110392	2.10888e-05	2.41118e-05	1.90459e-05	3.06583e-05	3.87815e-05
BCAP29	2.88067e-05	8.37566e-05	4.73271e-05	8.45614e-05	8.18427e-05	1.30562e-05	1.52561e-05	1.05677e-05	2.64865e-05	3.55544e-05
SEC31B	4.11702e-05	9.82157e-06	2.0876e-05	2.45514e-05	1.8151e-05	1.36016e-05	4.27954e-06	4.41112e-06	1.11823e-05	8.26126e-06
SART3	1.22122e-05	3.05291e-05	6.34835e-05	5.84341e-05	3.27077e-05	6.26785e-06	6.17088e-06	1.15364e-05	1.75136e-05	1.71428e-05
EXOSC7	3.21395e-05	2.80529e-05	1.71927e-05	1.91072e-05	2.2409e-05	1.46828e-05	5.54599e-06	7.92094e-06	5.94986e-06	2.05243e-05
KIFAP3	2.1536e-05	5.74479e-05	4.47275e-05	5.5255e-05	2.63105e-05	2.1536e-05	2.08557e-05	1.36136e-05	1.99011e-05	1.46683e-05
MCM6	9.66131e-06	1.28622e-05	7.03271e-06	1.13103e-05	6.06973e-06	6.72802e-06	5.2132e-06	2.69684e-06	7.8902e-06	4.58422e-06
REXO2	0.000126479	4.54484e-05	7.08182e-05	5.45026e-05	3.27087e-05	5.10163e-05	8.09155e-06	1.30214e-05	1.88325e-05	1.76033e-05
RBM7	1.65662e-06	3.49071e-05	3.95222e-05	3.63678e-05	1.83169e-05	1.65662e-06	1.15083e-05	1.43225e-05	1.23579e-05	1.23141e-05
RBMS2	2.57897e-05	1.82214e-05	3.29424e-05	5.2362e-05	2.65234e-05	1.25782e-05	6.36667e-06	7.47044e-06	2.13723e-05	1.16803e-05
BAZ2A	7.57059e-05	0.000182099	0.000177402	0.000250351	0.000116446	2.68548e-05	3.81757e-05	2.78749e-05	4.61944e-05	3.73825e-05
PTPN23	5.51976e-06	2.78182e-05	1.79896e-05	3.28612e-05	1.41802e-05	3.70911e-06	8.26855e-06	5.35575e-06	9.8348e-06	7.77216e-06
UNG	3.67395e-05	1.81242e-05	1.97916e-05	2.5898e-05	4.38568e-06	2.10646e-05	5.41302e-06	7.4718e-06	1.70982e-05	4.38568e-06
FMO4	0	9.73568e-06	1.40875e-05	3.47357e-06	5.57661e-06	0	4.51818e-06	6.94814e-06	2.25274e-06	4.26717e-06
KLHL20	0.000522559	0.00041787	0.000431186	0.000338744	0.000180391	7.55885e-05	4.8605e-05	7.07846e-05	5.39655e-05	3.19511e-05
RGS11	2.20653e-06	1.4094e-06	1.09389e-05	7.64329e-06	1.5989e-05	2.20653e-06	1.4094e-06	5.9657e-06	4.50286e-06	7.95863e-06
SLC46A1	4.00808e-05	1.00598e-05	4.29605e-05	1.48774e-05	9.98901e-06	3.31058e-05	3.35696e-06	2.01079e-05	4.08198e-06	9.98901e-06
PLXNA2	3.63379e-05	8.68605e-05	9.46896e-05	8.18664e-05	0.000125236	1.91516e-05	2.93974e-05	3.03195e-05	2.63668e-05	5.60351e-05
ANKRD13A	5.25659e-05	4.91419e-05	6.11582e-05	3.28459e-05	0.000112387	1.93975e-05	1.23306e-05	1.34854e-05	2.01759e-05	4.0828e-05
TPD52	2.49872e-05	5.4893e-05	7.61142e-05	3.41495e-05	4.11472e-06	1.14057e-05	1.32292e-05	2.4203e-05	1.34273e-05	4.11472e-06
ACACB	6.32415e-05	1.30219e-05	2.36598e-05	1.92218e-05	2.11441e-05	3.07164e-05	5.43952e-06	6.91533e-06	7.86983e-06	1.03742e-05
TRAF4	0.000120928	8.04061e-05	8.65629e-05	7.71939e-05	0	4.35002e-05	1.69611e-05	3.00469e-05	1.7996e-05	0
PAG1	2.45627e-05	5.86755e-05	3.14493e-05	4.14546e-05	0.000105666	1.72408e-05	2.00443e-05	1.31613e-05	1.73097e-05	3.6138e-05
GPATCH1	3.21561e-05	1.78407e-05	5.47496e-05	3.32985e-05	7.94992e-06	1.52616e-05	5.82162e-06	9.97137e-06	9.29052e-06	5.63127e-06
ICAM3	1.41447e-05	1.65514e-05	8.60935e-06	5.85306e-06	7.41205e-06	6.99367e-06	3.81352e-06	4.64987e-06	2.31813e-06	4.48501e-06
NT5C2	3.2424e-05	3.86998e-05	4.55876e-05	7.54487e-05	3.7076e-05	1.56776e-05	1.01196e-05	1.31288e-05	2.47385e-05	1.11415e-05
MCAM	3.43474e-05	2.23309e-05	1.78589e-05	6.66772e-05	0.000121685	1.39793e-05	6.69384e-06	8.73886e-06	1.55751e-05	2.92972e-05
GPC4	3.34403e-06	2.04183e-05	2.83215e-05	4.16385e-06	3.36811e-06	3.34403e-06	1.15871e-05	1.15229e-05	2.83104e-06	3.36811e-06
MBNL3	5.25028e-05	1.30412e-05	2.13942e-05	1.19651e-05	6.02038e-05	3.67438e-05	3.92394e-06	1.11208e-05	7.74461e-06	4.67372e-05
CAMSAP3	1.00321e-05	2.60975e-05	2.26288e-05	1.52374e-05	1.9702e-05	1.00321e-05	9.06829e-06	6.88389e-06	4.58961e-06	1.58345e-05
RAP1GAP	1.38873e-06	1.88844e-05	7.02356e-05	3.31669e-05	6.70393e-06	1.38873e-06	1.30393e-05	2.00763e-05	1.38111e-05	4.61076e-06
ARHGEF1	0.000797128	5.86349e-05	0.000441897	4.56553e-05	6.94818e-05	0.000321007	9.14202e-06	0.000236388	1.26588e-05	1.53467e-05
STXBP2	3.49274e-05	3.80252e-05	3.03314e-05	2.02758e-05	8.96976e-05	1.40649e-05	1.42006e-05	5.68071e-06	5.85333e-06	5.58137e-05
MAP2K7	0.000129516	9.98959e-05	0.000100329	7.60011e-05	4.7935e-05	4.84732e-05	2.01342e-05	2.05222e-05	1.25701e-05	1.88581e-05
CTTNBP2	0	2.39709e-05	5.84623e-05	8.57352e-05	1.03794e-05	0	8.6548e-06	1.90605e-05	2.85749e-05	1.03794e-05
RARB	2.20653e-06	8.10543e-06	2.53449e-07	5.012e-07	8.80363e-06	2.20653e-06	5.16922e-06	2.53449e-07	5.012e-07	7.38275e-06
TOP2B	2.01854e-05	6.22371e-05	5.14751e-05	5.85502e-05	6.50733e-05	9.79741e-06	2.13561e-05	1.30394e-05	1.59233e-05	2.57049e-05
TM9SF3	0.000160528	0.000167535	0.000211891	0.000186493	0.000103376	3.12842e-05	2.76671e-05	4.35749e-05	4.8098e-05	3.11446e-05
NFKB2	3.6576e-05	4.75777e-05	4.93802e-05	6.14182e-05	2.58909e-05	1.62756e-05	1.22852e-05	1.25193e-05	2.10338e-05	1.22861e-05
PPP1R12B	5.85564e-05	3.8206e-05	6.61976e-05	9.48803e-05	0.000135559	2.97924e-05	7.74491e-06	1.1841e-05	3.56274e-05	4.85352e-05
DNAJC10	1.74248e-05	0.000104375	0.000128305	0.000131133	0.000129116	7.05931e-06	3.58486e-05	3.09895e-05	3.37597e-05	4.47299e-05
GTF3C1	0.000106166	5.57675e-05	5.30994e-05	4.95957e-05	0.000119086	3.94966e-05	1.71262e-05	1.72281e-05	1.26235e-05	3.53526e-05
IL4R	0.000110513	9.17699e-05	8.79444e-05	5.96512e-05	0.00012612	3.23122e-05	1.93224e-05	1.82897e-05	1.11694e-05	6.01259e-05
USP33	7.1416e-05	5.79127e-05	0.000107384	0.000122265	4.12099e-05	3.58749e-05	1.26177e-05	2.54138e-05	4.01506e-05	2.49038e-05
PAK3	1.84508e-05	8.42503e-06	1.60656e-05	9.22169e-06	3.92799e-05	9.15401e-06	3.64967e-06	8.66928e-06	3.85904e-06	3.26074e-05
CAPN6	0	2.72746e-06	2.03941e-05	1.75949e-05	3.94384e-06	0	1.83955e-06	1.17739e-05	1.06333e-05	3.94384e-06
SNRPA	2.19333e-05	4.00823e-05	2.54679e-05	2.68748e-05	4.79265e-05	1.49431e-05	1.20592e-05	7.54034e-06	7.1308e-06	3.16592e-05
EXOSC5	0	2.31489e-05	2.72885e-05	7.80754e-06	3.22894e-06	0	7.15981e-06	1.27992e-05	4.52384e-06	2.2238e-06
DYNC1I2	0.000298075	0.000457164	0.000518213	0.000544955	0.00036688	5.83199e-05	4.829e-05	7.58376e-05	7.80468e-05	8.86171e-05
APBB1IP	4.81354e-05	7.15764e-06	2.80885e-05	7.50164e-05	4.56664e-05	2.40077e-05	3.98095e-06	1.10853e-05	4.13784e-05	2.14458e-05
SIRT6	1.30053e-05	4.33095e-05	2.64467e-05	1.53288e-05	1.89792e-05	6.87154e-06	7.73084e-06	6.10796e-06	4.36427e-06	1.00517e-05
POLD3	8.00833e-06	3.72967e-05	3.69708e-05	1.38216e-05	8.67956e-06	6.56666e-06	1.01884e-05	1.01433e-05	5.03451e-06	4.64149e-06
CAPZB	0.000254576	0.000204503	0.000163565	0.000202014	0.000214399	7.99251e-05	4.86583e-05	1.90904e-05	5.17912e-05	3.67313e-05
GPR137B	4.07024e-05	8.26697e-06	2.6862e-05	1.54809e-05	0	2.7617e-05	3.29766e-06	1.05881e-05	1.18754e-05	0
NAALAD2	1.26962e-05	5.54353e-06	2.9096e-06	0	0	1.26962e-05	4.17494e-06	2.20431e-06	0	0
JADE1	3.60805e-05	4.50766e-05	5.7859e-05	4.64059e-05	0.000146918	1.11282e-05	1.13343e-05	1.48715e-05	1.40913e-05	4.77864e-05
SLC25A43	4.79484e-05	3.25922e-05	5.96921e-05	6.15892e-05	2.53559e-05	1.51936e-05	8.17006e-06	1.50653e-05	1.97425e-05	1.10476e-05
UBE2A	3.08649e-05	8.16738e-05	4.42219e-05	2.41612e-05	2.33809e-05	1.61525e-05	1.53393e-05	1.06461e-05	6.54929e-06	2.33809e-05
FGFR1	9.82081e-05	2.42527e-05	0.000111794	0.000136563	0.000330982	3.10255e-05	1.04799e-05	4.0504e-05	7.37153e-05	0.000105635
FBLN1	3.70809e-05	1.22893e-05	4.50193e-06	3.01849e-06	6.47584e-05	1.82417e-05	7.24798e-06	2.95497e-06	1.36913e-06	3.02698e-05
MAP2	7.73681e-06	1.39955e-05	2.6035e-05	1.92551e-05	1.81429e-05	6.30142e-06	7.30555e-06	7.09255e-06	8.01628e-06	1.64247e-05
PIAS2	0.000124206	6.76416e-05	0.000165454	0.000146911	0.000255151	1.57914e-05	9.34203e-06	2.97097e-05	3.44874e-05	4.23688e-05
ARAF	4.57232e-05	3.79547e-05	5.73229e-05	4.21629e-05	2.44347e-05	1.85167e-05	1.29278e-05	1.56442e-05	1.27207e-05	1.24457e-05
MCCC1	0	2.16347e-05	5.28912e-05	4.12295e-05	8.65225e-06	0	6.03338e-06	1.6864e-05	1.68728e-05	5.69791e-06
LAMP3	3.34403e-06	8.84586e-06	1.56502e-06	3.74285e-06	0	3.34403e-06	5.95942e-06	9.3904e-07	3.74285e-06	0
FAP	1.27166e-05	4.01185e-05	9.2725e-06	9.76014e-05	0.000138834	7.21813e-06	1.91441e-05	6.14223e-06	4.69958e-05	5.3044e-05
NEBL	4.018e-05	6.27867e-05	8.20351e-05	4.20132e-05	6.00134e-06	1.16176e-05	9.77121e-06	1.536e-05	1.20898e-05	3.42136e-06
ACER3	6.18918e-05	4.41392e-05	7.25608e-05	7.82851e-05	0.000167835	1.72861e-05	1.8723e-05	1.70133e-05	2.83551e-05	6.27197e-05
UBE2K	0.000155808	9.64981e-05	0.000118214	8.82418e-05	6.1758e-05	5.22572e-05	2.33333e-05	1.75858e-05	2.11389e-05	3.27253e-05
PIK3C3	1.5731e-05	2.5001e-05	3.15564e-05	2.25269e-05	5.2787e-05	7.82228e-06	7.15124e-06	1.0416e-05	7.41306e-06	3.11108e-05
N4BP2	4.76341e-05	1.70021e-05	2.77512e-05	4.10181e-05	5.39576e-05	1.86986e-05	4.75138e-06	5.79517e-06	2.13688e-05	4.30642e-05
TULP3	2.77747e-06	3.22655e-05	2.30334e-05	3.8805e-05	4.39797e-05	2.77747e-06	1.14728e-05	5.17938e-06	1.21353e-05	2.53117e-05
SYNJ2	6.30695e-05	8.57858e-05	9.30341e-05	0.00015745	0.000199895	2.35768e-05	1.42738e-05	1.72607e-05	4.86029e-05	5.87972e-05
ADCY2	1.02112e-05	1.41009e-05	1.86479e-05	1.44974e-05	1.0237e-05	6.31349e-06	6.37133e-06	7.77123e-06	4.91976e-06	5.57727e-06
PPP2R5C	0.000124888	8.55789e-05	0.000126553	0.000102064	8.23516e-05	4.74034e-05	1.47889e-05	1.89438e-05	1.49403e-05	1.99177e-05
RBFOX1	3.19706e-05	2.02899e-05	2.85696e-05	3.59659e-05	4.97442e-05	1.44908e-05	7.51427e-06	8.10649e-06	1.18395e-05	3.01743e-05
GNB1	0.000143714	0.000172695	0.000147332	0.000177231	0.00028524	2.99243e-05	3.54858e-05	1.48334e-05	2.88076e-05	9.61116e-05
HOXA9	3.66954e-05	0.000105198	8.84321e-05	0.000125373	5.24204e-06	2.72107e-05	2.25699e-05	4.12707e-05	4.5865e-05	3.95439e-06
MLLT10	3.04535e-06	5.49034e-05	6.06858e-05	8.36968e-05	7.82031e-05	2.00391e-06	1.29738e-05	9.19963e-06	2.07424e-05	2.7426e-05
ZCWPW1	4.96985e-06	1.28738e-05	8.04236e-06	1.99368e-06	3.72897e-05	4.96985e-06	8.08887e-06	5.35785e-06	1.15982e-06	1.74601e-05
VDAC3	6.90401e-05	6.07328e-05	3.63939e-05	7.10555e-05	3.77724e-05	3.52252e-05	1.48384e-05	1.01978e-05	2.74543e-05	2.13808e-05
PCM1	0.000228261	0.000113109	0.000252284	0.000193113	0.000214849	4.83693e-05	2.48274e-05	4.81378e-05	4.30268e-05	6.55197e-05
TNRC6C	8.97942e-05	9.29036e-05	8.47904e-05	9.36794e-05	0.000192696	4.99547e-05	2.29634e-05	2.31354e-05	2.19533e-05	5.23049e-05
CBFA2T2	7.91448e-05	0.000115006	0.000194211	0.000143788	8.11492e-05	2.83562e-05	3.24055e-05	8.26903e-05	3.72193e-05	3.8961e-05
ITCH	3.06935e-05	7.88505e-05	7.51441e-05	7.57511e-05	3.9254e-05	1.50145e-05	2.24737e-05	1.02817e-05	3.0434e-05	1.85431e-05
TP53INP2	3.59885e-05	0.000113812	6.03254e-05	4.07836e-05	5.7226e-05	1.58758e-05	4.63384e-05	2.59284e-05	1.8586e-05	3.05777e-05
SDF4	6.25888e-05	0.00011306	7.77501e-05	8.50378e-05	6.11351e-05	1.80664e-05	2.30207e-05	1.64705e-05	2.33394e-05	3.19078e-05
MYH7B	7.46252e-05	5.95647e-05	4.41642e-05	3.06361e-05	3.369e-05	4.21949e-05	2.02705e-05	1.93917e-05	1.16773e-05	1.49309e-05
TOLLIP	0.000142981	3.27646e-05	6.59406e-05	1.60773e-05	4.33822e-05	4.94946e-05	9.69862e-06	1.58187e-05	6.64573e-06	4.33822e-05
UBE2D4	1.73258e-05	2.38792e-05	6.92815e-06	1.92049e-05	9.54723e-06	1.17528e-05	8.60461e-06	3.03698e-06	6.18885e-06	6.53008e-06
RUNX1T1	1.29745e-05	3.97688e-06	9.66117e-06	1.45258e-05	7.31621e-05	8.49644e-06	1.86535e-06	4.75182e-06	4.79086e-06	2.65502e-05
CDH17	0.000109212	0.000215166	0.000132928	0.000139933	3.22894e-06	4.89582e-05	5.94448e-05	4.30945e-05	4.52082e-05	2.2238e-06
THOC1	3.79401e-05	2.21898e-05	3.42017e-05	3.18148e-05	4.71988e-05	2.07714e-05	6.2961e-06	9.74078e-06	8.52408e-06	2.77259e-05
OSBPL6	1.65662e-06	7.2655e-06	1.16431e-05	2.90916e-06	1.84771e-05	1.65662e-06	3.02047e-06	5.88925e-06	2.90916e-06	1.07837e-05
SLC1A3	4.19726e-05	5.15655e-06	1.13966e-05	9.50059e-06	6.41246e-05	2.83316e-05	3.09473e-06	5.35983e-06	6.07142e-06	2.37844e-05
XRCC5	0.000315042	0.00020167	0.000224344	0.00029947	0.00015025	0.000116202	3.91757e-05	3.71245e-05	5.38716e-05	5.05719e-05
LXN	2.00675e-05	2.83333e-05	1.36949e-05	7.40778e-06	5.05116e-05	1.4125e-05	7.50499e-06	8.96877e-06	5.31129e-06	2.59667e-05
MKNK1	0.000130191	4.76123e-05	8.70801e-05	5.30218e-05	0.000107382	7.11959e-05	1.47573e-05	4.24181e-05	1.34318e-05	3.57499e-05
TNS1	7.3159e-05	8.66575e-05	8.92101e-05	0.000175219	0.000303628	9.99929e-06	3.07817e-05	2.64727e-05	4.70779e-05	6.69862e-05
REXO1	3.12833e-05	1.89442e-05	3.19252e-05	4.82807e-05	6.40343e-05	9.62445e-06	6.43857e-06	9.16295e-06	2.19224e-05	2.35752e-05
SAR1A	0.000103745	5.60555e-05	5.18591e-05	5.68478e-05	0.000103853	6.23043e-05	1.06824e-05	1.08419e-05	1.30622e-05	4.38387e-05
CEACAM1	8.02232e-05	5.4227e-05	7.80176e-05	5.61589e-05	4.43839e-05	3.17796e-05	1.06864e-05	1.37937e-05	1.24406e-05	1.3053e-05
SENP1	4.1662e-06	2.22747e-05	2.23506e-05	1.88939e-05	0	4.1662e-06	7.98068e-06	6.29182e-06	5.77556e-06	0
CIC	3.58584e-05	3.18192e-05	2.38226e-05	5.43817e-05	2.37436e-05	2.13104e-05	8.00724e-06	6.76721e-06	1.16678e-05	1.27171e-05
LIPE	0	6.06938e-06	7.30118e-06	6.2816e-06	1.97534e-05	0	2.41959e-06	5.8512e-06	3.34252e-06	9.99591e-06
FDFT1	1.13883e-05	4.79128e-05	4.07345e-05	7.00745e-05	1.95613e-05	6.31228e-06	5.96264e-06	1.04466e-05	2.606e-05	1.04451e-05
PAFAH1B3	2.99839e-05	4.72897e-05	3.89472e-05	8.30157e-05	3.6708e-05	1.76832e-05	9.64797e-06	7.3048e-06	2.47566e-05	2.19101e-05
OPHN1	2.95303e-05	8.27388e-06	1.10176e-05	1.78162e-05	1.75493e-05	1.56026e-05	3.36387e-06	4.02763e-06	9.95249e-06	1.20892e-05
KIF22	1.62689e-05	3.80856e-05	4.41114e-05	6.54377e-05	5.73225e-06	8.27041e-06	9.25546e-06	1.38137e-05	1.90367e-05	4.18715e-06
PGM1	2.37792e-05	1.60207e-05	2.30167e-05	1.68956e-05	4.53945e-06	9.8855e-06	5.60873e-06	1.27545e-05	8.65146e-06	2.43661e-06
DDX1	0.000140697	0.000190933	0.000238479	0.000135935	8.8869e-05	3.2658e-05	3.19537e-05	4.17069e-05	3.41942e-05	2.4184e-05
DNM2	0.000222707	0.00015674	0.000189916	0.000146058	0.000108392	4.20173e-05	2.7567e-05	5.8716e-05	2.67848e-05	3.6681e-05
EPB41L2	0.000114112	0.000123589	0.000148577	0.000106008	0.00034659	2.19797e-05	2.77022e-05	5.11298e-05	2.61184e-05	9.4375e-05
STX7	4.99909e-05	7.55583e-05	6.67036e-05	7.17444e-05	7.36647e-05	1.92174e-05	2.41332e-05	2.09807e-05	1.74196e-05	2.63013e-05
RABL2B	2.27899e-05	3.26706e-05	3.57726e-05	2.46026e-05	5.68583e-05	1.64529e-05	1.02015e-05	7.62221e-06	5.54653e-06	3.53936e-05
KEAP1	1.86201e-05	7.48425e-05	4.87935e-05	2.54481e-05	1.68405e-06	1.5164e-05	1.88709e-05	1.17446e-05	1.17006e-05	1.68405e-06
PTPRH	8.00469e-06	1.8001e-05	1.83265e-05	2.78506e-05	1.03514e-05	6.32754e-06	9.03931e-06	7.11369e-06	1.62743e-05	6.00593e-06
SLC35C2	1.33145e-05	4.40673e-05	4.76975e-05	3.90223e-05	1.55076e-05	8.71653e-06	7.97956e-06	1.51822e-05	1.25319e-05	8.74597e-06
CRYBG3	3.82111e-05	1.42017e-05	1.46864e-05	1.24146e-05	7.54908e-05	2.45758e-05	4.13152e-06	5.21573e-06	4.4005e-06	4.78027e-05
SCTR	3.86315e-06	1.03059e-05	7.9502e-05	2.96977e-05	0	2.56296e-06	8.79065e-06	4.69037e-05	1.43425e-05	0
RFX3	8.28308e-06	2.11793e-05	2.34383e-05	1.61472e-05	1.09724e-05	8.28308e-06	6.16226e-06	1.17962e-05	6.49325e-06	5.47449e-06
RIF1	0.000146516	9.42881e-05	0.000213866	0.000154455	0.000145394	6.12615e-05	1.17077e-05	2.65544e-05	3.70856e-05	6.04043e-05
RAB21	5.44129e-05	7.81296e-05	9.77219e-05	0.000119676	3.46497e-05	2.78846e-05	1.04107e-05	1.73662e-05	2.45449e-05	1.3681e-05
SLC4A4	7.20641e-05	9.5302e-05	0.000200328	0.000107877	2.54676e-05	2.89033e-05	3.94038e-05	7.33445e-05	4.76013e-05	1.62669e-05
SMARCA2	8.52699e-05	9.21149e-05	7.98768e-05	8.06107e-05	0.000161053	4.29232e-05	1.96638e-05	1.48171e-05	2.14797e-05	3.78622e-05
SESN1	2.91313e-05	9.28687e-06	1.3019e-05	2.08303e-05	1.85653e-05	2.47163e-05	4.60018e-06	3.69885e-06	9.25531e-06	1.27617e-05
COL5A3	2.77747e-06	1.49232e-06	3.54785e-06	1.23563e-05	8.59317e-06	2.77747e-06	1.49232e-06	2.24348e-06	1.16035e-05	4.89292e-06
SRCAP	2.30996e-05	6.13522e-05	9.7752e-05	5.08885e-05	6.13627e-05	1.12252e-05	1.11544e-05	3.14587e-05	1.40902e-05	2.21978e-05
CPB2	7.26734e-05	1.19876e-05	4.33855e-05	7.80041e-06	0	3.38335e-05	6.86551e-06	1.57827e-05	5.62612e-06	0
CNOT4	6.83572e-05	4.97745e-05	6.13878e-05	4.29683e-05	6.63878e-05	2.99705e-05	1.78863e-05	9.3246e-06	1.72549e-05	2.54006e-05
PSEN1	4.4083e-05	3.00434e-05	3.28054e-05	2.31277e-05	3.80994e-05	1.83997e-05	6.58007e-06	8.45776e-06	6.52766e-06	1.53986e-05
CLDND1	7.82021e-05	0.000126169	4.18162e-05	6.73046e-05	0.000170191	2.84234e-05	2.09925e-05	1.08696e-05	1.98144e-05	5.69551e-05
MOK	1.50328e-05	1.81078e-05	2.24969e-05	3.75379e-05	2.81541e-05	1.32414e-05	8.89682e-06	7.12628e-06	1.52092e-05	1.11581e-05
HSP90AA1	0.00176986	0.00210424	0.00127904	0.00149297	0.0010916	0.000326187	0.000393382	9.28341e-05	0.000176946	0.000237826
RBL1	4.44834e-05	9.62461e-06	1.28433e-05	2.37468e-05	1.90123e-05	3.15007e-05	4.73254e-06	4.41442e-06	8.02154e-06	6.9051e-06
DLGAP4	4.51265e-05	6.14984e-05	7.45229e-05	0.000105559	6.23245e-05	1.37595e-05	1.49314e-05	1.22722e-05	2.4262e-05	2.89712e-05
AP4E1	1.5731e-05	2.902e-05	3.97527e-05	5.33592e-06	3.73061e-05	7.82228e-06	8.09203e-06	1.83457e-05	3.0205e-06	2.0313e-05
RSBN1	0.000103013	0.000122521	0.000114308	0.000167763	8.06744e-05	2.70861e-05	2.02345e-05	2.80019e-05	4.3e-05	3.88017e-05
MAGI3	7.05007e-05	6.59278e-05	7.04237e-05	8.9026e-05	7.04664e-05	3.48649e-05	1.4581e-05	1.14495e-05	3.53013e-05	3.99531e-05
CXCL2	0.000182132	3.23813e-05	0.000137512	0.000112873	1.68405e-06	3.89294e-05	1.24452e-05	3.62739e-05	2.81262e-05	1.68405e-06
COL4A4	4.06772e-05	8.91434e-06	1.43548e-05	1.74247e-05	7.97595e-06	3.13556e-05	5.00698e-06	8.28264e-06	1.10107e-05	5.65355e-06
TCF7	3.38037e-05	5.3414e-05	5.09662e-05	3.70936e-05	7.48823e-05	1.58525e-05	2.5876e-05	1.71313e-05	1.10438e-05	4.09741e-05
OSTM1	1.02112e-05	1.17815e-05	1.52908e-05	8.73139e-06	2.92378e-06	6.31349e-06	4.28909e-06	6.50775e-06	3.44855e-06	2.92378e-06
CDH7	3.61262e-05	1.79025e-05	9.27768e-06	2.65091e-05	3.45979e-06	2.15605e-05	9.36758e-06	3.55631e-06	1.74378e-05	3.45979e-06
IMPG2	0	2.93786e-06	1.32792e-06	3.74285e-06	0	0	2.93786e-06	1.32792e-06	3.74285e-06	0
PCNP	6.51567e-05	7.90662e-05	8.77548e-05	6.41868e-05	5.33341e-05	2.51363e-05	1.74009e-05	1.70167e-05	1.36492e-05	3.1056e-05
EXD2	1.42657e-05	1.11134e-05	5.91264e-06	2.033e-05	1.08612e-05	1.42657e-05	5.32156e-06	3.01143e-06	1.37704e-05	9.21134e-06
MEF2C	0.000104678	5.76549e-05	4.42743e-05	9.19323e-05	0.000401983	4.98543e-05	2.38564e-05	1.65513e-05	3.5056e-05	8.84267e-05
PTPRC	0.000106658	1.16817e-05	5.40967e-06	2.1856e-05	0.000209066	4.05523e-05	5.59671e-06	2.67414e-06	1.43712e-05	6.33761e-05
UBA5	3.89476e-05	1.19008e-05	1.83648e-05	1.69367e-05	1.71456e-05	3.30595e-05	4.00644e-06	5.11419e-06	8.22284e-06	9.59006e-06
STK17B	4.86053e-05	1.79061e-05	2.38249e-05	4.10384e-05	5.36678e-05	1.87777e-05	4.52866e-06	8.38641e-06	1.53171e-05	3.18605e-05
CDC14B	3.24792e-05	3.0475e-05	1.61591e-05	4.00257e-05	3.43487e-05	1.57509e-05	7.14357e-06	3.7545e-06	2.27014e-05	1.22293e-05
ZNF510	0	7.64482e-06	4.36037e-06	2.24136e-05	2.82081e-05	0	4.84262e-06	2.45742e-06	1.61564e-05	1.93747e-05
LRP2	1.65662e-06	9.83545e-07	4.2196e-06	2.6977e-06	5.79877e-06	1.65662e-06	9.83545e-07	2.55644e-06	2.33787e-06	4.33325e-06
JMJD4	3.23316e-05	3.63076e-05	2.80209e-05	4.20608e-05	0	2.46596e-05	1.08464e-05	9.59856e-06	1.91492e-05	0
DUSP12	6.62647e-06	1.91617e-05	1.60669e-05	2.39406e-05	1.43809e-05	6.62647e-06	6.18018e-06	4.44723e-06	7.24312e-06	8.47924e-06
AACS	5.42964e-05	5.85375e-05	0.000109766	6.17398e-05	4.56213e-05	2.71805e-05	1.44221e-05	2.88966e-05	1.55774e-05	1.19543e-05
CADPS2	1.50205e-05	2.50448e-05	6.90172e-05	3.51034e-05	2.92676e-05	9.91146e-06	1.01981e-05	3.27233e-05	1.55973e-05	2.57926e-05
HSPB11	8.34469e-06	2.27302e-05	3.30279e-05	2.29574e-05	6.04462e-05	6.6565e-06	5.32359e-06	1.26473e-05	1.01405e-05	3.26417e-05
PHLPP1	2.0976e-05	2.76218e-05	2.00674e-05	1.81151e-05	1.33968e-05	1.36279e-05	1.5285e-05	4.82402e-06	6.14369e-06	6.65008e-06
ATP8B1	8.03085e-05	9.72847e-05	0.00010093	0.00013704	8.95276e-05	4.84008e-05	2.55685e-05	2.14244e-05	4.77504e-05	3.70266e-05
SMARCD3	0	5.97224e-06	6.89858e-06	2.83415e-05	6.74977e-05	0	3.24145e-06	2.83528e-06	2.61053e-05	2.18449e-05
WDR70	8.92965e-05	5.71199e-05	8.38561e-05	8.73237e-05	3.73571e-05	4.18201e-05	9.99609e-06	1.29689e-05	2.62984e-05	2.03276e-05
MPP4	3.04535e-06	2.27951e-06	4.91714e-06	3.73148e-06	1.09426e-05	2.00391e-06	1.54253e-06	2.53166e-06	1.76552e-06	5.87937e-06
STRADB	1.05204e-05	3.17711e-05	2.37056e-05	1.69994e-05	1.3935e-06	5.54626e-06	1.43415e-05	8.96416e-06	5.50265e-06	1.3935e-06
BZW1	0.000118157	7.0235e-05	8.11316e-05	8.37166e-05	4.82848e-05	6.82492e-05	2.96462e-05	2.17559e-05	1.77805e-05	2.35001e-05
ME2	0.000213654	0.000147804	0.000230071	0.000172439	0.000364197	4.83083e-05	3.49448e-05	4.53304e-05	4.38581e-05	5.43199e-05
C5orf22	2.40529e-05	5.45229e-06	1.97096e-05	8.68494e-06	6.91958e-06	1.33765e-05	1.52307e-06	5.10602e-06	4.57528e-06	6.91958e-06
CCNT2	2.37425e-05	3.49194e-05	8.04891e-05	4.81512e-05	4.22044e-05	2.13329e-05	1.12382e-05	2.33838e-05	1.78054e-05	2.1634e-05
FAM135A	4.46397e-05	3.31419e-05	6.37319e-05	5.52094e-05	4.03244e-05	2.67414e-05	9.06596e-06	1.68991e-05	1.69613e-05	1.20672e-05
COL19A1	3.31323e-06	1.75407e-05	8.74358e-06	1.2884e-05	0	3.31323e-06	1.61025e-05	3.54536e-06	9.55926e-06	0
EPB41L3	2.8684e-05	1.74044e-05	4.69371e-06	5.71337e-07	0.000100868	1.49174e-05	9.02763e-06	2.1525e-06	5.71337e-07	6.03415e-05
COBLL1	7.15197e-05	3.83313e-05	7.03845e-05	5.84989e-05	2.22174e-05	2.76502e-05	1.39482e-05	1.92326e-05	1.57636e-05	1.18412e-05
DLG3	4.37171e-05	7.73253e-05	8.18209e-05	5.35347e-05	1.54818e-05	1.4972e-05	1.66682e-05	1.85329e-05	1.64432e-05	8.08277e-06
TRAF5	0.000164927	6.0302e-05	7.69114e-05	6.85189e-05	7.15599e-05	8.75644e-05	1.321e-05	2.15562e-05	1.9694e-05	2.78796e-05
MRPL22	6.36654e-05	6.65336e-05	4.82926e-05	5.77717e-05	1.54961e-05	3.23156e-05	1.0711e-05	1.16155e-05	1.74563e-05	8.93509e-06
GEMIN5	5.22305e-06	2.05585e-05	3.3854e-05	9.51518e-06	2.6324e-05	3.71157e-06	9.61281e-06	1.18409e-05	5.40723e-06	1.81339e-05
NFE2L1	0.000240339	0.000181543	0.000237304	0.00026755	0.000175085	4.94279e-05	3.14671e-05	3.69651e-05	5.00064e-05	6.47813e-05
GSK3B	3.39987e-05	3.47232e-05	3.71379e-05	7.87543e-05	1.07789e-05	1.43754e-05	7.18933e-06	1.06975e-05	2.2356e-05	7.053e-06
ITGB5	5.39175e-05	5.90163e-05	0.000113154	0.000101139	0.000130617	2.33115e-05	1.77706e-05	2.82426e-05	2.9201e-05	5.73214e-05
ERC1	7.91781e-05	6.02694e-05	9.23387e-05	7.68391e-05	0.000149928	2.8357e-05	1.89493e-05	1.59441e-05	1.70481e-05	5.46146e-05
XPO1	0.000145353	9.26533e-05	0.00010869	8.05934e-05	0.00019958	6.88148e-05	1.17001e-05	1.32515e-05	1.42718e-05	8.55578e-05
RNF13	5.90021e-05	3.87716e-05	5.09734e-05	6.0929e-05	7.49732e-05	3.14388e-05	9.50055e-06	1.11524e-05	1.6295e-05	2.98168e-05
TRPM3	3.3681e-05	1.51415e-05	1.81133e-05	1.3268e-05	3.98841e-05	1.77357e-05	5.19602e-06	8.65852e-06	5.16249e-06	1.2955e-05
LYRM2	4.16645e-05	5.09482e-05	6.63036e-05	5.49706e-05	4.12694e-05	2.23352e-05	1.15153e-05	2.11491e-05	1.82687e-05	1.14411e-05
BCKDHB	1.65662e-06	9.86602e-06	8.71712e-06	3.64454e-06	1.04395e-05	1.65662e-06	3.397e-06	3.26431e-06	1.75283e-06	7.56549e-06
KAT6A	0.000102101	6.96582e-05	0.000127931	8.04011e-05	0.000171095	2.42516e-05	1.2412e-05	2.04178e-05	2.12479e-05	6.19065e-05
GRHL2	2.29795e-05	5.28863e-05	2.48284e-05	3.24023e-05	1.42642e-05	1.03139e-05	1.62087e-05	8.73432e-06	1.27314e-05	1.15073e-05
TNPO1	0.00010707	0.000101305	0.000146858	9.94908e-05	7.34042e-05	2.14956e-05	1.83377e-05	3.07132e-05	2.13714e-05	2.18289e-05
PLOD1	3.49013e-05	4.67954e-05	3.90349e-05	6.06232e-05	0.000147837	1.37985e-05	1.02714e-05	9.23624e-06	1.62224e-05	4.0233e-05
ITGAE	2.12718e-05	3.82836e-05	3.82605e-05	5.63429e-05	6.09556e-05	1.04262e-05	4.21523e-06	9.67718e-06	2.24035e-05	1.44369e-05
DIS3	0.000107668	8.59737e-05	7.95187e-05	0.000107074	7.51702e-05	2.18051e-05	1.33858e-05	1.29832e-05	3.28193e-05	2.16557e-05
PIBF1	4.49716e-05	8.39518e-05	5.83959e-05	8.47834e-05	3.5014e-05	2.27469e-05	1.64441e-05	1.13785e-05	3.74886e-05	1.58365e-05
TDRD3	4.34143e-05	6.28281e-05	3.23436e-05	2.76869e-05	6.63559e-05	1.94717e-05	2.59116e-05	6.70482e-06	7.64023e-06	1.81377e-05
NUFIP1	3.79975e-05	2.74744e-05	3.26596e-05	2.26372e-05	0	1.78242e-05	7.70535e-06	1.0888e-05	1.04879e-05	0
PDS5B	4.08437e-05	4.26508e-05	8.41328e-05	7.18911e-05	0.000143399	2.01462e-05	1.25521e-05	1.51754e-05	2.74035e-05	3.04469e-05
OXCT1	0	5.45705e-06	2.53449e-07	0	4.11472e-06	0	4.05444e-06	2.53449e-07	0	4.11472e-06
CYLD	2.52694e-05	4.75532e-05	4.6955e-05	4.8127e-05	4.63797e-05	1.18243e-05	1.514e-05	1.04588e-05	2.01037e-05	2.45385e-05
SLC27A5	5.48315e-05	8.45081e-06	6.48986e-06	3.86824e-06	0	1.70523e-05	3.87521e-06	3.74559e-06	3.49916e-06	0
ZNF324	4.53609e-05	2.07567e-05	1.93705e-05	1.10954e-05	2.21503e-05	2.10054e-05	9.55265e-06	5.60645e-06	4.07764e-06	1.12458e-05
ZNF671	0	1.11685e-05	4.10618e-06	3.26416e-06	0	0	8.80536e-06	2.265e-06	1.73516e-06	0
ZNF264	8.55044e-06	3.24373e-05	4.40891e-05	3.46863e-05	5.85549e-05	4.29802e-06	1.33564e-05	7.87189e-06	1.06651e-05	1.65034e-05
RPS5	0.000533225	0.00137275	0.00077299	0.000873647	0.000320901	0.000169653	0.000399897	0.000129234	0.000186909	5.71745e-05
FAT1	6.13687e-05	0.000129194	0.000232026	0.000124088	4.29724e-05	2.59486e-05	3.28626e-05	4.50062e-05	2.60314e-05	1.59529e-05
YTHDC1	0.000269923	0.000207313	0.000183685	0.000265801	0.000140748	4.695e-05	3.11906e-05	2.56529e-05	5.03125e-05	5.27651e-05
CHMP2B	4.07695e-05	8.31481e-05	7.20494e-05	6.04287e-05	5.84757e-06	2.53663e-05	1.52981e-05	1.46741e-05	2.19329e-05	5.84757e-06
SMAP2	2.63525e-05	3.01571e-05	1.52442e-05	4.06641e-05	0.00012847	8.35301e-06	1.17022e-05	6.78185e-06	2.32243e-05	4.19179e-05
PPIE	1.66113e-05	2.17704e-05	3.12508e-05	5.05263e-05	4.69807e-05	6.54972e-06	6.9723e-06	8.84888e-06	1.42316e-05	3.53741e-05
ZMPSTE24	1.15894e-05	2.80588e-05	7.81402e-05	5.96882e-05	1.54847e-05	7.68888e-06	6.93297e-06	1.41661e-05	2.55713e-05	1.54847e-05
STARD7	4.88021e-05	5.06301e-05	5.97213e-05	4.87875e-05	5.76274e-05	2.84534e-05	8.75048e-06	1.33485e-05	1.30144e-05	3.37653e-05
NOA1	5.14331e-05	5.21943e-05	7.43196e-05	3.28811e-05	2.74177e-05	3.26154e-05	8.9148e-06	2.84672e-05	8.39464e-06	1.13573e-05
REST	0.000165375	9.2912e-05	7.66729e-05	9.92253e-05	0.000161901	7.41047e-05	2.27786e-05	1.85287e-05	2.52915e-05	5.64594e-05
SSH1	2.49346e-05	3.83408e-06	1.98435e-05	2.34737e-05	4.12912e-05	1.38193e-05	1.52268e-06	8.70477e-06	1.73729e-05	2.5753e-05
GSTP1	0.000371593	0.000660817	0.000428179	0.000371139	0.000200872	0.000112363	0.000147777	0.00012747	0.000126854	6.53712e-05
APLP2	0.000321194	0.000378433	0.000419736	0.000311518	0.000131129	8.06299e-05	6.13335e-05	7.20177e-05	5.93333e-05	3.44334e-05
WBP11	8.3648e-05	7.76695e-05	8.64841e-05	5.97657e-05	1.44345e-05	4.17025e-05	9.42625e-06	1.96086e-05	2.72151e-05	6.82957e-06
EIF3I	4.61207e-05	0.000134302	4.03131e-05	9.63408e-05	8.13755e-05	2.84688e-05	3.11895e-05	1.01399e-05	2.15904e-05	4.02195e-05
COL16A1	7.7571e-06	6.66494e-06	1.56734e-05	1.25044e-05	0.0001086	5.14211e-06	3.84337e-06	7.02629e-06	6.12071e-06	4.49877e-05
TXLNA	5.32162e-05	4.86685e-05	3.86026e-05	7.96616e-05	5.63157e-05	2.02836e-05	1.56642e-05	1.02954e-05	3.31073e-05	2.45581e-05
APOB	0.00193483	0.00024585	0.000216491	7.44556e-05	6.73622e-06	0.000408291	0.000112832	0.000118706	3.79505e-05	6.73622e-06
NCOA1	4.37836e-05	6.90809e-05	4.74898e-05	3.20152e-05	0.00011643	1.17811e-05	1.83673e-05	9.11462e-06	1.08702e-05	4.23778e-05
AGBL5	1.64215e-05	1.12227e-05	1.57971e-05	1.4089e-05	1.4707e-05	1.30881e-05	4.40231e-06	6.21696e-06	6.33757e-06	8.97314e-06
EFR3B	8.77932e-05	8.37829e-06	2.47271e-05	0.0002113	8.5413e-05	3.92933e-05	3.81447e-06	1.35827e-05	0.000113634	4.57661e-05
KIF3C	0	4.74879e-06	9.61393e-06	1.04903e-05	5.44668e-05	0	4.0415e-06	4.90944e-06	4.03016e-06	4.72576e-05
RAB10	6.83035e-05	9.95528e-05	8.76312e-05	0.000102944	2.85948e-05	3.78186e-05	1.75708e-05	1.50661e-05	2.17123e-05	1.57754e-05
GCKR	4.38842e-05	1.21536e-05	1.92628e-06	3.59842e-07	0	1.81655e-05	1.21536e-05	1.34569e-06	3.59842e-07	0
HADHA	9.1829e-05	0.000105227	0.000142506	0.000117665	8.35968e-05	2.79172e-05	1.45672e-05	3.15544e-05	1.95483e-05	2.99659e-05
CAD	4.10538e-05	2.16632e-05	2.89342e-05	3.13538e-05	2.62127e-05	2.04716e-05	5.23325e-06	7.25961e-06	7.87246e-06	7.75213e-06
CD59	0.000158629	0.000155543	0.000166614	0.000283987	0.000277701	4.92742e-05	4.52151e-05	4.06846e-05	4.97268e-05	7.29749e-05
CD82	0.000257064	8.00724e-05	0.000130087	0.000128697	0.000206849	4.55921e-05	7.50808e-06	2.15435e-05	1.95161e-05	5.75834e-05
BCORL1	2.27098e-05	2.5435e-05	9.39003e-06	2.72771e-05	1.39354e-05	1.26337e-05	1.25832e-05	3.50085e-06	1.15385e-05	6.28813e-06
ATRX	0.000380933	0.000346491	0.000518287	0.000534873	0.000380208	5.19118e-05	3.39017e-05	6.47618e-05	9.32328e-05	8.04113e-05
FCN1	6.9393e-06	7.89358e-06	8.42256e-06	8.08478e-06	3.9971e-05	3.69721e-06	2.98065e-06	3.75919e-06	5.14077e-06	1.02446e-05
MYNN	5.00065e-06	2.03207e-05	9.86281e-05	9.70141e-06	6.62458e-05	3.51342e-06	6.66126e-06	7.76413e-05	3.96458e-06	6.62458e-05
MECOM	0.000492954	0.000335051	0.000320951	0.000385601	0.000154353	0.000107001	3.8291e-05	4.88605e-05	6.46473e-05	2.91176e-05
SCAMP1	4.00867e-05	2.91175e-05	4.2788e-05	4.54368e-05	6.13505e-05	1.31055e-05	8.40382e-06	9.95803e-06	1.78964e-05	4.58258e-05
SEH1L	5.77273e-05	4.47477e-05	7.55519e-05	7.2671e-05	6.42959e-05	2.45868e-05	9.66496e-06	1.60713e-05	2.33346e-05	3.21936e-05
WDFY1	2.1307e-05	1.28031e-05	1.5367e-05	2.07144e-05	1.81772e-05	1.26532e-05	6.14545e-06	6.7939e-06	1.00331e-05	9.20703e-06
OVGP1	0	5.51593e-06	3.21344e-06	1.36224e-06	3.45979e-06	0	3.0206e-06	1.4491e-06	1.03865e-06	3.45979e-06
SLC25A24	1.85429e-05	4.02548e-05	4.16475e-05	4.13738e-05	9.55933e-06	1.10727e-05	1.15395e-05	1.33313e-05	1.08085e-05	5.60995e-06
PILRA	3.31323e-06	1.39872e-06	6.76586e-06	2.57777e-06	4.92168e-06	3.31323e-06	1.07019e-06	5.29758e-06	1.5185e-06	3.65851e-06
IGSF9	0	1.86711e-05	9.74883e-06	1.03906e-05	0	0	6.54047e-06	5.77976e-06	5.02428e-06	0
ABCB1	6.68945e-05	6.00011e-05	8.67745e-05	8.64793e-05	8.05856e-06	2.82697e-05	1.21542e-05	2.48288e-05	1.96672e-05	5.49241e-06
ZNF213	8.33241e-06	6.82791e-06	1.80785e-05	1.74186e-05	3.95258e-05	8.33241e-06	2.57029e-06	1.18442e-05	9.37109e-06	2.49417e-05
AKR1B1	1.08024e-05	1.55175e-05	3.17839e-06	1.11164e-05	2.44878e-05	4.86903e-06	4.79111e-06	1.92442e-06	6.26663e-06	1.76265e-05
CPNE3	5.55743e-05	0.000133228	0.000138926	0.000134339	2.11489e-05	1.95799e-05	2.89399e-05	2.69876e-05	2.0382e-05	8.1951e-06
RRN3	3.63334e-05	2.45298e-05	1.93668e-05	1.72402e-05	5.37884e-06	1.04635e-05	8.88758e-06	4.55261e-06	5.69662e-06	4.12691e-06
CTTN	6.55088e-05	8.73654e-05	0.000153035	0.000157382	0.000121243	2.6887e-05	1.55515e-05	2.57547e-05	3.94119e-05	3.65285e-05
MTIF2	4.01079e-05	3.9306e-05	3.1762e-05	3.25534e-05	4.38568e-06	1.79106e-05	1.01912e-05	8.25281e-06	7.94715e-06	4.38568e-06
DDHD2	4.25037e-05	2.5693e-05	2.73222e-05	2.24183e-05	1.45607e-05	2.43844e-05	1.69569e-05	8.79762e-06	6.99495e-06	6.92162e-06
EPS15	6.17414e-05	7.0648e-05	4.31185e-05	6.07915e-05	0.00011066	1.77205e-05	1.82358e-05	9.42427e-06	2.0244e-05	2.88289e-05
MGST2	0.000161494	0.000177163	0.000155018	0.00017474	9.16782e-05	2.91412e-05	1.85118e-05	2.00917e-05	2.61717e-05	2.31933e-05
ATG16L1	3.37865e-05	3.21685e-05	2.01117e-05	2.68621e-05	3.23086e-05	9.2708e-06	9.95558e-06	5.63743e-06	1.09546e-05	2.66885e-05
USP40	8.57927e-06	5.79436e-05	9.43185e-05	0.00010649	2.618e-05	5.61955e-06	1.61139e-05	2.62487e-05	2.97188e-05	1.15345e-05
POMGNT1	1.38417e-05	3.84637e-05	6.39636e-05	5.79654e-05	3.41615e-05	7.82587e-06	1.34127e-05	1.21937e-05	1.46253e-05	1.60821e-05
RAD54L	0	1.40228e-06	1.79276e-06	1.76407e-06	3.45979e-06	0	9.40692e-07	1.34806e-06	1.32237e-06	3.45979e-06
MAST2	1.22061e-05	2.69157e-05	1.90821e-05	2.40491e-05	4.29558e-05	5.62426e-06	6.60214e-06	5.7546e-06	9.65286e-06	1.8818e-05
DNAJA1	0.000308497	0.000132159	0.000163923	0.000121914	0.000168094	0.000130746	2.27905e-05	3.66063e-05	2.17606e-05	4.09918e-05
B4GALT1	0.000130864	7.51788e-05	0.000128612	0.000103299	0.000149489	4.0553e-05	1.12457e-05	3.05937e-05	2.31391e-05	5.5501e-05
CHMP5	9.1502e-06	4.5497e-05	4.60261e-05	3.73473e-05	5.09768e-05	6.97896e-06	1.04718e-05	1.80222e-05	1.73169e-05	2.75019e-05
NFX1	0.000153273	0.00013013	6.56802e-05	0.000119587	0.000167497	3.91722e-05	2.46372e-05	1.52028e-05	2.11264e-05	5.98097e-05
DIMT1	1.18715e-05	1.76074e-05	1.04318e-05	1.45182e-05	1.23442e-05	8.61606e-06	4.95277e-06	3.33614e-06	8.70052e-06	1.23442e-05
IPO11	0	9.55613e-06	1.62056e-05	2.31902e-05	9.43784e-06	0	3.38908e-06	8.75664e-06	1.18316e-05	6.44928e-06
FOLH1	1.22078e-05	3.45941e-06	8.3322e-06	3.73822e-06	1.3806e-05	6.92388e-06	2.3472e-06	6.5886e-06	2.44015e-06	1.23263e-05
EIF2AK1	8.82643e-05	0.000106478	0.000123344	0.000120752	9.13657e-05	3.83393e-05	1.44917e-05	2.03977e-05	3.2193e-05	3.61739e-05
EPDR1	5.77297e-06	1.23263e-05	5.6032e-06	3.00144e-05	0	3.91661e-06	4.85927e-06	2.61793e-06	1.14579e-05	0
SNX10	6.79716e-05	1.08337e-05	6.93242e-05	5.89391e-05	8.75128e-05	4.05811e-05	3.89515e-06	2.54904e-05	2.43938e-05	5.65497e-05
SEPHS1	6.5113e-05	4.80814e-05	5.60053e-05	2.98284e-05	1.20303e-05	4.09553e-05	8.85848e-06	1.47739e-05	9.01903e-06	5.67138e-06
MRPL28	6.90143e-05	5.37423e-05	4.01611e-05	8.15698e-05	1.09434e-05	4.1584e-05	1.35757e-05	9.80885e-06	3.31313e-05	6.12073e-06
ITPKC	1.54526e-05	5.21518e-06	6.27951e-05	1.38319e-05	1.61954e-05	1.02518e-05	2.91934e-06	3.83313e-05	3.47737e-06	9.06929e-06
CEACAM6	0.000195247	0.000413061	0.000430377	0.000360851	7.06716e-05	6.14698e-05	7.62598e-05	0.00012427	8.915e-05	3.19145e-05
RBM22	8.0152e-06	2.90964e-05	3.436e-05	2.81206e-05	5.18239e-05	6.57338e-06	9.03235e-06	8.22282e-06	1.16598e-05	3.75896e-05
TMED2	0.000108435	0.000106129	0.000132193	0.000101312	5.26995e-05	2.82974e-05	1.88972e-05	3.05526e-05	2.176e-05	2.20852e-05
ZFAND6	4.72738e-05	6.34975e-05	5.77895e-05	7.29985e-05	1.54847e-05	3.04144e-05	9.6089e-06	1.36231e-05	2.43698e-05	1.54847e-05
HSD17B2	5.59913e-05	8.25565e-05	5.5267e-05	0.000103591	4.97496e-05	1.85031e-05	3.06413e-05	1.86867e-05	3.47294e-05	2.60851e-05
TXLNG	7.44473e-05	5.4198e-05	5.36935e-05	3.87121e-05	0	2.75001e-05	1.63205e-05	1.60089e-05	1.9731e-05	0
LAT2	1.1687e-05	3.03703e-05	3.03369e-05	8.46948e-06	2.27362e-05	6.12237e-06	1.17101e-05	9.65685e-06	3.66827e-06	9.15416e-06
HUWE1	0.000226527	0.000144606	0.000201644	0.000190512	0.000126679	6.09171e-05	2.09568e-05	3.34955e-05	3.29018e-05	3.52682e-05
ALG9	4.1662e-06	1.01287e-05	1.90308e-05	6.69009e-06	6.0226e-05	4.1662e-06	4.03219e-06	4.71933e-06	3.62785e-06	2.00527e-05
NOX4	2.52255e-05	1.08906e-05	2.68402e-05	2.51316e-05	0.000134996	9.96767e-06	5.52486e-06	6.62315e-06	4.39818e-06	5.5365e-05
ACOX3	9.93283e-06	1.55126e-05	2.46992e-05	4.45873e-05	0	6.96636e-06	6.66639e-06	1.08438e-05	2.23152e-05	0
MTMR2	1.38873e-06	7.52782e-06	2.68666e-05	6.95902e-06	0	1.38873e-06	3.50107e-06	8.86073e-06	3.63307e-06	0
PPP1R15A	0.000102917	0.000127635	7.88214e-05	0.000191147	5.84997e-05	3.52829e-05	2.84303e-05	2.2285e-05	7.27544e-05	2.30818e-05
TRIP6	5.49205e-05	4.16649e-05	3.42723e-05	2.89801e-05	2.68937e-05	1.86037e-05	1.37274e-05	8.94447e-06	9.4052e-06	1.52008e-05
ACHE	4.70197e-06	3.58016e-06	2.2729e-05	1.95575e-05	2.58078e-06	3.40462e-06	1.88921e-06	1.15105e-05	1.17291e-05	2.58078e-06
FTL	0.00575186	0.00218895	0.00128452	0.00151563	0.00365739	0.000760112	0.000254088	0.000142359	0.000181716	0.0012797
SRRT	5.30964e-05	9.27192e-05	9.80432e-05	9.24313e-05	2.14883e-05	1.28575e-05	1.59296e-05	1.96182e-05	3.90591e-05	8.7154e-06
BAX	2.85635e-05	7.64716e-05	7.18997e-05	6.47977e-05	2.12374e-05	1.01119e-05	2.14248e-05	1.51686e-05	1.84986e-05	8.69498e-06
NLK	2.40487e-05	1.29314e-05	3.31218e-05	1.27621e-05	1.42974e-05	8.81515e-06	6.77425e-06	9.52159e-06	6.33723e-06	1.28796e-05
ADAMTS2	5.49386e-05	2.90864e-05	4.89486e-06	7.45528e-06	0.000183773	2.71069e-05	1.12413e-05	4.16436e-06	3.29216e-06	3.54943e-05
ATXN7L3	1.63019e-05	2.80581e-05	4.09205e-05	2.13721e-05	4.99254e-05	7.12031e-06	7.3801e-06	9.25629e-06	6.51976e-06	2.94665e-05
PSMC5	5.2714e-05	9.20163e-05	8.08042e-05	9.30486e-05	2.16416e-05	2.23177e-05	9.31854e-06	1.34017e-05	2.06604e-05	9.26517e-06
UIMC1	3.58685e-05	4.43021e-05	5.44367e-05	3.40146e-05	5.11264e-05	2.04703e-05	1.27735e-05	1.39119e-05	1.2476e-05	3.92904e-05
MMP2	1.74123e-05	1.24665e-05	3.03631e-06	1.13523e-05	5.08959e-05	8.76278e-06	6.14729e-06	1.69268e-06	4.0326e-06	2.90452e-05
LPCAT2	3.89778e-05	1.9431e-05	1.08608e-05	5.32195e-06	5.29032e-06	3.12188e-05	8.11672e-06	6.66119e-06	2.67409e-06	4.04367e-06
OGFOD1	3.81483e-05	2.05016e-05	5.24538e-05	3.63437e-05	2.24395e-05	1.91071e-05	6.17419e-06	2.21574e-05	1.13296e-05	7.26765e-06
SH3BP2	5.07821e-05	3.10212e-05	6.42676e-05	3.81004e-05	6.81098e-05	2.21795e-05	8.3956e-06	1.4249e-05	1.05608e-05	2.61523e-05
NOP14	0.000202448	7.30423e-05	8.70481e-05	5.91528e-05	7.20091e-05	9.84176e-05	1.56555e-05	1.62571e-05	1.67793e-05	2.90139e-05
ADD1	0.000302339	0.000384049	0.000261981	0.000317426	0.000455195	4.92613e-05	8.67982e-05	3.91995e-05	5.08952e-05	9.50971e-05
L2HGDH	3.34735e-05	1.04796e-05	5.12319e-05	1.2151e-05	2.80297e-05	1.79086e-05	3.48576e-06	1.61306e-05	4.27857e-06	1.2674e-05
TXNDC16	6.06968e-06	1.72896e-05	1.31018e-05	6.91073e-05	4.31729e-06	4.48673e-06	8.68236e-06	6.06038e-06	4.12056e-05	3.14775e-06
NID2	0	3.5235e-07	0	8.13315e-07	2.63252e-05	0	3.5235e-07	0	8.13315e-07	1.55043e-05
GMCL1	1.9914e-05	5.30377e-05	8.59166e-05	7.77653e-05	2.94144e-05	1.07735e-05	1.98043e-05	2.13695e-05	2.87346e-05	1.42241e-05
SF3B2	0.000209435	0.000181717	0.000183125	0.000199627	0.000149565	3.57156e-05	2.37929e-05	2.62067e-05	4.51132e-05	4.15028e-05
KLHL42	3.1679e-05	3.7355e-05	5.77315e-05	2.76062e-05	0.000123466	1.74833e-05	9.39635e-06	1.63859e-05	7.68454e-06	3.74316e-05
GNAS	0.000598994	0.00072152	0.000642001	0.000548071	0.000929256	7.68378e-05	6.6355e-05	0.000142434	5.94998e-05	0.000172011
DNM1L	6.24419e-05	6.16104e-05	9.49262e-05	5.38463e-05	0.000112234	2.30116e-05	1.10912e-05	1.72115e-05	1.27779e-05	4.04759e-05
ERGIC2	4.33011e-05	8.41955e-05	5.90768e-05	0.000131397	2.56123e-05	2.46904e-05	1.67346e-05	1.30786e-05	3.25317e-05	1.40583e-05
AURKA	3.31051e-05	2.10581e-05	1.14957e-05	1.31647e-05	6.38357e-06	2.16692e-05	7.51977e-06	4.51187e-06	6.41109e-06	4.36733e-06
CASS4	1.65662e-06	5.06e-06	1.18022e-06	4.42817e-06	5.16156e-06	1.65662e-06	3.01953e-06	8.38208e-07	2.74748e-06	5.16156e-06
PIR	1.06993e-05	1.69172e-06	5.85428e-07	1.26489e-05	1.75862e-05	1.06993e-05	9.17583e-07	4.03021e-07	5.22524e-06	1.26004e-05
AAMDC	7.60595e-05	7.44253e-05	7.42969e-05	0.000112745	0.000132717	3.54102e-05	8.32121e-06	1.1821e-05	3.13491e-05	3.94886e-05
RFX2	0.000206633	0.000113776	0.000364293	0.000322599	0.000814485	6.27271e-05	5.27503e-05	0.000123509	0.000175614	0.000411577
METTL2A	5.53921e-05	8.10535e-05	5.79594e-05	5.54036e-05	5.67011e-05	2.04771e-05	1.79107e-05	1.3091e-05	1.3134e-05	1.38071e-05
ALG6	1.05887e-05	8.64123e-06	1.42533e-05	1.27436e-05	1.2569e-05	1.05887e-05	3.75614e-06	5.6961e-06	8.69078e-06	6.81234e-06
CNOT3	1.98725e-05	1.73851e-05	3.62995e-05	7.141e-05	1.46039e-05	1.2712e-05	3.96699e-06	1.04987e-05	2.16804e-05	8.92567e-06
GP6	1.73807e-05	0	5.23219e-06	7.82556e-06	8.45429e-06	1.19167e-05	0	2.32393e-06	5.18026e-06	5.86913e-06
PTPN4	5.75685e-05	4.07723e-05	5.81181e-05	7.40295e-05	9.30313e-05	4.92571e-05	1.5943e-05	1.81881e-05	3.28037e-05	5.92649e-05
DDX18	0.000307058	0.000350367	0.000238738	0.000265538	0.000185598	5.46299e-05	2.56196e-05	4.32952e-05	3.98505e-05	5.55154e-05
KHSRP	0.000182179	0.00018317	0.000267428	0.000223646	0.000200409	3.18783e-05	1.47811e-05	3.51529e-05	3.1946e-05	4.04223e-05
GNA11	9.13229e-05	0.000160744	0.000157006	0.000161117	0.000127177	2.82211e-05	3.03801e-05	2.42007e-05	2.62953e-05	4.38068e-05
EDEM2	1.91349e-05	4.3317e-05	1.96121e-05	1.09362e-05	4.60784e-06	9.68857e-06	1.08765e-05	5.77832e-06	6.29787e-06	3.2682e-06
DNMT3B	0	1.23514e-06	1.9968e-06	7.15109e-06	1.03794e-05	0	1.23514e-06	1.5959e-06	3.86354e-06	1.03794e-05
TPX2	0.00012095	2.91694e-05	7.30446e-05	0.000113274	8.45106e-05	6.24561e-05	8.61232e-06	4.91826e-05	4.8673e-05	5.25344e-05
PDRG1	2.3777e-05	2.81435e-05	2.3854e-05	4.74608e-05	0	1.86739e-05	6.66773e-06	8.56071e-06	2.05349e-05	0
EPB41L1	2.34881e-05	5.25414e-05	5.86938e-05	4.58336e-05	3.20112e-05	9.86302e-06	1.51073e-05	1.33556e-05	9.67634e-06	1.38011e-05
SLC15A1	0	7.13102e-06	6.88683e-06	9.81811e-06	1.11982e-05	0	4.15124e-06	4.70564e-06	6.72624e-06	8.54676e-06
DOCK9	4.39926e-05	3.29605e-05	3.46504e-05	4.68792e-05	2.88842e-05	1.91681e-05	1.02703e-05	9.62156e-06	1.8923e-05	1.37257e-05
ANKRD10	0.000125646	0.000150918	0.000204567	0.000209488	0.000181606	3.2652e-05	2.28137e-05	3.59003e-05	4.77506e-05	6.49624e-05
TGDS	4.1662e-06	1.81931e-05	4.19007e-06	9.73674e-06	1.08997e-05	4.1662e-06	4.65565e-06	1.88621e-06	3.57796e-06	7.4497e-06
COQ9	2.30085e-05	3.66073e-05	4.62405e-05	3.21794e-05	1.68405e-06	7.41709e-06	1.12621e-05	8.12381e-06	1.20042e-05	1.68405e-06
KIF9	1.91287e-05	8.08898e-06	2.79551e-05	1.64257e-05	1.66568e-05	9.39723e-06	2.63861e-06	1.00493e-05	5.04156e-06	7.45027e-06
ARHGAP28	1.65662e-06	1.23514e-06	1.21984e-06	4.24405e-06	2.10969e-05	1.65662e-06	1.23514e-06	9.81409e-07	3.73785e-06	1.29063e-05
CRLS1	3.58949e-05	0.000100891	5.80521e-05	4.73461e-05	9.89024e-06	2.02027e-05	1.70531e-05	1.35613e-05	1.73986e-05	7.57587e-06
PPP1R13B	1.29493e-05	2.07423e-05	3.96673e-05	2.26214e-05	3.77869e-05	6.40832e-06	5.54448e-06	1.2945e-05	8.53588e-06	1.8556e-05
ATRN	1.83073e-05	1.28642e-05	5.12015e-05	4.6339e-05	6.33291e-05	1.1292e-05	4.75164e-06	1.57725e-05	2.15807e-05	2.36394e-05
SMOX	3.17662e-05	9.91384e-06	5.40561e-06	1.85666e-05	3.14595e-06	3.17662e-05	6.21506e-06	2.30998e-06	5.21363e-06	2.14976e-06
SIGLEC1	2.12439e-05	1.01371e-05	6.32329e-06	5.71337e-07	2.35341e-05	1.36028e-05	8.04433e-06	3.43641e-06	5.71337e-07	9.34585e-06
NSFL1C	5.44265e-05	6.42662e-05	6.33527e-05	3.66374e-05	3.19374e-05	2.3383e-05	1.75608e-05	1.48262e-05	1.30959e-05	1.23583e-05
C20orf194	2.26569e-05	2.36462e-05	5.60791e-05	4.41942e-05	0.000103178	1.96756e-05	8.60645e-06	1.66653e-05	1.62533e-05	4.60638e-05
MAVS	0.000299023	0.000233726	0.000694304	0.000282623	0.00243606	3.74052e-05	6.62853e-05	0.000279069	3.24013e-05	0.000794124
F11	2.69543e-05	2.38829e-05	1.66002e-05	2.39404e-06	0	1.1135e-05	1.46397e-05	7.03602e-06	1.34053e-06	0
XRN2	0.000171213	0.000132646	0.000198731	0.000173315	0.000103204	5.22276e-05	2.8254e-05	3.62379e-05	3.1031e-05	4.29815e-05
DYNLL1	0.000142421	0.000215499	8.7086e-05	0.000183397	0.000111725	4.23224e-05	2.63365e-05	1.71012e-05	3.75213e-05	3.216e-05
TESC	4.32583e-05	0.000130983	0.000237829	0.00023689	4.71332e-05	1.29407e-05	3.35568e-05	7.39639e-05	5.70376e-05	3.48324e-05
SNX5	9.66981e-05	8.08547e-05	7.35099e-05	4.93066e-05	8.12726e-05	2.73302e-05	1.05279e-05	1.55038e-05	1.0847e-05	2.56529e-05
RPL6	0.000997185	0.00186162	0.00165682	0.00130672	0.00073086	0.000174829	0.00048418	0.000271543	0.000328334	0.000132898
MAPKAPK5	6.30798e-05	3.74488e-05	7.62637e-05	8.34364e-05	0.000128572	1.63338e-05	7.73416e-06	2.20789e-05	2.8087e-05	5.28759e-05
P2RX7	3.41561e-05	1.49503e-05	1.18467e-05	2.42717e-05	8.35759e-05	1.59918e-05	8.00013e-06	3.72882e-06	1.22314e-05	2.1437e-05
ESF1	0.000129169	0.000189408	0.000228617	0.000175998	0.000122129	3.49556e-05	4.45933e-05	3.71368e-05	3.76357e-05	4.05821e-05
ANAPC5	0.000146827	0.000108464	0.000112848	9.74715e-05	7.32913e-05	5.77751e-05	1.62906e-05	2.96451e-05	1.96451e-05	1.57558e-05
SLC23A2	9.43247e-05	1.05782e-05	1.82331e-05	1.3961e-05	1.07717e-05	2.9659e-05	4.2629e-06	5.99382e-06	5.83381e-06	5.77552e-06
SLC8B1	7.72671e-05	3.43262e-05	2.64352e-05	2.05504e-05	4.90717e-05	3.31663e-05	1.01038e-05	1.53063e-05	9.59338e-06	1.76662e-05
TMEM230	3.30411e-05	7.66407e-05	4.28994e-05	6.50153e-05	1.8031e-05	1.99514e-05	1.56044e-05	1.08572e-05	2.07945e-05	9.98284e-06
DZANK1	1.38873e-06	8.01384e-06	1.97065e-05	1.36895e-05	5.10926e-05	1.38873e-06	4.2094e-06	6.79952e-06	7.08333e-06	2.38221e-05
KDM2B	4.22309e-05	1.21442e-05	5.10626e-05	4.96153e-05	2.41577e-05	1.75663e-05	4.40866e-06	1.37208e-05	2.34584e-05	1.02981e-05
TASP1	0	2.6053e-05	1.63791e-05	2.13872e-05	8.75501e-06	0	5.75796e-06	5.13499e-06	8.43585e-06	7.031e-06
OAS1	2.02127e-05	4.19518e-05	7.95266e-05	7.41493e-05	2.26289e-05	8.74797e-06	7.98629e-06	2.69777e-05	4.33594e-05	1.08034e-05
RPLP0	0.00102085	0.00328184	0.00150288	0.00194801	0.000590654	0.000229411	0.00101381	0.000294961	0.000542379	0.000155291
PXN	0.000100836	7.88829e-05	5.15967e-05	8.66236e-05	0.000106381	2.57896e-05	2.0923e-05	1.29316e-05	2.01332e-05	3.35026e-05
RPH3A	0	1.58393e-06	1.18174e-05	6.31435e-07	1.03319e-05	0	1.24943e-06	5.81557e-06	6.31435e-07	6.15203e-06
KIF16B	8.45477e-05	5.42951e-05	7.52835e-05	8.14094e-05	6.43792e-05	2.90136e-05	1.04389e-05	1.71314e-05	3.61864e-05	3.41937e-05
TRMT6	3.16807e-05	4.44936e-05	5.68192e-05	6.2361e-05	1.59534e-05	1.82713e-05	1.02361e-05	1.54138e-05	2.73387e-05	1.14252e-05
CHGB	4.14506e-05	1.17838e-05	2.05861e-05	2.64088e-05	3.49805e-05	1.37929e-05	5.45005e-06	8.30852e-06	9.52309e-06	1.10903e-05
PEBP1	0.000635594	0.000412471	0.000277017	0.000411231	0.000174327	0.000171244	3.68178e-05	4.39877e-05	6.47111e-05	5.9611e-05
TBX5	5.43511e-05	1.17514e-05	7.84092e-07	0	4.11472e-06	5.03989e-05	1.17514e-05	7.84092e-07	0	4.11472e-06
BRAP	1.51789e-05	2.48523e-05	1.73244e-05	2.34728e-05	3.77086e-05	7.26374e-06	6.92012e-06	5.31417e-06	1.08427e-05	3.26864e-05
ERP29	0.00204134	0.00068517	0.000368396	0.000181429	0.00446755	0.00162515	0.000443619	0.0001189	5.71635e-05	0.00239663
NOS1	6.38939e-06	1.27559e-05	4.47293e-05	2.86117e-05	8.09814e-05	3.50551e-06	6.79927e-06	2.40126e-05	1.25761e-05	4.52562e-05
FUS	0.000276539	0.000271238	0.000286801	0.000259221	0.000251226	7.4834e-05	3.29008e-05	6.69988e-05	3.76049e-05	4.90707e-05
FXYD5	8.81919e-05	8.09718e-05	6.67864e-05	8.31519e-05	3.46342e-05	2.76119e-05	1.40699e-05	1.17646e-05	1.41333e-05	1.52874e-05
ZNF302	0.00153477	0.000632095	0.000781796	0.000976247	0.00216049	0.000386907	0.000153888	0.000130372	0.00021755	0.000391479
GRAMD1A	0.000103944	5.20287e-05	4.89576e-05	8.04082e-05	6.94682e-05	3.56637e-05	7.83379e-06	1.19401e-05	1.9516e-05	2.79654e-05
FXYD3	0.000194978	0.000690074	0.000655314	0.000374332	2.74885e-05	3.82423e-05	0.00018441	0.000256244	0.000121544	1.66075e-05
HEPH	3.96208e-05	3.45226e-05	3.52673e-05	8.09247e-05	2.48269e-05	2.36029e-05	1.01793e-05	1.42048e-05	4.06222e-05	1.60304e-05
CDIP1	1.44231e-05	7.05871e-06	4.95668e-06	1.10731e-05	3.50713e-05	1.11306e-05	3.4341e-06	2.24217e-06	5.38965e-06	3.50713e-05
GANAB	8.24407e-05	8.45026e-05	6.50871e-05	9.7143e-05	6.47186e-05	4.13119e-05	2.12009e-05	1.09578e-05	4.1978e-05	1.99513e-05
GMIP	5.00065e-06	5.12291e-06	2.44362e-05	1.40895e-05	1.83201e-05	3.51342e-06	3.02472e-06	1.04184e-05	6.43096e-06	1.28847e-05
RBM41	2.00543e-05	4.13207e-05	0.000104719	0.0001366	8.64434e-05	1.1429e-05	8.68476e-06	2.05581e-05	5.2658e-05	3.34433e-05
BIRC5	1.16764e-05	2.87753e-05	2.81827e-05	1.6327e-05	8.02905e-06	8.52352e-06	9.59599e-06	9.82569e-06	8.31076e-06	4.61709e-06
MLF2	0.000152483	0.000115565	8.31651e-05	0.000108272	4.86372e-05	5.09914e-05	2.19951e-05	1.7133e-05	2.26621e-05	2.20663e-05
DDX24	0.000407772	0.000270377	0.000275261	0.000286262	0.000578643	5.26343e-05	2.5177e-05	2.84123e-05	3.63928e-05	0.000125315
ZBTB25	2.86601e-05	4.28661e-05	2.99983e-05	4.3138e-05	5.08685e-05	2.27988e-05	1.36339e-05	6.99391e-06	1.77664e-05	1.40621e-05
NECAP1	4.07701e-05	1.12504e-05	1.31548e-05	2.41702e-05	2.0029e-05	2.85213e-05	4.02594e-06	4.24021e-06	1.0424e-05	1.11522e-05
ARHGAP4	3.23459e-05	7.39347e-05	4.52385e-05	5.06186e-05	5.75761e-05	1.11815e-05	2.32655e-05	9.12884e-06	1.14396e-05	2.40847e-05
DHX32	3.82053e-05	4.03956e-05	5.28997e-05	3.24485e-05	7.23994e-06	1.76558e-05	6.3111e-06	1.993e-05	1.36117e-05	4.93875e-06
RCOR1	1.80702e-05	2.04592e-05	2.02727e-05	9.82059e-06	2.0599e-05	1.0747e-05	7.20062e-06	8.90297e-06	4.23139e-06	1.18948e-05
GPATCH2L	2.79532e-05	4.14225e-05	4.69864e-05	3.00393e-05	9.04806e-05	1.0926e-05	1.15547e-05	1.20956e-05	7.91761e-06	2.29459e-05
LTBP4	0.000136487	0.000119321	8.63894e-05	9.02098e-05	0.000110618	2.85598e-05	2.89102e-05	2.51872e-05	2.70323e-05	3.54448e-05
BLVRB	6.02804e-05	6.06804e-05	7.1114e-05	6.84067e-05	1.42356e-05	1.66166e-05	1.19473e-05	1.94753e-05	1.53137e-05	9.29009e-06
SLC9A1	1.16413e-05	2.04021e-05	2.47074e-05	8.77569e-06	0.00011227	4.51072e-06	7.49585e-06	1.12774e-05	3.85937e-06	5.11534e-05
SPTLC1	3.45285e-05	2.81688e-05	1.66653e-05	2.17922e-05	1.26408e-05	2.26205e-05	9.25875e-06	5.75152e-06	1.18598e-05	6.47696e-06
PAPOLA	0.000196109	0.000116295	0.00013716	0.00012115	0.000102499	5.36478e-05	1.02776e-05	2.1016e-05	2.18525e-05	3.26516e-05
CCNK	2.85232e-05	3.15151e-05	2.63336e-05	4.41894e-05	3.61127e-05	1.6637e-05	8.35004e-06	7.52322e-06	2.28318e-05	1.90574e-05
PCBP4	2.7108e-05	4.10327e-05	2.75174e-05	3.96641e-05	2.86048e-05	1.31e-05	7.52829e-06	6.78738e-06	1.3091e-05	1.08699e-05
RGS1	9.41246e-05	1.30325e-05	3.56202e-05	5.50447e-05	0.000260792	4.45466e-05	4.70986e-06	1.09307e-05	2.93151e-05	7.81556e-05
YPEL3	0.000250942	0.00031507	0.000330307	0.000202475	0.000405738	9.51337e-05	9.33501e-05	0.000130418	7.01778e-05	0.000213621
MRPS33	9.09796e-05	0.000101016	6.29902e-05	8.63579e-05	5.21137e-05	3.78084e-05	2.57297e-05	2.20328e-05	2.04304e-05	1.81201e-05
NDUFB2	0.000230819	0.000229431	0.00021874	0.000187205	0.00017772	4.42063e-05	3.18604e-05	2.23741e-05	4.17992e-05	6.26055e-05
NUDC	6.87164e-05	0.000108146	8.7352e-05	8.69683e-05	0.000119565	2.46606e-05	1.34243e-05	1.34016e-05	1.7198e-05	4.44743e-05
MAEA	0.00012913	0.000162794	0.000167726	7.56251e-05	8.53578e-05	8.07477e-05	3.25557e-05	3.85711e-05	1.73841e-05	2.61335e-05
ICAM1	4.7228e-05	1.36388e-05	1.23967e-05	2.34814e-05	2.12535e-05	1.8025e-05	3.07606e-06	3.93521e-06	1.10699e-05	7.40824e-06
STRN4	9.23369e-05	6.08666e-05	4.26092e-05	6.25446e-05	6.48999e-05	4.40179e-05	1.55965e-05	9.76549e-06	1.47826e-05	2.06812e-05
IRAK3	5.51976e-06	1.58285e-05	2.61469e-06	1.38465e-06	8.86035e-05	3.70911e-06	1.19723e-05	1.2778e-06	9.57298e-07	3.78387e-05
LYZ	0.00021921	4.22488e-05	2.63446e-05	1.01097e-05	0.000112616	2.61095e-05	1.4929e-05	1.17516e-05	6.15119e-06	4.9417e-05
MUL1	0	1.29295e-05	2.46281e-05	3.1897e-05	0	0	5.06616e-06	8.16068e-06	2.30212e-05	0
TFAP4	5.3542e-05	2.02584e-05	7.43515e-05	2.22109e-05	4.03225e-05	1.81162e-05	7.48508e-06	3.69168e-05	1.00041e-05	2.08785e-05
PDCD7	0.000121269	0.000142684	0.000117864	8.35915e-05	9.48681e-05	5.67332e-05	1.40637e-05	2.33363e-05	1.79693e-05	4.2338e-05
SPG21	8.67261e-05	6.48016e-05	2.9397e-05	6.37907e-05	6.33755e-05	2.68994e-05	1.1999e-05	6.6941e-06	1.78316e-05	1.78436e-05
DNAJB11	4.93513e-05	8.5168e-05	5.98814e-05	9.10564e-05	1.35768e-05	1.99154e-05	2.06694e-05	1.21569e-05	3.70724e-05	6.04702e-06
CHRD	5.64468e-05	2.49538e-06	1.06803e-06	0	1.74918e-05	2.24443e-05	1.71282e-06	1.06803e-06	0	7.87797e-06
RAB11FIP3	1.27577e-05	1.63684e-05	2.23753e-05	3.12096e-05	4.18238e-05	7.29812e-06	4.25097e-06	8.08832e-06	1.15519e-05	1.98624e-05
GNPTG	6.88859e-05	7.20025e-05	8.192e-05	0.00012667	5.49034e-05	2.15828e-05	1.63245e-05	2.58862e-05	3.73342e-05	1.52622e-05
GOLGA3	4.12621e-05	8.85006e-05	8.90763e-05	6.68735e-05	0.000140757	1.59571e-05	1.93198e-05	1.3818e-05	1.48273e-05	3.62989e-05
PABPC4	0.00037385	0.000260115	0.000369379	0.000279217	0.00059073	5.86068e-05	2.36999e-05	5.134e-05	4.6319e-05	8.61984e-05
CERS4	0.000448971	0.000173128	1.50371e-05	1.50649e-05	0.00118367	0.000386581	0.000138327	1.09732e-05	7.62395e-06	0.000645937
MCOLN1	2.76599e-05	1.63873e-05	1.11271e-05	3.05696e-05	2.25655e-05	1.32858e-05	5.38044e-06	4.4983e-06	2.59187e-05	9.01259e-06
USP48	5.18416e-05	8.0884e-05	9.36664e-05	8.80134e-05	0.00010996	2.20534e-05	1.75272e-05	1.41089e-05	2.79155e-05	4.11738e-05
EFNB1	2.7908e-05	3.7572e-05	4.22232e-05	2.01116e-05	4.12667e-05	1.23018e-05	7.44645e-06	1.5492e-05	6.51607e-06	2.63054e-05
PDPR	5.47565e-05	4.24419e-05	3.64784e-05	4.55863e-05	0.000131715	1.99272e-05	8.06538e-06	7.74213e-06	9.56406e-06	4.50702e-05
GLG1	0.000253436	0.000160339	0.000371342	0.000450823	0.000310778	4.99552e-05	2.2167e-05	4.95982e-05	8.02873e-05	6.40762e-05
KIF4A	3.57406e-05	5.27231e-06	1.40122e-05	2.20873e-05	8.22944e-06	2.34649e-05	2.89862e-06	7.27622e-06	1.4628e-05	8.22944e-06
TNRC6A	0.000342678	0.00032837	0.000358029	0.000418465	0.000468446	5.27945e-05	5.6265e-05	4.65807e-05	3.4403e-05	0.000127629
PLEKHG2	3.11172e-05	1.39923e-05	1.0921e-05	2.77171e-05	3.39472e-05	2.20713e-05	5.65878e-06	3.89707e-06	1.25375e-05	1.29842e-05
PITPNM2	0.000110039	3.23366e-05	2.07631e-05	3.24096e-05	5.36257e-05	5.94511e-05	8.81198e-06	3.50062e-06	7.43288e-06	2.4194e-05
EXOC1	6.11079e-05	5.5598e-05	0.000114005	6.64769e-05	0.000108335	3.70359e-05	1.00031e-05	2.28394e-05	2.43156e-05	4.6084e-05
OSBPL8	7.90989e-05	6.73609e-05	7.80629e-05	0.000113657	0.000130969	2.53068e-05	1.82483e-05	1.70648e-05	3.14284e-05	3.96416e-05
DTX2	1.10914e-05	3.24862e-05	4.71779e-05	1.41713e-05	2.4763e-05	5.67894e-06	1.04963e-05	1.78015e-05	4.18626e-06	1.08501e-05
PUS7	6.94367e-06	9.03962e-06	2.321e-05	1.50658e-05	3.45979e-06	6.94367e-06	3.53056e-06	6.10303e-06	7.41565e-06	3.45979e-06
LAMB4	0	7.01139e-07	6.29247e-07	5.28391e-06	1.1755e-05	0	4.70346e-07	4.38012e-07	2.75124e-06	6.31034e-06
NRCAM	0	0	2.28914e-06	4.9622e-06	4.85854e-05	0	0	1.67269e-06	2.9798e-06	3.62459e-05
LAMB1	4.19e-05	8.00922e-05	0.000149381	0.000142227	0.000447443	1.87943e-05	1.85567e-05	4.0055e-05	3.32732e-05	0.000107162
[truncated: 12,397 more rows]
