# Supplementary material for: A single cell atlas of the human liver tumor microenvironment
Source: Mol Syst Biol. 2020 Dec 17;16(12):e9682. doi: 10.15252/msb.20209682 (PMC7746227; doi:10.15252/msb.20209682)
Supplement: Supplementary file 8 — Dataset EV7 [file MSB-16-e9682-s008.xlsx]

## Sheet: Captions
Datasets EV7 – Hepatocyte spatial reconstruction
Reconstructed zonation patterns of genes expressed by the hepatocytes obtained from Aizarani et al. (Aizarani et al, 2019) single cells data. Values are mean expression of all hepatocytes binned into six assigned zones (layer 1 to 6) based on landmark genes from Appendix Fig S7A (‘reconstructed_human_hepatocytes’ sheet). Shared reconstructed zonation patterns of genes expressed by human and mouse…

## Sheet: reconstructed_human_hepatocytes
Datasets EV7 - mean expression of the reconstructed human hepatocytes cells per zone
gene name	layer_1	layer_2	layer_3	layer_4	layer _5	layer_6	SEM_1	SEM_2	SEM_3	SEM_4	SEM_5	SEM_6	pval	qval
5_8S_rRNA	0	0	0	0	0	0	0	0	0	0	0	0	NaN	NaN
5S_rRNA	0	6.94809e-08	0	0	0	0	0	6.94809e-08	0	0	0	0	0.454287	NaN
7SK	1.31368e-06	1.05933e-06	2.48312e-06	1.50621e-06	1.06384e-06	3.90674e-07	7.70775e-07	5.28836e-07	1.54981e-06	8.11667e-07	8.80511e-07	2.75869e-07	0.96759	NaN
A1BG	0.000481321	0.000552752	0.000428127	0.000481588	0.000448465	0.000389293	3.19702e-05	3.09611e-05	2.63401e-05	2.63979e-05	3.12671e-05	2.93764e-05	0.00226652	0.0237387
A1BG-AS1	0	0	0	6.27888e-07	0	0	0	0	0	6.27888e-07	0	0	0.456043	NaN
A1CF	0.000703071	0.000657744	0.000665718	0.00055601	0.000579853	0.000646348	3.49817e-05	2.80537e-05	3.21474e-05	2.1753e-05	2.70558e-05	4.2494e-05	0.0583907	0.191923
A2M	0.000188883	0.000264443	0.000290852	0.000321827	0.000359966	0.000338714	1.6685e-05	1.73415e-05	1.98531e-05	1.96703e-05	2.30236e-05	2.98051e-05	1.58342e-10	1.59012e-08
A2M-AS1	4.46019e-07	1.22632e-06	1.22645e-06	5.06123e-07	8.78881e-07	2.80444e-06	3.23455e-07	8.53922e-07	1.06321e-06	2.60573e-07	5.97008e-07	2.37881e-06	0.915859	NaN
A2ML1	9.99791e-07	0	0	5.1331e-07	5.25214e-07	0	6.41371e-07	0	0	4.42447e-07	4.09789e-07	0	0.235151	NaN
A2ML1-AS1	0	0	0	0	0	0	0	0	0	0	0	0	NaN	NaN
A2ML1-AS2	0	0	0	0	1.39606e-07	0	0	0	0	0	1.39606e-07	0	0.457795	NaN
A3GALT2	0	0	0	0	0	0	0	0	0	0	0	0	NaN	NaN
A4GALT	0	0	0	4.45852e-07	0	0	0	0	0	4.45852e-07	0	0	0.456043	NaN
A4GNT	0	1.46652e-07	0	0	0	0	0	1.46652e-07	0	0	0	0	0.454287	NaN
AA06	0	0	0	0	0	0	0	0	0	0	0	0	NaN	NaN
AAAS	1.42408e-05	7.69677e-06	6.0011e-06	8.08491e-06	1.08087e-05	8.18477e-06	3.73256e-06	1.8777e-06	1.35679e-06	2.54327e-06	2.98204e-06	2.77752e-06	0.844337	0.898716
AACS	9.90191e-07	1.07513e-06	1.00675e-06	2.38721e-07	3.39517e-07	0	6.47479e-07	4.92505e-07	5.07778e-07	1.69786e-07	2.34608e-07	0	0.38387	NaN
AADAC	0.000460704	0.000469264	0.000444269	0.000439668	0.000387354	0.000388173	2.74216e-05	2.06188e-05	2.09261e-05	1.99588e-05	1.87954e-05	2.38539e-05	0.00819396	0.05627
AADACL2	0	0	0	0	0	0	0	0	0	0	0	0	NaN	NaN
AADACL2-AS1	0	0	0	0	0	0	0	0	0	0	0	0	NaN	NaN
AADACL3	0	0	0	0	0	0	0	0	0	0	0	0	NaN	NaN
AADACL4	0	0	0	1.00436e-07	0	0	0	0	0	1.00436e-07	0	0	0.456043	NaN
AADAT	5.03965e-05	3.82611e-05	5.1891e-05	4.26825e-05	4.3436e-05	5.04469e-05	6.48708e-06	4.76847e-06	6.743e-06	5.67385e-06	5.3581e-06	9.36789e-06	0.223463	0.415663
AAED1	1.47676e-05	1.16156e-05	8.75779e-06	7.18494e-06	1.47928e-05	8.11587e-06	3.74074e-06	2.91654e-06	2.76945e-06	1.72189e-06	3.37379e-06	2.6951e-06	0.8587	0.908139
AAGAB	3.8466e-06	6.41731e-06	2.96502e-06	5.26297e-06	6.98837e-06	1.28934e-05	1.26177e-06	2.11699e-06	8.47384e-07	1.82326e-06	2.83846e-06	4.51577e-06	0.250208	0.443384
AAK1	1.10806e-05	1.46705e-05	5.44754e-06	1.04187e-05	1.29824e-05	4.79349e-06	3.34378e-06	3.25003e-06	1.17441e-06	3.54753e-06	2.49484e-06	1.53677e-06	0.0731942	0.220072
AAMDC	1.37628e-05	1.57887e-05	8.51306e-06	1.71805e-05	1.4619e-05	1.82675e-05	3.61626e-06	3.40579e-06	1.46353e-06	3.48917e-06	3.16795e-06	4.10104e-06	0.597318	0.729012
AAMP	4.52273e-05	4.13243e-05	5.26243e-05	2.71726e-05	4.30639e-05	4.23865e-05	8.04061e-06	5.91446e-06	7.17909e-06	3.56501e-06	6.82027e-06	7.55665e-06	0.116141	0.288947
AANAT	0	0	0	0	0	0	0	0	0	0	0	0	NaN	NaN
AAR2	1.14777e-05	9.5264e-06	1.37986e-05	1.27815e-05	1.76617e-05	1.45572e-05	3.15652e-06	2.17701e-06	3.28234e-06	2.92673e-06	4.84664e-06	3.54869e-06	0.393968	0.573191
AARD	1.48679e-06	2.56403e-06	8.93807e-07	9.96244e-07	3.58327e-06	1.83132e-06	7.86492e-07	1.32131e-06	6.92562e-07	7.15397e-07	1.58024e-06	1.42715e-06	0.613671	NaN
AARS	4.12297e-05	3.11726e-05	3.60042e-05	3.21733e-05	2.89973e-05	4.34664e-05	7.91892e-06	4.4708e-06	5.38702e-06	4.83635e-06	4.49329e-06	8.8292e-06	0.703817	0.804212
AARS2	8.93001e-06	9.21945e-06	6.2968e-06	8.36284e-06	8.99307e-06	6.11448e-06	2.18721e-06	2.04293e-06	2.1109e-06	1.86171e-06	2.88225e-06	2.41931e-06	0.266445	NaN
AARSD1	0	0	0	0	0	0	0	0	0	0	0	0	NaN	NaN
AASDH	1.60599e-05	9.94123e-06	9.43699e-06	8.69849e-06	1.27751e-05	7.36753e-06	4.25001e-06	1.96801e-06	2.37866e-06	1.82762e-06	3.47601e-06	2.45028e-06	0.28741	0.48048
AASDHPPT	4.38185e-05	3.55506e-05	3.51649e-05	4.11921e-05	3.56762e-05	4.78441e-05	6.70105e-06	5.5247e-06	6.70237e-06	5.89496e-06	7.53382e-06	8.48647e-06	0.6819	0.790407
AASS	4.97099e-05	8.76833e-05	8.47975e-05	9.01363e-05	7.74609e-05	4.8276e-05	5.40786e-06	8.25462e-06	7.6511e-06	7.96163e-06	9.50848e-06	7.00677e-06	1.24729e-07	7.55096e-06
AATBC	1.70266e-07	0	7.13328e-07	0	5.36042e-07	0	1.70266e-07	0	5.63881e-07	0	5.36042e-07	0	0.479998	NaN
AATF	1.24833e-05	1.01123e-05	9.73493e-06	1.46879e-05	1.11448e-05	2.24286e-05	2.86546e-06	2.12588e-06	3.06004e-06	3.02806e-06	3.09667e-06	5.71001e-06	0.0904098	0.248868
AATK	0	0	0	0	3.16354e-07	0	0	0	0	0	3.16354e-07	0	0.457795	NaN
AATK-AS1	0	0	0	0	0	0	0	0	0	0	0	0	NaN	NaN
AB015752.3	0	0	0	1.71224e-07	0	0	0	0	0	1.71224e-07	0	0	0.456043	NaN
AB019440.50	0	0	0	0	0	0	0	0	0	0	0	0	NaN	NaN
ABALON	0	0	0	0	0	0	0	0	0	0	0	0	NaN	NaN
ABAT	0.000354127	0.000346307	0.000357525	0.000322778	0.000380615	0.000432788	2.08456e-05	1.99237e-05	1.91695e-05	1.70154e-05	2.13256e-05	3.11104e-05	0.393548	0.573107
ABC11-4932300O16.1	0	0	0	0	0	0	0	0	0	0	0	0	NaN	NaN
ABC12-49244600F4.4	0	0	0	0	0	0	0	0	0	0	0	0	NaN	NaN
ABC7-42404400C24.1	3.33293e-06	5.0684e-06	3.05581e-06	2.22098e-06	3.71277e-06	6.21192e-06	1.75871e-06	2.04258e-06	1.19946e-06	1.37231e-06	1.85894e-06	2.81774e-06	0.377363	NaN
ABC7-481722F1.2	0	0	0	0	0	0	0	0	0	0	0	0	NaN	NaN
ABCA1	0.000240561	0.000311911	0.000337211	0.000326441	0.000268472	0.000238245	1.61984e-05	1.69443e-05	2.01726e-05	2.23028e-05	1.69031e-05	1.96151e-05	4.271e-07	2.223e-05
ABCA10	1.03287e-05	8.5397e-06	1.01315e-05	1.2446e-05	1.0553e-05	5.74832e-06	2.80678e-06	2.2968e-06	2.49474e-06	4.38063e-06	2.54324e-06	1.69838e-06	0.722831	0.816377
ABCA12	2.19253e-07	2.74869e-07	4.47399e-07	0	6.13537e-08	0	2.19253e-07	2.74869e-07	4.47399e-07	0	6.13537e-08	0	0.891866	NaN
ABCA13	4.97524e-07	4.51266e-07	1.01705e-06	7.5246e-07	0	2.7906e-06	4.07541e-07	3.3681e-07	9.13242e-07	3.8032e-07	0	1.80244e-06	0.155622	NaN
ABCA2	5.94554e-06	8.1247e-06	3.53934e-06	6.01724e-06	3.92103e-06	3.0285e-06	2.20962e-06	2.15836e-06	1.46995e-06	1.61831e-06	1.38402e-06	1.00754e-06	0.304343	NaN
ABCA3	1.02956e-07	0	0	0	0	1.95332e-07	1.02956e-07	0	0	0	0	1.95332e-07	0.410481	NaN
ABCA4	0	5.76901e-07	1.77784e-07	2.99204e-07	2.49447e-07	0	0	5.76901e-07	1.77784e-07	2.43679e-07	2.05574e-07	0	0.629276	NaN
ABCA5	8.80982e-05	8.70623e-05	9.64743e-05	5.77049e-05	7.51036e-05	6.29036e-05	8.82667e-06	7.83598e-06	8.78709e-06	5.68229e-06	8.08912e-06	1.01284e-05	5.7597e-05	0.00140471
ABCA6	0.000110049	0.00012122	0.00012745	0.000123252	0.000103888	8.11197e-05	1.00813e-05	9.05479e-06	1.10424e-05	1.00162e-05	8.42008e-06	9.53072e-06	0.00022905	0.00425962
ABCA7	1.16219e-06	3.9043e-07	3.47416e-07	4.88047e-07	0	0	9.31214e-07	2.80182e-07	2.45609e-07	3.50186e-07	0	0	0.643884	NaN
ABCA8	3.60736e-05	3.97154e-05	3.90696e-05	3.36928e-05	3.68064e-05	2.4098e-05	5.63339e-06	4.73094e-06	5.19838e-06	4.21122e-06	5.10126e-06	3.46661e-06	0.131086	0.308847
ABCA9	3.49441e-05	3.6872e-05	2.92034e-05	2.75063e-05	2.81914e-05	3.07326e-05	5.73019e-06	5.03992e-06	4.11935e-06	3.79375e-06	4.13734e-06	5.79721e-06	0.570764	0.708764
ABCA9-AS1	0	0	0	0	0	0	0	0	0	0	0	0	NaN	NaN
ABCB1	1.88085e-05	2.3716e-05	2.35759e-05	2.01452e-05	2.17119e-05	2.36631e-05	4.83161e-06	4.3785e-06	3.75316e-06	3.50709e-06	4.03288e-06	4.55008e-06	0.125457	0.301726
ABCB10	1.04007e-05	7.68608e-06	1.0945e-05	6.97294e-06	5.81599e-06	1.04745e-05	2.83805e-06	1.55143e-06	3.11734e-06	1.36498e-06	1.97744e-06	3.98677e-06	0.27295	0.46682
ABCB11	1.96953e-05	1.99613e-05	1.94941e-05	2.14283e-05	1.41984e-05	1.45099e-05	4.2444e-06	4.22599e-06	3.68547e-06	3.73905e-06	2.87406e-06	3.6176e-06	0.323532	0.513895
ABCB4	6.61669e-05	8.47766e-05	7.2733e-05	7.19449e-05	4.72103e-05	4.97365e-05	9.51183e-06	8.92096e-06	8.89554e-06	8.01082e-06	5.46387e-06	1.20877e-05	4.28565e-06	0.000177584
ABCB5	3.91311e-06	1.86352e-06	8.59523e-07	4.01404e-06	4.12335e-06	1.987e-06	1.55826e-06	8.02958e-07	3.9825e-07	2.01658e-06	1.46499e-06	1.987e-06	0.155301	NaN
ABCB6	1.1695e-05	1.38935e-05	7.17681e-06	7.72833e-06	7.09311e-06	6.28789e-06	3.0391e-06	7.14153e-06	1.65425e-06	1.97864e-06	2.22416e-06	2.23398e-06	0.550173	0.694066
ABCB7	9.89974e-06	7.58841e-06	1.47534e-05	1.35807e-05	1.83708e-05	1.67482e-05	2.28989e-06	1.59894e-06	3.24755e-06	2.72376e-06	3.73687e-06	5.75862e-06	0.0743539	0.222073
ABCB8	2.05017e-06	1.6615e-06	3.24687e-06	1.71197e-06	2.80837e-06	2.16102e-06	1.38859e-06	1.17211e-06	1.39081e-06	1.30478e-06	1.74545e-06	1.71204e-06	0.723091	NaN
ABCB9	1.14519e-07	0	2.73193e-07	1.97395e-07	3.85608e-07	0	1.14519e-07	0	1.93353e-07	1.97395e-07	3.85608e-07	0	0.71045	NaN
ABCC1	3.35364e-07	8.07624e-07	0	3.19396e-07	1.12821e-06	1.27726e-06	2.60038e-07	5.36784e-07	0	2.53281e-07	7.25236e-07	8.54562e-07	0.548479	NaN
ABCC10	9.65791e-07	1.32735e-06	1.18906e-06	9.17816e-07	2.2112e-06	6.26822e-07	5.07145e-07	5.3194e-07	7.2343e-07	5.17651e-07	1.22915e-06	4.77259e-07	0.625791	NaN
ABCC11	2.67511e-06	2.00391e-06	2.53227e-06	5.69493e-06	1.19315e-06	2.17422e-06	1.80361e-06	9.01027e-07	1.12951e-06	2.46622e-06	5.12386e-07	9.46751e-07	0.834248	NaN
ABCC12	0	0	0	0	0	0	0	0	0	0	0	0	NaN	NaN
ABCC2	7.9985e-05	0.000101483	8.79365e-05	8.38144e-05	7.00755e-05	5.73836e-05	8.46084e-06	9.14096e-06	7.95271e-06	7.18148e-06	7.36416e-06	7.42649e-06	1.3014e-05	0.000440823
ABCC3	8.47375e-05	0.00011266	7.46247e-05	9.33646e-05	8.98925e-05	0.000101807	9.23441e-06	1.07108e-05	7.40298e-06	8.98409e-06	8.3582e-06	1.25943e-05	0.0114857	0.0683218
ABCC4	1.49559e-06	2.3925e-07	2.70328e-06	1.04605e-06	1.41884e-06	4.40181e-07	1.1687e-06	1.81621e-07	2.33108e-06	1.04605e-06	7.4275e-07	3.1364e-07	0.823788	NaN
ABCC5	3.55723e-06	5.2145e-07	3.31561e-06	2.70458e-06	2.43879e-06	4.70093e-07	2.35557e-06	3.38208e-07	2.40083e-06	1.1679e-06	1.47701e-06	4.70093e-07	0.245151	NaN
ABCC5-AS1	0	0	0	0	0	0	0	0	0	0	0	0	NaN	NaN
ABCC6	9.6099e-05	8.66806e-05	9.7056e-05	8.63243e-05	8.39025e-05	7.89597e-05	1.10359e-05	8.62884e-06	9.48608e-06	7.18548e-06	7.88062e-06	1.00614e-05	0.0481756	0.171416
ABCC8	0	0	0	0	0	0	0	0	0	0	0	0	NaN	NaN
ABCC9	0.000111593	9.29277e-05	7.22101e-05	9.11277e-05	9.70343e-05	9.34051e-05	1.15467e-05	8.55537e-06	6.86144e-06	9.40783e-06	9.76228e-06	1.2273e-05	0.618306	0.743813
ABCD1	2.66905e-06	1.42177e-06	0	2.47245e-08	1.00964e-06	2.68021e-06	2.27769e-06	6.09063e-07	0	2.47245e-08	7.13072e-07	2.68021e-06	0.0809333	NaN
ABCD2	0	0	0	0	1.288e-07	0	0	0	0	0	1.288e-07	0	0.457795	NaN
ABCD3	0.000120228	0.000134173	0.000116061	9.55956e-05	9.31717e-05	6.74287e-05	1.0887e-05	1.14492e-05	9.12259e-06	7.6876e-06	7.78893e-06	7.61169e-06	9.73573e-06	0.000340591
ABCD4	1.45494e-05	1.99785e-05	2.19708e-05	1.27844e-05	1.77565e-05	9.56387e-06	3.02067e-06	3.73602e-06	3.90999e-06	2.71388e-06	3.27449e-06	2.14712e-06	0.0450151	0.164811
ABCE1	2.66978e-05	3.83719e-05	3.48043e-05	3.20632e-05	3.31898e-05	3.49335e-05	3.80841e-06	6.27529e-06	4.87217e-06	4.80787e-06	5.08191e-06	5.91193e-06	0.402449	0.579655
ABCF1	4.12788e-05	6.50601e-05	5.1654e-05	5.36654e-05	6.86271e-05	6.56525e-05	6.18276e-06	7.43369e-06	9.07962e-06	6.14081e-06	7.86714e-06	9.34643e-06	0.00223441	0.0234816
ABCF2	8.19388e-06	4.55211e-06	4.01397e-06	6.99335e-06	6.1601e-06	8.63629e-07	3.08049e-06	1.39398e-06	1.10379e-06	2.40647e-06	1.85728e-06	4.52441e-07	0.317293	NaN
ABCF3	5.89193e-06	1.14309e-05	1.58399e-05	1.23565e-05	1.19029e-05	1.91523e-05	1.37897e-06	2.67237e-06	4.89652e-06	2.98659e-06	2.95829e-06	5.89599e-06	0.204015	0.396419
ABCG1	1.84323e-06	1.85187e-06	1.9382e-06	2.11112e-06	2.51669e-06	2.3379e-06	1.01275e-06	7.12894e-07	6.97208e-07	6.96893e-07	9.17903e-07	1.4254e-06	0.49421	NaN
ABCG2	7.27958e-05	7.8452e-05	6.50697e-05	7.49247e-05	7.33294e-05	4.57684e-05	8.73712e-06	8.15081e-06	6.65471e-06	6.90593e-06	8.03467e-06	6.63421e-06	0.00158064	0.018348
ABCG4	0	0	0	0	0	0	0	0	0	0	0	0	NaN	NaN
ABCG5	6.44744e-05	8.25136e-05	8.12468e-05	7.18349e-05	7.13475e-05	6.50839e-05	7.21632e-06	7.53152e-06	8.64215e-06	7.95508e-06	7.31822e-06	8.51299e-06	0.0166399	0.0870865
ABCG8	9.04834e-06	1.52846e-05	1.01281e-05	1.35504e-05	1.56488e-05	1.17623e-05	1.95212e-06	3.00025e-06	1.81586e-06	2.4088e-06	3.84672e-06	3.05618e-06	0.0484892	0.171942
ABHD1	5.25424e-07	2.81439e-06	4.94006e-06	5.41046e-06	1.81543e-06	1.91481e-06	3.14591e-07	1.11167e-06	4.51971e-06	2.25894e-06	9.09748e-07	1.51055e-06	0.0224925	NaN
ABHD10	2.00535e-05	3.30761e-05	2.37511e-05	3.59994e-05	3.36894e-05	2.98284e-05	3.85434e-06	4.87558e-06	3.28069e-06	6.83817e-06	4.47536e-06	6.87428e-06	0.001462	0.0172848
ABHD11	2.44141e-05	8.00612e-06	8.50807e-06	1.46681e-05	2.0845e-05	1.41146e-05	6.00409e-06	1.96583e-06	2.36134e-06	3.24515e-06	4.72867e-06	3.80003e-06	0.312448	0.50405
ABHD11-AS1	0	1.81958e-06	0	0	0	0	0	1.81958e-06	0	0	0	0	0.454287	NaN
ABHD12	1.15828e-05	1.5189e-05	1.5836e-05	1.52364e-05	2.32302e-05	2.80557e-05	3.22964e-06	3.96505e-06	3.47115e-06	2.77991e-06	4.94519e-06	5.56582e-06	0.00380291	0.0339912
ABHD12B	0	0	0	0	0	0	0	0	0	0	0	0	NaN	NaN
ABHD13	9.06861e-06	1.23851e-05	1.18151e-05	1.32292e-05	1.06129e-05	1.66548e-05	2.08602e-06	2.50788e-06	2.67675e-06	3.41801e-06	2.74102e-06	4.52716e-06	0.702736	0.80399
ABHD14A	5.04672e-06	5.05701e-06	5.51835e-06	5.4589e-06	1.36346e-05	1.28482e-05	2.9799e-06	1.46743e-06	1.77146e-06	2.02896e-06	4.3636e-06	3.94102e-06	0.0425887	0.158599
ABHD14A-ACY1	0.000188979	0.000185607	0.00018295	0.000170757	0.000203053	0.000226964	1.63228e-05	1.38634e-05	1.28087e-05	1.07337e-05	1.64281e-05	2.18739e-05	0.420212	0.593179
ABHD14B	6.92162e-05	5.49294e-05	6.76016e-05	5.9821e-05	8.92552e-05	8.10256e-05	9.12866e-06	6.71419e-06	9.137e-06	6.05524e-06	1.17705e-05	1.13297e-05	0.540586	0.687082
ABHD15	4.20999e-05	4.07473e-05	4.39697e-05	4.3511e-05	4.01632e-05	4.6451e-05	6.06246e-06	4.89751e-06	6.57187e-06	5.2669e-06	5.99225e-06	7.69497e-06	0.101601	0.266032
ABHD15-AS1	0	0	0	0	0	0	0	0	0	0	0	0	NaN	NaN
ABHD16A	5.05712e-08	2.43316e-06	1.02341e-07	1.51637e-06	3.3591e-06	5.62105e-07	5.05712e-08	1.32258e-06	1.02341e-07	9.40117e-07	2.21489e-06	4.09726e-07	0.238979	NaN
ABHD16B	0	0	0	0	0	0	0	0	0	0	0	0	NaN	NaN
ABHD17A	1.60122e-05	8.19487e-06	8.31972e-06	9.41344e-06	8.61816e-06	9.11103e-06	4.12638e-06	2.50787e-06	3.13984e-06	2.27207e-06	2.52711e-06	2.99377e-06	0.145434	0.327812
ABHD17B	2.58621e-05	1.87503e-05	2.62916e-05	2.53687e-05	1.96314e-05	2.05776e-05	4.96251e-06	3.06014e-06	4.44006e-06	4.17275e-06	3.32988e-06	4.28227e-06	0.183228	0.374918
ABHD17C	3.11814e-07	1.3216e-06	3.5759e-07	9.01163e-07	4.88049e-07	2.22697e-06	3.11814e-07	5.75032e-07	2.5939e-07	4.65971e-07	3.53524e-07	1.58911e-06	0.357227	NaN
ABHD18	4.0612e-05	4.77109e-05	4.61897e-05	3.5803e-05	3.43875e-05	5.40031e-05	7.27692e-06	5.40149e-06	6.62027e-06	5.06403e-06	5.63577e-06	9.23384e-06	0.0313039	0.131882
ABHD2	0.000282024	0.000259561	0.000233494	0.000251611	0.00019905	0.000210405	1.83699e-05	1.7266e-05	1.38561e-05	1.52148e-05	1.3587e-05	1.82654e-05	0.0071993	0.0515115
ABHD3	1.96603e-05	1.98863e-05	2.65376e-05	2.41944e-05	1.81272e-05	1.67164e-05	3.51636e-06	3.71431e-06	4.37643e-06	4.51358e-06	3.19146e-06	7.62799e-06	0.0106605	0.0652782
ABHD4	6.93811e-06	1.11739e-05	7.45787e-06	5.02314e-06	1.05217e-05	1.97507e-05	2.83424e-06	2.90173e-06	2.22921e-06	1.70858e-06	3.38171e-06	7.56687e-06	0.188413	0.380076
ABHD5	1.11443e-05	1.82254e-05	1.69912e-05	1.39453e-05	1.21739e-05	1.17995e-05	3.50255e-06	5.06234e-06	3.65317e-06	2.16278e-06	2.65204e-06	3.076e-06	0.0269397	0.119856
ABHD6	3.78425e-05	2.72577e-05	4.00921e-05	3.14859e-05	3.56182e-05	3.589e-05	6.06986e-06	3.37291e-06	6.47652e-06	4.91949e-06	6.69178e-06	5.92009e-06	0.870282	0.915996
ABHD8	2.05355e-06	2.90161e-06	9.08323e-07	1.64063e-06	2.24535e-06	1.01831e-06	1.15325e-06	1.34666e-06	5.01221e-07	9.85271e-07	1.03133e-06	6.3453e-07	0.625581	NaN
ABI1	2.10719e-05	3.12892e-05	3.38194e-05	3.15344e-05	2.78071e-05	2.48735e-05	3.93968e-06	4.6913e-06	6.10045e-06	4.68005e-06	4.42203e-06	5.52135e-06	0.00808672	0.0556231
ABI2	1.94594e-05	1.06955e-05	1.16415e-05	1.56567e-05	1.82957e-05	1.29608e-05	4.63286e-06	1.92875e-06	2.51388e-06	3.38999e-06	4.65423e-06	2.9141e-06	0.916313	0.943959
ABI3	1.61776e-06	0	1.15495e-06	4.25152e-06	2.2245e-06	2.36543e-06	1.27183e-06	0	6.91709e-07	2.41587e-06	1.32121e-06	1.76846e-06	0.118085	NaN
ABI3BP	3.62884e-07	7.00542e-07	2.6095e-07	1.27209e-06	7.53242e-07	3.92349e-07	3.16262e-07	5.02839e-07	1.87134e-07	6.78525e-07	4.56246e-07	3.09955e-07	0.938968	NaN
ABL1	4.10772e-06	1.81887e-06	1.94195e-06	5.40962e-06	1.7651e-06	3.55728e-06	2.54557e-06	5.96471e-07	7.55984e-07	1.73472e-06	8.81744e-07	1.27858e-06	0.166624	NaN
ABL2	2.64202e-05	2.93532e-05	3.02436e-05	3.44229e-05	4.12708e-05	2.2856e-05	6.09053e-06	4.52772e-06	5.99066e-06	6.29957e-06	6.50719e-06	8.12557e-06	0.00209231	0.022357
ABLIM1	7.77074e-05	7.83703e-05	6.45756e-05	6.71709e-05	6.44502e-05	4.92488e-05	8.98794e-06	8.83973e-06	8.2792e-06	7.42156e-06	6.74079e-06	7.43821e-06	0.0526944	0.181079
ABLIM2	0	2.82736e-07	0	0	2.66892e-07	0	0	2.82736e-07	0	0	2.66892e-07	0	0.595964	NaN
ABLIM3	8.52768e-05	8.77401e-05	0.000108313	0.000101592	0.000104784	8.32163e-05	8.89804e-06	8.44759e-06	1.06606e-05	1.13385e-05	1.01604e-05	8.84714e-06	0.0890531	0.246195
ABO	0	0	1.53264e-06	0	9.98176e-08	8.18334e-07	0	0	1.53264e-06	0	9.98176e-08	6.84752e-07	0.203333	NaN
ABR	0	2.8769e-07	0	5.68818e-07	2.80005e-07	0	0	2.8769e-07	0	4.60497e-07	2.80005e-07	0	0.47626	NaN
ABRA	0	0	0	2.43339e-07	1.18053e-07	0	0	0	0	2.43339e-07	1.18053e-07	0	0.596976	NaN
ABRACL	5.41674e-05	4.17812e-05	4.2001e-05	3.87938e-05	3.52249e-05	5.28875e-05	9.46185e-06	6.05855e-06	6.16162e-06	6.35469e-06	5.44793e-06	1.14663e-05	0.254261	0.448082
ABT1	1.22148e-05	1.55989e-05	1.86172e-05	1.42114e-05	6.75406e-06	1.64234e-05	3.37173e-06	3.59966e-06	4.51025e-06	3.15836e-06	1.688e-06	4.72546e-06	0.0393228	0.15113
ABTB1	1.54427e-06	1.30095e-06	2.56125e-06	2.25619e-06	2.73006e-06	1.07081e-05	1.21927e-06	6.89687e-07	1.25526e-06	1.38865e-06	1.09883e-06	4.94354e-06	0.585147	0.720092
ABTB2	1.06993e-05	1.10966e-05	8.00607e-06	6.1616e-06	1.32941e-05	9.46713e-06	3.29476e-06	2.41304e-06	2.51876e-06	1.31599e-06	3.42749e-06	3.84436e-06	0.0752108	0.223537
AC000003.1	0	0	0	0	0	0	0	0	0	0	0	0	NaN	NaN
AC000029.1	0	0	0	0	0	0	0	0	0	0	0	0	NaN	NaN
AC000032.2	0	4.33369e-07	0	5.46421e-07	8.51671e-07	0	0	4.33369e-07	0	5.46421e-07	6.70829e-07	0	0.477612	NaN
AC000035.3	0	0	0	0	0	0	0	0	0	0	0	0	NaN	NaN
AC000036.4	0	0	0	0	0	1.02795e-06	0	0	0	0	0	1.02795e-06	0.192457	NaN
AC000067.1	0	0	0	0	0	0	0	0	0	0	0	0	NaN	NaN
AC000068.10	0	0	0	0	2.3223e-07	0	0	0	0	0	1.42934e-07	0	0.01552	NaN
AC000068.5	2.45438e-07	0	0	0	0	0	2.45438e-07	0	0	0	0	0	0.456043	NaN
AC000068.9	7.58812e-08	0	4.5668e-07	6.34875e-08	0	0	7.58812e-08	0	3.63478e-07	6.34875e-08	0	0	0.479229	NaN
AC000095.11	0	0	0	0	0	0	0	0	0	0	0	0	NaN	NaN
AC000099.1	0	0	0	2.68605e-07	4.99027e-08	0	0	0	0	2.68605e-07	4.99027e-08	0	0.596976	NaN
AC000111.3	0	0	0	0	0	0	0	0	0	0	0	0	NaN	NaN
AC000111.6	0	0	0	0	0	0	0	0	0	0	0	0	NaN	NaN
AC000120.7	0	0	1.77784e-07	0	0	0	0	0	1.77784e-07	0	0	0	0.459543	NaN
AC000123.2	2.4725e-06	1.09009e-06	1.0417e-06	6.0832e-07	3.70667e-06	1.66805e-07	1.99996e-06	1.09009e-06	4.90249e-07	4.14661e-07	2.08139e-06	1.66805e-07	0.527509	NaN
AC000123.3	0	1.58111e-07	2.28066e-07	0	1.28196e-06	0	0	1.58111e-07	1.62886e-07	0	1.28196e-06	0	0.480492	NaN
AC000123.4	0	0	0	0	0	0	0	0	0	0	0	0	NaN	NaN
AC000124.1	0	1.6618e-07	5.33156e-07	1.26782e-07	9.98176e-08	0	0	1.6618e-07	5.33156e-07	1.26782e-07	9.98176e-08	0	0.891866	NaN
AC000354.1	0	0	0	0	0	0	0	0	0	0	0	0	NaN	NaN
AC000370.2	0	0	1.77784e-07	0	0	0	0	0	1.77784e-07	0	0	0	0.459543	NaN
AC000403.1	0	0	0	0	0	0	0	0	0	0	0	0	NaN	NaN
AC000403.4	0	0	0	0	0	2.31119e-07	0	0	0	0	0	2.31119e-07	0.192457	NaN
AC001226.7	0	0	0	0	1.7455e-07	0	0	0	0	0	1.7455e-07	0	0.457795	NaN
AC002044.1	5.01701e-06	8.03364e-06	6.22348e-06	9.88294e-06	8.78111e-06	6.02994e-06	1.95811e-06	2.88868e-06	1.81736e-06	2.56031e-06	2.55664e-06	3.64278e-06	0.283966	NaN
AC002044.3	0	0	0	0	5.60924e-07	0	0	0	0	0	4.15103e-07	0	0.0962889	NaN
AC002044.4	2.80693e-06	2.1419e-06	6.92799e-06	4.01682e-06	6.613e-06	2.46665e-06	9.32371e-07	8.96684e-07	2.46675e-06	1.28227e-06	1.97204e-06	1.46871e-06	0.342994	NaN
AC002056.5	0	0	0	0	0	0	0	0	0	0	0	0	NaN	NaN
AC002059.10	0	0	0	0	0	0	0	0	0	0	0	0	NaN	NaN
AC002064.4	0	0	0	0	0	0	0	0	0	0	0	0	NaN	NaN
AC002064.5	0	0	0	0	0	0	0	0	0	0	0	0	NaN	NaN
AC002064.7	0	0	2.34239e-07	3.51505e-07	0	3.06924e-07	0	0	2.34239e-07	3.51505e-07	0	3.06924e-07	0.611277	NaN
AC002066.1	2.25617e-06	0	1.77784e-07	0	0	0	2.25617e-06	0	1.77784e-07	0	0	0	0.597978	NaN
AC002070.1	0	0	0	0	0	0	0	0	0	0	0	0	NaN	NaN
AC002072.1	0	0	0	0	0	0	0	0	0	0	0	0	NaN	NaN
AC002076.10	0	0	0	0	5.53829e-07	0	0	0	0	0	5.53829e-07	0	0.457795	NaN
AC002115.5	0	0	0	0	0	0	0	0	0	0	0	0	NaN	NaN
AC002115.9	0	0	0	0	0	0	0	0	0	0	0	0	NaN	NaN
AC002116.7	0	2.26448e-07	8.21707e-08	0	3.06831e-07	0	0	2.26448e-07	8.21707e-08	0	3.06831e-07	0	0.750054	NaN
AC002116.8	0	0	0	0	0	0	0	0	0	0	0	0	NaN	NaN
AC002117.1	0	0	0	0	0	0	0	0	0	0	0	0	NaN	NaN
AC002127.4	0	0	0	0	0	0	0	0	0	0	0	0	NaN	NaN
AC002128.5	0	0	0	0	0	0	0	0	0	0	0	0	NaN	NaN
AC002306.1	3.12868e-06	0	0	2.47245e-08	2.24972e-06	0	1.46165e-06	0	0	2.47245e-08	1.80473e-06	0	0.0220821	NaN
AC002310.11	2.15666e-07	0	0	0	0	0	2.15666e-07	0	0	0	0	0	0.456043	NaN
AC002310.12	1.10439e-06	1.66599e-06	4.10532e-07	4.27892e-07	1.39813e-06	0	7.98443e-07	1.07594e-06	3.10021e-07	3.05997e-07	7.61175e-07	0	0.465225	NaN
AC002310.13	0	0	0	0	0	0	0	0	0	0	0	0	NaN	NaN
AC002310.14	0	0	0	0	0	0	0	0	0	0	0	0	NaN	NaN
AC002310.7	0	0	1.82697e-07	0	3.85608e-07	0	0	0	1.82697e-07	0	3.85608e-07	0	0.598986	NaN
AC002331.1	4.40957e-07	3.81891e-07	0	0	0	0	4.40957e-07	3.81891e-07	0	0	0	0	0.594961	NaN
AC002366.1	0	0	0	0	3.22661e-07	0	0	0	0	0	3.22661e-07	0	0.457795	NaN
AC002368.4	0	0	0	0	0	0	0	0	0	0	0	0	NaN	NaN
AC002383.2	0	0	0	0	0	0	0	0	0	0	0	0	NaN	NaN
AC002386.1	1.02956e-07	0	0	0	0	0	1.02956e-07	0	0	0	0	0	0.456043	NaN
AC002389.1	0	0	0	0	0	0	0	0	0	0	0	0	NaN	NaN
AC002395.1	1.24003e-06	3.17686e-06	2.82179e-06	1.88413e-06	4.10972e-06	0	7.75306e-07	1.60424e-06	1.14653e-06	7.12428e-07	2.46637e-06	0	0.168865	NaN
AC002398.11	0	0	0	0	0	0	0	0	0	0	0	0	NaN	NaN
AC002398.12	0	0	0	0	0	0	0	0	0	0	0	0	NaN	NaN
AC002398.13	0	0	0	0	0	0	0	0	0	0	0	0	NaN	NaN
AC002398.9	0	0	0	6.34875e-08	0	0	0	0	0	6.34875e-08	0	0	0.456043	NaN
AC002401.1	0	0	0	0	0	0	0	0	0	0	0	0	NaN	NaN
AC002429.1	0	0	0	0	0	0	0	0	0	0	0	0	NaN	NaN
AC002429.5	0	0	0	1.53066e-07	0	0	0	0	0	1.53066e-07	0	0	0.456043	NaN
AC002451.3	3.67855e-06	6.26606e-07	4.23588e-07	1.35177e-06	8.80077e-07	0	2.30152e-06	4.23136e-07	4.23588e-07	7.99119e-07	5.61404e-07	0	0.501543	NaN
AC002454.1	0	0	0	0	0	0	0	0	0	0	0	0	NaN	NaN
AC002456.2	5.82219e-06	8.08405e-06	4.01026e-06	2.51956e-06	1.86474e-06	1.66018e-06	2.99858e-06	2.81346e-06	1.63298e-06	7.58337e-07	7.89867e-07	7.71704e-07	0.0758677	NaN
AC002463.3	0	0	0	0	0	0	0	0	0	0	0	0	NaN	NaN
AC002464.1	0	0	0	0	0	0	0	0	0	0	0	0	NaN	NaN
AC002465.2	0	0	0	0	0	0	0	0	0	0	0	0	NaN	NaN
AC002467.7	0	7.00586e-07	8.87717e-07	5.50766e-07	1.31106e-07	2.3962e-07	0	5.19281e-07	4.61357e-07	4.69204e-07	1.31106e-07	2.3962e-07	0.412762	NaN
AC002472.11	0	0	0	0	0	0	0	0	0	0	0	0	NaN	NaN
AC002480.2	0	0	1.77784e-07	0	4.99027e-08	0	0	0	1.77784e-07	0	4.99027e-08	0	0.598988	NaN
AC002480.3	0	0	0	5.51107e-07	0	0	0	0	0	5.51107e-07	0	0	0.456043	NaN
AC002480.4	0	0	1.89189e-07	0	0	0	0	0	1.89189e-07	0	0	0	0.459543	NaN
AC002480.5	0	0	0	0	0	0	0	0	0	0	0	0	NaN	NaN
AC002511.2	0	0	0	0	0	0	0	0	0	0	0	0	NaN	NaN
AC002511.3	0	0	0	0	0	0	0	0	0	0	0	0	NaN	NaN
AC002519.8	3.84584e-07	3.88927e-07	0	0	5.54615e-07	1.48053e-06	3.84584e-07	3.02045e-07	0	0	5.54615e-07	1.48053e-06	0.622247	NaN
AC002530.1	0	0	0	0	0	0	0	0	0	0	0	0	NaN	NaN
AC002539.1	0	0	0	0	0	0	0	0	0	0	0	0	NaN	NaN
AC002539.2	0	0	0	0	0	0	0	0	0	0	0	0	NaN	NaN
AC002550.5	0	0	0	0	0	0	0	0	0	0	0	0	NaN	NaN
AC002550.6	0	3.70176e-07	0	0	0	0	0	3.70176e-07	0	0	0	0	0.454287	NaN
AC002551.1	9.52271e-08	0	0	0	2.35507e-07	0	9.52271e-08	0	0	0	2.35507e-07	0	0.596978	NaN
AC002558.1	0	0	0	0	0	0	0	0	0	0	0	0	NaN	NaN
AC002978.1	0	0	0	0	0	0	0	0	0	0	0	0	NaN	NaN
AC002981.1	0	0	0	0	0	0	0	0	0	0	0	0	NaN	NaN
AC002985.3	0	0	0	0	0	0	0	0	0	0	0	0	NaN	NaN
AC003001.1	0	0	0	0	0	0	0	0	0	0	0	0	NaN	NaN
AC003002.4	0	0	0	0	0	0	0	0	0	0	0	0	NaN	NaN
AC003002.6	0	0	0	0	0	0	0	0	0	0	0	0	NaN	NaN
AC003003.5	0	0	0	1.23911e-06	0	0	0	0	0	1.23911e-06	0	0	0.456043	NaN
AC003005.2	0	0	0	0	4.99027e-08	0	0	0	0	0	4.99027e-08	0	0.457795	NaN
AC003005.4	0	0	0	0	0	0	0	0	0	0	0	0	NaN	NaN
AC003006.1	0	0	0	0	0	0	0	0	0	0	0	0	NaN	NaN
AC003006.7	0	0	0	0	0	0	0	0	0	0	0	0	NaN	NaN
AC003009.1	0	0	0	0	0	0	0	0	0	0	0	0	NaN	NaN
AC003075.4	5.46947e-06	9.39431e-07	4.1613e-06	5.45562e-06	1.96659e-06	3.32439e-06	3.2354e-06	3.9018e-07	2.35809e-06	2.8644e-06	9.09204e-07	1.84533e-06	0.806297	NaN
AC003084.2	0	0	0	0	0	0	0	0	0	0	0	0	NaN	NaN
AC003088.1	0	0	0	0	0	0	0	0	0	0	0	0	NaN	NaN
AC003090.1	0	0	0	0	3.7088e-07	0	0	0	0	0	3.24716e-07	0	0.0962889	NaN
AC003092.1	2.45438e-07	0	0	2.80745e-07	0	0	2.45438e-07	0	0	2.80745e-07	0	0	0.595971	NaN
AC003092.2	0	0	0	0	0	0	0	0	0	0	0	0	NaN	NaN
AC003101.1	0	0	1.71758e-07	0	0	0	0	0	1.71758e-07	0	0	0	0.459543	NaN
AC003104.1	0	0	1.77784e-07	0	0	0	0	0	1.77784e-07	0	0	0	0.459543	NaN
AC003658.1	0	0	0	0	0	0	0	0	0	0	0	0	NaN	NaN
AC003664.1	0	0	1.22745e-07	0	0	1.48053e-06	0	0	1.22745e-07	0	0	1.48053e-06	0.412111	NaN
AC003666.1	0	0	0	0	0	0	0	0	0	0	0	0	NaN	NaN
AC003681.1	0	0	0	0	0	0	0	0	0	0	0	0	NaN	NaN
AC003682.16	1.02956e-07	0	0	0	0	0	1.02956e-07	0	0	0	0	0	0.456043	NaN
AC003688.1	0	0	0	0	0	0	0	0	0	0	0	0	NaN	NaN
AC003956.1	0	5.18473e-08	3.52356e-07	0	1.56025e-07	0	0	5.18473e-08	2.522e-07	0	1.56025e-07	0	0.479545	NaN
AC003958.2	0	0	0	0	0	0	0	0	0	0	0	0	NaN	NaN
AC003968.1	0	0	0	0	0	0	0	0	0	0	0	0	NaN	NaN
AC003973.3	1.54499e-06	1.35615e-06	1.80559e-06	1.16422e-06	2.75959e-06	4.50118e-06	6.33723e-07	1.04044e-06	9.31541e-07	6.88751e-07	1.11326e-06	2.77537e-06	0.34541	NaN
AC003973.4	0	0	0	0	8.10919e-07	0	0	0	0	0	7.02945e-07	0	0.0962889	NaN
AC003973.5	0	0	0	0	0	0	0	0	0	0	0	0	NaN	NaN
AC003984.1	0	0	3.59763e-07	0	1.288e-07	4.68825e-07	0	0	3.59763e-07	0	1.288e-07	4.68825e-07	0.611726	NaN
AC003985.1	0	3.63839e-07	1.10226e-07	1.10328e-06	1.71234e-07	0	0	3.63839e-07	1.10226e-07	1.10328e-06	1.71234e-07	0	0.891863	NaN
AC003986.5	0	0	0	0	0	0	0	0	0	0	0	0	NaN	NaN
AC003986.6	3.94568e-07	2.49158e-07	1.77784e-07	1.53066e-07	1.98148e-07	0	3.94568e-07	1.92488e-07	1.77784e-07	1.53066e-07	1.98148e-07	0	0.904013	NaN
AC003986.7	0	0	1.77784e-07	2.60105e-07	0	0	0	0	1.77784e-07	2.60105e-07	0	0	0.597978	NaN
AC003988.1	7.96004e-08	1.6618e-07	1.33858e-06	0	3.86827e-06	9.44583e-07	7.96004e-08	1.6618e-07	6.43118e-07	0	2.17215e-06	4.79218e-07	0.02477	NaN
AC003991.3	5.31739e-06	2.59238e-06	3.53389e-06	3.01981e-06	5.50357e-06	4.12016e-06	2.06e-06	1.29593e-06	1.32608e-06	1.03047e-06	2.57879e-06	3.52783e-06	0.322	NaN
AC004000.1	0	0	0	0	0	0	0	0	0	0	0	0	NaN	NaN
AC004000.2	0	0	0	0	0	0	0	0	0	0	0	0	NaN	NaN
AC004009.1	0	0	0	0	0	0	0	0	0	0	0	0	NaN	NaN
AC004009.2	0	0	0	0	0	0	0	0	0	0	0	0	NaN	NaN
AC004009.3	0	0	0	0	0	0	0	0	0	0	0	0	NaN	NaN
AC004012.1	1.93738e-07	1.09248e-07	2.65349e-06	9.50831e-08	1.07679e-06	7.04288e-07	1.3708e-07	1.09248e-07	1.99073e-06	9.50831e-08	5.447e-07	4.64441e-07	0.194956	NaN
AC004014.3	0	0	0	0	0	0	0	0	0	0	0	0	NaN	NaN
AC004016.1	0	0	0	0	0	0	0	0	0	0	0	0	NaN	NaN
AC004019.13	7.35485e-07	2.31168e-07	0	0	0	4.045e-06	7.35485e-07	2.31168e-07	0	0	0	2.60533e-06	0.0293299	NaN
AC004051.2	1.02956e-07	0	0	0	0	0	1.02956e-07	0	0	0	0	0	0.456043	NaN
AC004052.1	0	0	0	0	0	0	0	0	0	0	0	0	NaN	NaN
AC004053.1	1.67704e-06	2.59481e-06	2.93671e-07	1.11518e-06	3.27148e-06	1.85234e-06	1.10686e-06	9.80682e-07	2.07585e-07	6.67173e-07	1.45789e-06	1.46295e-06	0.205489	NaN
AC004053.2	0	0	0	0	0	0	0	0	0	0	0	0	NaN	NaN
AC004054.1	0	0	0	0	0	0	0	0	0	0	0	0	NaN	NaN
AC004063.1	2.25489e-07	0	0	0	0	0	2.25489e-07	0	0	0	0	0	0.456043	NaN
AC004066.3	0	0	0	0	0	0	0	0	0	0	0	0	NaN	NaN
AC004067.5	0	0	0	0	5.06075e-07	0	0	0	0	0	5.06075e-07	0	0.457795	NaN
AC004069.2	2.99858e-07	5.07033e-07	1.16048e-06	0	1.11643e-07	7.9859e-07	2.13105e-07	3.61352e-07	9.98233e-07	0	7.92932e-08	7.9859e-07	0.845507	NaN
AC004070.1	0	0	0	0	0	0	0	0	0	0	0	0	NaN	NaN
AC004076.5	6.29571e-07	2.37256e-07	0	1.33805e-07	9.39497e-07	7.67067e-07	6.29571e-07	2.37256e-07	0	1.33805e-07	8.26102e-07	7.67067e-07	0.84555	NaN
AC004076.7	6.94212e-06	5.2912e-06	3.68823e-06	6.8561e-06	4.17827e-06	6.36352e-06	2.71337e-06	2.26618e-06	9.96051e-07	2.77743e-06	1.84897e-06	3.07087e-06	0.757854	NaN
AC004076.9	0	0	0	0	0	0	0	0	0	0	0	0	NaN	NaN
AC004079.1	0	0	0	1.81928e-07	0	0	0	0	0	1.81928e-07	0	0	0.456043	NaN
AC004108.1	3.42881e-07	0	0	0	0	0	3.42881e-07	0	0	0	0	0	0.456043	NaN
AC004112.4	0	0	0	0	0	0	0	0	0	0	0	0	NaN	NaN
AC004125.3	0	0	0	0	0	0	0	0	0	0	0	0	NaN	NaN
AC004156.3	2.08354e-07	2.98678e-07	0	2.36125e-06	8.05059e-07	2.03163e-07	1.4788e-07	2.39338e-07	0	1.47336e-06	4.16035e-07	2.03163e-07	0.396561	NaN
AC004158.1	5.61592e-06	5.13908e-06	1.82527e-06	1.52749e-06	4.71882e-06	2.36713e-06	2.49421e-06	1.63293e-06	1.07932e-06	1.10279e-06	1.66162e-06	9.54074e-07	0.0547179	NaN
AC004158.3	0	0	0	0	0	0	0	0	0	0	0	0	NaN	NaN
AC004160.4	8.56749e-07	1.01298e-06	4.38251e-07	7.81146e-07	2.9543e-06	5.64744e-07	5.62267e-07	6.33614e-07	2.66929e-07	4.81126e-07	1.54325e-06	4.04873e-07	0.970307	NaN
AC004221.2	0	0	0	0	0	0	0	0	0	0	0	0	NaN	NaN
AC004231.2	0	0	0	0	0	0	0	0	0	0	0	0	NaN	NaN
AC004237.1	0	0	0	1.53066e-07	0	0	0	0	0	1.53066e-07	0	0	0.456043	NaN
AC004257.1	0	0	0	0	3.8805e-07	4.62923e-07	0	0	0	0	2.84691e-07	4.62923e-07	0.195105	NaN
AC004381.6	0	1.37724e-07	1.74183e-06	5.67803e-07	1.11676e-06	0	0	1.37724e-07	1.50193e-06	3.88148e-07	6.13228e-07	0	0.217805	NaN
AC004381.7	0	0	0	0	0	0	0	0	0	0	0	0	NaN	NaN
AC004448.2	0	0	0	0	0	0	0	0	0	0	0	0	NaN	NaN
AC004448.5	0	0	0	0	0	0	0	0	0	0	0	0	NaN	NaN
AC004449.6	0	0	0	0	0	0	0	0	0	0	0	0	NaN	NaN
AC004453.1	0	0	0	0	0	0	0	0	0	0	0	0	NaN	NaN
AC004458.1	0	0	0	0	0	0	0	0	0	0	0	0	NaN	NaN
AC004460.1	0	0	0	0	0	0	0	0	0	0	0	0	NaN	NaN
AC004470.1	0	0	0	0	0	0	0	0	0	0	0	0	NaN	NaN
AC004471.10	0	0	0	0	2.07357e-07	0	0	0	0	0	2.07357e-07	0	0.457795	NaN
AC004471.9	0	0	0	0	0	0	0	0	0	0	0	0	NaN	NaN
AC004477.1	0	0	0	0	0	0	0	0	0	0	0	0	NaN	NaN
AC004485.3	0	0	0	0	0	0	0	0	0	0	0	0	NaN	NaN
AC004490.1	2.46417e-05	3.16547e-05	2.23741e-05	2.56881e-05	2.71869e-05	2.26087e-05	4.48979e-06	5.53595e-06	3.92907e-06	4.72037e-06	4.49156e-06	6.46961e-06	0.0890639	0.246195
AC004492.1	0	0	0	0	0	0	0	0	0	0	0	0	NaN	NaN
AC004510.3	0	0	0	0	0	0	0	0	0	0	0	0	NaN	NaN
AC004520.1	0	0	0	0	0	0	0	0	0	0	0	0	NaN	NaN
AC004535.2	0	0	0	0	0	0	0	0	0	0	0	0	NaN	NaN
AC004538.3	5.77465e-06	5.97889e-06	7.56388e-06	3.49613e-06	6.31788e-06	7.60941e-06	1.69891e-06	1.80382e-06	2.33457e-06	1.26672e-06	2.2805e-06	2.52195e-06	0.741495	NaN
AC004540.4	9.26983e-06	2.11602e-06	6.43682e-06	9.23141e-06	2.0904e-06	8.16684e-06	3.54574e-06	8.52601e-07	2.61323e-06	4.61365e-06	9.75795e-07	4.52717e-06	0.793631	NaN
AC004540.5	1.02956e-07	0	0	0	0	0	1.02956e-07	0	0	0	0	0	0.456043	NaN
AC004541.1	0	0	0	0	0	0	0	0	0	0	0	0	NaN	NaN
AC004543.1	0	0	0	0	0	0	0	0	0	0	0	0	NaN	NaN
AC004543.2	0	0	0	0	0	0	0	0	0	0	0	0	NaN	NaN
AC004549.6	0	0	0	0	0	0	0	0	0	0	0	0	NaN	NaN
AC004552.1	1.30215e-06	2.3045e-06	1.74503e-06	8.12685e-07	1.30862e-06	2.13937e-06	7.97069e-07	1.657e-06	1.00617e-06	6.18633e-07	7.68892e-07	1.9923e-06	0.964191	NaN
AC004593.3	0	0	2.75454e-06	1.9309e-06	0	0	0	0	1.7986e-06	1.11757e-06	0	0	0.02086	NaN
AC004595.1	0	1.41384e-06	0	8.82121e-08	5.62564e-07	0	0	1.41384e-06	0	6.8077e-08	5.62564e-07	0	0.476895	NaN
AC004603.4	0	0	0	0	0	0	0	0	0	0	0	0	NaN	NaN
AC004623.2	0	0	0	0	0	0	0	0	0	0	0	0	NaN	NaN
AC004623.3	0	1.09324e-06	8.51251e-07	1.47004e-06	1.53642e-06	2.86332e-07	0	7.15058e-07	7.32865e-07	1.2599e-06	9.24078e-07	2.86332e-07	0.39903	NaN
AC004637.1	0	0	0	0	0	0	0	0	0	0	0	0	NaN	NaN
AC004655.1	0	0	0	0	0	0	0	0	0	0	0	0	NaN	NaN
AC004656.1	0	0	6.40117e-07	7.48448e-07	1.01226e-07	4.62923e-07	0	0	6.40117e-07	5.30372e-07	1.01226e-07	4.62923e-07	0.623964	NaN
AC004673.1	0	0	0	0	0	0	0	0	0	0	0	0	NaN	NaN
AC004691.1	0	0	0	0	0	0	0	0	0	0	0	0	NaN	NaN
AC004691.5	0	0	0	0	0	0	0	0	0	0	0	0	NaN	NaN
AC004692.4	0	0	0	0	0	0	0	0	0	0	0	0	NaN	NaN
AC004699.1	0	0	0	0	0	0	0	0	0	0	0	0	NaN	NaN
AC004702.2	1.58665e-05	1.20732e-05	6.36458e-06	1.35846e-05	8.24165e-06	5.51094e-06	3.66734e-06	3.81253e-06	1.80971e-06	4.11829e-06	2.36011e-06	2.26342e-06	0.267413	0.46198
AC004744.3	0	0	0	0	0	0	0	0	0	0	0	0	NaN	NaN
AC004745.1	0	0	0	0	0	0	0	0	0	0	0	0	NaN	NaN
AC004754.3	1.28438e-06	0	2.03136e-06	0	0	0	1.28438e-06	0	1.43544e-06	0	0	0	0.266196	NaN
AC004769.1	0	0	0	0	0	0	0	0	0	0	0	0	NaN	NaN
AC004775.5	0	0	0	0	0	0	0	0	0	0	0	0	NaN	NaN
AC004791.2	0	0	0	0	0	0	0	0	0	0	0	0	NaN	NaN
AC004812.1	0	1.17669e-06	0	3.43632e-07	0	1.48465e-06	0	7.94244e-07	0	3.43632e-07	0	1.48465e-06	0.152188	NaN
AC004813.1	0	0	0	0	1.27621e-07	0	0	0	0	0	1.27621e-07	0	0.457795	NaN
AC004816.1	0	0	0	0	0	0	0	0	0	0	0	0	NaN	NaN
AC004819.1	0	0	0	0	0	0	0	0	0	0	0	0	NaN	NaN
AC004824.1	0	0	0	0	0	0	0	0	0	0	0	0	NaN	NaN
AC004824.2	5e-07	6.94809e-08	0	0	6.92978e-07	0	5e-07	6.94809e-08	0	0	6.92978e-07	0	0.748685	NaN
AC004832.1	0	0	0	1.24017e-07	2.26877e-07	0	0	0	0	1.24017e-07	2.26877e-07	0	0.596978	NaN
AC004837.1	0	0	0	0	0	0	0	0	0	0	0	0	NaN	NaN
AC004837.4	0	0	0	0	0	0	0	0	0	0	0	0	NaN	NaN
AC004837.5	0	0	0	0	0	0	0	0	0	0	0	0	NaN	NaN
AC004840.8	0	0	0	0	0	0	0	0	0	0	0	0	NaN	NaN
AC004846.1	0	0	0	0	0	0	0	0	0	0	0	0	NaN	NaN
AC004850.1	0	0	0	0	0	0	0	0	0	0	0	0	NaN	NaN
AC004853.1	0	0	0	0	0	0	0	0	0	0	0	0	NaN	NaN
AC004854.4	0	0	0	0	0	0	0	0	0	0	0	0	NaN	NaN
AC004862.6	3.89921e-05	4.77006e-05	4.55792e-05	4.31095e-05	3.71675e-05	3.33221e-05	5.02829e-06	5.71018e-06	6.73079e-06	5.69201e-06	4.85828e-06	6.98028e-06	0.00968624	0.0619803
AC004869.2	0	0	0	0	0	0	0	0	0	0	0	0	NaN	NaN
AC004869.3	0	0	0	0	0	0	0	0	0	0	0	0	NaN	NaN
AC004870.3	0	0	0	0	1.32845e-07	0	0	0	0	0	9.66955e-08	0	0.0962889	NaN
AC004870.4	0	0	0	0	0	0	0	0	0	0	0	0	NaN	NaN
AC004875.1	0	0	0	0	0	0	0	0	0	0	0	0	NaN	NaN
AC004878.2	2.45438e-07	0	0	0	9.98176e-08	0	2.45438e-07	0	0	0	9.98176e-08	0	0.596976	NaN
AC004878.8	0	3.89268e-07	0	0	0	0	0	3.89268e-07	0	0	0	0	0.454287	NaN
AC004893.11	4.61032e-06	4.71705e-06	2.28825e-07	2.00677e-06	4.22556e-06	6.08973e-06	2.14691e-06	1.81597e-06	1.70492e-07	7.91566e-07	1.47401e-06	4.10649e-06	0.119112	NaN
AC004895.1	0	0	0	0	0	0	0	0	0	0	0	0	NaN	NaN
AC004895.4	0	0	0	0	0	0	0	0	0	0	0	0	NaN	NaN
AC004901.1	0	0	0	0	0	0	0	0	0	0	0	0	NaN	NaN
AC004906.3	0	0	2.17958e-06	1.98359e-07	0	0	0	0	2.17958e-06	1.98359e-07	0	0	0.597981	NaN
AC004920.3	0	0	1.77784e-07	0	0	0	0	0	1.77784e-07	0	0	0	0.459543	NaN
AC004924.1	0	0	0	0	0	0	0	0	0	0	0	0	NaN	NaN
AC004941.3	1.88951e-06	1.00663e-06	1.82098e-06	8.04219e-07	1.03703e-06	9.52823e-07	1.47561e-06	8.28338e-07	1.46082e-06	5.90649e-07	7.03979e-07	9.52823e-07	0.991454	NaN
AC004943.1	0	0	0	0	0	0	0	0	0	0	0	0	NaN	NaN
AC004946.1	0	0	0	0	0	0	0	0	0	0	0	0	NaN	NaN
AC004947.2	0	0	0	0	0	0	0	0	0	0	0	0	NaN	NaN
AC004951.6	3.27497e-05	3.24613e-05	2.10546e-05	2.91374e-05	2.11442e-05	2.82975e-05	6.90368e-06	6.2091e-06	4.1423e-06	5.99478e-06	4.34715e-06	9.06998e-06	0.460855	0.625321
AC004953.1	0	0	0	0	0	0	0	0	0	0	0	0	NaN	NaN
AC004969.1	0	0	0	0	0	0	0	0	0	0	0	0	NaN	NaN
AC004980.1	0	0	0	0	0	0	0	0	0	0	0	0	NaN	NaN
AC004984.1	0	0	0	0	0	0	0	0	0	0	0	0	NaN	NaN
AC004988.1	6.669e-07	0	1.77784e-07	1.02006e-07	0	1.38941e-06	6.669e-07	0	1.77784e-07	1.02006e-07	0	1.38941e-06	0.79756	NaN
AC005000.1	0	0	0	4.35788e-07	0	0	0	0	0	4.35788e-07	0	0	0.456043	NaN
AC005008.2	0	0	0	0	0	0	0	0	0	0	0	0	NaN	NaN
AC005009.1	0	0	0	0	0	0	0	0	0	0	0	0	NaN	NaN
AC005009.2	0	0	0	0	0	0	0	0	0	0	0	0	NaN	NaN
AC005013.5	0	0	0	0	0	0	0	0	0	0	0	0	NaN	NaN
AC005019.3	0	0	0	0	0	0	0	0	0	0	0	0	NaN	NaN
AC005020.1	0	0	0	0	0	0	0	0	0	0	0	0	NaN	NaN
AC005027.3	0	0	0	0	0	0	0	0	0	0	0	0	NaN	NaN
AC005037.1	0	0	0	0	0	0	0	0	0	0	0	0	NaN	NaN
AC005037.3	0	0	0	0	3.68015e-07	0	0	0	0	0	3.68015e-07	0	0.457795	NaN
AC005042.1	0	0	0	0	0	0	0	0	0	0	0	0	NaN	NaN
AC005042.4	2.91646e-07	0	0	0	0	0	2.91646e-07	0	0	0	0	0	0.456043	NaN
AC005042.5	0	0	0	0	0	0	0	0	0	0	0	0	NaN	NaN
AC005048.1	0	0	0	0	0	0	0	0	0	0	0	0	NaN	NaN
AC005052.1	0	0	0	0	0	0	0	0	0	0	0	0	NaN	NaN
AC005062.2	7.12042e-07	2.55445e-07	4.21393e-07	0	3.10533e-07	0	7.12042e-07	2.55445e-07	3.02739e-07	0	3.10533e-07	0	0.710613	NaN
AC005071.1	0	0	0	0	0	0	0	0	0	0	0	0	NaN	NaN
AC005071.2	0	0	0	0	0	0	0	0	0	0	0	0	NaN	NaN
AC005071.3	0	0	0	0	0	0	0	0	0	0	0	0	NaN	NaN
AC005076.5	1.1961e-06	1.69408e-06	1.71912e-06	1.74957e-06	1.46838e-06	0	8.76974e-07	7.27165e-07	1.13093e-06	7.40681e-07	8.09077e-07	0	0.236527	NaN
AC005082.1	0	0	0	0	0	0	0	0	0	0	0	0	NaN	NaN
AC005082.12	0	0	0	0	0	0	0	0	0	0	0	0	NaN	NaN
AC005083.1	0	2.9334e-07	1.43972e-07	0	0	0	0	2.9334e-07	1.43972e-07	0	0	0	0.596965	NaN
AC005088.1	0	0	0	0	0	0	0	0	0	0	0	0	NaN	NaN
AC005104.3	0	0	0	0	0	0	0	0	0	0	0	0	NaN	NaN
AC005150.1	0	0	0	0	1.6177e-07	2.49904e-07	0	0	0	0	1.6177e-07	1.80504e-07	0.0726352	NaN
AC005150.2	0	0	0	0	0	0	0	0	0	0	0	0	NaN	NaN
AC005150.3	0	0	0	0	0	0	0	0	0	0	0	0	NaN	NaN
AC005152.3	0	1.32565e-07	2.69547e-07	0	0	0	0	1.32565e-07	2.69547e-07	0	0	0	0.59697	NaN
AC005154.6	9.35455e-06	1.59887e-05	9.22237e-06	6.00381e-06	9.95364e-06	9.40526e-06	3.15361e-06	3.65132e-06	2.58332e-06	1.75033e-06	2.72663e-06	4.87792e-06	0.0628584	0.200358
AC005158.1	0	0	0	0	0	0	0	0	0	0	0	0	NaN	NaN
AC005160.3	0	0	0	0	0	0	0	0	0	0	0	0	NaN	NaN
AC005162.4	0	0	0	0	0	0	0	0	0	0	0	0	NaN	NaN
AC005162.5	0	0	1.9332e-07	0	0	0	0	0	1.9332e-07	0	0	0	0.459543	NaN
AC005187.1	0	0	0	0	0	0	0	0	0	0	0	0	NaN	NaN
AC005197.2	0	0	0	0	0	0	0	0	0	0	0	0	NaN	NaN
AC005204.1	0	0	0	0	0	0	0	0	0	0	0	0	NaN	NaN
AC005215.1	0	0	0	0	0	0	0	0	0	0	0	0	NaN	NaN
AC005220.3	0	0	0	0	0	0	0	0	0	0	0	0	NaN	NaN
AC005224.2	7.92123e-07	4.43736e-07	2.134e-06	5.95793e-07	1.35044e-07	1.20696e-06	5.73302e-07	4.43736e-07	1.89632e-06	3.43705e-07	1.35044e-07	7.24199e-07	0.654331	NaN
AC005227.1	0	0	0	0	0	0	0	0	0	0	0	0	NaN	NaN
AC005229.1	0	0	1.87487e-07	0	0	0	0	0	1.87487e-07	0	0	0	0.459543	NaN
AC005235.1	1.14128e-06	2.1343e-06	1.24515e-06	1.64874e-06	6.90694e-07	0	1.14128e-06	2.1343e-06	8.39571e-07	1.34879e-06	3.95214e-07	0	0.420439	NaN
AC005237.4	0	0	0	9.37182e-08	0	0	0	0	0	9.37182e-08	0	0	0.456043	NaN
AC005253.2	1.73291e-06	2.54649e-06	8.65672e-07	3.68308e-06	6.37807e-06	1.95483e-06	9.42295e-07	8.55933e-07	6.22959e-07	1.61077e-06	3.70293e-06	1.15898e-06	0.330733	NaN
AC005253.4	0	0	0	0	0	0	0	0	0	0	0	0	NaN	NaN
AC005256.1	0	0	0	0	0	0	0	0	0	0	0	0	NaN	NaN
AC005262.2	0	0	0	0	0	0	0	0	0	0	0	0	NaN	NaN
AC005262.3	0	0	0	0	0	0	0	0	0	0	0	0	NaN	NaN
AC005264.2	0	0	0	0	1.84416e-06	0	0	0	0	0	1.84416e-06	0	0.457795	NaN
AC005276.1	5.69745e-07	8.0191e-07	4.04708e-07	1.88623e-06	3.73998e-07	6.04444e-07	4.6612e-07	5.39382e-07	2.45978e-07	1.23549e-06	2.29124e-07	6.04444e-07	0.944337	NaN
AC005281.1	0	0	2.09176e-07	0	0	0	0	0	2.09176e-07	0	0	0	0.459543	NaN
AC005281.2	0	0	0	0	0	0	0	0	0	0	0	0	NaN	NaN
AC005284.1	0	0	0	0	0	0	0	0	0	0	0	0	NaN	NaN
AC005284.2	0	0	0	0	0	0	0	0	0	0	0	0	NaN	NaN
AC005288.1	0	0	0	0	0	0	0	0	0	0	0	0	NaN	NaN
AC005301.8	0	0	0	0	0	0	0	0	0	0	0	0	NaN	NaN
AC005304.1	0	3.97869e-07	0	0	0	0	0	3.97869e-07	0	0	0	0	0.454287	NaN
AC005306.3	0	0	0	0	0	0	0	0	0	0	0	0	NaN	NaN
AC005307.1	0	0	0	0	0	0	0	0	0	0	0	0	NaN	NaN
AC005307.3	1.72931e-06	2.41179e-06	2.13313e-06	1.4428e-06	7.22036e-07	1.5804e-07	1.18537e-06	1.35349e-06	1.07837e-06	6.49417e-07	4.22147e-07	1.5804e-07	0.544163	NaN
AC005324.6	0	0	0	0	0	0	0	0	0	0	0	0	NaN	NaN
AC005324.7	0	0	1.54971e-07	0	3.53319e-07	0	0	0	1.54971e-07	0	3.53319e-07	0	0.598986	NaN
AC005329.7	8.69144e-07	3.17986e-07	2.1849e-06	2.79081e-06	1.24102e-06	9.78077e-07	5.23689e-07	2.24812e-07	9.69666e-07	2.2629e-06	7.68307e-07	9.78077e-07	0.440741	NaN
AC005330.2	0	0	0	7.43793e-07	0	0	0	0	0	7.43793e-07	0	0	0.456043	NaN
AC005339.1	0	0	0	0	0	0	0	0	0	0	0	0	NaN	NaN
AC005339.2	0	0	0	0	0	0	0	0	0	0	0	0	NaN	NaN
AC005355.1	0	0	0	0	0	0	0	0	0	0	0	0	NaN	NaN
AC005355.2	1.91983e-07	0	1.41484e-07	2.02728e-06	5.33646e-07	1.513e-06	1.91983e-07	0	1.41484e-07	1.11592e-06	5.33646e-07	1.513e-06	0.255286	NaN
AC005355.3	0	0	0	1.58648e-07	0	0	0	0	0	1.58648e-07	0	0	0.456043	NaN
AC005358.3	0	0	0	0	0	0	0	0	0	0	0	0	NaN	NaN
AC005363.11	0	0	9.49426e-08	0	0	0	0	0	9.49426e-08	0	0	0	0.459543	NaN
AC005371.1	0	0	0	0	0	0	0	0	0	0	0	0	NaN	NaN
AC005375.1	0	0	0	0	0	0	0	0	0	0	0	0	NaN	NaN
AC005387.2	0	0	0	0	0	0	0	0	0	0	0	0	NaN	NaN
AC005387.3	0	0	0	0	0	0	0	0	0	0	0	0	NaN	NaN
AC005391.2	0	0	0	0	0	0	0	0	0	0	0	0	NaN	NaN
AC005392.13	0	0	0	0	0	0	0	0	0	0	0	0	NaN	NaN
AC005394.1	0	0	0	0	0	0	0	0	0	0	0	0	NaN	NaN
AC005412.1	0	0	0	0	0	0	0	0	0	0	0	0	NaN	NaN
AC005477.1	0	1.03938e-07	0	0	0	2.12175e-07	0	1.03938e-07	0	0	0	2.12175e-07	0.409662	NaN
AC005480.1	0	2.21567e-07	0	0	3.59543e-07	0	0	2.21567e-07	0	0	3.59543e-07	0	0.595968	NaN
AC005481.5	0	0	0	0	0	3.49641e-06	0	0	0	0	0	3.49641e-06	0.192457	NaN
AC005487.2	2.97912e-07	0	2.02473e-07	0	3.16354e-07	0	2.97912e-07	0	2.02473e-07	0	3.16354e-07	0	0.750744	NaN
AC005498.1	0	0	0	0	0	0	0	0	0	0	0	0	NaN	NaN
AC005498.3	0	0	0	0	0	0	0	0	0	0	0	0	NaN	NaN
AC005498.4	0	0	0	0	0	0	0	0	0	0	0	0	NaN	NaN
AC005513.1	0	0	0	0	0	0	0	0	0	0	0	0	NaN	NaN
AC005514.2	0	0	0	0	0	0	0	0	0	0	0	0	NaN	NaN
AC005518.2	0	0	0	0	0	0	0	0	0	0	0	0	NaN	NaN
AC005519.4	6.29511e-06	1.53791e-05	4.44824e-06	5.0695e-06	1.10933e-05	1.33886e-05	1.74399e-06	3.79243e-06	1.52229e-06	1.70794e-06	3.13619e-06	5.21084e-06	0.0533264	0.182224
AC005522.7	0	0	0	0	0	0	0	0	0	0	0	0	NaN	NaN
AC005523.2	0	0	0	0	0	0	0	0	0	0	0	0	NaN	NaN
AC005523.3	0	0	0	0	0	2.8227e-07	0	0	0	0	0	2.8227e-07	0.192457	NaN
AC005532.5	0	0	0	0	4.99027e-08	0	0	0	0	0	4.99027e-08	0	0.457795	NaN
AC005534.8	0	0	8.75868e-08	0	0	0	0	0	8.75868e-08	0	0	0	0.459543	NaN
AC005537.2	0	3.0256e-07	0	1.81928e-07	4.99027e-08	1.66805e-07	0	3.0256e-07	0	1.81928e-07	4.99027e-08	1.66805e-07	0.796896	NaN
AC005538.1	2.18878e-06	4.09152e-06	1.50911e-06	3.59436e-06	8.41156e-06	2.46306e-06	1.11135e-06	1.66942e-06	7.81376e-07	1.52535e-06	3.24983e-06	1.71045e-06	0.288338	NaN
AC005538.3	2.37075e-06	2.60892e-07	9.20345e-07	1.33512e-07	6.22339e-07	0	1.95633e-06	2.60892e-07	6.45017e-07	1.33512e-07	4.50958e-07	0	0.554419	NaN
AC005538.5	0	0	0	0	0	0	0	0	0	0	0	0	NaN	NaN
AC005540.1	0	0	0	0	0	0	0	0	0	0	0	0	NaN	NaN
AC005540.3	0	0	0	0	0	0	0	0	0	0	0	0	NaN	NaN
AC005546.2	0	0	0	0	0	0	0	0	0	0	0	0	NaN	NaN
AC005549.1	0	0	0	0	0	0	0	0	0	0	0	0	NaN	NaN
AC005549.2	0	0	0	0	0	0	0	0	0	0	0	0	NaN	NaN
AC005550.3	6.73583e-06	2.61592e-06	2.43842e-06	1.63635e-06	0	2.30924e-07	4.158e-06	9.47897e-07	1.99416e-06	1.63635e-06	0	2.30924e-07	0.00352071	NaN
AC005550.5	0	0	0	0	0	0	0	0	0	0	0	0	NaN	NaN
AC005562.1	0	3.63839e-07	1.77784e-07	0	0	0	0	3.63839e-07	1.77784e-07	0	0	0	0.596965	NaN
AC005562.2	0	0	0	0	0	0	0	0	0	0	0	0	NaN	NaN
AC005578.3	0	0	0	0	0	0	0	0	0	0	0	0	NaN	NaN
AC005592.1	0	0	0	0	1.78703e-07	0	0	0	0	0	1.38019e-07	0	0.0962889	NaN
AC005592.2	0	0	0	0	0	0	0	0	0	0	0	0	NaN	NaN
AC005592.3	0	0	0	0	0	0	0	0	0	0	0	0	NaN	NaN
AC005593.2	0	1.10665e-07	1.54163e-07	0	6.47257e-08	9.79227e-08	0	1.10665e-07	1.54163e-07	0	6.47257e-08	9.79227e-08	0.797898	NaN
AC005597.1	0	0	0	0	0	0	0	0	0	0	0	0	NaN	NaN
AC005599.1	0	0	0	0	0	0	0	0	0	0	0	0	NaN	NaN
AC005606.14	0	0	0	0	0	0	0	0	0	0	0	0	NaN	NaN
AC005606.15	0	0	0	0	0	0	0	0	0	0	0	0	NaN	NaN
AC005609.16	0	0	0	0	0	0	0	0	0	0	0	0	NaN	NaN
AC005609.17	0	0	0	0	0	0	0	0	0	0	0	0	NaN	NaN
AC005609.18	0	0	0	0	0	0	0	0	0	0	0	0	NaN	NaN
AC005609.19	0	0	0	0	0	0	0	0	0	0	0	0	NaN	NaN
AC005609.20	0	0	0	0	0	0	0	0	0	0	0	0	NaN	NaN
AC005614.3	1.05981e-05	1.35244e-05	8.8882e-06	1.53912e-05	1.35635e-05	9.35334e-06	2.31362e-06	2.99512e-06	2.11423e-06	4.01148e-06	3.64707e-06	4.57259e-06	0.231237	0.423027
AC005614.5	2.26587e-06	1.07669e-06	1.5143e-06	2.12375e-06	1.77271e-06	7.45927e-07	1.43743e-06	4.71138e-07	6.96551e-07	1.20435e-06	8.88966e-07	7.45927e-07	0.761601	NaN
AC005616.1	0	0	1.9332e-07	0	0	0	0	0	1.9332e-07	0	0	0	0.459543	NaN
AC005616.2	9.12837e-06	7.21806e-06	8.84215e-06	9.15456e-06	8.21625e-06	2.80923e-06	3.40512e-06	1.47108e-06	2.49637e-06	2.4738e-06	2.1858e-06	1.38557e-06	0.179033	NaN
AC005618.6	0	0	0	0	0	0	0	0	0	0	0	0	NaN	NaN
AC005618.8	0	0	0	0	0	0	0	0	0	0	0	0	NaN	NaN
AC005618.9	0	0	0	0	0	0	0	0	0	0	0	0	NaN	NaN
AC005621.1	0	0	0	0	0	0	0	0	0	0	0	0	NaN	NaN
AC005624.2	0	0	0	0	0	0	0	0	0	0	0	0	NaN	NaN
AC005625.1	0	0	0	0	0	0	0	0	0	0	0	0	NaN	NaN
AC005631.1	0	0	0	0	1.90371e-06	2.4206e-06	0	0	0	0	1.76929e-06	1.81555e-06	0.0729576	NaN
AC005668.1	0	0	0	0	0	0	0	0	0	0	0	0	NaN	NaN
AC005682.5	0	4.51237e-07	1.16185e-07	3.18176e-07	0	0	0	2.60806e-07	1.16185e-07	3.18176e-07	0	0	0.184127	NaN
AC005686.1	0	0	0	0	0	0	0	0	0	0	0	0	NaN	NaN
AC005701.1	0	0	0	0	0	0	0	0	0	0	0	0	NaN	NaN
AC005702.1	0	0	0	9.75671e-08	0	0	0	0	0	9.75671e-08	0	0	0.456043	NaN
AC005703.2	0	0	0	0	0	0	0	0	0	0	0	0	NaN	NaN
AC005703.3	0	0	2.05081e-07	0	0	0	0	0	2.05081e-07	0	0	0	0.459543	NaN
AC005725.1	0	0	0	0	0	0	0	0	0	0	0	0	NaN	NaN
AC005740.5	0	0	0	2.47245e-08	0	0	0	0	0	2.47245e-08	0	0	0.456043	NaN
AC005740.6	0	0	0	0	0	0	0	0	0	0	0	0	NaN	NaN
AC005753.1	0	0	0	0	0	0	0	0	0	0	0	0	NaN	NaN
AC005754.7	0	0	0	0	0	0	0	0	0	0	0	0	NaN	NaN
AC005754.8	0	0	0	0	2.02477e-07	0	0	0	0	0	2.02477e-07	0	0.457795	NaN
AC005757.6	5.63168e-07	0	2.65371e-07	0	8.69891e-07	0	4.45244e-07	0	2.65371e-07	0	8.69891e-07	0	0.47793	NaN
AC005757.7	0	0	0	0	0	0	0	0	0	0	0	0	NaN	NaN
AC005772.2	3.12313e-07	0	3.83173e-07	0	0	0	3.12313e-07	0	3.83173e-07	0	0	0	0.597981	NaN
AC005775.2	2.29251e-07	1.09079e-06	6.07042e-07	0	2.01346e-07	1.38911e-06	2.29251e-07	9.45615e-07	6.07042e-07	0	1.52514e-07	1.38911e-06	0.804146	NaN
AC005779.2	0	0	0	0	0	0	0	0	0	0	0	0	NaN	NaN
AC005780.1	0	0	0	0	0	0	0	0	0	0	0	0	NaN	NaN
AC005783.1	0	0	0	0	0	0	0	0	0	0	0	0	NaN	NaN
AC005785.2	0	0	0	0	0	0	0	0	0	0	0	0	NaN	NaN
AC005785.5	2.14167e-06	1.44906e-06	3.42319e-06	1.50356e-06	3.23083e-06	1.91814e-06	1.16261e-06	8.37238e-07	1.84599e-06	6.82826e-07	1.50813e-06	1.152e-06	0.823803	NaN
AC005786.5	2.215e-06	1.66603e-07	0	6.27888e-07	4.33298e-07	0	1.73176e-06	1.66603e-07	0	6.27888e-07	4.33298e-07	0	0.705826	NaN
AC005786.6	0	2.03091e-07	0	0	0	0	0	2.03091e-07	0	0	0	0	0.454287	NaN
AC005786.7	0	0	0	0	0	0	0	0	0	0	0	0	NaN	NaN
AC005789.9	0	0	0	0	0	0	0	0	0	0	0	0	NaN	NaN
AC005796.2	0	0	0	0	0	0	0	0	0	0	0	0	NaN	NaN
AC005808.3	0	0	0	0	0	0	0	0	0	0	0	0	NaN	NaN
AC005828.1	0	0	0	0	0	0	0	0	0	0	0	0	NaN	NaN
AC005863.1	0	0	0	3.51505e-07	0	0	0	0	0	3.51505e-07	0	0	0.456043	NaN
AC005863.2	0	0	0	0	0	0	0	0	0	0	0	0	NaN	NaN
AC005901.1	0	0	0	0	0	0	0	0	0	0	0	0	NaN	NaN
AC005915.1	0	2.43717e-07	0	0	0	0	0	2.43717e-07	0	0	0	0	0.454287	NaN
AC005932.1	0	0	0	0	0	0	0	0	0	0	0	0	NaN	NaN
AC005943.2	0	0	0	0	0	0	0	0	0	0	0	0	NaN	NaN
AC005943.6	0	0	0	0	0	0	0	0	0	0	0	0	NaN	NaN
AC005944.2	0	3.82887e-07	2.22546e-07	1.97737e-07	0	0	0	3.82887e-07	2.22546e-07	1.97737e-07	0	0	0.749366	NaN
AC005954.3	0	0	0	0	0	0	0	0	0	0	0	0	NaN	NaN
AC005954.4	2.79328e-06	1.68554e-06	1.98997e-06	1.98333e-06	3.35531e-06	4.77602e-07	1.71363e-06	1.11836e-06	8.93718e-07	8.53579e-07	1.30461e-06	3.42697e-07	0.678741	NaN
AC006000.5	0	1.19488e-07	1.77784e-07	0	0	0	0	1.19488e-07	1.77784e-07	0	0	0	0.59697	NaN
AC006003.3	0	0	0	0	0	0	0	0	0	0	0	0	NaN	NaN
AC006004.1	0	1.3249e-06	5.93404e-07	1.49891e-06	1.56937e-06	1.987e-06	0	1.13956e-06	5.93404e-07	1.20451e-06	1.15558e-06	1.987e-06	0.808685	NaN
AC006007.1	0	0	0	0	0	0	0	0	0	0	0	0	NaN	NaN
AC006019.1	0	0	0	0	0	0	0	0	0	0	0	0	NaN	NaN
AC006019.3	0	0	1.77784e-07	0	0	0	0	0	1.77784e-07	0	0	0	0.459543	NaN
AC006019.4	0	0	0	0	0	0	0	0	0	0	0	0	NaN	NaN
AC006026.1	0	0	0	0	0	0	0	0	0	0	0	0	NaN	NaN
AC006026.13	0	0	0	0	0	0	0	0	0	0	0	0	NaN	NaN
AC006026.2	2.28691e-06	1.3072e-06	1.37936e-06	1.27461e-06	2.8471e-06	1.38105e-06	1.68225e-06	5.99513e-07	6.95723e-07	5.62467e-07	1.29861e-06	1.38105e-06	0.700712	NaN
AC006037.2	0	0	0	0	0	0	0	0	0	0	0	0	NaN	NaN
AC006041.1	0	0	0	0	0	0	0	0	0	0	0	0	NaN	NaN
AC006042.6	0	0	0	0	0	0	0	0	0	0	0	0	NaN	NaN
AC006042.7	0	0	0	0	0	0	0	0	0	0	0	0	NaN	NaN
AC006050.2	0	0	0	0	0	0	0	0	0	0	0	0	NaN	NaN
AC006076.1	0	0	0	0	0	0	0	0	0	0	0	0	NaN	NaN
AC006077.3	2.86972e-07	0	1.2297e-07	1.19085e-07	0	0	2.86972e-07	0	1.2297e-07	1.19085e-07	0	0	0.750058	NaN
AC006088.1	0	0	0	0	0	0	0	0	0	0	0	0	NaN	NaN
AC006116.12	0	0	2.05081e-07	3.97501e-07	1.76285e-07	0	0	0	2.05081e-07	3.97501e-07	1.76285e-07	0	0.750744	NaN
AC006116.15	0	0	0	0	4.99027e-08	0	0	0	0	0	4.99027e-08	0	0.457795	NaN
AC006116.17	3.28706e-07	0	3.11517e-07	3.57685e-07	1.7975e-07	4.11034e-07	3.28706e-07	0	2.32651e-07	3.57685e-07	1.7975e-07	4.11034e-07	0.848078	NaN
AC006116.19	0	0	1.77784e-07	7.8468e-07	0	0	0	0	1.77784e-07	6.19124e-07	0	0	0.263314	NaN
AC006116.20	0	0	0	1.24017e-07	0	0	0	0	0	1.24017e-07	0	0	0.456043	NaN
AC006116.21	0	0	0	0	0	0	0	0	0	0	0	0	NaN	NaN
AC006116.24	0	0	0	0	0	0	0	0	0	0	0	0	NaN	NaN
AC006126.3	0	2.62633e-07	0	0	0	0	0	2.62633e-07	0	0	0	0	0.454287	NaN
AC006126.4	0	0	0	0	0	0	0	0	0	0	0	0	NaN	NaN
AC006128.2	0	0	0	0	0	0	0	0	0	0	0	0	NaN	NaN
AC006129.1	3.12313e-07	0	0	0	0	0	3.12313e-07	0	0	0	0	0	0.456043	NaN
AC006129.2	3.10094e-06	7.95237e-07	1.09061e-06	4.38382e-07	9.39212e-07	4.92577e-06	2.07159e-06	4.90576e-07	6.99519e-07	3.60163e-07	5.16832e-07	2.61533e-06	0.836301	NaN
AC006129.3	0	0	0	0	0	0	0	0	0	0	0	0	NaN	NaN
AC006130.3	0	0	0	0	0	0	0	0	0	0	0	0	NaN	NaN
AC006145.1	0	0	0	0	0	0	0	0	0	0	0	0	NaN	NaN
AC006145.4	0	0	0	0	0	0	0	0	0	0	0	0	NaN	NaN
AC006150.1	0	0	0	1.26782e-07	2.36288e-07	0	0	0	0	1.26782e-07	2.36288e-07	0	0.596978	NaN
AC006150.2	0	0	0	0	0	0	0	0	0	0	0	0	NaN	NaN
AC006159.4	0	0	0	0	0	3.13954e-07	0	0	0	0	0	3.13954e-07	0.192457	NaN
AC006159.5	0	0	0	0	0	0	0	0	0	0	0	0	NaN	NaN
AC006160.5	0	0	0	0	0	0	0	0	0	0	0	0	NaN	NaN
AC006196.1	4.26338e-07	5.95767e-07	0	0	1.14856e-06	0	4.26338e-07	5.95767e-07	0	0	9.04171e-07	0	0.477611	NaN
AC006227.1	0	0	0	0	0	0	0	0	0	0	0	0	NaN	NaN
AC006262.10	0	0	0	0	0	0	0	0	0	0	0	0	NaN	NaN
AC006262.4	0	0	0	0	0	0	0	0	0	0	0	0	NaN	NaN
AC006262.5	0	0	0	0	0	0	0	0	0	0	0	0	NaN	NaN
AC006272.1	0	0	0	0	0	0	0	0	0	0	0	0	NaN	NaN
AC006272.2	0	0	0	0	0	0	0	0	0	0	0	0	NaN	NaN
AC006273.4	0	0	0	0	1.39606e-07	4.34639e-07	0	0	0	0	1.39606e-07	3.20295e-07	0.0724647	NaN
AC006273.5	7.38796e-07	4.06232e-07	0	0	9.30247e-07	0	7.38796e-07	4.06232e-07	0	0	6.58544e-07	0	0.477612	NaN
AC006277.2	1.65615e-07	0	0	0	1.90563e-07	0	1.65615e-07	0	0	0	1.90563e-07	0	0.596978	NaN
AC006277.3	0	0	1.77784e-07	0	0	0	0	0	1.77784e-07	0	0	0	0.459543	NaN
AC006288.1	0	0	0	0	0	0	0	0	0	0	0	0	NaN	NaN
AC006296.1	0	0	0	0	0	0	0	0	0	0	0	0	NaN	NaN
AC006296.2	0	0	0	0	0	0	0	0	0	0	0	0	NaN	NaN
AC006322.1	0	0	0	0	0	0	0	0	0	0	0	0	NaN	NaN
AC006328.1	0	0	0	0	0	0	0	0	0	0	0	0	NaN	NaN
AC006328.2	0	0	0	0	0	0	0	0	0	0	0	0	NaN	NaN
AC006328.4	0	0	0	0	0	0	0	0	0	0	0	0	NaN	NaN
AC006369.2	0	0	0	0	0	0	0	0	0	0	0	0	NaN	NaN
AC006369.3	0	0	0	0	0	0	0	0	0	0	0	0	NaN	NaN
AC006371.1	0	0	0	0	0	0	0	0	0	0	0	0	NaN	NaN
AC006372.4	0	1.86332e-07	0	0	4.99027e-08	0	0	1.86332e-07	0	0	4.99027e-08	0	0.595964	NaN
AC006372.5	0	0	3.01255e-07	0	0	0	0	0	3.01255e-07	0	0	0	0.459543	NaN
AC006372.6	0	0	0	0	0	0	0	0	0	0	0	0	NaN	NaN
AC006373.1	0	0	0	0	0	0	0	0	0	0	0	0	NaN	NaN
AC006377.1	0	0	0	0	0	0	0	0	0	0	0	0	NaN	NaN
AC006378.2	0	0	0	0	0	0	0	0	0	0	0	0	NaN	NaN
AC006380.1	0	0	0	0	0	0	0	0	0	0	0	0	NaN	NaN
AC006380.3	0	0	0	0	0	0	0	0	0	0	0	0	NaN	NaN
AC006386.1	9.64156e-07	0	1.10202e-07	0	7.00243e-07	3.36832e-07	9.64156e-07	0	1.10202e-07	0	5.85479e-07	3.36832e-07	0.625339	NaN
AC006445.1	0	0	0	0	0	0	0	0	0	0	0	0	NaN	NaN
AC006449.2	0	0	0	0	0	0	0	0	0	0	0	0	NaN	NaN
AC006452.1	0	0	0	0	0	0	0	0	0	0	0	0	NaN	NaN
AC006452.2	0	0	0	0	0	0	0	0	0	0	0	0	NaN	NaN
AC006458.3	0	0	0	0	0	0	0	0	0	0	0	0	NaN	NaN
AC006460.2	0	0	5.41548e-07	0	2.32209e-07	0	0	0	4.04505e-07	0	2.32209e-07	0	0.266314	NaN
AC006461.1	0	0	0	2.47245e-08	5.53829e-07	0	0	0	0	2.47245e-08	5.53829e-07	0	0.596978	NaN
AC006482.1	0	0	0	0	0	0	0	0	0	0	0	0	NaN	NaN
AC006483.1	0	0	0	0	0	0	0	0	0	0	0	0	NaN	NaN
AC006486.10	3.28328e-07	1.43528e-07	4.73854e-07	3.78517e-07	2.26877e-07	3.93901e-07	2.44653e-07	1.43528e-07	3.38403e-07	2.85679e-07	2.26877e-07	2.85121e-07	0.934674	NaN
AC006486.9	0	0	0	0	0	0	0	0	0	0	0	0	NaN	NaN
AC006487.1	0	0	0	0	0	0	0	0	0	0	0	0	NaN	NaN
AC006534.1	0	0	0	0	0	0	0	0	0	0	0	0	NaN	NaN
AC006534.2	0	0	0	0	0	0	0	0	0	0	0	0	NaN	NaN
AC006534.3	0	0	2.90349e-07	1.99938e-06	1.2029e-06	0	0	0	2.10197e-07	1.99938e-06	1.2029e-06	0	0.480946	NaN
AC006538.1	2.35859e-06	2.93608e-06	2.52728e-06	1.77398e-06	3.23233e-06	2.94327e-06	1.24341e-06	1.57756e-06	1.42495e-06	1.01549e-06	1.19125e-06	2.07757e-06	0.244509	NaN
AC006538.4	0	0	0	0	0	0	0	0	0	0	0	0	NaN	NaN
AC006538.8	0	0	0	0	0	0	0	0	0	0	0	0	NaN	NaN
AC006539.1	0	0	0	0	0	0	0	0	0	0	0	0	NaN	NaN
AC006547.13	0	9.32681e-07	0	2.4787e-07	0	0	0	9.32681e-07	0	2.4787e-07	0	0	0.594959	NaN
AC006547.15	0	2.83183e-07	0	0	0	1.64365e-06	0	2.83183e-07	0	0	0	1.64365e-06	0.409662	NaN
AC006547.8	0	0	0	0	0	0	0	0	0	0	0	0	NaN	NaN
AC006548.28	0.000221509	0.000281997	0.00026079	0.000272071	0.000321165	0.000206445	2.21575e-05	3.05167e-05	2.37286e-05	2.58047e-05	3.69752e-05	2.64832e-05	0.000281586	0.00502849
AC006552.1	0	0	0	1.46278e-06	0	0	0	0	0	1.46278e-06	0	0	0.456043	NaN
AC006557.1	0	0	0	0	0	0	0	0	0	0	0	0	NaN	NaN
AC006840.1	0	0	0	1.38018e-07	0	0	0	0	0	1.38018e-07	0	0	0.456043	NaN
AC006925.1	0	0	0	0	0	0	0	0	0	0	0	0	NaN	NaN
AC006942.4	0	1.26531e-07	0	9.75671e-08	7.33765e-07	0	0	1.26531e-07	0	9.75671e-08	7.33765e-07	0	0.748684	NaN
AC006946.15	0	0	0	0	0	0	0	0	0	0	0	0	NaN	NaN
AC006946.16	0	0	1.69275e-06	0	4.99027e-08	1.52369e-07	0	0	1.69275e-06	0	4.99027e-08	1.52369e-07	0.611726	NaN
AC006946.17	1.02956e-07	0	0	0	0	0	1.02956e-07	0	0	0	0	0	0.456043	NaN
AC006947.1	0	1.66603e-07	0	0	0	0	0	1.66603e-07	0	0	0	0	0.454287	NaN
AC006960.7	2.32604e-07	1.03707e-07	0	0	0	0	2.32604e-07	1.03707e-07	0	0	0	0	0.594961	NaN
AC006988.1	0	0	0	0	0	0	0	0	0	0	0	0	NaN	NaN
AC006994.2	1.00806e-06	0	0	0	0	0	1.00806e-06	0	0	0	0	0	0.456043	NaN
AC006994.3	0	1.56221e-07	0	0	9.11965e-07	0	0	1.56221e-07	0	0	7.78872e-07	0	0.263978	NaN
AC007003.1	0	0	0	0	0	0	0	0	0	0	0	0	NaN	NaN
AC007006.1	0	0	0	0	0	0	0	0	0	0	0	0	NaN	NaN
AC007009.1	0	0	0	0	0	0	0	0	0	0	0	0	NaN	NaN
AC007009.2	0	0	0	0	0	0	0	0	0	0	0	0	NaN	NaN
AC007036.4	8.7282e-08	0	0	0	2.72587e-06	0	8.7282e-08	0	0	0	1.96316e-06	0	0.0699755	NaN
AC007036.5	0	0	0	0	0	0	0	0	0	0	0	0	NaN	NaN
AC007036.6	0	0	0	6.64267e-07	0	0	0	0	0	6.64267e-07	0	0	0.456043	NaN
AC007038.7	2.45438e-07	1.8045e-07	0	2.47245e-08	1.70057e-06	0	2.45438e-07	1.8045e-07	0	2.47245e-08	1.6513e-06	0	0.707371	NaN
AC007040.1	0	0	0	0	0	0	0	0	0	0	0	0	NaN	NaN
AC007040.11	1.07562e-06	3.40355e-07	0	0	3.73437e-07	0	7.61554e-07	2.5112e-07	0	0	2.41943e-07	0	0.236153	NaN
AC007040.2	0	0	0	0	0	0	0	0	0	0	0	0	NaN	NaN
AC007040.3	0	0	0	0	0	0	0	0	0	0	0	0	NaN	NaN
AC007040.6	2.37487e-07	2.86885e-07	0	0	0	0	1.69211e-07	2.86885e-07	0	0	0	0	0.262699	NaN
AC007040.8	0	0	0	0	0	0	0	0	0	0	0	0	NaN	NaN
AC007041.1	0	0	0	0	0	0	0	0	0	0	0	0	NaN	NaN
AC007050.1	0	0	0	0	0	0	0	0	0	0	0	0	NaN	NaN
AC007050.17	0	0	0	0	0	0	0	0	0	0	0	0	NaN	NaN
AC007056.1	0	0	0	0	0	0	0	0	0	0	0	0	NaN	NaN
AC007064.24	0	0	0	0	0	0	0	0	0	0	0	0	NaN	NaN
AC007091.1	0	0	0	0	0	0	0	0	0	0	0	0	NaN	NaN
AC007096.1	0	0	0	0	0	0	0	0	0	0	0	0	NaN	NaN
AC007098.1	0	0	0	0	0	0	0	0	0	0	0	0	NaN	NaN
AC007099.1	1.02956e-07	4.92467e-07	4.21198e-07	3.43632e-07	1.67955e-07	1.52369e-07	1.02956e-07	3.68554e-07	4.21198e-07	3.43632e-07	1.28057e-07	1.52369e-07	0.973224	NaN
AC007099.2	0	0	0	0	0	0	0	0	0	0	0	0	NaN	NaN
AC007106.1	0	0	0	0	0	0	0	0	0	0	0	0	NaN	NaN
AC007126.1	4.47951e-07	0	1.44599e-07	3.24299e-07	4.99027e-08	0	4.47951e-07	0	1.44599e-07	2.67976e-07	4.99027e-08	0	0.707662	NaN
AC007128.1	0	0	0	0	0	0	0	0	0	0	0	0	NaN	NaN
AC007131.1	0	0	1.77784e-07	0	0	0	0	0	1.77784e-07	0	0	0	0.459543	NaN
AC007131.2	0	0	0	0	0	0	0	0	0	0	0	0	NaN	NaN
AC007131.3	0	0	0	0	0	0	0	0	0	0	0	0	NaN	NaN
AC007161.5	6.90985e-07	0	0	0	1.3538e-07	0	5.1972e-07	0	0	0	1.3538e-07	0	0.262929	NaN
AC007163.1	0	0	0	0	0	0	0	0	0	0	0	0	NaN	NaN
AC007163.2	0	0	0	0	0	0	0	0	0	0	0	0	NaN	NaN
AC007163.3	0	0	2.92931e-07	2.80745e-07	0	0	0	0	2.92931e-07	2.80745e-07	0	0	0.597981	NaN
AC007163.6	0	0	0	0	0	0	0	0	0	0	0	0	NaN	NaN
AC007179.1	0	0	0	0	0	0	0	0	0	0	0	0	NaN	NaN
AC007179.2	0	0	0	0	0	0	0	0	0	0	0	0	NaN	NaN
AC007182.6	2.43842e-07	9.89251e-07	2.08139e-06	1.95289e-06	4.82377e-06	1.73018e-06	1.72374e-07	4.58062e-07	1.23174e-06	1.0199e-06	2.30145e-06	1.34762e-06	0.591091	NaN
AC007191.4	1.85927e-06	3.13348e-07	2.82298e-06	1.93543e-06	1.40648e-06	4.46492e-07	1.14732e-06	3.13348e-07	1.36116e-06	7.51666e-07	7.26352e-07	4.46492e-07	0.179286	NaN
AC007192.4	1.41634e-05	1.09423e-05	7.58528e-06	8.91158e-06	1.43985e-05	1.52815e-05	5.17724e-06	3.25367e-06	3.11096e-06	2.52196e-06	5.24102e-06	5.30853e-06	0.585201	0.720092
AC007192.6	0	0	0	0	0	0	0	0	0	0	0	0	NaN	NaN
AC007193.10	0	0	0	0	0	0	0	0	0	0	0	0	NaN	NaN
AC007193.6	0	0	0	0	0	0	0	0	0	0	0	0	NaN	NaN
AC007193.8	0	0	0	0	0	0	0	0	0	0	0	0	NaN	NaN
AC007193.9	0	0	3.74552e-07	6.87374e-07	4.99027e-08	0	0	0	3.74552e-07	6.87374e-07	4.99027e-08	0	0.750744	NaN
AC007204.2	0	0	0	0	0	0	0	0	0	0	0	0	NaN	NaN
AC007216.1	0	0	0	0	0	0	0	0	0	0	0	0	NaN	NaN
AC007224.1	0	0	0	0	0	0	0	0	0	0	0	0	NaN	NaN
AC007228.11	0	0	1.14423e-07	5.79444e-07	0	0	0	0	1.14423e-07	4.29612e-07	0	0	0.263314	NaN
AC007228.5	3.767e-07	0	2.01511e-07	2.47245e-08	0	0	3.767e-07	0	2.01511e-07	2.47245e-08	0	0	0.750058	NaN
AC007228.9	3.37369e-06	1.10158e-06	2.24949e-06	4.13882e-06	9.09073e-07	3.27603e-06	2.00928e-06	6.10824e-07	1.13585e-06	1.3939e-06	4.2185e-07	2.17896e-06	0.565658	NaN
AC007241.1	0	0	0	0	0	0	0	0	0	0	0	0	NaN	NaN
AC007242.1	0	0	0	0	0	0	0	0	0	0	0	0	NaN	NaN
AC007246.3	1.23527e-05	1.70162e-05	1.17981e-05	1.10622e-05	1.54572e-05	1.27117e-05	3.21287e-06	3.3244e-06	2.41336e-06	2.00869e-06	2.9372e-06	4.18857e-06	0.402132	0.579439
AC007249.3	0	0	0	4.40435e-07	0	0	0	0	0	4.40435e-07	0	0	0.456043	NaN
AC007250.4	2.63544e-07	0	1.77784e-07	7.51549e-07	0	0	2.63544e-07	0	1.77784e-07	5.55484e-07	0	0	0.476841	NaN
AC007251.2	0	0	0	0	0	0	0	0	0	0	0	0	NaN	NaN
AC007255.8	0	3.63839e-07	0	0	0	0	0	3.63839e-07	0	0	0	0	0.454287	NaN
AC007271.3	0	1.05744e-07	0	0	0	0	0	1.05744e-07	0	0	0	0	0.454287	NaN
AC007277.3	5e-07	0	3.55611e-07	0	0	0	5e-07	0	3.55611e-07	0	0	0	0.597978	NaN
AC007278.2	0	1.73137e-07	4.63701e-07	0	1.05295e-07	1.94798e-07	0	1.73137e-07	4.63701e-07	0	1.05295e-07	1.94798e-07	0.797898	NaN
AC007278.3	6.57492e-07	0	0	3.16691e-07	1.10583e-06	0	6.57492e-07	0	0	2.22606e-07	1.10583e-06	0	0.186253	NaN
AC007279.1	0	0	0	0	0	0	0	0	0	0	0	0	NaN	NaN
AC007283.5	0	0	0	0	0	0	0	0	0	0	0	0	NaN	NaN
AC007285.1	0	0	0	0	0	0	0	0	0	0	0	0	NaN	NaN
AC007285.6	0	0	0	0	0	0	0	0	0	0	0	0	NaN	NaN
AC007285.7	0	0	0	0	0	0	0	0	0	0	0	0	NaN	NaN
AC007292.3	0	1.36395e-07	0	2.09137e-06	9.98176e-08	6.2617e-07	0	1.36395e-07	0	1.34755e-06	9.98176e-08	6.2617e-07	0.115299	NaN
AC007292.4	4.13009e-07	2.69215e-06	3.0392e-07	7.28765e-07	1.89161e-06	1.52369e-07	3.42595e-07	1.25509e-06	2.14649e-07	3.80082e-07	1.09066e-06	1.52369e-07	0.460527	NaN
AC007292.6	3.49566e-07	6.04986e-07	4.36611e-07	7.30211e-07	3.28122e-07	5.51108e-07	2.60213e-07	3.67032e-07	2.55585e-07	4.23486e-07	1.92304e-07	5.51108e-07	0.983405	NaN
AC007292.7	0	0	0	0	0	0	0	0	0	0	0	0	NaN	NaN
AC007304.1	0	0	0	0	0	0	0	0	0	0	0	0	NaN	NaN
AC007308.7	0	0	0	0	0	0	0	0	0	0	0	0	NaN	NaN
AC007317.1	0	0	0	0	0	0	0	0	0	0	0	0	NaN	NaN
AC007319.1	0	0	1.29634e-07	0	0	0	0	0	1.29634e-07	0	0	0	0.459543	NaN
AC007326.1	0	0	0	0	0	0	0	0	0	0	0	0	NaN	NaN
AC007326.10	0	0	0	0	0	0	0	0	0	0	0	0	NaN	NaN
AC007327.5	0	0	0	0	0	0	0	0	0	0	0	0	NaN	NaN
AC007333.1	0	0	0	0	0	0	0	0	0	0	0	0	NaN	NaN
AC007339.1	0	0	0	0	0	0	0	0	0	0	0	0	NaN	NaN
AC007339.2	0	0	0	0	0	0	0	0	0	0	0	0	NaN	NaN
AC007349.4	0	0	0	0	4.99027e-08	0	0	0	0	0	4.99027e-08	0	0.457795	NaN
AC007349.5	0	8.04494e-08	0	0	0	0	0	8.04494e-08	0	0	0	0	0.454287	NaN
AC007349.7	0	0	0	0	0	0	0	0	0	0	0	0	NaN	NaN
AC007358.1	0	0	0	0	0	0	0	0	0	0	0	0	NaN	NaN
AC007359.6	0	0	0	0	0	0	0	0	0	0	0	0	NaN	NaN
AC007362.3	0	0	0	0	0	0	0	0	0	0	0	0	NaN	NaN
AC007364.1	0	4.47522e-07	1.73171e-07	2.91111e-07	1.99684e-07	0	0	2.75673e-07	1.73171e-07	2.1831e-07	1.99684e-07	0	0.392816	NaN
AC007365.1	0	0	0	0	0	0	0	0	0	0	0	0	NaN	NaN
AC007365.2	0	0	0	0	0	0	0	0	0	0	0	0	NaN	NaN
AC007365.3	0	2.88415e-07	0	0	0	0	0	2.88415e-07	0	0	0	0	0.454287	NaN
AC007367.1	0	0	0	0	0	0	0	0	0	0	0	0	NaN	NaN
AC007375.1	0	0	0	0	0	0	0	0	0	0	0	0	NaN	NaN
AC007381.1	0	0	0	0	0	0	0	0	0	0	0	0	NaN	NaN
AC007381.3	0	0	1.77784e-07	0	0	0	0	0	1.77784e-07	0	0	0	0.459543	NaN
AC007383.3	2.67801e-07	6.61125e-07	9.37525e-07	4.41668e-07	6.27245e-07	0	1.90357e-07	3.30702e-07	4.9725e-07	4.41668e-07	5.68719e-07	0	0.425883	NaN
AC007383.4	0	0	0	0	0	0	0	0	0	0	0	0	NaN	NaN
AC007384.1	0	0	0	0	0	0	0	0	0	0	0	0	NaN	NaN
AC007386.2	1.21942e-05	1.2132e-05	1.30596e-05	7.88414e-06	1.43266e-05	2.05823e-05	3.6815e-06	3.1742e-06	4.53329e-06	2.23163e-06	3.31767e-06	8.09965e-06	0.760735	0.843346
AC007386.4	0	3.63839e-07	0	0	0	6.68741e-07	0	3.63839e-07	0	0	0	6.68741e-07	0.409662	NaN
AC007389.3	1.62153e-07	0	0	8.17495e-07	0	2.13937e-06	1.62153e-07	0	0	5.96558e-07	0	1.9923e-06	0.105661	NaN
AC007389.4	2.93319e-07	0	0	3.57685e-07	0	0	2.93319e-07	0	0	3.57685e-07	0	0	0.595971	NaN
AC007391.2	0	0	0	3.06005e-07	0	0	0	0	0	3.06005e-07	0	0	0.456043	NaN
AC007392.3	0	0	0	0	0	0	0	0	0	0	0	0	NaN	NaN
AC007392.4	0	0	0	0	0	0	0	0	0	0	0	0	NaN	NaN
AC007395.3	0	0	0	0	0	0	0	0	0	0	0	0	NaN	NaN
AC007402.1	0	0	0	0	0	0	0	0	0	0	0	0	NaN	NaN
AC007403.1	0	0	0	0	0	0	0	0	0	0	0	0	NaN	NaN
AC007403.2	0	0	0	0	0	0	0	0	0	0	0	0	NaN	NaN
AC007403.3	0	0	0	0	0	0	0	0	0	0	0	0	NaN	NaN
AC007405.4	8.44182e-07	0	5.27746e-07	0	0	1.66805e-07	8.44182e-07	0	3.28199e-07	0	0	1.66805e-07	0.156101	NaN
AC007405.6	1.05049e-06	4.19221e-06	2.84587e-06	1.16469e-06	2.90627e-06	1.40573e-06	7.42447e-07	2.02889e-06	1.01116e-06	5.23645e-07	1.88109e-06	7.40885e-07	0.0671275	NaN
AC007405.8	0	0	0	0	0	0	0	0	0	0	0	0	NaN	NaN
AC007422.1	0	0	0	0	0	0	0	0	0	0	0	0	NaN	NaN
AC007435.1	0	0	0	0	0	0	0	0	0	0	0	0	NaN	NaN
AC007436.1	0	0	0	0	0	0	0	0	0	0	0	0	NaN	NaN
AC007450.1	0	0	0	0	0	0	0	0	0	0	0	0	NaN	NaN
AC007461.2	0	0	7.60565e-08	0	0	0	0	0	7.60565e-08	0	0	0	0.459543	NaN
AC007463.2	0	0	0	0	0	0	0	0	0	0	0	0	NaN	NaN
AC007486.1	0	0	0	0	0	0	0	0	0	0	0	0	NaN	NaN
AC007511.1	0	0	0	0	1.77696e-06	0	0	0	0	0	1.77696e-06	0	0.457795	NaN
AC007528.1	0	0	0	0	0	0	0	0	0	0	0	0	NaN	NaN
AC007528.2	0	0	0	0	0	0	0	0	0	0	0	0	NaN	NaN
AC007535.1	0	0	0	0	0	0	0	0	0	0	0	0	NaN	NaN
AC007551.1	0	0	0	0	0	0	0	0	0	0	0	0	NaN	NaN
AC007556.3	0	0	0	0	0	0	0	0	0	0	0	0	NaN	NaN
AC007557.1	0	0	0	0	0	0	0	0	0	0	0	0	NaN	NaN
AC007557.2	0	0	0	0	0	0	0	0	0	0	0	0	NaN	NaN
AC007557.3	0	0	0	0	0	0	0	0	0	0	0	0	NaN	NaN
AC007557.4	0	0	0	0	0	0	0	0	0	0	0	0	NaN	NaN
AC007557.5	0	0	0	0	0	0	0	0	0	0	0	0	NaN	NaN
AC007563.1	0	0	0	3.82049e-07	0	0	0	0	0	3.82049e-07	0	0	0.456043	NaN
AC007563.3	0	0	0	0	0	0	0	0	0	0	0	0	NaN	NaN
AC007563.5	0	0	0	0	0	0	0	0	0	0	0	0	NaN	NaN
AC007566.10	7.62466e-07	1.165e-06	1.93571e-06	2.01823e-06	4.68452e-07	8.68699e-07	4.8337e-07	7.19387e-07	1.23832e-06	1.2635e-06	2.72891e-07	5.75491e-07	0.991234	NaN
AC007567.1	0	0	0	0	0	0	0	0	0	0	0	0	NaN	NaN
AC007611.1	0	0	0	0	0	0	0	0	0	0	0	0	NaN	NaN
AC007620.3	0	0	0	0	0	0	0	0	0	0	0	0	NaN	NaN
AC007631.1	0	3.63839e-07	0	0	0	0	0	3.63839e-07	0	0	0	0	0.454287	NaN
AC007652.1	0	0	0	0	0	0	0	0	0	0	0	0	NaN	NaN
AC007679.3	0	0	0	0	0	0	0	0	0	0	0	0	NaN	NaN
AC007682.1	0	0	4.81166e-07	0	0	0	0	0	3.76844e-07	0	0	0	0.0972496	NaN
AC007682.2	0	0	0	0	0	0	0	0	0	0	0	0	NaN	NaN
AC007682.3	0	0	0	0	0	0	0	0	0	0	0	0	NaN	NaN
AC007682.4	0	0	0	0	0	0	0	0	0	0	0	0	NaN	NaN
AC007731.1	0	0	0	0	0	0	0	0	0	0	0	0	NaN	NaN
AC007731.2	0	0	0	0	0	0	0	0	0	0	0	0	NaN	NaN
AC007740.1	0	0	0	0	0	0	0	0	0	0	0	0	NaN	NaN
AC007743.1	4.50857e-06	8.2341e-06	7.73666e-06	1.04585e-05	1.49632e-05	3.96798e-06	1.21235e-06	2.67797e-06	2.45012e-06	2.9647e-06	4.36463e-06	1.77152e-06	0.524177	0.675276
AC007750.1	0	0	0	0	0	0	0	0	0	0	0	0	NaN	NaN
AC007750.5	0	6.05195e-07	0	0	0	0	0	6.05195e-07	0	0	0	0	0.454287	NaN
AC007773.2	2.32604e-07	0	0	7.75224e-08	0	0	2.32604e-07	0	0	7.75224e-08	0	0	0.595971	NaN
AC007787.2	0	0	0	0	0	0	0	0	0	0	0	0	NaN	NaN
AC007787.3	0	0	0	0	0	0	0	0	0	0	0	0	NaN	NaN
AC007792.1	5.79023e-07	8.58711e-07	1.69455e-06	3.58062e-06	5.87289e-07	1.35344e-06	4.19413e-07	5.55411e-07	9.38071e-07	1.47691e-06	4.1691e-07	1.35344e-06	0.0971897	NaN
AC007795.1	0	0	0	0	0	0	0	0	0	0	0	0	NaN	NaN
AC007796.1	0	0	0	0	0	0	0	0	0	0	0	0	NaN	NaN
AC007842.1	0	0	0	0	0	0	0	0	0	0	0	0	NaN	NaN
AC007879.1	0	0	0	0	0	0	0	0	0	0	0	0	NaN	NaN
AC007879.2	0	0	3.79525e-07	2.06716e-07	0	0	0	0	2.71344e-07	2.06716e-07	0	0	0.265922	NaN
AC007879.3	0	0	0	0	0	0	0	0	0	0	0	0	NaN	NaN
AC007879.4	0	0	0	1.41601e-07	0	0	0	0	0	1.41601e-07	0	0	0.456043	NaN
AC007879.5	0	0	0	0	0	0	0	0	0	0	0	0	NaN	NaN
AC007879.6	0	0	0	0	0	0	0	0	0	0	0	0	NaN	NaN
AC007879.7	0	0	0	0	0	0	0	0	0	0	0	0	NaN	NaN
AC007880.1	0	3.71991e-07	0	0	0	0	0	3.71991e-07	0	0	0	0	0.454287	NaN
AC007880.2	0	0	0	0	0	0	0	0	0	0	0	0	NaN	NaN
AC007881.1	0	0	0	0	0	0	0	0	0	0	0	0	NaN	NaN
AC007906.1	0	0	0	5.16548e-07	0	0	0	0	0	5.16548e-07	0	0	0.456043	NaN
AC007919.1	0	0	0	0	0	0	0	0	0	0	0	0	NaN	NaN
AC007919.2	0	0	0	0	0	0	0	0	0	0	0	0	NaN	NaN
AC007948.1	0	1.3586e-07	0	0	0	0	0	1.3586e-07	0	0	0	0	0.454287	NaN
AC007950.1	0	0	0	0	0	0	0	0	0	0	0	0	NaN	NaN
AC007950.2	1.67718e-07	7.95759e-07	4.09297e-07	9.82734e-07	0	6.68741e-07	1.67718e-07	6.36847e-07	2.97899e-07	5.59157e-07	0	6.68741e-07	0.409144	NaN
AC007952.4	0	0	0	0	0	0	0	0	0	0	0	0	NaN	NaN
AC007952.5	0	0	0	0	0	0	0	0	0	0	0	0	NaN	NaN
AC007966.1	0	1.50666e-07	0	0	0	0	0	1.50666e-07	0	0	0	0	0.454287	NaN
AC007998.1	0	0	0	0	0	0	0	0	0	0	0	0	NaN	NaN
AC008041.1	0	0	0	0	0	0	0	0	0	0	0	0	NaN	NaN
AC008045.1	0	0	0	0	0	0	0	0	0	0	0	0	NaN	NaN
AC008060.1	0	0	0	0	0	0	0	0	0	0	0	0	NaN	NaN
AC008060.5	0	0	0	0	4.99027e-08	0	0	0	0	0	4.99027e-08	0	0.457795	NaN
AC008060.7	0	0	0	0	0	0	0	0	0	0	0	0	NaN	NaN
AC008060.8	0	0	0	0	0	0	0	0	0	0	0	0	NaN	NaN
AC008063.2	0	0	0	0	0	0	0	0	0	0	0	0	NaN	NaN
AC008063.3	0	0	0	0	0	0	0	0	0	0	0	0	NaN	NaN
AC008067.2	0	0	0	0	0	0	0	0	0	0	0	0	NaN	NaN
AC008069.1	0	1.09028e-06	0	9.37182e-08	0	0	0	1.09028e-06	0	9.37182e-08	0	0	0.594959	NaN
AC008073.7	0	0	0	0	0	0	0	0	0	0	0	0	NaN	NaN
AC008073.9	0	0	0	0	0	0	0	0	0	0	0	0	NaN	NaN
AC008074.1	0	0	0	0	0	0	0	0	0	0	0	0	NaN	NaN
AC008074.3	0	0	1.77784e-07	0	0	0	0	0	1.77784e-07	0	0	0	0.459543	NaN
AC008074.4	0	0	0	0	0	0	0	0	0	0	0	0	NaN	NaN
AC008079.10	1.58612e-05	2.47377e-05	1.66029e-05	2.50961e-05	1.9116e-05	1.44333e-05	3.65015e-06	4.1952e-06	3.43753e-06	5.22706e-06	4.42392e-06	4.43328e-06	0.239501	0.432033
AC008079.9	2.37863e-06	0	3.55611e-07	2.81217e-07	1.30643e-07	1.66805e-07	2.27776e-06	0	3.55611e-07	2.81217e-07	9.48159e-08	1.66805e-07	0.805379	NaN
AC008085.1	0	0	0	0	0	0	0	0	0	0	0	0	NaN	NaN
AC008088.4	0	0	0	0	0	0	0	0	0	0	0	0	NaN	NaN
AC008103.3	0	0	0	0	0	0	0	0	0	0	0	0	NaN	NaN
AC008103.4	0	1.09409e-06	0	0	4.99027e-08	0	0	1.09409e-06	0	0	4.99027e-08	0	0.595964	NaN
AC008154.4	0	0	0	0	0	0	0	0	0	0	0	0	NaN	NaN
AC008154.5	6.67564e-07	0	1.81232e-07	6.05216e-07	4.27975e-07	2.14276e-07	6.67564e-07	0	1.81232e-07	6.05216e-07	3.21921e-07	2.14276e-07	0.84714	NaN
AC008163.4	0	0	0	0	0	0	0	0	0	0	0	0	NaN	NaN
AC008166.1	0	0	0	0	0	0	0	0	0	0	0	0	NaN	NaN
AC008169.1	0	0	0	0	0	0	0	0	0	0	0	0	NaN	NaN
AC008268.1	5.05712e-08	1.13709e-07	4.02737e-07	2.17925e-07	0	0	5.05712e-08	1.13709e-07	3.23691e-07	2.17925e-07	0	0	0.709031	NaN
AC008269.2	2.0703e-06	3.68505e-07	4.22124e-06	2.51234e-06	4.35627e-07	4.18843e-07	1.27519e-06	3.68505e-07	3.78716e-06	1.93512e-06	2.71706e-07	3.3066e-07	0.848753	NaN
AC008271.1	0	0	0	0	0	0	0	0	0	0	0	0	NaN	NaN
AC008277.1	0	6.94809e-08	3.55611e-07	7.07241e-07	4.99027e-08	0	0	6.94809e-08	3.55611e-07	7.07241e-07	4.99027e-08	0	0.891866	NaN
AC008278.2	0	0	0	0	0	0	0	0	0	0	0	0	NaN	NaN
AC008278.3	0	0	0	0	0	0	0	0	0	0	0	0	NaN	NaN
AC008281.1	0	0	0	0	0	0	0	0	0	0	0	0	NaN	NaN
AC008391.1	2.44926e-06	2.14177e-06	2.08591e-06	0	1.33694e-06	1.2925e-06	1.36674e-06	1.33154e-06	1.94683e-06	0	6.93242e-07	6.66804e-07	0.274085	NaN
AC008410.1	0	0	0	0	0	0	0	0	0	0	0	0	NaN	NaN
AC008440.10	0	0	0	0	0	0	0	0	0	0	0	0	NaN	NaN
AC008440.5	0	0	0	0	0	0	0	0	0	0	0	0	NaN	NaN
AC008449.1	0	0	0	0	0	0	0	0	0	0	0	0	NaN	NaN
AC008464.1	0	0	0	0	0	0	0	0	0	0	0	0	NaN	NaN
AC008514.1	0	0	0	0	0	0	0	0	0	0	0	0	NaN	NaN
AC008521.1	0	0	0	0	0	0	0	0	0	0	0	0	NaN	NaN
AC008522.1	0	0	0	0	0	0	0	0	0	0	0	0	NaN	NaN
AC008536.1	0	0	0	0	2.48444e-07	0	0	0	0	0	2.48444e-07	0	0.457795	NaN
AC008562.1	0	0	0	0	0	0	0	0	0	0	0	0	NaN	NaN
AC008581.1	0	0	0	0	0	0	0	0	0	0	0	0	NaN	NaN
AC008592.4	0	1.20827e-07	3.56199e-07	3.91273e-07	6.2609e-07	0	0	1.20827e-07	2.10258e-07	2.96838e-07	5.59033e-07	0	0.446222	NaN
AC008592.5	1.6321e-06	0	0	0	0	0	1.6321e-06	0	0	0	0	0	0.456043	NaN
AC008592.7	0	0	0	0	0	0	0	0	0	0	0	0	NaN	NaN
AC008592.8	8.14448e-07	2.46992e-06	2.36498e-06	2.09925e-06	1.25754e-06	1.99935e-07	5.34465e-07	1.48545e-06	9.34734e-07	1.39242e-06	6.59878e-07	1.99935e-07	0.469635	NaN
AC008598.1	0	0	0	0	0	0	0	0	0	0	0	0	NaN	NaN
AC008622.1	0	0	0	0	0	0	0	0	0	0	0	0	NaN	NaN
AC008623.1	0	0	0	0	0	0	0	0	0	0	0	0	NaN	NaN
AC008625.1	0	0	0	0	0	0	0	0	0	0	0	0	NaN	NaN
AC008641.1	0	0	0	0	0	0	0	0	0	0	0	0	NaN	NaN
AC008671.1	0	0	0	0	0	0	0	0	0	0	0	0	NaN	NaN
AC008674.1	0	0	0	0	0	0	0	0	0	0	0	0	NaN	NaN
AC008686.1	0	0	0	0	0	0	0	0	0	0	0	0	NaN	NaN
AC008691.1	0	0	0	0	0	0	0	0	0	0	0	0	NaN	NaN
AC008694.3	0	0	0	0	0	0	0	0	0	0	0	0	NaN	NaN
AC008697.1	0	0	0	0	0	0	0	0	0	0	0	0	NaN	NaN
AC008703.1	0	0	0	0	0	0	0	0	0	0	0	0	NaN	NaN
AC008703.2	0	0	0	0	0	0	0	0	0	0	0	0	NaN	NaN
AC008737.1	0	0	0	0	0	0	0	0	0	0	0	0	NaN	NaN
AC008740.1	0	2.38442e-06	1.3114e-07	2.47245e-08	0	0	0	2.14181e-06	1.3114e-07	2.47245e-08	0	0	0.183641	NaN
AC008746.12	0	0	3.90607e-07	0	8.07401e-08	0	0	0	2.30542e-07	0	8.07401e-08	0	0.0708721	NaN
AC008746.3	0	0	0	0	0	0	0	0	0	0	0	0	NaN	NaN
AC008753.1	0	0	0	0	0	0	0	0	0	0	0	0	NaN	NaN
AC008753.4	0	0	0	0	0	0	0	0	0	0	0	0	NaN	NaN
AC008753.6	0	0	0	0	0	0	0	0	0	0	0	0	NaN	NaN
AC008756.1	0	0	0	0	0	0	0	0	0	0	0	0	NaN	NaN
AC008759.1	0	0	0	0	0	1.46263e-06	0	0	0	0	0	1.46263e-06	0.192457	NaN
AC008780.1	0	0	0	0	0	0	0	0	0	0	0	0	NaN	NaN
AC008781.1	0	0	0	0	0	0	0	0	0	0	0	0	NaN	NaN
AC008781.7	0	0	1.77784e-07	0	0	0	0	0	1.77784e-07	0	0	0	0.459543	NaN
AC008798.1	0	0	0	0	0	0	0	0	0	0	0	0	NaN	NaN
AC008810.1	0	1.4921e-07	0	1.30511e-06	0	2.03163e-07	0	1.4921e-07	0	1.30511e-06	0	2.03163e-07	0.609247	NaN
AC008834.1	0	0	1.77784e-07	1.02128e-07	0	0	0	0	1.77784e-07	1.02128e-07	0	0	0.597981	NaN
AC008836.1	0	0	0	0	0	0	0	0	0	0	0	0	NaN	NaN
AC008865.1	0	0	1.40814e-07	0	0	0	0	0	1.40814e-07	0	0	0	0.459543	NaN
AC008869.2	0	0	0	0	0	0	0	0	0	0	0	0	NaN	NaN
AC008906.1	0	0	0	0	0	0	0	0	0	0	0	0	NaN	NaN
AC008914.1	1.33254e-06	4.02604e-06	0	2.12356e-06	7.97857e-06	8.77583e-06	7.71853e-07	1.9904e-06	0	1.37896e-06	2.91742e-06	5.37887e-06	0.00875266	NaN
AC008937.2	0	0	0	0	4.99027e-08	0	0	0	0	0	4.99027e-08	0	0.457795	NaN
AC008937.3	0	0	0	0	0	0	0	0	0	0	0	0	NaN	NaN
AC008938.1	0	0	0	2.47245e-08	0	0	0	0	0	2.47245e-08	0	0	0.456043	NaN
AC008940.1	0	0	0	0	0	0	0	0	0	0	0	0	NaN	NaN
AC008949.1	0	0	0	0	0	0	0	0	0	0	0	0	NaN	NaN
AC008982.2	5.33214e-06	7.28256e-06	3.56776e-06	2.783e-06	4.14221e-06	2.76805e-06	2.7233e-06	2.04235e-06	1.89356e-06	9.61475e-07	1.51432e-06	1.34619e-06	0.118981	NaN
AC008984.2	1.20467e-07	0	0	0	1.97554e-07	0	1.20467e-07	0	0	0	1.55744e-07	0	0.264369	NaN
AC008985.1	1.83104e-07	1.33421e-06	7.70133e-07	8.98379e-07	2.66375e-07	0	1.83104e-07	1.14124e-06	4.70428e-07	5.37739e-07	2.66375e-07	0	0.414865	NaN
AC008991.1	0	0	0	0	0	0	0	0	0	0	0	0	NaN	NaN
AC008992.1	0	0	0	0	0	0	0	0	0	0	0	0	NaN	NaN
AC008993.2	0	1.22725e-06	1.77784e-07	1.06301e-07	5.77593e-07	0	0	1.1265e-06	1.77784e-07	1.06301e-07	3.7648e-07	0	0.39497	NaN
AC008993.3	0	0	0	0	0	0	0	0	0	0	0	0	NaN	NaN
AC009005.2	4.90267e-07	0	1.33639e-06	0	2.03166e-07	0	4.90267e-07	0	1.33639e-06	0	2.03166e-07	0	0.750747	NaN
AC009009.1	0	0	0	0	0	0	0	0	0	0	0	0	NaN	NaN
AC009014.3	0	0	1.07434e-07	0	0	0	0	0	1.07434e-07	0	0	0	0.459543	NaN
AC009035.1	0	0	0	0	0	0	0	0	0	0	0	0	NaN	NaN
AC009052.12	0	0	0	0	0	0	0	0	0	0	0	0	NaN	NaN
AC009065.1	0	0	0	0	0	0	0	0	0	0	0	0	NaN	NaN
AC009065.2	0	0	0	0	0	0	0	0	0	0	0	0	NaN	NaN
AC009065.3	0	0	0	0	0	0	0	0	0	0	0	0	NaN	NaN
AC009065.4	0	0	0	0	0	0	0	0	0	0	0	0	NaN	NaN
AC009080.1	0	0	0	0	0	0	0	0	0	0	0	0	NaN	NaN
AC009081.1	0	0	0	0	0	0	0	0	0	0	0	0	NaN	NaN
AC009084.1	0	0	0	0	0	0	0	0	0	0	0	0	NaN	NaN
AC009095.4	0	0	0	0	0	0	0	0	0	0	0	0	NaN	NaN
AC009108.1	0	0	0	0	0	0	0	0	0	0	0	0	NaN	NaN
AC009108.2	0	0	0	0	0	0	0	0	0	0	0	0	NaN	NaN
AC009110.1	0	0	0	0	0	0	0	0	0	0	0	0	NaN	NaN
AC009120.10	6.48762e-07	1.79677e-07	0	0	1.57706e-06	4.39941e-07	4.90465e-07	1.79677e-07	0	0	1.57706e-06	4.39941e-07	0.622889	NaN
AC009120.11	8.65069e-07	8.36656e-07	8.05209e-07	3.42833e-07	0	0	6.40008e-07	4.82509e-07	6.12403e-07	2.47917e-07	0	0	0.413321	NaN
AC009120.4	0	0	0	0	2.26877e-07	0	0	0	0	0	2.26877e-07	0	0.457795	NaN
AC009120.5	0	0	0	0	0	0	0	0	0	0	0	0	NaN	NaN
AC009120.6	1.38747e-06	5.48953e-07	1.98034e-06	3.71112e-07	2.97472e-07	5.57638e-07	6.23369e-07	4.16468e-07	1.44336e-06	3.71112e-07	1.96187e-07	3.93643e-07	0.452704	NaN
AC009120.9	0	0	0	0	0	0	0	0	0	0	0	0	NaN	NaN
AC009121.1	0	0	0	0	0	0	0	0	0	0	0	0	NaN	NaN
AC009121.2	0	0	0	0	0	0	0	0	0	0	0	0	NaN	NaN
AC009127.1	0	0	0	0	0	0	0	0	0	0	0	0	NaN	NaN
AC009133.12	4.66409e-07	0	0	2.60699e-07	4.99027e-08	2.45181e-07	4.66409e-07	0	0	2.60699e-07	4.99027e-08	2.45181e-07	0.7974	NaN
AC009133.15	0	0	0	0	0	0	0	0	0	0	0	0	NaN	NaN
AC009133.17	1.39264e-06	1.31213e-06	2.99069e-07	8.85961e-07	3.1545e-06	1.63301e-06	1.07807e-06	8.10346e-07	2.99069e-07	6.66553e-07	3.1545e-06	1.48793e-06	0.865901	NaN
AC009133.21	0	0	2.16118e-06	0	0	5.51108e-07	0	0	2.16118e-06	0	0	5.51108e-07	0.412391	NaN
AC009133.22	0	0	0	0	0	0	0	0	0	0	0	0	NaN	NaN
AC009133.23	0	0	4.04473e-07	0	4.66575e-07	0	0	0	4.04473e-07	0	4.66575e-07	0	0.598986	NaN
AC009133.24	0	0	0	0	0	0	0	0	0	0	0	0	NaN	NaN
AC009134.1	0	0	0	0	0	0	0	0	0	0	0	0	NaN	NaN
AC009158.1	1.89095e-07	1.09781e-06	0	1.62102e-06	0	6.68741e-07	1.89095e-07	8.18418e-07	0	1.3687e-06	0	6.68741e-07	0.55772	NaN
AC009159.1	0	0	0	0	0	0	0	0	0	0	0	0	NaN	NaN
AC009166.5	0	0	0	0	0	0	0	0	0	0	0	0	NaN	NaN
AC009166.7	0	1.19488e-07	0	0	0	0	0	1.19488e-07	0	0	0	0	0.454287	NaN
AC009196.1	0	0	0	0	0	0	0	0	0	0	0	0	NaN	NaN
AC009227.2	0	1.79677e-07	3.70886e-07	0	0	1.64365e-06	0	1.79677e-07	2.69459e-07	0	0	1.64365e-06	0.393854	NaN
AC009227.3	0	0	0	0	0	0	0	0	0	0	0	0	NaN	NaN
AC009228.1	0	0	0	0	0	0	0	0	0	0	0	0	NaN	NaN
AC009229.5	0	0	0	0	0	0	0	0	0	0	0	0	NaN	NaN
AC009229.6	0	0	0	0	0	0	0	0	0	0	0	0	NaN	NaN
AC009236.2	3.55286e-07	0	1.77784e-07	0	0	0	3.55286e-07	0	1.77784e-07	0	0	0	0.597978	NaN
AC009260.1	0	0	0	0	0	0	0	0	0	0	0	0	NaN	NaN
AC009262.2	0	0	0	0	0	0	0	0	0	0	0	0	NaN	NaN
AC009264.1	0	0	1.77784e-07	9.50831e-08	2.92221e-07	9.42789e-07	0	0	1.77784e-07	9.50831e-08	2.92221e-07	8.06659e-07	0.399753	NaN
AC009276.4	0	0	0	0	0	0	0	0	0	0	0	0	NaN	NaN
AC009299.1	0	0	0	0	0	0	0	0	0	0	0	0	NaN	NaN
AC009299.2	0	0	1.14389e-06	0	0	0	0	0	9.3404e-07	0	0	0	0.0972496	NaN
AC009299.3	2.83561e-06	5.41858e-06	4.21169e-06	4.19072e-06	4.10612e-06	2.54539e-06	1.74979e-06	2.5871e-06	1.45258e-06	1.65877e-06	2.02473e-06	1.19969e-06	0.267591	NaN
AC009303.1	0	6.52254e-07	0	0	0	4.12051e-07	0	4.63746e-07	0	0	0	2.90877e-07	0.072339	NaN
AC009303.2	8.7976e-07	7.58685e-07	2.39636e-07	9.39667e-07	2.06907e-06	1.89872e-07	7.31138e-07	5.85646e-07	1.70989e-07	7.30585e-07	1.77688e-06	1.89872e-07	0.980316	NaN
AC009305.1	0	0	0	0	0	0	0	0	0	0	0	0	NaN	NaN
AC009305.2	0	0	0	0	0	0	0	0	0	0	0	0	NaN	NaN
AC009312.1	0	0	0	0	0	0	0	0	0	0	0	0	NaN	NaN
AC009313.1	0	0	0	0	0	0	0	0	0	0	0	0	NaN	NaN
AC009336.1	0	0	0	0	0	0	0	0	0	0	0	0	NaN	NaN
AC009336.19	0	0	0	0	0	0	0	0	0	0	0	0	NaN	NaN
AC009365.4	0	0	0	0	0	0	0	0	0	0	0	0	NaN	NaN
AC009403.2	1.35383e-05	8.48306e-06	9.82602e-06	8.67767e-06	6.2938e-06	1.43214e-05	3.56308e-06	1.81951e-06	2.69613e-06	2.67808e-06	1.86021e-06	4.36137e-06	0.54321	0.689391
AC009404.2	2.0112e-06	8.81086e-07	3.32386e-06	5.17294e-06	5.31986e-07	3.46133e-06	1.25227e-06	4.64422e-07	2.02004e-06	2.79534e-06	4.84541e-07	1.71052e-06	0.217069	NaN
AC009410.1	0	0	0	1.53066e-07	2.33224e-07	0	0	0	0	1.53066e-07	1.71565e-07	0	0.264642	NaN
AC009411.1	0	0	0	0	0	5.25877e-07	0	0	0	0	0	5.25877e-07	0.192457	NaN
AC009411.2	0	0	0	0	0	0	0	0	0	0	0	0	NaN	NaN
AC009473.1	0	0	0	0	0	0	0	0	0	0	0	0	NaN	NaN
AC009478.1	0	0	0	0	0	0	0	0	0	0	0	0	NaN	NaN
AC009478.2	0	0	0	0	0	0	0	0	0	0	0	0	NaN	NaN
AC009480.1	0	0	0	0	0	0	0	0	0	0	0	0	NaN	NaN
AC009480.3	0	0	1.44599e-07	0	1.288e-07	0	0	0	1.44599e-07	0	1.288e-07	0	0.598988	NaN
AC009487.4	0	0	0	0	0	0	0	0	0	0	0	0	NaN	NaN
AC009487.5	0	0	0	0	0	0	0	0	0	0	0	0	NaN	NaN
AC009491.1	0	0	0	0	0	0	0	0	0	0	0	0	NaN	NaN
AC009491.2	0	0	0	0	0	0	0	0	0	0	0	0	NaN	NaN
AC009495.1	0	0	0	0	0	0	0	0	0	0	0	0	NaN	NaN
AC009495.2	0	0	0	0	0	0	0	0	0	0	0	0	NaN	NaN
AC009495.3	0	0	1.52064e-07	0	0	0	0	0	1.52064e-07	0	0	0	0.459543	NaN
AC009495.4	0	0	0	0	0	0	0	0	0	0	0	0	NaN	NaN
AC009498.1	0	0	0	0	0	0	0	0	0	0	0	0	NaN	NaN
AC009499.1	0	0	0	0	0	0	0	0	0	0	0	0	NaN	NaN
AC009501.4	9.71574e-06	4.90023e-06	7.43104e-06	1.10144e-05	1.53814e-05	1.05162e-05	3.57473e-06	2.56774e-06	3.25716e-06	4.45811e-06	7.75646e-06	4.97265e-06	0.728647	0.819339
AC009502.4	0	1.95723e-06	7.87835e-07	0	2.43646e-07	0	0	1.95723e-06	4.08672e-07	0	1.74877e-07	0	0.0751772	NaN
AC009505.2	0	1.86431e-07	3.22383e-07	0	9.98176e-08	0	0	1.86431e-07	2.28897e-07	0	9.98176e-08	0	0.479857	NaN
AC009505.4	0	0	0	0	0	0	0	0	0	0	0	0	NaN	NaN
AC009506.1	1.34279e-06	3.85656e-06	3.3953e-06	3.87912e-06	2.17591e-06	4.64803e-07	6.3242e-07	1.85008e-06	2.11999e-06	1.93651e-06	1.60088e-06	4.64803e-07	0.241718	NaN
AC009508.1	0	0	8.14098e-08	0	0	0	0	0	8.14098e-08	0	0	0	0.459543	NaN
AC009518.4	0	0	0	0	0	0	0	0	0	0	0	0	NaN	NaN
AC009518.8	0	0	0	0	0	0	0	0	0	0	0	0	NaN	NaN
AC009531.2	0	0	0	0	0	0	0	0	0	0	0	0	NaN	NaN
AC009542.2	0	0	0	0	2.7011e-07	0	0	0	0	0	2.7011e-07	0	0.457795	NaN
AC009677.1	0	0	0	0	0	0	0	0	0	0	0	0	NaN	NaN
AC009695.1	0	0	0	0	0	0	0	0	0	0	0	0	NaN	NaN
AC009729.1	0	0	0	0	0	0	0	0	0	0	0	0	NaN	NaN
AC009758.1	0	0	0	0	0	0	0	0	0	0	0	0	NaN	NaN
AC009784.1	0	0	0	0	0	0	0	0	0	0	0	0	NaN	NaN
AC009784.3	1.28797e-06	1.09409e-06	0	0	3.14238e-07	0	1.07047e-06	1.09409e-06	0	0	3.14238e-07	0	0.476577	NaN
AC009800.1	0	0	0	0	0	0	0	0	0	0	0	0	NaN	NaN
AC009831.1	0	0	0	0	0	0	0	0	0	0	0	0	NaN	NaN
AC009835.1	0	0	0	0	0	0	0	0	0	0	0	0	NaN	NaN
AC009878.2	2.45438e-07	0	1.77784e-07	0	0	0	2.45438e-07	0	1.77784e-07	0	0	0	0.597978	NaN
AC009892.10	0	0	0	0	0	0	0	0	0	0	0	0	NaN	NaN
AC009941.1	0	0	0	0	0	0	0	0	0	0	0	0	NaN	NaN
AC009948.5	1.5675e-06	2.38937e-06	2.59955e-07	9.73867e-07	2.24487e-07	5.47907e-07	1.19157e-06	1.26048e-06	1.95678e-07	6.27491e-07	1.81462e-07	4.02674e-07	0.627207	NaN
AC009950.1	3.28706e-07	1.16714e-07	0	0	1.99283e-07	0	3.28706e-07	1.16714e-07	0	0	1.99283e-07	0	0.748684	NaN
AC009950.2	0	1.48705e-07	0	0	7.38459e-07	4.62923e-07	0	1.48705e-07	0	0	7.38459e-07	4.62923e-07	0.609697	NaN
AC009955.8	0	0	0	0	0	0	0	0	0	0	0	0	NaN	NaN
AC009961.3	2.95207e-06	1.03314e-06	1.6452e-06	2.27253e-07	1.18195e-06	2.23568e-06	1.17792e-06	7.40871e-07	8.44916e-07	1.64174e-07	6.70774e-07	1.48335e-06	0.54585	NaN
AC009965.2	0	0	0	0	0	0	0	0	0	0	0	0	NaN	NaN
AC009970.1	0	0	0	0	0	0	0	0	0	0	0	0	NaN	NaN
AC009973.1	0	0	0	0	0	0	0	0	0	0	0	0	NaN	NaN
AC009977.1	0	0	0	0	0	0	0	0	0	0	0	0	NaN	NaN
AC009987.1	0	0	0	0	0	0	0	0	0	0	0	0	NaN	NaN
AC010082.2	0	0	0	0	0	0	0	0	0	0	0	0	NaN	NaN
AC010084.1	5.97051e-07	0	0	0	0	0	5.97051e-07	0	0	0	0	0	0.456043	NaN
AC010086.2	0	0	0	0	0	0	0	0	0	0	0	0	NaN	NaN
AC010091.1	0	0	1.9332e-07	2.03141e-07	0	0	0	0	1.9332e-07	2.03141e-07	0	0	0.597978	NaN
AC010092.1	0	0	0	0	0	0	0	0	0	0	0	0	NaN	NaN
AC010096.1	6.93127e-06	7.42203e-07	3.30361e-06	1.79703e-06	1.4504e-06	7.50508e-07	2.88139e-06	4.87771e-07	2.28709e-06	1.10408e-06	8.42625e-07	4.53986e-07	0.414853	NaN
AC010096.2	0	0	0	0	0	0	0	0	0	0	0	0	NaN	NaN
AC010103.1	0	0	0	0	0	0	0	0	0	0	0	0	NaN	NaN
AC010105.1	0	0	0	0	0	0	0	0	0	0	0	0	NaN	NaN
AC010127.3	4.90935e-07	0	4.9891e-07	1.26209e-06	3.26444e-07	0	4.90935e-07	0	4.48245e-07	6.90923e-07	2.41006e-07	0	0.237025	NaN
AC010132.10	0	0	0	0	0	0	0	0	0	0	0	0	NaN	NaN
AC010136.2	7.64383e-07	1.45009e-06	3.31027e-07	0	1.11256e-07	0	7.64383e-07	1.14718e-06	2.34526e-07	0	7.89935e-08	0	0.617153	NaN
AC010139.1	0	0	0	0	0	0	0	0	0	0	0	0	NaN	NaN
AC010145.4	0	2.87724e-07	1.37013e-07	0	0	0	0	2.87724e-07	1.37013e-07	0	0	0	0.596965	NaN
AC010146.1	0	0	0	0	0	0	0	0	0	0	0	0	NaN	NaN
AC010148.1	1.02956e-07	0	2.30073e-07	0	0	0	1.02956e-07	0	2.30073e-07	0	0	0	0.597981	NaN
AC010149.4	0	0	0	0	0	0	0	0	0	0	0	0	NaN	NaN
AC010150.2	0	0	0	0	0	0	0	0	0	0	0	0	NaN	NaN
AC010168.1	0	0	0	0	0	0	0	0	0	0	0	0	NaN	NaN
AC010184.1	0	0	0	0	0	0	0	0	0	0	0	0	NaN	NaN
AC010196.1	0	0	0	0	0	0	0	0	0	0	0	0	NaN	NaN
AC010203.1	0	0	0	0	0	0	0	0	0	0	0	0	NaN	NaN
AC010207.1	0	0	0	0	0	0	0	0	0	0	0	0	NaN	NaN
AC010209.1	0	0	0	0	0	0	0	0	0	0	0	0	NaN	NaN
AC010226.4	2.62601e-06	2.08279e-06	1.47285e-06	3.67727e-06	1.00514e-06	2.55128e-06	2.14929e-06	1.021e-06	5.52438e-07	1.7935e-06	7.25574e-07	1.73326e-06	0.597883	NaN
AC010235.1	0	0	0	0	0	0	0	0	0	0	0	0	NaN	NaN
AC010287.1	1.92281e-07	2.42239e-06	3.13117e-06	6.69782e-07	1.42342e-06	1.05071e-06	1.92281e-07	1.16266e-06	1.92564e-06	5.77901e-07	7.96167e-07	1.05071e-06	0.307904	NaN
AC010295.1	0	0	0	0	0	0	0	0	0	0	0	0	NaN	NaN
AC010297.1	0	0	0	0	0	0	0	0	0	0	0	0	NaN	NaN
AC010311.1	0	0	0	0	0	0	0	0	0	0	0	0	NaN	NaN
AC010319.1	0	0	0	0	0	0	0	0	0	0	0	0	NaN	NaN
AC010323.1	0	0	0	0	0	0	0	0	0	0	0	0	NaN	NaN
AC010329.1	0	0	0	0	0	0	0	0	0	0	0	0	NaN	NaN
AC010331.1	0	0	0	0	0	0	0	0	0	0	0	0	NaN	NaN
AC010364.1	0	0	0	0	0	0	0	0	0	0	0	0	NaN	NaN
AC010376.1	0	0	0	0	0	0	0	0	0	0	0	0	NaN	NaN
AC010412.1	0	0	0	0	0	0	0	0	0	0	0	0	NaN	NaN
AC010455.1	0	0	0	0	0	0	0	0	0	0	0	0	NaN	NaN
AC010458.1	0	0	0	0	0	0	0	0	0	0	0	0	NaN	NaN
AC010468.2	0	0	0	0	0	0	0	0	0	0	0	0	NaN	NaN
AC010480.1	0	0	0	0	0	0	0	0	0	0	0	0	NaN	NaN
AC010504.2	0	0	0	0	0	0	0	0	0	0	0	0	NaN	NaN
AC010524.2	0	1.32565e-07	2.55485e-07	6.0454e-07	0	1.48064e-06	0	1.32565e-07	2.55485e-07	4.73292e-07	0	1.48064e-06	0.623018	NaN
AC010524.4	0	0	0	0	0	0	0	0	0	0	0	0	NaN	NaN
AC010525.1	0	0	0	0	0	0	0	0	0	0	0	0	NaN	NaN
AC010525.4	0	0	0	0	0	0	0	0	0	0	0	0	NaN	NaN
AC010528.1	0	0	0	0	0	0	0	0	0	0	0	0	NaN	NaN
AC010543.1	0	0	0	0	0	0	0	0	0	0	0	0	NaN	NaN
AC010546.1	0	0	0	0	0	0	0	0	0	0	0	0	NaN	NaN
AC010547.9	0	0	1.72521e-07	0	0	0	0	0	1.72521e-07	0	0	0	0.459543	NaN
AC010608.1	0	0	0	0	0	0	0	0	0	0	0	0	NaN	NaN
AC010609.1	0	0	0	0	0	0	0	0	0	0	0	0	NaN	NaN
AC010633.1	0	0	0	0	0	0	0	0	0	0	0	0	NaN	NaN
AC010641.1	0	0	0	0	0	0	0	0	0	0	0	0	NaN	NaN
AC010642.1	0	0	0	0	0	0	0	0	0	0	0	0	NaN	NaN
AC010646.3	0	0	0	0	0	0	0	0	0	0	0	0	NaN	NaN
AC010649.1	0	0	0	0	0	0	0	0	0	0	0	0	NaN	NaN
AC010655.1	0	0	0	0	0	0	0	0	0	0	0	0	NaN	NaN
AC010723.1	0	0	0	0	0	0	0	0	0	0	0	0	NaN	NaN
AC010723.2	6.15784e-07	0	0	0	0	3.06924e-07	6.15784e-07	0	0	0	0	3.06924e-07	0.410757	NaN
AC010729.1	0	0	0	0	0	0	0	0	0	0	0	0	NaN	NaN
AC010729.2	0	0	0	0	0	0	0	0	0	0	0	0	NaN	NaN
AC010729.3	0	0	0	0	0	0	0	0	0	0	0	0	NaN	NaN
AC010731.2	0	0	0	0	0	0	0	0	0	0	0	0	NaN	NaN
AC010731.3	0	0	0	0	0	0	0	0	0	0	0	0	NaN	NaN
AC010731.4	0	3.63839e-07	1.22285e-07	0	0	2.03163e-07	0	3.63839e-07	1.22285e-07	0	0	2.03163e-07	0.610364	NaN
AC010739.1	0	0	0	0	0	0	0	0	0	0	0	0	NaN	NaN
AC010744.1	0	0	0	1.32471e-07	0	0	0	0	0	1.32471e-07	0	0	0.456043	NaN
AC010745.1	0	0	0	0	0	0	0	0	0	0	0	0	NaN	NaN
AC010745.2	0	0	0	0	0	0	0	0	0	0	0	0	NaN	NaN
AC010745.3	0	0	0	0	0	0	0	0	0	0	0	0	NaN	NaN
AC010745.4	0	0	0	0	0	0	0	0	0	0	0	0	NaN	NaN
AC010746.3	0	0	6.40843e-07	0	0	0	0	0	4.18857e-07	0	0	0	0.0157767	NaN
AC010754.1	0	0	0	0	0	0	0	0	0	0	0	0	NaN	NaN
AC010761.10	0	0	0	0	0	0	0	0	0	0	0	0	NaN	NaN
AC010761.13	0	3.63839e-07	0	0	5.70285e-08	0	0	3.63839e-07	0	0	5.70285e-08	0	0.595964	NaN
AC010761.14	0	0	0	0	0	0	0	0	0	0	0	0	NaN	NaN
AC010761.6	0	0	0	0	0	0	0	0	0	0	0	0	NaN	NaN
AC010761.8	0	0	0	0	4.99027e-08	0	0	0	0	0	4.99027e-08	0	0.457795	NaN
AC010761.9	0	0	0	0	0	0	0	0	0	0	0	0	NaN	NaN
AC010872.1	0	0	0	0	0	0	0	0	0	0	0	0	NaN	NaN
AC010874.1	0	0	0	0	0	0	0	0	0	0	0	0	NaN	NaN
AC010880.1	0	0	0	0	0	0	0	0	0	0	0	0	NaN	NaN
AC010883.5	5.39089e-07	1.93321e-07	1.04194e-07	6.48934e-07	6.47904e-07	0	4.14117e-07	1.93321e-07	1.04194e-07	5.53868e-07	3.73414e-07	0	0.700502	NaN
AC010884.1	0	0	0	0	0	0	0	0	0	0	0	0	NaN	NaN
AC010884.2	0	0	0	0	0	0	0	0	0	0	0	0	NaN	NaN
AC010888.1	0	0	0	0	0	0	0	0	0	0	0	0	NaN	NaN
AC010890.1	1.34531e-07	0	0	0	0	0	1.34531e-07	0	0	0	0	0	0.456043	NaN
AC010891.2	0	0	0	0	0	0	0	0	0	0	0	0	NaN	NaN
AC010894.3	1.39947e-06	3.58577e-06	4.56308e-06	3.05562e-06	2.19985e-06	3.56474e-06	5.30865e-07	1.12445e-06	1.72324e-06	1.13238e-06	7.08676e-07	1.19986e-06	0.685209	NaN
AC010894.5	0	0	0	0	0	0	0	0	0	0	0	0	NaN	NaN
AC010900.1	0	0	0	0	0	0	0	0	0	0	0	0	NaN	NaN
AC010907.2	2.12831e-06	2.03091e-07	4.61165e-07	7.33172e-07	1.39606e-07	0	1.57215e-06	2.03091e-07	4.61165e-07	7.33172e-07	1.39606e-07	0	0.90368	NaN
AC010907.5	0	0	0	0	0	0	0	0	0	0	0	0	NaN	NaN
AC010928.1	0	0	0	0	0	0	0	0	0	0	0	0	NaN	NaN
AC010930.1	0	0	0	0	0	0	0	0	0	0	0	0	NaN	NaN
AC010931.1	0	0	0	0	0	0	0	0	0	0	0	0	NaN	NaN
AC010967.2	0	0	0	0	0	0	0	0	0	0	0	0	NaN	NaN
AC010967.3	0	0	0	0	0	0	0	0	0	0	0	0	NaN	NaN
AC010969.1	0	6.64325e-07	1.39978e-06	1.21399e-07	1.84939e-06	5.42923e-07	0	4.18458e-07	1.39978e-06	1.21399e-07	1.84939e-06	5.42923e-07	0.556595	NaN
AC010970.1	0	0	0	0	0	0	0	0	0	0	0	0	NaN	NaN
AC010971.1	0	0	0	0	0	0	0	0	0	0	0	0	NaN	NaN
AC010974.1	0	0	0	0	0	0	0	0	0	0	0	0	NaN	NaN
AC010974.3	0	0	0	0	0	0	0	0	0	0	0	0	NaN	NaN
AC010975.1	0	0	0	0	0	0	0	0	0	0	0	0	NaN	NaN
AC010976.2	9.401e-07	0	0	2.93614e-07	3.53319e-07	0	9.401e-07	0	0	2.08222e-07	3.53319e-07	0	0.477348	NaN
AC010982.2	0	0	0	0	0	0	0	0	0	0	0	0	NaN	NaN
AC010983.1	0	0	0	0	0	0	0	0	0	0	0	0	NaN	NaN
AC010987.5	0	0	0	0	0	0	0	0	0	0	0	0	NaN	NaN
AC010987.6	0	0	0	0	0	0	0	0	0	0	0	0	NaN	NaN
AC010999.1	0	0	0	0	0	0	0	0	0	0	0	0	NaN	NaN
AC011073.1	0	0	0	0	0	0	0	0	0	0	0	0	NaN	NaN
AC011155.1	0	0	0	0	0	0	0	0	0	0	0	0	NaN	NaN
AC011193.1	0	0	0	0	0	0	0	0	0	0	0	0	NaN	NaN
AC011196.3	0	0	0	0	0	0	0	0	0	0	0	0	NaN	NaN
AC011239.1	0	0	0	0	0	0	0	0	0	0	0	0	NaN	NaN
AC011239.2	0	0	0	0	0	0	0	0	0	0	0	0	NaN	NaN
AC011243.1	0	0	0	0	0	0	0	0	0	0	0	0	NaN	NaN
AC011247.3	0	0	0	0	0	0	0	0	0	0	0	0	NaN	NaN
AC011284.3	0	0	0	0	0	0	0	0	0	0	0	0	NaN	NaN
AC011286.1	0	0	0	0	0	0	0	0	0	0	0	0	NaN	NaN
AC011288.2	0	0	0	0	0	0	0	0	0	0	0	0	NaN	NaN
AC011290.4	0	0	0	0	0	0	0	0	0	0	0	0	NaN	NaN
AC011294.3	4.48883e-07	0	1.40814e-07	0	0	0	4.48883e-07	0	1.40814e-07	0	0	0	0.597978	NaN
AC011298.2	0	0	0	0	0	0	0	0	0	0	0	0	NaN	NaN
AC011306.1	0	0	0	0	0	0	0	0	0	0	0	0	NaN	NaN
AC011309.1	0	0	0	0	0	0	0	0	0	0	0	0	NaN	NaN
AC011313.1	0	0	0	0	0	0	0	0	0	0	0	0	NaN	NaN
AC011330.13	1.8992e-06	2.39537e-06	6.09165e-06	1.77054e-06	7.976e-07	2.34346e-06	1.64438e-06	1.25999e-06	3.05356e-06	6.8189e-07	3.99782e-07	1.56698e-06	0.161111	NaN
AC011343.1	1.45995e-07	0	0	0	0	0	1.45995e-07	0	0	0	0	0	0.456043	NaN
AC011357.1	0	0	0	0	0	0	0	0	0	0	0	0	NaN	NaN
AC011363.1	0	0	0	0	0	0	0	0	0	0	0	0	NaN	NaN
AC011366.3	0	0	0	0	0	0	0	0	0	0	0	0	NaN	NaN
AC011372.1	0	0	0	0	0	0	0	0	0	0	0	0	NaN	NaN
AC011376.1	0	0	0	0	0	0	0	0	0	0	0	0	NaN	NaN
AC011379.1	0	0	0	0	0	0	0	0	0	0	0	0	NaN	NaN
AC011380.1	0	0	0	0	0	0	0	0	0	0	0	0	NaN	NaN
AC011404.1	0	0	0	0	0	0	0	0	0	0	0	0	NaN	NaN
AC011410.1	0	0	0	0	0	0	0	0	0	0	0	0	NaN	NaN
AC011431.2	0	0	0	0	0	0	0	0	0	0	0	0	NaN	NaN
AC011453.1	2.14059e-06	2.30291e-07	1.09061e-06	8.56914e-07	5.91452e-07	3.41527e-06	1.25965e-06	2.30291e-07	5.02983e-07	5.0515e-07	3.84737e-07	3.41527e-06	0.621871	NaN
AC011453.2	0	0	0	0	0	0	0	0	0	0	0	0	NaN	NaN
AC011453.3	0	0	0	0	0	0	0	0	0	0	0	0	NaN	NaN
AC011456.1	0	0	0	0	0	0	0	0	0	0	0	0	NaN	NaN
AC011465.1	0	0	0	0	0	0	0	0	0	0	0	0	NaN	NaN
AC011467.1	0	0	0	0	0	0	0	0	0	0	0	0	NaN	NaN
AC011499.1	9.67486e-07	1.56503e-06	7.94793e-07	1.96108e-06	3.84934e-07	6.60141e-07	7.57311e-07	1.23167e-06	4.41916e-07	1.15806e-06	3.29202e-07	4.67117e-07	0.984825	NaN
AC011509.1	0	0	0	0	0	0	0	0	0	0	0	0	NaN	NaN
AC011513.3	0	0	0	0	0	0	0	0	0	0	0	0	NaN	NaN
AC011513.4	0	0	0	0	0	0	0	0	0	0	0	0	NaN	NaN
AC011516.1	0	0	0	0	0	0	0	0	0	0	0	0	NaN	NaN
AC011516.2	0	0	0	3.57685e-07	0	0	0	0	0	3.57685e-07	0	0	0.456043	NaN
AC011518.1	4.48941e-07	0	0	0	0	0	3.32292e-07	0	0	0	0	0	0.0953324	NaN
AC011518.2	0	0	0	0	0	0	0	0	0	0	0	0	NaN	NaN
AC011523.2	0	0	0	0	0	0	0	0	0	0	0	0	NaN	NaN
AC011524.1	0	0	0	0	0	0	0	0	0	0	0	0	NaN	NaN
AC011524.2	0	0	0	0	0	0	0	0	0	0	0	0	NaN	NaN
AC011524.3	0	0	0	0	0	0	0	0	0	0	0	0	NaN	NaN
AC011525.2	0	0	0	0	0	0	0	0	0	0	0	0	NaN	NaN
AC011525.4	0	0	0	0	0	0	0	0	0	0	0	0	NaN	NaN
AC011530.4	0	0	0	0	0	0	0	0	0	0	0	0	NaN	NaN
AC011551.3	0	4.07681e-07	0	0	0	4.62923e-07	0	4.07681e-07	0	0	0	4.62923e-07	0.409936	NaN
AC011558.5	0	3.69694e-07	0	2.88363e-06	2.3628e-06	2.69336e-06	0	2.62375e-07	0	1.53268e-06	1.58602e-06	1.75353e-06	0.126435	NaN
AC011591.1	0	0	0	0	0	0	0	0	0	0	0	0	NaN	NaN
AC011625.1	0	0	0	0	0	0	0	0	0	0	0	0	NaN	NaN
AC011648.1	0	0	0	0	0	0	0	0	0	0	0	0	NaN	NaN
AC011718.2	6.68275e-06	8.71534e-07	1.86718e-06	5.26963e-06	3.2826e-06	4.76181e-06	2.94925e-06	4.0694e-07	9.38257e-07	2.83636e-06	1.38377e-06	3.57507e-06	0.761278	NaN
AC011718.3	0	0	0	0	0	0	0	0	0	0	0	0	NaN	NaN
AC011738.1	0	0	0	0	0	0	0	0	0	0	0	0	NaN	NaN
AC011738.4	0	0	0	0	0	0	0	0	0	0	0	0	NaN	NaN
AC011747.3	0	0	0	0	0	0	0	0	0	0	0	0	NaN	NaN
AC011747.4	2.65798e-05	2.85733e-05	2.6785e-05	2.82709e-05	3.83802e-05	3.02787e-05	5.62918e-06	4.73063e-06	5.43346e-06	4.78672e-06	6.87972e-06	6.82015e-06	0.231527	0.423416
AC011747.6	0	0	0	0	0	0	0	0	0	0	0	0	NaN	NaN
AC011752.1	0	0	0	0	1.18053e-07	0	0	0	0	0	1.18053e-07	0	0.457795	NaN
AC011753.5	9.88825e-08	1.54083e-07	1.04293e-06	7.03783e-07	6.47131e-07	1.55759e-07	9.88825e-08	1.54083e-07	7.25881e-07	5.1366e-07	3.76696e-07	1.55759e-07	0.645375	NaN
AC011754.1	0	0	0	0	0	0	0	0	0	0	0	0	NaN	NaN
AC011893.3	0	0	0	0	0	0	0	0	0	0	0	0	NaN	NaN
AC011897.2	0	0	0	0	0	0	0	0	0	0	0	0	NaN	NaN
AC011899.10	0	0	0	0	0	0	0	0	0	0	0	0	NaN	NaN
AC011899.9	0	0	0	0	0	0	0	0	0	0	0	0	NaN	NaN
AC011901.2	0	0	0	0	0	0	0	0	0	0	0	0	NaN	NaN
AC011994.1	0	0	0	0	0	0	0	0	0	0	0	0	NaN	NaN
AC011995.1	0	0	0	0	0	0	0	0	0	0	0	0	NaN	NaN
AC011995.3	0	0	0	0	0	0	0	0	0	0	0	0	NaN	NaN
AC011997.1	0	0	0	0	0	0	0	0	0	0	0	0	NaN	NaN
AC011998.1	0	0	0	0	8.02925e-07	0	0	0	0	0	8.02925e-07	0	0.457795	NaN
AC012003.1	0	0	0	0	0	0	0	0	0	0	0	0	NaN	NaN
AC012047.1	0	0	0	0	0	0	0	0	0	0	0	0	NaN	NaN
AC012065.4	0	0	0	0	0	0	0	0	0	0	0	0	NaN	NaN
AC012074.2	3.94568e-07	0	0	0	0	1.49593e-07	3.94568e-07	0	0	0	0	1.49593e-07	0.410757	NaN
AC012075.2	0	0	0	1.49488e-07	0	0	0	0	0	1.49488e-07	0	0	0.456043	NaN
AC012119.1	0	0	0	0	0	0	0	0	0	0	0	0	NaN	NaN
AC012123.1	0	0	0	2.80745e-07	2.92221e-07	0	0	0	0	2.80745e-07	2.92221e-07	0	0.596978	NaN
AC012146.7	2.34626e-06	3.8924e-06	5.34502e-06	2.73635e-06	3.45399e-06	8.82065e-06	1.49734e-06	1.16591e-06	1.53225e-06	8.6863e-07	1.047e-06	4.65491e-06	0.230339	NaN
AC012150.1	0	0	0	0	0	0	0	0	0	0	0	0	NaN	NaN
AC012168.1	0	0	0	0	0	0	0	0	0	0	0	0	NaN	NaN
AC012181.1	0	0	0	0	0	0	0	0	0	0	0	0	NaN	NaN
AC012181.2	0	0	0	0	0	0	0	0	0	0	0	0	NaN	NaN
AC012307.2	0	0	0	0	0	0	0	0	0	0	0	0	NaN	NaN
AC012314.20	0	0	0	0	0	0	0	0	0	0	0	0	NaN	NaN
AC012314.8	4.47951e-07	4.46808e-07	5.93404e-07	6.57233e-07	2.26877e-07	4.36842e-06	4.47951e-07	3.16871e-07	5.93404e-07	4.78265e-07	2.26877e-07	2.31168e-06	0.233051	NaN
AC012322.1	0	0	0	6.68704e-07	0	0	0	0	0	6.08386e-07	0	0	0.0953324	NaN
AC012353.1	0	0	0	0	0	0	0	0	0	0	0	0	NaN	NaN
AC012354.6	0	0	0	0	0	0	0	0	0	0	0	0	NaN	NaN
AC012358.7	4.48883e-07	0	0	1.44197e-07	0	0	4.48883e-07	0	0	1.44197e-07	0	0	0.595971	NaN
AC012358.8	3.1261e-06	5.47252e-07	5.48959e-07	1.10087e-06	0	2.8995e-06	2.22312e-06	3.81258e-07	2.84551e-07	5.26924e-07	0	1.94645e-06	0.271641	NaN
AC012360.1	1.05065e-06	1.43655e-06	3.19969e-06	0	4.99027e-08	0	5.71529e-07	7.70503e-07	1.86856e-06	0	4.99027e-08	0	0.0638246	NaN
AC012360.4	0	1.04662e-07	1.78625e-07	0	0	1.02795e-06	0	1.04662e-07	1.78625e-07	0	0	1.02795e-06	0.61014	NaN
AC012360.6	7.96004e-08	2.12424e-07	6.48091e-07	0	0	0	7.96004e-08	2.12424e-07	6.48091e-07	0	0	0	0.74937	NaN
AC012361.1	0	0	0	5.16548e-07	0	0	0	0	0	5.16548e-07	0	0	0.456043	NaN
AC012363.1	0	3.71991e-07	1.22285e-07	0	2.48444e-07	0	0	3.71991e-07	1.22285e-07	0	2.48444e-07	0	0.750051	NaN
AC012363.13	0	0	0	0	0	0	0	0	0	0	0	0	NaN	NaN
AC012363.2	0	0	0	0	0	0	0	0	0	0	0	0	NaN	NaN
AC012363.4	0	0	0	0	0	0	0	0	0	0	0	0	NaN	NaN
AC012365.1	0	0	0	0	0	0	0	0	0	0	0	0	NaN	NaN
AC012368.1	0	0	0	0	2.67065e-07	0	0	0	0	0	1.9281e-07	0	0.0962889	NaN
AC012370.2	6.66162e-07	2.0218e-06	1.65014e-06	2.59247e-06	2.0158e-06	1.08016e-06	4.0872e-07	1.19308e-06	9.92777e-07	1.81721e-06	1.00158e-06	5.59114e-07	0.890788	NaN
AC012370.3	0	0	0	2.09653e-07	0	0	0	0	0	2.09653e-07	0	0	0.456043	NaN
AC012414.1	0	0	0	0	0	0	0	0	0	0	0	0	NaN	NaN
AC012442.5	0	0	0	0	0	0	0	0	0	0	0	0	NaN	NaN
AC012442.6	0	1.29135e-07	0	6.38997e-08	0	4.21821e-07	0	1.29135e-07	0	6.38997e-08	0	2.98562e-07	0.201753	NaN
AC012445.1	6.24702e-07	2.32558e-07	0	0	4.99027e-08	0	6.24702e-07	2.32558e-07	0	0	4.99027e-08	0	0.748682	NaN
AC012451.1	0	0	0	0	0	0	0	0	0	0	0	0	NaN	NaN
AC012456.3	0	2.78425e-07	1.77784e-07	0	0	0	0	2.78425e-07	1.77784e-07	0	0	0	0.596965	NaN
AC012456.4	0	0	0	0	0	0	0	0	0	0	0	0	NaN	NaN
AC012462.1	0	0	0	0	0	0	0	0	0	0	0	0	NaN	NaN
AC012462.2	1.54252e-07	0	0	1.1048e-07	0	0	1.54252e-07	0	0	1.1048e-07	0	0	0.595971	NaN
AC012462.3	0	0	0	0	0	0	0	0	0	0	0	0	NaN	NaN
AC012476.1	0	0	0	0	0	0	0	0	0	0	0	0	NaN	NaN
AC012485.2	0	0	0	0	0	0	0	0	0	0	0	0	NaN	NaN
AC012494.1	0	0	1.77784e-07	0	0	0	0	0	1.77784e-07	0	0	0	0.459543	NaN
AC012499.1	0	0	0	0	0	0	0	0	0	0	0	0	NaN	NaN
AC012500.1	0	0	0	0	0	0	0	0	0	0	0	0	NaN	NaN
AC012501.2	0	0	0	0	0	0	0	0	0	0	0	0	NaN	NaN
AC012506.1	2.1538e-07	0	0	0	0	0	2.1538e-07	0	0	0	0	0	0.456043	NaN
AC012506.2	0	0	0	0	0	0	0	0	0	0	0	0	NaN	NaN
AC012506.3	0	0	0	0	0	0	0	0	0	0	0	0	NaN	NaN
AC012506.4	0	0	0	0	0	0	0	0	0	0	0	0	NaN	NaN
AC012507.3	0	0	0	0	0	0	0	0	0	0	0	0	NaN	NaN
AC012507.4	0	0	0	0	0	0	0	0	0	0	0	0	NaN	NaN
AC012513.6	0	0	0	0	0	0	0	0	0	0	0	0	NaN	NaN
AC012531.25	0	0	0	0	0	0	0	0	0	0	0	0	NaN	NaN
AC012593.1	5.12599e-07	1.58229e-07	0	0	6.98265e-08	0	5.12599e-07	1.58229e-07	0	0	6.98265e-08	0	0.748682	NaN
AC012594.1	0	0	0	3.62101e-07	9.5467e-07	0	0	0	0	2.795e-07	9.5467e-07	0	0.263477	NaN
AC012603.1	0	0	0	0	0	0	0	0	0	0	0	0	NaN	NaN
AC012603.2	0	0	0	0	0	0	0	0	0	0	0	0	NaN	NaN
AC012613.2	0	0	5.92721e-07	0	0	0	0	0	5.92721e-07	0	0	0	0.459543	NaN
AC012627.1	0	0	0	0	0	0	0	0	0	0	0	0	NaN	NaN
AC012640.1	0	0	0	0	0	0	0	0	0	0	0	0	NaN	NaN
AC012667.1	0	0	0	0	0	0	0	0	0	0	0	0	NaN	NaN
AC012668.1	0	0	0	0	8.31305e-07	0	0	0	0	0	8.31305e-07	0	0.457795	NaN
AC012668.2	6.07224e-07	1.51245e-07	0	3.73649e-07	1.2219e-07	0	6.07224e-07	1.51245e-07	0	3.73649e-07	1.2219e-07	0	0.891023	NaN
AC012668.3	0	0	0	0	0	0	0	0	0	0	0	0	NaN	NaN
AC012671.1	0	0	0	0	3.68015e-07	0	0	0	0	0	3.68015e-07	0	0.457795	NaN
AC012671.3	0	0	0	0	0	0	0	0	0	0	0	0	NaN	NaN
AC012671.4	0	0	0	0	0	0	0	0	0	0	0	0	NaN	NaN
AC013248.2	0	0	0	0	0	0	0	0	0	0	0	0	NaN	NaN
AC013251.1	0	0	0	0	0	0	0	0	0	0	0	0	NaN	NaN
AC013264.2	2.14424e-06	0	1.22439e-07	0	0	0	1.52398e-06	0	1.22439e-07	0	0	0	0.263314	NaN
AC013268.1	0	0	0	0	0	0	0	0	0	0	0	0	NaN	NaN
AC013269.3	0	0	0	0	0	0	0	0	0	0	0	0	NaN	NaN
AC013269.4	0	0	0	0	0	0	0	0	0	0	0	0	NaN	NaN
AC013269.5	9.12136e-07	3.32769e-06	1.786e-07	4.67649e-07	2.77314e-06	6.41316e-06	5.9478e-07	1.71105e-06	1.786e-07	3.65048e-07	1.1317e-06	4.6797e-06	0.0556361	NaN
AC013271.3	0	0	0	0	0	0	0	0	0	0	0	0	NaN	NaN
AC013275.2	0	0	4.04473e-07	0	0	0	0	0	4.04473e-07	0	0	0	0.459543	NaN
AC013286.1	0	0	0	0	0	0	0	0	0	0	0	0	NaN	NaN
AC013401.1	0	0	1.77784e-07	0	0	0	0	0	1.77784e-07	0	0	0	0.459543	NaN
AC013401.2	0	0	0	0	0	0	0	0	0	0	0	0	NaN	NaN
AC013402.1	0	0	0	0	0	0	0	0	0	0	0	0	NaN	NaN
AC013402.3	0	0	0	0	0	0	0	0	0	0	0	0	NaN	NaN
AC013402.4	0	0	0	0	0	0	0	0	0	0	0	0	NaN	NaN
AC013402.5	0	0	0	0	0	0	0	0	0	0	0	0	NaN	NaN
AC013409.1	0	0	0	0	0	0	0	0	0	0	0	0	NaN	NaN
AC013436.6	0	0	0	0	0	0	0	0	0	0	0	0	NaN	NaN
AC013444.2	0	0	0	0	0	0	0	0	0	0	0	0	NaN	NaN
AC013448.1	5.89813e-06	7.8034e-06	4.26625e-06	3.83858e-06	2.45437e-06	2.77048e-06	3.03464e-06	2.72905e-06	1.92387e-06	1.79256e-06	1.07068e-06	1.05583e-06	0.62308	NaN
AC013448.2	0	0	0	0	0	0	0	0	0	0	0	0	NaN	NaN
AC013448.3	0	0	0	0	0	0	0	0	0	0	0	0	NaN	NaN
AC013460.1	0	0	0	0	4.3532e-07	0	0	0	0	0	4.3532e-07	0	0.457795	NaN
AC013461.1	7.70299e-05	6.40648e-05	6.68134e-05	7.7658e-05	6.69872e-05	0.000101616	1.06109e-05	6.75396e-06	7.86079e-06	8.82888e-06	9.45301e-06	1.39119e-05	0.154201	0.33795
AC013463.2	6.4982e-07	1.78702e-06	1.70464e-06	2.5608e-06	1.52974e-06	1.3995e-06	3.35818e-07	9.56508e-07	7.45402e-07	1.60967e-06	6.95181e-07	1.3995e-06	0.540598	NaN
AC013472.3	0	0	0	0	0	6.2617e-07	0	0	0	0	0	6.2617e-07	0.192457	NaN
AC013472.4	0	0	0	0	0	0	0	0	0	0	0	0	NaN	NaN
AC013476.1	0	0	0	0	0	0	0	0	0	0	0	0	NaN	NaN
AC013477.1	0	0	0	0	0	0	0	0	0	0	0	0	NaN	NaN
AC013480.1	0	0	0	0	0	0	0	0	0	0	0	0	NaN	NaN
AC013480.2	0	0	0	0	0	0	0	0	0	0	0	0	NaN	NaN
AC013549.1	0	0	0	0	0	0	0	0	0	0	0	0	NaN	NaN
AC013553.1	0	0	0	0	0	0	0	0	0	0	0	0	NaN	NaN
AC013660.1	0	0	0	0	0	0	0	0	0	0	0	0	NaN	NaN
AC013701.1	0	0	0	0	0	1.25249e-06	0	0	0	0	0	1.25249e-06	0.192457	NaN
AC013722.1	0	0	0	0	0	0	0	0	0	0	0	0	NaN	NaN
AC013727.1	0	0	0	0	0	0	0	0	0	0	0	0	NaN	NaN
AC013727.2	0	2.37256e-07	0	0	0	0	0	2.37256e-07	0	0	0	0	0.454287	NaN
AC013733.3	0	0	1.53388e-07	0	0	0	0	0	1.53388e-07	0	0	0	0.459543	NaN
AC013733.4	0	0	0	0	0	0	0	0	0	0	0	0	NaN	NaN
AC013734.1	0	0	0	0	0	0	0	0	0	0	0	0	NaN	NaN
AC013737.1	0	0	0	5.69346e-07	0	0	0	0	0	5.69346e-07	0	0	0.456043	NaN
AC013738.1	0	0	0	0	0	0	0	0	0	0	0	0	NaN	NaN
AC013751.1	0	0	0	0	0	0	0	0	0	0	0	0	NaN	NaN
AC015600.1	0	0	0	0	0	0	0	0	0	0	0	0	NaN	NaN
AC015688.3	0	0	0	0	0	0	0	0	0	0	0	0	NaN	NaN
AC015691.13	5.32263e-06	3.10646e-06	2.68068e-06	3.42675e-06	4.83703e-06	3.75458e-06	2.05834e-06	1.46607e-06	1.28672e-06	1.22841e-06	1.58688e-06	2.26509e-06	0.583952	NaN
AC015720.1	0	0	0	0	0	0	0	0	0	0	0	0	NaN	NaN
AC015820.1	0	0	0	0	0	0	0	0	0	0	0	0	NaN	NaN
AC015849.12	0	0	0	0	0	0	0	0	0	0	0	0	NaN	NaN
AC015849.13	2.81813e-06	2.36502e-06	2.42302e-06	4.21262e-06	3.58771e-06	2.21998e-06	1.40752e-06	1.08363e-06	1.08497e-06	1.4056e-06	1.66348e-06	1.55932e-06	0.107156	NaN
AC015849.16	0	0	0	0	0	0	0	0	0	0	0	0	NaN	NaN
AC015849.19	0	0	0	0	0	0	0	0	0	0	0	0	NaN	NaN
AC015849.2	0	0	0	0	0	0	0	0	0	0	0	0	NaN	NaN
AC015883.1	0	0	0	0	0	0	0	0	0	0	0	0	NaN	NaN
AC015884.1	0	0	0	0	0	0	0	0	0	0	0	0	NaN	NaN
AC015909.1	0	0	0	0	0	0	0	0	0	0	0	0	NaN	NaN
AC015922.6	5.16403e-06	3.48937e-06	2.43995e-06	2.07626e-06	4.98067e-06	1.81777e-06	2.33101e-06	1.58421e-06	1.4107e-06	9.97867e-07	2.23636e-06	1.21812e-06	0.942087	NaN
AC015923.1	0	0	0	0	0	0	0	0	0	0	0	0	NaN	NaN
AC015923.2	0	0	0	2.25698e-07	4.99027e-08	0	0	0	0	2.25698e-07	4.99027e-08	0	0.596976	NaN
AC015933.2	0	4.2811e-07	0	0	8.29424e-08	0	0	4.2811e-07	0	0	8.29424e-08	0	0.595964	NaN
AC015936.3	0	0	0	0	0	0	0	0	0	0	0	0	NaN	NaN
AC015969.3	0	0	0	0	0	0	0	0	0	0	0	0	NaN	NaN
AC015971.2	1.25293e-06	2.88415e-07	0	0	0	0	9.37057e-07	2.88415e-07	0	0	0	0	0.262154	NaN
AC015971.3	0	0	0	0	0	0	0	0	0	0	0	0	NaN	NaN
AC015977.6	0	0	0	0	0	0	0	0	0	0	0	0	NaN	NaN
AC015987.1	0	7.27766e-07	0	0	0	0	0	7.27766e-07	0	0	0	0	0.454287	NaN
AC016113.1	0	0	0	0	0	0	0	0	0	0	0	0	NaN	NaN
AC016142.1	0	0	0	0	0	0	0	0	0	0	0	0	NaN	NaN
AC016194.1	0	0	0	0	0	0	0	0	0	0	0	0	NaN	NaN
AC016292.1	0	0	0	0	0	0	0	0	0	0	0	0	NaN	NaN
AC016405.1	0	0	0	0	0	0	0	0	0	0	0	0	NaN	NaN
AC016543.1	0	0	0	0	0	0	0	0	0	0	0	0	NaN	NaN
AC016549.1	4.70153e-06	4.1903e-06	9.46914e-06	4.01239e-06	4.35883e-06	3.2751e-06	1.56482e-06	1.18618e-06	2.59762e-06	1.04334e-06	1.82376e-06	1.6654e-06	0.411738	NaN
AC016576.1	0	0	0	0	0	0	0	0	0	0	0	0	NaN	NaN
AC016577.1	0	0	2.24311e-07	3.82049e-07	0	0	0	0	2.24311e-07	3.82049e-07	0	0	0.597978	NaN
AC016582.2	5.7647e-07	0	0	2.60887e-07	0	0	4.41453e-07	0	0	2.60887e-07	0	0	0.262815	NaN
AC016597.1	0	0	0	0	0	0	0	0	0	0	0	0	NaN	NaN
AC016629.3	0	0	0	0	0	0	0	0	0	0	0	0	NaN	NaN
AC016644.1	0	0	1.75132e-06	2.22158e-07	0	0	0	0	1.58313e-06	1.98917e-07	0	0	0.196275	NaN
AC016656.1	0	0	0	0	0	0	0	0	0	0	0	0	NaN	NaN
AC016682.1	0	0	0	0	2.25024e-07	0	0	0	0	0	1.77283e-07	0	0.0962889	NaN
AC016683.5	0	0	0	0	0	0	0	0	0	0	0	0	NaN	NaN
AC016700.2	0	0	8.59558e-07	0	0	0	0	0	8.59558e-07	0	0	0	0.459543	NaN
AC016700.5	4.77392e-06	5.36652e-06	5.19586e-06	6.13192e-06	6.80449e-06	1.32852e-05	2.10275e-06	2.16155e-06	1.63891e-06	2.67439e-06	2.84493e-06	4.44721e-06	0.196827	0.389817
AC016706.1	0	0	0	0	0	0	0	0	0	0	0	0	NaN	NaN
AC016710.1	0	0	0	0	0	0	0	0	0	0	0	0	NaN	NaN
AC016716.2	0	0	0	0	0	0	0	0	0	0	0	0	NaN	NaN
AC016722.3	0	0	1.63343e-07	0	0	0	0	0	1.63343e-07	0	0	0	0.459543	NaN
AC016722.4	0	0	2.92931e-07	0	0	0	0	0	2.92931e-07	0	0	0	0.459543	NaN
AC016723.4	3.35077e-07	0	5.19393e-07	9.00735e-08	0	0	2.4111e-07	0	4.20563e-07	9.00735e-08	0	0	0.390009	NaN
AC016727.1	0	0	0	0	0	0	0	0	0	0	0	0	NaN	NaN
AC016730.1	0	0	0	0	0	0	0	0	0	0	0	0	NaN	NaN
AC016734.1	0	0	0	0	0	0	0	0	0	0	0	0	NaN	NaN
AC016735.1	0	1.07904e-07	0	0	0	0	0	1.07904e-07	0	0	0	0	0.454287	NaN
AC016735.2	0	0	1.77784e-07	0	0	0	0	0	1.77784e-07	0	0	0	0.459543	NaN
AC016735.3	0	0	0	0	0	0	0	0	0	0	0	0	NaN	NaN
AC016738.3	0	0	0	0	0	0	0	0	0	0	0	0	NaN	NaN
AC016738.4	0	0	0	4.94551e-08	0	0	0	0	0	4.94551e-08	0	0	0.456043	NaN
AC016739.1	0	2.83183e-07	0	0	0	0	0	2.83183e-07	0	0	0	0	0.454287	NaN
AC016745.3	0	2.26437e-07	0	0	3.14124e-07	0	0	2.26437e-07	0	0	2.17457e-07	0	0.0702634	NaN
AC016747.1	0	0	0	0	0	0	0	0	0	0	0	0	NaN	NaN
AC016747.3	9.50842e-06	7.60395e-06	9.13546e-06	5.82451e-06	1.16466e-05	3.55216e-06	3.599e-06	2.10072e-06	4.06179e-06	1.40946e-06	3.12546e-06	1.77065e-06	0.372547	0.557418
AC016751.2	0	0	1.77784e-07	0	0	0	0	0	1.77784e-07	0	0	0	0.459543	NaN
AC016751.3	0	0	0	0	0	0	0	0	0	0	0	0	NaN	NaN
AC016753.1	0	0	0	0	0	0	0	0	0	0	0	0	NaN	NaN
AC016753.2	0	0	0	0	0	0	0	0	0	0	0	0	NaN	NaN
AC016757.3	0	0	0	0	0	0	0	0	0	0	0	0	NaN	NaN
AC016764.1	0	0	0	0	0	0	0	0	0	0	0	0	NaN	NaN
AC016768.1	4e-06	4.78608e-06	5.33282e-06	5.31905e-06	7.67268e-06	1.73804e-06	1.6778e-06	1.92341e-06	1.74707e-06	2.17228e-06	2.76341e-06	9.08228e-07	0.0784768	NaN
AC016819.1	0	0	0	0	0	0	0	0	0	0	0	0	NaN	NaN
AC016821.1	4.48883e-07	0	0	0	0	0	4.48883e-07	0	0	0	0	0	0.456043	NaN
AC016821.2	0	0	0	0	0	0	0	0	0	0	0	0	NaN	NaN
AC016831.7	7.83801e-07	1.7397e-06	1.79228e-06	9.88586e-07	7.88362e-07	1.57252e-06	5.16904e-07	1.12003e-06	7.23242e-07	6.37871e-07	7.40025e-07	7.89967e-07	0.389968	NaN
AC016866.1	0	0	0	0	0	0	0	0	0	0	0	0	NaN	NaN
AC016903.1	0	0	0	0	0	0	0	0	0	0	0	0	NaN	NaN
AC016903.2	0	0	0	0	0	0	0	0	0	0	0	0	NaN	NaN
AC016907.1	0	0	0	0	0	0	0	0	0	0	0	0	NaN	NaN
AC016907.3	9.62919e-07	2.01149e-06	3.3686e-07	1.04559e-06	2.39349e-06	2.2037e-06	5.60873e-07	1.45726e-06	2.38769e-07	6.28664e-07	1.54918e-06	1.56458e-06	0.870506	NaN
AC016909.1	0	0	0	0	0	0	0	0	0	0	0	0	NaN	NaN
AC016910.1	0	0	0	0	0	0	0	0	0	0	0	0	NaN	NaN
AC016912.3	0	0	0	0	0	0	0	0	0	0	0	0	NaN	NaN
AC016959.1	0	0	0	0	0	0	0	0	0	0	0	0	NaN	NaN
AC016970.1	0	0	0	0	0	0	0	0	0	0	0	0	NaN	NaN
AC016987.1	0	0	0	0	0	0	0	0	0	0	0	0	NaN	NaN
AC016993.1	0	0	0	0	0	0	0	0	0	0	0	0	NaN	NaN
AC016994.2	0	0	0	0	0	1.49593e-07	0	0	0	0	0	1.49593e-07	0.192457	NaN
AC016995.3	9.47797e-07	0	0	0	7.53623e-07	0	9.47797e-07	0	0	0	5.32403e-07	0	0.264642	NaN
AC016999.2	0	0	0	0	0	0	0	0	0	0	0	0	NaN	NaN
AC017002.1	1.71139e-07	0	0	0	0	0	1.71139e-07	0	0	0	0	0	0.456043	NaN
AC017002.2	0	0	0	0	0	0	0	0	0	0	0	0	NaN	NaN
AC017002.4	0	0	0	0	0	0	0	0	0	0	0	0	NaN	NaN
AC017006.2	0	0	0	0	0	0	0	0	0	0	0	0	NaN	NaN
AC017006.3	0	0	0	0	0	0	0	0	0	0	0	0	NaN	NaN
AC017020.1	0	0	0	0	0	0	0	0	0	0	0	0	NaN	NaN
AC017020.2	0	0	0	0	0	0	0	0	0	0	0	0	NaN	NaN
AC017028.10	0	0	0	0	0	0	0	0	0	0	0	0	NaN	NaN
AC017028.11	0	0	0	0	0	0	0	0	0	0	0	0	NaN	NaN
AC017028.12	4.47951e-07	0	0	0	0	0	4.47951e-07	0	0	0	0	0	0.456043	NaN
AC017028.6	0	0	0	0	0	0	0	0	0	0	0	0	NaN	NaN
AC017048.1	0	0	0	0	0	0	0	0	0	0	0	0	NaN	NaN
AC017048.2	0	0	0	0	0	0	0	0	0	0	0	0	NaN	NaN
AC017053.1	0	0	0	0	0	0	0	0	0	0	0	0	NaN	NaN
AC017060.1	0	0	0	0	0	0	0	0	0	0	0	0	NaN	NaN
AC017074.1	0	0	0	0	0	0	0	0	0	0	0	0	NaN	NaN
AC017074.2	0	0	0	0	0	0	0	0	0	0	0	0	NaN	NaN
AC017074.3	0	0	0	0	0	0	0	0	0	0	0	0	NaN	NaN
AC017101.10	0	0	0	0	0	0	0	0	0	0	0	0	NaN	NaN
AC017104.2	0	0	1.49981e-07	0	9.6857e-07	0	0	0	1.49981e-07	0	6.64186e-07	0	0.0702804	NaN
AC017104.3	0	0	0	0	0	0	0	0	0	0	0	0	NaN	NaN
AC017104.6	0	0	0	0	0	1.94798e-07	0	0	0	0	0	1.94798e-07	0.192457	NaN
AC017116.11	1.27471e-07	1.86337e-07	2.24311e-07	2.76682e-07	2.43977e-07	5.64451e-07	1.27471e-07	1.86337e-07	2.24311e-07	2.07411e-07	1.72313e-07	4.38844e-07	0.892376	NaN
AC018359.1	0	0	0	0	0	0	0	0	0	0	0	0	NaN	NaN
AC018359.3	0	0	0	0	0	0	0	0	0	0	0	0	NaN	NaN
AC018361.1	0	0	0	0	0	0	0	0	0	0	0	0	NaN	NaN
AC018450.1	0	0	0	0	0	0	0	0	0	0	0	0	NaN	NaN
AC018462.2	0	0	7.05306e-07	1.73411e-06	4.99027e-08	0	0	0	7.05306e-07	1.61457e-06	4.99027e-08	0	0.477293	NaN
AC018463.1	0	0	0	0	2.92221e-07	0	0	0	0	0	2.92221e-07	0	0.457795	NaN
AC018495.3	0	0	0	0	0	0	0	0	0	0	0	0	NaN	NaN
AC018512.1	0	0	0	0	0	0	0	0	0	0	0	0	NaN	NaN
AC018616.1	0	0	0	0	0	0	0	0	0	0	0	0	NaN	NaN
AC018618.1	0	0	0	0	0	0	0	0	0	0	0	0	NaN	NaN
AC018628.1	0	0	0	0	0	0	0	0	0	0	0	0	NaN	NaN
AC018635.1	0	1.19488e-07	0	0	0	0	0	1.19488e-07	0	0	0	0	0.454287	NaN
AC018643.4	1.95119e-07	1.13709e-07	0	9.37182e-08	0	0	1.95119e-07	1.13709e-07	0	9.37182e-08	0	0	0.747995	NaN
AC018647.3	0	0	1.77784e-07	2.43339e-07	4.99027e-08	0	0	0	1.77784e-07	2.43339e-07	4.99027e-08	0	0.750744	NaN
AC018685.1	0	0	0	0	0	0	0	0	0	0	0	0	NaN	NaN
AC018685.2	0	0	0	0	0	0	0	0	0	0	0	0	NaN	NaN
AC018688.1	0	0	0	0	0	0	0	0	0	0	0	0	NaN	NaN
AC018690.1	0	0	0	0	0	0	0	0	0	0	0	0	NaN	NaN
AC018693.6	0	1.96115e-07	0	1.53066e-07	0	0	0	1.96115e-07	0	1.53066e-07	0	0	0.594959	NaN
AC018717.1	0	0	0	0	0	0	0	0	0	0	0	0	NaN	NaN
AC018730.4	0	0	0	0	0	0	0	0	0	0	0	0	NaN	NaN
AC018731.3	0	0	0	0	0	0	0	0	0	0	0	0	NaN	NaN
AC018737.3	0	0	0	0	0	0	0	0	0	0	0	0	NaN	NaN
AC018742.1	3.104e-07	0	0	0	0	0	3.104e-07	0	0	0	0	0	0.456043	NaN
AC018755.17	0	0	0	0	0	0	0	0	0	0	0	0	NaN	NaN
AC018755.18	0	0	0	0	1.6177e-07	0	0	0	0	0	1.6177e-07	0	0.457795	NaN
AC018761.1	0	0	0	0	0	0	0	0	0	0	0	0	NaN	NaN
AC018766.4	0	0	0	0	0	0	0	0	0	0	0	0	NaN	NaN
AC018766.6	0	0	0	0	0	0	0	0	0	0	0	0	NaN	NaN
AC018767.1	0	0	0	0	0	0	0	0	0	0	0	0	NaN	NaN
AC018799.1	2.31541e-06	3.82887e-07	2.42924e-07	3.82049e-07	1.34438e-06	0	2.31541e-06	3.82887e-07	1.72677e-07	3.82049e-07	1.34438e-06	0	0.906798	NaN
AC018804.1	0	0	0	0	0	0	0	0	0	0	0	0	NaN	NaN
AC018804.3	0	0	0	0	4.99027e-08	0	0	0	0	0	4.99027e-08	0	0.457795	NaN
AC018816.1	0	0	0	0	0	0	0	0	0	0	0	0	NaN	NaN
AC018816.3	0	2.32558e-07	1.68983e-06	1.17363e-07	0	0	0	2.32558e-07	1.68983e-06	1.17363e-07	0	0	0.74937	NaN
AC018832.1	0	0	0	0	0	0	0	0	0	0	0	0	NaN	NaN
AC018866.1	0	0	0	0	0	0	0	0	0	0	0	0	NaN	NaN
AC018867.1	0	0	0	0	0	0	0	0	0	0	0	0	NaN	NaN
AC018878.3	0	2.01591e-06	0	0	0	0	0	2.01591e-06	0	0	0	0	0.454287	NaN
AC018890.4	0	1.52025e-07	0	0	1.78703e-07	0	0	1.52025e-07	0	0	1.38019e-07	0	0.26425	NaN
AC018890.6	0	0	0	0	4.99027e-08	0	0	0	0	0	4.99027e-08	0	0.457795	NaN
AC018902.1	0	0	0	0	0	0	0	0	0	0	0	0	NaN	NaN
AC019011.1	0	0	0	0	0	0	0	0	0	0	0	0	NaN	NaN
AC019048.1	0	0	0	0	0	0	0	0	0	0	0	0	NaN	NaN
AC019051.1	0	0	0	0	0	0	0	0	0	0	0	0	NaN	NaN
AC019055.1	0	0	0	0	0	0	0	0	0	0	0	0	NaN	NaN
AC019058.1	0	0	0	0	0	0	0	0	0	0	0	0	NaN	NaN
AC019064.1	0	0	0	3.57685e-07	0	0	0	0	0	3.57685e-07	0	0	0.456043	NaN
AC019117.1	0	0	0	0	0	0	0	0	0	0	0	0	NaN	NaN
AC019117.2	0	0	1.35254e-07	0	0	0	0	0	1.35254e-07	0	0	0	0.459543	NaN
AC019118.3	0	0	0	0	0	0	0	0	0	0	0	0	NaN	NaN
AC019118.4	0	0	0	0	0	0	0	0	0	0	0	0	NaN	NaN
AC019129.2	0	0	0	0	0	0	0	0	0	0	0	0	NaN	NaN
AC019131.1	0	0	0	0	0	0	0	0	0	0	0	0	NaN	NaN
AC019171.1	0	0	0	0	0	0	0	0	0	0	0	0	NaN	NaN
AC019172.2	0	2.08395e-07	0	0	0	0	0	2.08395e-07	0	0	0	0	0.454287	NaN
AC019181.2	0	1.52025e-07	9.95621e-08	4.29467e-07	6.44406e-07	0	0	1.52025e-07	9.95621e-08	2.87325e-07	4.57103e-07	0	0.39484	NaN
AC019185.4	2.51412e-06	1.77642e-06	1.42507e-06	2.80745e-07	1.39606e-07	1.94345e-06	1.37488e-06	1.16115e-06	1.03419e-06	2.80745e-07	1.39606e-07	1.54965e-06	0.674956	NaN
AC019186.1	2.19253e-07	3.37174e-07	3.25659e-06	2.66329e-07	2.10718e-07	4.14347e-07	2.19253e-07	1.98399e-07	2.40041e-06	2.66329e-07	2.10718e-07	4.14347e-07	0.287693	NaN
AC019196.1	0	0	0	0	0	0	0	0	0	0	0	0	NaN	NaN
AC019198.1	0	0	0	0	0	0	0	0	0	0	0	0	NaN	NaN
AC019205.1	0	0	0	0	0	0	0	0	0	0	0	0	NaN	NaN
AC019206.1	0	0	5.78669e-07	0	0	0	0	0	5.78669e-07	0	0	0	0.459543	NaN
AC019330.1	0	0	0	0	0	0	0	0	0	0	0	0	NaN	NaN
AC019349.5	0	0	0	0	0	0	0	0	0	0	0	0	NaN	NaN
AC020571.3	0	0	0	1.24017e-07	0	0	0	0	0	1.24017e-07	0	0	0.456043	NaN
AC020594.5	4.4393e-07	3.81891e-07	0	0	5.70285e-08	0	2.70542e-07	3.81891e-07	0	0	5.70285e-08	0	0.185342	NaN
AC020595.1	0	0	0	0	0	0	0	0	0	0	0	0	NaN	NaN
AC020606.1	0	0	0	0	0	0	0	0	0	0	0	0	NaN	NaN
AC020626.1	0	0	0	0	0	0	0	0	0	0	0	0	NaN	NaN
AC020636.1	0	0	0	0	0	0	0	0	0	0	0	0	NaN	NaN
AC020689.1	0	0	0	0	0	0	0	0	0	0	0	0	NaN	NaN
AC020703.2	0	0	0	0	0	0	0	0	0	0	0	0	NaN	NaN
AC020743.2	5.82429e-07	9.20735e-07	5.44581e-07	0	6.71431e-07	3.35594e-06	5.82429e-07	7.4536e-07	5.44581e-07	0	5.65904e-07	3.01358e-06	0.652406	NaN
AC020743.3	0	0	0	0	0	0	0	0	0	0	0	0	NaN	NaN
AC020743.4	0	0	0	0	0	0	0	0	0	0	0	0	NaN	NaN
AC020900.1	0	0	0	0	0	0	0	0	0	0	0	0	NaN	NaN
AC020921.1	0	0	0	0	0	0	0	0	0	0	0	0	NaN	NaN
AC020922.1	0	0	0	0	0	0	0	0	0	0	0	0	NaN	NaN
AC020931.1	4.47951e-07	1.66603e-07	5.93404e-07	4.35788e-07	2.48444e-07	0	4.47951e-07	1.66603e-07	5.93404e-07	4.35788e-07	2.48444e-07	0	0.984223	NaN
AC020934.1	0	0	0	0	0	0	0	0	0	0	0	0	NaN	NaN
AC020951.1	5.89302e-06	1.41384e-06	1.88435e-06	3.74377e-06	8.17215e-07	2.71063e-06	2.91482e-06	1.41384e-06	1.09701e-06	2.58238e-06	5.842e-07	1.72616e-06	0.378323	NaN
AC020956.3	0	0	0	0	0	0	0	0	0	0	0	0	NaN	NaN
AC021021.2	2.09111e-07	0	0	0	0	0	2.09111e-07	0	0	0	0	0	0.456043	NaN
AC021037.1	0	0	0	0	0	0	0	0	0	0	0	0	NaN	NaN
AC021037.2	0	0	0	0	0	0	0	0	0	0	0	0	NaN	NaN
AC021052.1	0	0	0	0	2.48444e-07	4.62923e-07	0	0	0	0	2.48444e-07	4.62923e-07	0.411298	NaN
AC021066.1	0	0	0	0	0	0	0	0	0	0	0	0	NaN	NaN
AC021078.1	0	0	0	0	0	0	0	0	0	0	0	0	NaN	NaN
AC021106.1	0	1.09409e-06	0	0	0	0	0	1.09409e-06	0	0	0	0	0.454287	NaN
AC021134.1	0	0	0	0	0	0	0	0	0	0	0	0	NaN	NaN
AC021188.4	0	0	0	0	0	0	0	0	0	0	0	0	NaN	NaN
AC021192.1	0	0	0	0	0	0	0	0	0	0	0	0	NaN	NaN
AC021205.1	0	0	0	0	0	0	0	0	0	0	0	0	NaN	NaN
AC021205.2	0	0	0	0	0	0	0	0	0	0	0	0	NaN	NaN
AC021218.2	2.88039e-06	1.88858e-06	2.40517e-06	4.9049e-07	2.09935e-06	2.8227e-07	1.63982e-06	9.08127e-07	1.50771e-06	2.87634e-07	1.51873e-06	2.8227e-07	0.24198	NaN
AC021224.1	9.52271e-08	0	0	0	0	0	9.52271e-08	0	0	0	0	0	0.456043	NaN
AC021231.1	0	0	0	0	0	0	0	0	0	0	0	0	NaN	NaN
AC021523.1	0	0	0	0	0	0	0	0	0	0	0	0	NaN	NaN
AC021613.1	0	0	0	0	0	0	0	0	0	0	0	0	NaN	NaN
AC021654.1	0	0	0	0	0	0	0	0	0	0	0	0	NaN	NaN
AC021660.1	0	0	0	0	0	0	0	0	0	0	0	0	NaN	NaN
AC021749.1	0	0	0	0	0	0	0	0	0	0	0	0	NaN	NaN
AC021760.1	0	0	0	0	0	0	0	0	0	0	0	0	NaN	NaN
AC021887.1	0	0	0	0	0	0	0	0	0	0	0	0	NaN	NaN
AC021914.1	0	0	0	0	0	0	0	0	0	0	0	0	NaN	NaN
AC022007.5	3.5404e-06	0	4.40845e-07	1.06793e-06	6.13537e-08	0	2.3409e-06	0	4.40845e-07	7.27103e-07	6.13537e-08	0	0.062307	NaN
AC022021.1	0	0	0	0	0	0	0	0	0	0	0	0	NaN	NaN
AC022073.1	0	0	0	0	0	0	0	0	0	0	0	0	NaN	NaN
AC022098.1	0	0	0	0	0	0	0	0	0	0	0	0	NaN	NaN
AC022098.2	0	0	0	0	0	0	0	0	0	0	0	0	NaN	NaN
AC022120.1	0	0	0	0	0	0	0	0	0	0	0	0	NaN	NaN
AC022142.1	0	0	0	0	0	0	0	0	0	0	0	0	NaN	NaN
AC022154.7	0	0	0	0	0	0	0	0	0	0	0	0	NaN	NaN
AC022173.2	0	0	0	0	0	0	0	0	0	0	0	0	NaN	NaN
AC022182.1	0	1.66603e-07	0	0	0	0	0	1.66603e-07	0	0	0	0	0.454287	NaN
AC022182.3	7.45878e-06	1.72819e-06	1.77784e-07	5.00812e-06	1.39806e-06	2.2608e-06	3.69418e-06	9.6179e-07	1.77784e-07	2.32976e-06	8.88027e-07	1.67004e-06	0.131903	NaN
AC022201.4	0	0	0	0	0	0	0	0	0	0	0	0	NaN	NaN
AC022201.5	0	0	0	0	0	0	0	0	0	0	0	0	NaN	NaN
AC022210.1	0	0	0	0	0	0	0	0	0	0	0	0	NaN	NaN
AC022384.1	0	0	0	0	0	0	0	0	0	0	0	0	NaN	NaN
AC022384.2	0	0	0	0	0	0	0	0	0	0	0	0	NaN	NaN
AC022395.1	9.18791e-08	0	0	0	0	0	9.18791e-08	0	0	0	0	0	0.456043	NaN
AC022405.1	0	0	0	0	0	0	0	0	0	0	0	0	NaN	NaN
AC022431.3	2.65329e-06	3.82583e-06	1.58258e-06	2.7894e-06	5.47916e-06	3.40657e-06	1.70411e-06	2.05568e-06	1.1523e-06	1.50922e-06	2.48918e-06	2.22489e-06	0.695439	NaN
AC022483.1	0	0	0	0	0	0	0	0	0	0	0	0	NaN	NaN
AC022486.1	0	0	0	0	0	0	0	0	0	0	0	0	NaN	NaN
AC022537.1	0	0	0	0	0	1.49593e-07	0	0	0	0	0	1.49593e-07	0.192457	NaN
AC022538.1	0	0	0	0	0	0	0	0	0	0	0	0	NaN	NaN
AC022616.1	0	0	0	0	0	0	0	0	0	0	0	0	NaN	NaN
AC022616.2	0	0	0	0	0	0	0	0	0	0	0	0	NaN	NaN
AC022681.1	0	0	0	0	0	0	0	0	0	0	0	0	NaN	NaN
AC022716.1	0	0	0	0	0	0	0	0	0	0	0	0	NaN	NaN
AC022816.2	2.26154e-06	1.52285e-06	1.35463e-06	2.50567e-06	1.03475e-07	3.36562e-07	1.08944e-06	7.56203e-07	6.18894e-07	1.17076e-06	1.03475e-07	3.36562e-07	0.162654	NaN
AC022819.1	0	0	0	0	0	0	0	0	0	0	0	0	NaN	NaN
AC022819.2	0	0	0	0	0	0	0	0	0	0	0	0	NaN	NaN
AC022819.3	3.47405e-06	2.74626e-06	1.66398e-06	3.18157e-06	5.98012e-06	5.83013e-06	1.8277e-06	1.27959e-06	7.68846e-07	1.35687e-06	2.22138e-06	2.9481e-06	0.401819	NaN
AC022872.1	0	0	0	0	0	0	0	0	0	0	0	0	NaN	NaN
AC022909.1	0	0	0	0	0	0	0	0	0	0	0	0	NaN	NaN
AC023050.1	0	0	0	0	0	0	0	0	0	0	0	0	NaN	NaN
AC023115.2	1.03178e-06	0	1.77784e-07	0	0	1.46263e-06	7.3486e-07	0	1.77784e-07	0	0	1.46263e-06	0.391602	NaN
AC023115.4	0	0	0	0	0	0	0	0	0	0	0	0	NaN	NaN
AC023128.1	0	0	0	0	0	0	0	0	0	0	0	0	NaN	NaN
AC023137.2	1.18712e-07	0	1.84523e-07	8.92351e-08	0	1.3995e-06	1.18712e-07	0	1.84523e-07	8.92351e-08	0	1.3995e-06	0.797562	NaN
AC023157.1	0	0	0	0	0	0	0	0	0	0	0	0	NaN	NaN
AC023158.1	0	0	0	0	0	0	0	0	0	0	0	0	NaN	NaN
AC023283.1	0	0	0	0	0	0	0	0	0	0	0	0	NaN	NaN
AC023347.1	6.43071e-07	1.93137e-06	3.34018e-06	0	1.58873e-06	0	4.88175e-07	1.47399e-06	2.2516e-06	0	1.17261e-06	0	0.302899	NaN
AC023380.1	0	0	0	0	0	0	0	0	0	0	0	0	NaN	NaN
AC023385.1	0	0	0	0	0	0	0	0	0	0	0	0	NaN	NaN
AC023469.1	0	0	0	0	0	0	0	0	0	0	0	0	NaN	NaN
AC023469.2	0	0	1.77784e-07	0	5.70285e-08	0	0	0	1.77784e-07	0	5.70285e-08	0	0.598988	NaN
AC023481.1	9.18791e-08	0	0	7.50962e-07	0	0	9.18791e-08	0	0	7.50962e-07	0	0	0.595971	NaN
AC023513.1	0	0	0	0	0	0	0	0	0	0	0	0	NaN	NaN
AC023590.1	9.63777e-06	7.56116e-06	4.81283e-06	7.14588e-06	8.34481e-06	5.85473e-06	2.84145e-06	2.14396e-06	1.86122e-06	2.55963e-06	2.91217e-06	2.65893e-06	0.712275	NaN
AC023593.1	0	0	0	0	0	0	0	0	0	0	0	0	NaN	NaN
AC023669.1	0	0	0	0	0	0	0	0	0	0	0	0	NaN	NaN
AC023798.1	0	0	0	0	0	0	0	0	0	0	0	0	NaN	NaN
AC023818.1	0	0	0	0	0	0	0	0	0	0	0	0	NaN	NaN
AC023824.1	0	0	0	0	0	0	0	0	0	0	0	0	NaN	NaN
AC023855.1	0	0	0	0	0	0	0	0	0	0	0	0	NaN	NaN
AC023992.1	0	0	0	0	0	0	0	0	0	0	0	0	NaN	NaN
AC024028.1	0	0	0	0	0	0	0	0	0	0	0	0	NaN	NaN
AC024060.1	0	0	0	0	0	0	0	0	0	0	0	0	NaN	NaN
AC024082.1	0	0	0	0	0	0	0	0	0	0	0	0	NaN	NaN
AC024084.1	0	0	0	0	0	0	0	0	0	0	0	0	NaN	NaN
AC024084.2	0	0	0	0	0	0	0	0	0	0	0	0	NaN	NaN
AC024132.1	3.42992e-07	0	0	2.80745e-07	0	0	3.42992e-07	0	0	2.80745e-07	0	0	0.595971	NaN
AC024158.1	0	0	0	0	0	0	0	0	0	0	0	0	NaN	NaN
AC024361.1	0	0	0	0	0	0	0	0	0	0	0	0	NaN	NaN
AC024475.1	0	0	0	0	0	0	0	0	0	0	0	0	NaN	NaN
AC024560.2	4.06545e-07	1.54691e-06	7.20727e-07	7.07247e-07	1.36793e-07	0	3.12686e-07	1.38253e-06	3.66476e-07	5.16525e-07	1.36793e-07	0	0.556068	NaN
AC024568.1	0	0	0	0	0	0	0	0	0	0	0	0	NaN	NaN
AC024569.1	0	0	0	0	0	0	0	0	0	0	0	0	NaN	NaN
AC024590.1	0	0	0	0	0	0	0	0	0	0	0	0	NaN	NaN
AC024592.12	6.07618e-07	2.86511e-07	1.1832e-06	2.53414e-06	3.73575e-06	2.86332e-07	4.16031e-07	2.02939e-07	7.3082e-07	1.16709e-06	1.91477e-06	2.86332e-07	0.478989	NaN
AC024592.9	0	2.73237e-07	0	0	0	0	0	2.0386e-07	0	0	0	0	0.0943801	NaN
AC024610.1	0	0	0	0	0	0	0	0	0	0	0	0	NaN	NaN
AC024619.2	0	0	0	0	0	0	0	0	0	0	0	0	NaN	NaN
AC024651.1	0	0	0	0	0	0	0	0	0	0	0	0	NaN	NaN
AC024704.2	0	0	0	0	0	0	0	0	0	0	0	0	NaN	NaN
AC024896.1	0	4.06232e-07	0	0	3.8805e-07	1.987e-06	0	4.06232e-07	0	0	2.84691e-07	1.987e-06	0.392555	NaN
AC024908.1	0	0	0	0	0	0	0	0	0	0	0	0	NaN	NaN
AC024937.1	0	0	0	0	0	0	0	0	0	0	0	0	NaN	NaN
AC024995.1	0	0	0	0	0	0	0	0	0	0	0	0	NaN	NaN
AC024996.1	0	0	0	0	0	0	0	0	0	0	0	0	NaN	NaN
AC025016.1	5.27166e-07	0	1.77784e-07	0	0	0	4.01158e-07	0	1.77784e-07	0	0	0	0.263589	NaN
AC025038.1	0	0	0	0	0	0	0	0	0	0	0	0	NaN	NaN
AC025156.1	0	0	4.13764e-07	0	1.51885e-06	0	0	0	4.13764e-07	0	1.51885e-06	0	0.598986	NaN
AC025165.8	0	0	0	0	0	0	0	0	0	0	0	0	NaN	NaN
AC025166.1	0	2.61109e-06	6.02101e-07	0	6.34979e-07	1.63702e-06	0	1.42149e-06	3.51162e-07	0	4.61326e-07	1.49192e-06	0.0648997	NaN
AC025171.1	0	1.98983e-07	0	4.60692e-07	0	0	0	1.40943e-07	0	4.60692e-07	0	0	0.261536	NaN
AC025263.3	0	0	0	0	0	0	0	0	0	0	0	0	NaN	NaN
AC025280.1	0	0	5.98982e-07	4.35788e-07	8.56344e-07	0	0	0	4.56792e-07	4.35788e-07	8.56344e-07	0	0.480947	NaN
AC025284.1	0	0	0	0	0	0	0	0	0	0	0	0	NaN	NaN
AC025300.1	0	0	0	0	0	0	0	0	0	0	0	0	NaN	NaN
AC025335.1	0	4.87887e-07	4.37161e-06	1.63527e-06	2.65383e-06	1.7273e-06	0	2.8563e-07	2.37023e-06	1.32778e-06	2.06832e-06	1.63197e-06	0.164241	NaN
AC025442.3	0	0	0	0	0	0	0	0	0	0	0	0	NaN	NaN
AC025458.1	0	0	0	0	0	0	0	0	0	0	0	0	NaN	NaN
AC025470.1	0	0	0	0	0	0	0	0	0	0	0	0	NaN	NaN
AC025540.1	0	0	0	0	0	0	0	0	0	0	0	0	NaN	NaN
AC025594.1	0	0	0	0	0	0	0	0	0	0	0	0	NaN	NaN
AC025627.1	0	0	0	0	0	0	0	0	0	0	0	0	NaN	NaN
AC025674.1	0	0	0	0	0	0	0	0	0	0	0	0	NaN	NaN
AC025678.1	0	0	0	0	0	0	0	0	0	0	0	0	NaN	NaN
AC025811.3	0	0	0	0	0	0	0	0	0	0	0	0	NaN	NaN
AC025918.1	0	0	0	0	0	0	0	0	0	0	0	0	NaN	NaN
AC025918.2	0	0	0	1.41601e-07	9.98176e-08	0	0	0	0	1.41601e-07	9.98176e-08	0	0.596976	NaN
AC026150.8	0	0	9.5994e-07	0	0	0	0	0	9.5994e-07	0	0	0	0.459543	NaN
AC026166.1	0	0	0	0	0	0	0	0	0	0	0	0	NaN	NaN
AC026167.1	0	0	0	0	0	0	0	0	0	0	0	0	NaN	NaN
AC026188.1	0	2.31603e-07	1.77784e-07	0	4.99027e-08	0	0	1.67539e-07	1.77784e-07	0	4.99027e-08	0	0.475803	NaN
AC026202.3	3.01095e-06	2.28892e-07	1.22531e-06	5.21837e-07	3.5577e-07	9.52889e-07	2.17796e-06	1.62158e-07	9.95337e-07	5.21837e-07	2.56085e-07	7.57092e-07	0.811653	NaN
AC026202.5	0	0	0	0	0	0	0	0	0	0	0	0	NaN	NaN
AC026241.1	0	0	0	0	0	0	0	0	0	0	0	0	NaN	NaN
AC026248.1	1.58098e-07	5.48788e-07	0	6.05907e-07	0	0	1.58098e-07	4.2499e-07	0	5.81649e-07	0	0	0.386677	NaN
AC026254.1	0	0	0	0	0	0	0	0	0	0	0	0	NaN	NaN
AC026305.1	0	0	0	0	0	0	0	0	0	0	0	0	NaN	NaN
AC026318.1	5.51839e-07	7.87124e-07	1.81386e-07	0	3.90005e-06	9.79227e-08	4.603e-07	7.20834e-07	1.81386e-07	0	1.40321e-06	9.79227e-08	0.000287864	NaN
AC026357.1	0	0	0	0	0	0	0	0	0	0	0	0	NaN	NaN
AC026366.1	0	0	0	0	0	0	0	0	0	0	0	0	NaN	NaN
AC026367.1	0	0	0	0	0	0	0	0	0	0	0	0	NaN	NaN
AC026393.1	0	0	0	0	0	0	0	0	0	0	0	0	NaN	NaN
AC026403.1	0	0	0	0	0	0	0	0	0	0	0	0	NaN	NaN
AC026423.1	0	0	0	0	0	0	0	0	0	0	0	0	NaN	NaN
AC026426.1	0	0	0	0	0	0	0	0	0	0	0	0	NaN	NaN
AC026449.1	0	0	0	0	0	0	0	0	0	0	0	0	NaN	NaN
AC026471.6	0	0	0	0	0	0	0	0	0	0	0	0	NaN	NaN
AC026495.1	0	0	0	0	0	0	0	0	0	0	0	0	NaN	NaN
AC026512.1	0	0	0	0	0	0	0	0	0	0	0	0	NaN	NaN
AC026700.1	0	0	0	0	0	0	0	0	0	0	0	0	NaN	NaN
AC026703.1	0	0	0	0	0	0	0	0	0	0	0	0	NaN	NaN
AC026797.1	0	0	0	0	0	0	0	0	0	0	0	0	NaN	NaN
AC026803.1	0	0	0	0	0	0	0	0	0	0	0	0	NaN	NaN
AC026904.1	0	0	0	0	0	0	0	0	0	0	0	0	NaN	NaN
AC026951.1	0	0	0	0	0	0	0	0	0	0	0	0	NaN	NaN
AC026956.1	0	0	0	0	0	0	0	0	0	0	0	0	NaN	NaN
AC026992.1	0	0	0	0	0	0	0	0	0	0	0	0	NaN	NaN
AC027088.1	0	0	0	0	0	0	0	0	0	0	0	0	NaN	NaN
AC027119.1	0	0	0	0	0	0	0	0	0	0	0	0	NaN	NaN
AC027238.1	0	0	0	0	0	0	0	0	0	0	0	0	NaN	NaN
AC027281.1	0	0	0	0	0	0	0	0	0	0	0	0	NaN	NaN
AC027288.1	0	0	0	0	0	0	0	0	0	0	0	0	NaN	NaN
AC027288.2	0	0	0	0	0	0	0	0	0	0	0	0	NaN	NaN
AC027307.1	0	0	0	0	0	0	0	0	0	0	0	0	NaN	NaN
AC027307.2	0	0	0	0	0	0	0	0	0	0	0	0	NaN	NaN
AC027319.1	0	0	0	0	0	0	0	0	0	0	0	0	NaN	NaN
AC027319.2	0	0	0	0	0	0	0	0	0	0	0	0	NaN	NaN
AC027320.1	5.82899e-07	0	0	5.16548e-07	0	1.52369e-07	5.82899e-07	0	0	5.16548e-07	0	1.52369e-07	0.609926	NaN
AC027347.1	0	0	0	0	0	0	0	0	0	0	0	0	NaN	NaN
AC027506.1	0	0	0	0	0	0	0	0	0	0	0	0	NaN	NaN
AC027601.1	0	0	0	0	0	0	0	0	0	0	0	0	NaN	NaN
AC027612.2	0	0	0	0	0	0	0	0	0	0	0	0	NaN	NaN
AC027806.1	0	0	0	0	0	0	0	0	0	0	0	0	NaN	NaN
AC027811.1	0	0	0	0	0	0	0	0	0	0	0	0	NaN	NaN
AC034110.1	0	0	1.77784e-07	0	0	0	0	0	1.77784e-07	0	0	0	0.459543	NaN
AC034187.1	0	0	0	0	0	0	0	0	0	0	0	0	NaN	NaN
AC034187.2	1.14128e-06	0	3.55611e-07	6.27888e-07	1.67927e-06	0	1.14128e-06	0	3.55611e-07	6.27888e-07	1.31646e-06	0	0.708618	NaN
AC034187.3	0	0	0	0	0	0	0	0	0	0	0	0	NaN	NaN
AC034187.4	0	0	0	0	0	0	0	0	0	0	0	0	NaN	NaN
AC034187.5	0	0	0	0	0	0	0	0	0	0	0	0	NaN	NaN
AC034198.1	0	0	0	0	0	0	0	0	0	0	0	0	NaN	NaN
AC034205.1	0	0	0	0	0	0	0	0	0	0	0	0	NaN	NaN
AC034220.3	2.43682e-06	2.65892e-06	3.00981e-06	2.11922e-06	1.91043e-06	2.76052e-06	1.11391e-06	1.59487e-06	1.18292e-06	1.37388e-06	9.81453e-07	1.03807e-06	0.393844	NaN
AC034228.2	0	0	0	0	0	0	0	0	0	0	0	0	NaN	NaN
AC034228.3	0	0	0	0	0	0	0	0	0	0	0	0	NaN	NaN
AC034228.4	0	0	0	0	0	0	0	0	0	0	0	0	NaN	NaN
AC034236.2	0	0	0	0	0	0	0	0	0	0	0	0	NaN	NaN
AC034243.1	3.66086e-06	6.38213e-07	6.248e-07	1.88103e-06	1.60247e-06	1.16517e-06	1.99461e-06	3.49747e-07	4.4047e-07	8.61755e-07	9.03953e-07	9.05027e-07	0.723091	NaN
AC036178.1	0	0	0	0	0	0	0	0	0	0	0	0	NaN	NaN
AC037445.1	6.08264e-07	0	0	0	4.99027e-08	0	6.08264e-07	0	0	0	4.99027e-08	0	0.596976	NaN
AC037459.4	0	0	0	0	0	0	0	0	0	0	0	0	NaN	NaN
AC040162.1	0	0	0	0	0	0	0	0	0	0	0	0	NaN	NaN
AC041039.1	4.61392e-06	2.48069e-06	2.09785e-06	5.44007e-07	6.19884e-07	3.04775e-07	2.17506e-06	2.33751e-06	9.66797e-07	3.97372e-07	4.58458e-07	3.04775e-07	0.149016	NaN
AC044860.1	0	0	0	0	0	0	0	0	0	0	0	0	NaN	NaN
AC044907.1	0	0	0	0	0	0	0	0	0	0	0	0	NaN	NaN
AC046130.1	0	0	0	0	0	0	0	0	0	0	0	0	NaN	NaN
AC046143.3	0	0	0	0	0	0	0	0	0	0	0	0	NaN	NaN
AC048346.1	0	0	0	0	0	0	0	0	0	0	0	0	NaN	NaN
AC048380.1	0	0	0	0	0	0	0	0	0	0	0	0	NaN	NaN
AC051649.12	0	0	0	0	0	0	0	0	0	0	0	0	NaN	NaN
AC053503.11	0	0	0	0	0	0	0	0	0	0	0	0	NaN	NaN
AC053503.12	5.51839e-07	1.66603e-07	0	0	2.48444e-07	1.64365e-06	4.603e-07	1.66603e-07	0	0	2.48444e-07	1.64365e-06	0.622899	NaN
AC053503.4	2.09108e-07	1.76385e-07	0	4.78155e-07	0	0	2.09108e-07	1.25653e-07	0	4.78155e-07	0	0	0.475093	NaN
AC053503.6	0	0	0	0	0	0	0	0	0	0	0	0	NaN	NaN
AC055714.1	0	0	0	0	0	0	0	0	0	0	0	0	NaN	NaN
AC055723.1	0	0	0	0	0	0	0	0	0	0	0	0	NaN	NaN
AC055736.1	0	0	0	0	0	0	0	0	0	0	0	0	NaN	NaN
AC055736.2	0	0	0	0	0	0	0	0	0	0	0	0	NaN	NaN
AC055758.1	0	0	0	0	0	0	0	0	0	0	0	0	NaN	NaN
AC055764.1	0	0	0	0	4.99027e-08	0	0	0	0	0	4.99027e-08	0	0.457795	NaN
AC055811.1	0	0	0	0	0	0	0	0	0	0	0	0	NaN	NaN
AC055866.1	0	0	0	0	0	0	0	0	0	0	0	0	NaN	NaN
AC055873.1	0	0	0	0	0	0	0	0	0	0	0	0	NaN	NaN
AC058791.1	7.67623e-06	9.26381e-06	1.14914e-05	5.40436e-06	1.01369e-05	3.13673e-06	2.24708e-06	2.28987e-06	3.18194e-06	1.51395e-06	2.91357e-06	1.30599e-06	0.174597	0.363946
AC060226.1	0	0	0	0	0	0	0	0	0	0	0	0	NaN	NaN
AC060834.3	0	0	0	0	0	0	0	0	0	0	0	0	NaN	NaN
AC060835.1	0	0	0	0	0	0	0	0	0	0	0	0	NaN	NaN
AC061961.2	0	0	0	1.36939e-07	0	0	0	0	0	1.36939e-07	0	0	0.456043	NaN
AC061975.1	0	0	0	0	0	0	0	0	0	0	0	0	NaN	NaN
AC061992.1	0	0	0	0	0	0	0	0	0	0	0	0	NaN	NaN
AC061992.2	8.84584e-07	2.83183e-07	3.75295e-07	6.05216e-07	1.17601e-07	3.32679e-06	6.30069e-07	2.83183e-07	2.65888e-07	6.05216e-07	1.17601e-07	2.05293e-06	0.225783	NaN
AC062017.1	1.07274e-06	7.32731e-07	1.218e-06	2.12188e-06	8.15879e-07	3.49877e-06	6.80489e-07	4.48442e-07	6.55083e-07	1.01519e-06	4.45401e-07	2.35427e-06	0.854044	NaN
AC062020.1	0	0	5.92721e-07	0	0	0	0	0	5.92721e-07	0	0	0	0.459543	NaN
AC062020.2	0	0	0	0	0	0	0	0	0	0	0	0	NaN	NaN
AC062021.1	0	0	0	0	0	0	0	0	0	0	0	0	NaN	NaN
AC062028.1	0	0	0	0	0	5.62508e-07	0	0	0	0	0	5.62508e-07	0.192457	NaN
AC062029.1	6.53608e-07	1.25237e-06	1.19575e-06	3.66128e-07	2.01908e-06	1.04888e-07	4.75778e-07	6.24266e-07	7.50133e-07	3.20394e-07	1.56668e-06	1.04888e-07	0.753686	NaN
AC062031.1	0	0	0	0	0	0	0	0	0	0	0	0	NaN	NaN
AC062032.1	0	0	0	0	0	0	0	0	0	0	0	0	NaN	NaN
AC063932.1	0	0	0	0	0	0	0	0	0	0	0	0	NaN	NaN
AC063956.1	0	0	0	0	0	0	0	0	0	0	0	0	NaN	NaN
AC063957.1	0	0	0	0	0	0	0	0	0	0	0	0	NaN	NaN
AC063976.3	0	0	0	0	0	0	0	0	0	0	0	0	NaN	NaN
AC063980.3	0	0	1.77784e-07	0	0	0	0	0	1.77784e-07	0	0	0	0.459543	NaN
AC064829.1	0	0	0	0	0	0	0	0	0	0	0	0	NaN	NaN
AC064834.1	6.39667e-07	4.3734e-07	1.50955e-06	4.35788e-07	2.92221e-07	0	4.87325e-07	3.221e-07	8.46784e-07	4.35788e-07	2.92221e-07	0	0.44638	NaN
AC064834.2	0	0	3.69941e-07	0	2.98421e-06	0	0	0	2.61475e-07	0	2.31816e-06	0	0.082857	NaN
AC064834.3	0	0	0	0	0	0	0	0	0	0	0	0	NaN	NaN
AC064836.1	0	0	0	0	0	0	0	0	0	0	0	0	NaN	NaN
AC064837.1	0	0	0	0	0	0	0	0	0	0	0	0	NaN	NaN
AC064846.1	0	0	0	0	0	0	0	0	0	0	0	0	NaN	NaN
AC064848.1	0	0	0	0	0	0	0	0	0	0	0	0	NaN	NaN
AC064852.4	1.89095e-07	5.43516e-07	3.18598e-07	0	0	7.72423e-07	1.89095e-07	4.05401e-07	2.26532e-07	0	0	7.72423e-07	0.561255	NaN
AC064853.2	0	0	0	0	0	0	0	0	0	0	0	0	NaN	NaN
AC064865.1	0	0	0	0	0	0	0	0	0	0	0	0	NaN	NaN
AC064871.3	3.12313e-07	0	2.34895e-07	0	6.13537e-08	0	3.12313e-07	0	2.34895e-07	0	6.13537e-08	0	0.750744	NaN
AC064874.1	0	0	0	0	0	0	0	0	0	0	0	0	NaN	NaN
AC064875.2	0	0	0	0	0	0	0	0	0	0	0	0	NaN	NaN
AC066612.1	0	0	0	0	0	0	0	0	0	0	0	0	NaN	NaN
AC066614.1	0	0	0	0	0	0	0	0	0	0	0	0	NaN	NaN
AC066692.1	0	0	0	0	0	0	0	0	0	0	0	0	NaN	NaN
AC066694.1	0	0	0	0	0	0	0	0	0	0	0	0	NaN	NaN
AC067717.1	0	0	0	0	0	0	0	0	0	0	0	0	NaN	NaN
AC067718.1	0	0	0	0	0	0	0	0	0	0	0	0	NaN	NaN
AC067742.1	0	0	0	0	0	0	0	0	0	0	0	0	NaN	NaN
AC067805.1	0	0	0	0	0	0	0	0	0	0	0	0	NaN	NaN
AC067945.2	0	0	0	0	0	0	0	0	0	0	0	0	NaN	NaN
AC067945.4	0	0	0	0	5.06114e-07	0	0	0	0	0	3.65469e-07	0	0.0962889	NaN
AC067956.1	0	0	0	1.13615e-07	0	0	0	0	0	1.13615e-07	0	0	0.456043	NaN
AC067959.1	0	0	0	0	1.46679e-07	2.50309e-07	0	0	0	0	1.46679e-07	2.50309e-07	0.411298	NaN
AC067960.1	0	0	0	0	0	0	0	0	0	0	0	0	NaN	NaN
AC067961.1	0	0	0	0	0	0	0	0	0	0	0	0	NaN	NaN
AC067968.3	0	0	0	0	0	0	0	0	0	0	0	0	NaN	NaN
AC067969.1	0	0	0	0	0	0	0	0	0	0	0	0	NaN	NaN
AC067969.2	0	0	0	0	0	0	0	0	0	0	0	0	NaN	NaN
AC067969.3	0	0	0	0	0	0	0	0	0	0	0	0	NaN	NaN
AC068014.2	0	0	0	0	0	0	0	0	0	0	0	0	NaN	NaN
AC068057.1	0	0	0	0	0	0	0	0	0	0	0	0	NaN	NaN
AC068058.1	0	0	0	0	0	0	0	0	0	0	0	0	NaN	NaN
AC068062.1	0	0	0	0	0	0	0	0	0	0	0	0	NaN	NaN
AC068121.1	0	0	0	0	0	0	0	0	0	0	0	0	NaN	NaN
AC068134.6	0	0	0	0	0	0	0	0	0	0	0	0	NaN	NaN
AC068134.8	0	0	0	0	0	0	0	0	0	0	0	0	NaN	NaN
AC068137.1	0	0	0	0	0	0	0	0	0	0	0	0	NaN	NaN
AC068138.1	0	0	0	0	0	0	0	0	0	0	0	0	NaN	NaN
AC068152.1	0	0	0	0	0	0	0	0	0	0	0	0	NaN	NaN
AC068196.1	0	0	4.61165e-07	2.43339e-07	0	0	0	0	4.61165e-07	2.43339e-07	0	0	0.597981	NaN
AC068207.1	0	0	0	0	0	0	0	0	0	0	0	0	NaN	NaN
AC068282.3	2.14529e-06	1.32664e-06	1.37262e-06	2.53714e-06	1.0841e-06	1.51662e-06	8.69833e-07	1.01274e-06	5.628e-07	1.09142e-06	5.67739e-07	8.04664e-07	0.746709	NaN
AC068286.1	0	0	0	0	0	0	0	0	0	0	0	0	NaN	NaN
AC068292.1	0	0	0	0	0	0	0	0	0	0	0	0	NaN	NaN
AC068408.1	0	2.88415e-07	0	0	0	0	0	2.88415e-07	0	0	0	0	0.454287	NaN
AC068483.1	0	0	0	0	0	0	0	0	0	0	0	0	NaN	NaN
AC068489.1	0	0	0	0	0	0	0	0	0	0	0	0	NaN	NaN
AC068490.1	0	0	0	0	0	0	0	0	0	0	0	0	NaN	NaN
AC068490.2	0	0	0	0	0	0	0	0	0	0	0	0	NaN	NaN
AC068491.2	0	0	0	0	0	0	0	0	0	0	0	0	NaN	NaN
AC068492.1	0	0	0	0	0	0	0	0	0	0	0	0	NaN	NaN
AC068499.10	2.27647e-06	7.25931e-08	0	0	0	0	2.18309e-06	7.25931e-08	0	0	0	0	0.262154	NaN
AC068506.1	0	0	0	0	0	0	0	0	0	0	0	0	NaN	NaN
AC068533.7	0	1.37724e-07	0	0	0	0	0	1.37724e-07	0	0	0	0	0.454287	NaN
AC068535.1	0	0	0	0	0	0	0	0	0	0	0	0	NaN	NaN
AC068535.2	0	9.93433e-07	0	0	0	0	0	9.93433e-07	0	0	0	0	0.454287	NaN
AC068535.3	9.55364e-07	4.81239e-06	5.07197e-06	3.50345e-06	4.16387e-06	3.8172e-06	4.07343e-07	2.25099e-06	1.33478e-06	1.46359e-06	1.58009e-06	1.5613e-06	0.0684514	NaN
AC068538.4	0	0	0	0	7.36439e-07	0	0	0	0	0	7.36439e-07	0	0.457795	NaN
AC068580.1	0	0	0	0	0	0	0	0	0	0	0	0	NaN	NaN
AC068580.5	0	0	0	0	0	0	0	0	0	0	0	0	NaN	NaN
AC068580.6	0	0	0	0	0	0	0	0	0	0	0	0	NaN	NaN
AC068580.7	0	0	0	0	0	0	0	0	0	0	0	0	NaN	NaN
AC068587.1	0	0	0	0	0	0	0	0	0	0	0	0	NaN	NaN
AC068641.1	0	0	0	0	0	0	0	0	0	0	0	0	NaN	NaN
AC068643.1	0	0	0	0	0	0	0	0	0	0	0	0	NaN	NaN
AC068669.1	0	0	0	0	0	0	0	0	0	0	0	0	NaN	NaN
AC068706.1	0	0	0	0	0	0	0	0	0	0	0	0	NaN	NaN
AC068718.1	0	0	0	0	0	0	0	0	0	0	0	0	NaN	NaN
AC068724.1	0	0	0	0	0	0	0	0	0	0	0	0	NaN	NaN
AC068754.1	0	0	0	0	0	0	0	0	0	0	0	0	NaN	NaN
AC068797.1	0	0	0	0	0	0	0	0	0	0	0	0	NaN	NaN
AC068799.1	0	0	0	0	0	0	0	0	0	0	0	0	NaN	NaN
AC068831.10	2.67251e-06	1.48768e-06	7.22364e-07	3.3974e-06	1.3718e-06	2.00471e-06	2.07629e-06	9.64572e-07	5.72464e-07	2.34174e-06	8.43357e-07	1.47019e-06	0.960596	NaN
AC068831.15	0	0	0	0	0	0	0	0	0	0	0	0	NaN	NaN
AC068831.16	0	0	0	0	8.27214e-08	0	0	0	0	0	8.27214e-08	0	0.457795	NaN
AC068831.3	0	0	0	0	0	0	0	0	0	0	0	0	NaN	NaN
AC068831.6	0	1.46652e-07	0	6.05216e-07	4.36099e-07	1.52369e-07	0	1.46652e-07	0	6.05216e-07	4.36099e-07	1.52369e-07	0.797069	NaN
AC068858.1	0	0	0	0	0	0	0	0	0	0	0	0	NaN	NaN
AC068946.1	0	0	0	0	0	0	0	0	0	0	0	0	NaN	NaN
AC069063.1	0	0	0	0	0	0	0	0	0	0	0	0	NaN	NaN
AC069063.2	2.51515e-07	0	8.51169e-07	1.01998e-06	0	5.25877e-07	2.51515e-07	0	6.9605e-07	5.3482e-07	0	5.25877e-07	0.157839	NaN
AC069067.1	0	0	0	0	0	0	0	0	0	0	0	0	NaN	NaN
AC069070.1	0	0	0	0	0	0	0	0	0	0	0	0	NaN	NaN
AC069082.1	0	0	0	0	0	0	0	0	0	0	0	0	NaN	NaN
AC069155.1	0	0	0	0	0	0	0	0	0	0	0	0	NaN	NaN
AC069157.2	0	0	0	0	0	0	0	0	0	0	0	0	NaN	NaN
AC069181.1	0	0	0	0	0	0	0	0	0	0	0	0	NaN	NaN
AC069216.1	0	0	0	0	0	0	0	0	0	0	0	0	NaN	NaN
AC069240.1	0	0	0	0	0	0	0	0	0	0	0	0	NaN	NaN
AC069243.1	0	0	0	0	0	0	0	0	0	0	0	0	NaN	NaN
AC069257.8	0	0	0	0	0	0	0	0	0	0	0	0	NaN	NaN
AC069276.1	0	0	0	0	0	0	0	0	0	0	0	0	NaN	NaN
AC069277.2	0	0	4.13764e-07	0	0	0	0	0	4.13764e-07	0	0	0	0.459543	NaN
AC069280.1	0	0	0	0	0	0	0	0	0	0	0	0	NaN	NaN
AC069285.1	0	0	0	0	0	0	0	0	0	0	0	0	NaN	NaN
AC069286.1	0	0	0	0	0	0	0	0	0	0	0	0	NaN	NaN
AC069294.1	0	0	0	0	0	0	0	0	0	0	0	0	NaN	NaN
AC069363.1	0	3.82887e-07	3.18808e-07	0	2.21067e-06	0	0	3.82887e-07	3.18808e-07	0	2.21067e-06	0	0.750054	NaN
AC069368.3	0	0	0	0	0	0	0	0	0	0	0	0	NaN	NaN
AC069394.1	0	8.04494e-08	0	0	0	0	0	8.04494e-08	0	0	0	0	0.454287	NaN
AC069499.1	0	0	0	0	0	0	0	0	0	0	0	0	NaN	NaN
AC069513.4	0	0	1.77784e-07	2.77011e-07	5.91068e-07	0	0	0	1.77784e-07	2.18183e-07	4.36497e-07	0	0.389604	NaN
AC072031.1	0	0	0	0	0	0	0	0	0	0	0	0	NaN	NaN
AC072062.1	2.39234e-06	1.03264e-06	3.82865e-07	1.59009e-06	7.97159e-07	3.59047e-06	1.03242e-06	7.71623e-07	2.71094e-07	7.56681e-07	4.68261e-07	2.04635e-06	0.30525	NaN
AC072062.3	0	1.09409e-06	0	0	0	0	0	1.09409e-06	0	0	0	0	0.454287	NaN
AC073043.1	0	9.78572e-07	0	9.85065e-08	4.33298e-07	0	0	9.78572e-07	0	9.85065e-08	4.33298e-07	0	0.748682	NaN
AC073046.1	0	0	0	0	0	0	0	0	0	0	0	0	NaN	NaN
AC073046.25	0	1.32354e-07	0	0	0	0	0	1.32354e-07	0	0	0	0	0.454287	NaN
AC073071.1	0	0	1.77784e-07	0	0	0	0	0	1.77784e-07	0	0	0	0.459543	NaN
AC073072.1	0	0	4.21198e-07	0	0	0	0	0	4.21198e-07	0	0	0	0.459543	NaN
AC073072.5	0	0	0	0	0	0	0	0	0	0	0	0	NaN	NaN
AC073089.1	0	0	0	0	0	0	0	0	0	0	0	0	NaN	NaN
AC073094.4	0	0	0	0	0	0	0	0	0	0	0	0	NaN	NaN
AC073115.6	0	0	0	0	0	0	0	0	0	0	0	0	NaN	NaN
AC073115.7	0	1.07537e-07	0	2.25521e-06	5.62564e-07	1.49593e-07	0	1.07537e-07	0	1.46944e-06	5.62564e-07	1.49593e-07	0.322751	NaN
AC073130.1	7.82475e-07	5.10721e-07	7.91376e-07	1.89189e-06	5.43931e-07	2.77994e-06	5.08447e-07	2.97556e-07	5.16394e-07	9.75853e-07	4.44476e-07	1.69205e-06	0.752535	NaN
AC073130.2	0	0	0	0	0	0	0	0	0	0	0	0	NaN	NaN
AC073130.3	0	0	0	0	0	0	0	0	0	0	0	0	NaN	NaN
AC073133.1	4.96439e-07	0	0	0	1.32624e-07	3.25695e-07	4.00264e-07	0	0	0	9.65063e-08	3.25695e-07	0.329481	NaN
AC073133.2	0	0	0	0	0	0	0	0	0	0	0	0	NaN	NaN
AC073137.1	0	0	0	0	0	0	0	0	0	0	0	0	NaN	NaN
AC073218.1	0	0	0	0	0	0	0	0	0	0	0	0	NaN	NaN
AC073218.3	0	0	0	0	0	0	0	0	0	0	0	0	NaN	NaN
AC073254.1	0	0	0	0	0	0	0	0	0	0	0	0	NaN	NaN
AC073257.1	0	0	0	0	0	0	0	0	0	0	0	0	NaN	NaN
AC073257.2	1.02956e-07	0	1.37013e-07	0	5.70285e-08	0	1.02956e-07	0	1.37013e-07	0	5.70285e-08	0	0.750747	NaN
AC073283.4	0	0	0	0	0	0	0	0	0	0	0	0	NaN	NaN
AC073283.7	0	0	0	0	0	0	0	0	0	0	0	0	NaN	NaN
AC073284.4	0	0	0	0	0	0	0	0	0	0	0	0	NaN	NaN
AC073316.1	0	0	0	0	0	0	0	0	0	0	0	0	NaN	NaN
AC073316.2	0	0	0	0	0	0	0	0	0	0	0	0	NaN	NaN
AC073321.4	2.44101e-06	1.63553e-07	3.24887e-07	1.17661e-06	2.26877e-07	3.61639e-07	1.65389e-06	1.63553e-07	2.44728e-07	1.04766e-06	2.26877e-07	2.68514e-07	0.867602	NaN
AC073325.1	0	0	0	0	0	0	0	0	0	0	0	0	NaN	NaN
AC073326.3	0	0	0	0	0	0	0	0	0	0	0	0	NaN	NaN
AC073330.1	0	0	0	0	0	0	0	0	0	0	0	0	NaN	NaN
AC073333.8	0	0	0	0	4.99027e-08	0	0	0	0	0	4.99027e-08	0	0.457795	NaN
AC073342.12	0	0	0	0	0	0	0	0	0	0	0	0	NaN	NaN
AC073343.1	0	0	0	0	0	0	0	0	0	0	0	0	NaN	NaN
AC073343.13	0	0	0	0	4.41263e-07	0	0	0	0	0	4.41263e-07	0	0.457795	NaN
AC073370.1	1.03372e-05	5.64386e-06	4.89434e-06	3.37482e-06	6.84859e-06	6.1022e-06	3.38319e-06	1.6882e-06	2.08082e-06	1.64583e-06	2.73078e-06	2.87749e-06	0.722889	0.816377
AC073409.1	0	0	0	0	0	0	0	0	0	0	0	0	NaN	NaN
AC073427.1	0	0	0	0	0	0	0	0	0	0	0	0	NaN	NaN
AC073578.1	0	0	0	0	0	0	0	0	0	0	0	0	NaN	NaN
AC073587.1	7.29875e-07	1.66603e-07	0	0	0	0	5.28714e-07	1.66603e-07	0	0	0	0	0.262154	NaN
AC073610.5	0	2.40144e-07	1.74727e-07	0	5.71442e-07	0	0	1.80432e-07	1.74727e-07	0	5.71442e-07	0	0.476442	NaN
AC073626.2	0	0	0	0	0	0	0	0	0	0	0	0	NaN	NaN
AC073628.1	0	0	0	0	0	3.32371e-07	0	0	0	0	0	3.32371e-07	0.192457	NaN
AC073635.5	0	0	0	0	0	0	0	0	0	0	0	0	NaN	NaN
AC073636.1	0	0	0	0	0	0	0	0	0	0	0	0	NaN	NaN
AC073641.2	0	0	0	0	0	0	0	0	0	0	0	0	NaN	NaN
AC073648.1	0	0	0	0	1.39606e-07	0	0	0	0	0	1.39606e-07	0	0.457795	NaN
AC073657.1	1.14128e-06	1.72084e-06	1.62164e-06	0	7.38459e-07	1.79602e-06	1.14128e-06	1.22682e-06	9.45475e-07	0	7.38459e-07	1.65016e-06	0.52347	NaN
AC073834.3	0	0	0	0	0	0	0	0	0	0	0	0	NaN	NaN
AC073842.19	0	0	0	0	0	0	0	0	0	0	0	0	NaN	NaN
AC073873.1	0	0	0	0	0	0	0	0	0	0	0	0	NaN	NaN
AC073928.1	0	0	0	0	0	0	0	0	0	0	0	0	NaN	NaN
AC073928.2	0	0	0	2.43339e-07	0	0	0	0	0	2.43339e-07	0	0	0.456043	NaN
AC073934.6	9.52271e-08	0	6.07042e-07	0	0	2.67269e-06	9.52271e-08	0	6.07042e-07	0	0	2.67269e-06	0.610819	NaN
AC073957.15	0	0	0	0	0	0	0	0	0	0	0	0	NaN	NaN
AC073973.1	0	0	0	0	0	0	0	0	0	0	0	0	NaN	NaN
AC073987.1	5e-07	2.72572e-07	0	1.77537e-06	1.423e-06	1.77706e-06	5e-07	2.1449e-07	0	1.07412e-06	8.91238e-07	1.77706e-06	0.561788	NaN
AC074011.2	0	0	0	0	0	0	0	0	0	0	0	0	NaN	NaN
AC074019.1	0	0	0	0	0	0	0	0	0	0	0	0	NaN	NaN
AC074033.1	0	0	0	0	0	0	0	0	0	0	0	0	NaN	NaN
AC074035.1	0	0	0	0	0	0	0	0	0	0	0	0	NaN	NaN
AC074051.1	0	0	0	0	0	0	0	0	0	0	0	0	NaN	NaN
AC074051.2	0	0	0	0	0	0	0	0	0	0	0	0	NaN	NaN
AC074091.1	0	0	0	0	0	0	0	0	0	0	0	0	NaN	NaN
AC074117.10	2.95944e-05	3.15587e-05	3.19271e-05	3.04407e-05	3.9902e-05	2.06304e-05	4.47116e-06	4.6868e-06	4.96992e-06	4.88777e-06	6.83524e-06	7.67094e-06	0.0350831	0.141119
AC074183.3	3.56411e-07	1.92756e-06	7.77242e-07	8.55793e-07	4.52986e-07	1.72207e-06	2.66349e-07	8.89198e-07	4.30973e-07	4.31234e-07	3.21866e-07	1.35707e-06	0.668332	NaN
AC074191.1	0	0	0	0	0	0	0	0	0	0	0	0	NaN	NaN
AC074212.5	0	0	0	0	0	0	0	0	0	0	0	0	NaN	NaN
AC074212.6	7.71921e-06	1.92268e-06	3.39245e-06	3.47571e-06	7.88625e-06	1.69414e-06	3.80321e-06	6.95704e-07	1.15327e-06	1.17523e-06	4.45175e-06	1.34435e-06	0.491868	NaN
AC074264.1	0	0	0	0	0	0	0	0	0	0	0	0	NaN	NaN
AC074286.1	1.07864e-06	3.88525e-07	5.93404e-07	5.18804e-07	2.99816e-07	6.17586e-07	7.96083e-07	2.81071e-07	5.93404e-07	3.76784e-07	2.25918e-07	3.56705e-07	0.788166	NaN
AC074289.1	1.32037e-05	1.09324e-05	8.3312e-06	8.84466e-06	1.00478e-05	1.53896e-05	4.99255e-06	3.33077e-06	2.28421e-06	2.7821e-06	2.47452e-06	5.58871e-06	0.833299	0.893261
AC074363.1	0	0	0	0	0	0	0	0	0	0	0	0	NaN	NaN
AC074366.3	0	0	0	0	0	0	0	0	0	0	0	0	NaN	NaN
AC074389.1	0	0	0	0	0	0	0	0	0	0	0	0	NaN	NaN
AC074389.5	0	0	0	0	0	0	0	0	0	0	0	0	NaN	NaN
AC074389.6	0	0	0	0	0	0	0	0	0	0	0	0	NaN	NaN
AC074389.7	0	0	0	0	0	0	0	0	0	0	0	0	NaN	NaN
AC074391.1	0	0	0	0	1.47956e-06	1.513e-06	0	0	0	0	1.25535e-06	1.513e-06	0.194996	NaN
AC074391.2	0	0	0	0	0	0	0	0	0	0	0	0	NaN	NaN
AC076972.1	0	0	0	0	0	0	0	0	0	0	0	0	NaN	NaN
AC078785.1	0	0	0	0	0	0	0	0	0	0	0	0	NaN	NaN
AC078794.1	0	0	0	0	0	0	0	0	0	0	0	0	NaN	NaN
AC078814.1	0	0	0	0	0	0	0	0	0	0	0	0	NaN	NaN
AC078819.1	0	0	0	0	0	0	0	0	0	0	0	0	NaN	NaN
AC078828.1	0	0	0	0	0	0	0	0	0	0	0	0	NaN	NaN
AC078842.3	0	0	0	0	0	0	0	0	0	0	0	0	NaN	NaN
AC078842.4	0	1.09409e-06	0	0	0	0	0	1.09409e-06	0	0	0	0	0.454287	NaN
AC078851.1	0	1.09409e-06	0	0	0	0	0	1.09409e-06	0	0	0	0	0.454287	NaN
AC078852.1	0	0	0	0	0	0	0	0	0	0	0	0	NaN	NaN
AC078852.2	0	0	0	0	0	0	0	0	0	0	0	0	NaN	NaN
AC078855.1	0	0	0	0	0	0	0	0	0	0	0	0	NaN	NaN
AC078864.1	0	0	0	0	0	0	0	0	0	0	0	0	NaN	NaN
AC078864.2	0	0	0	0	0	0	0	0	0	0	0	0	NaN	NaN
AC078882.1	0	0	0	0	0	0	0	0	0	0	0	0	NaN	NaN
AC078883.3	0	5.00452e-07	1.98762e-07	1.68189e-06	3.47329e-07	0	0	3.53926e-07	1.98762e-07	1.56864e-06	2.4533e-07	0	0.615005	NaN
AC078883.4	0	0	0	0	0	0	0	0	0	0	0	0	NaN	NaN
AC078889.1	0	0	0	0	0	0	0	0	0	0	0	0	NaN	NaN
AC078916.1	0	0	0	0	0	0	0	0	0	0	0	0	NaN	NaN
AC078917.1	0	0	0	0	0	0	0	0	0	0	0	0	NaN	NaN
AC078941.1	0	0	1.77784e-07	0	4.99027e-08	0	0	0	1.77784e-07	0	4.99027e-08	0	0.598988	NaN
AC078942.1	0	0	0	0	0	0	0	0	0	0	0	0	NaN	NaN
AC078950.1	0	0	0	0	0	0	0	0	0	0	0	0	NaN	NaN
AC078986.1	0	0	0	0	0	0	0	0	0	0	0	0	NaN	NaN
AC078988.1	0	0	0	0	0	0	0	0	0	0	0	0	NaN	NaN
AC078991.1	0	0	0	0	0	0	0	0	0	0	0	0	NaN	NaN
AC079054.1	0	0	0	0	0	0	0	0	0	0	0	0	NaN	NaN
AC079080.1	0	0	0	0	0	0	0	0	0	0	0	0	NaN	NaN
AC079117.1	0	0	0	0	0	0	0	0	0	0	0	0	NaN	NaN
AC079117.2	0	0	0	0	0	0	0	0	0	0	0	0	NaN	NaN
AC079117.3	0	0	0	0	0	0	0	0	0	0	0	0	NaN	NaN
AC079121.1	0	0	0	0	0	0	0	0	0	0	0	0	NaN	NaN
AC079127.1	0	0	0	0	0	0	0	0	0	0	0	0	NaN	NaN
AC079135.1	0	0	0	0	0	0	0	0	0	0	0	0	NaN	NaN
AC079140.1	0	0	0	0	0	0	0	0	0	0	0	0	NaN	NaN
AC079145.4	0	0	0	0	0	0	0	0	0	0	0	0	NaN	NaN
AC079150.3	0	0	0	0	0	0	0	0	0	0	0	0	NaN	NaN
AC079154.1	0	0	0	0	0	0	0	0	0	0	0	0	NaN	NaN
AC079163.1	0	0	0	0	0	0	0	0	0	0	0	0	NaN	NaN
AC079233.1	0	0	0	0	0	0	0	0	0	0	0	0	NaN	NaN
AC079235.1	0	0	0	0	0	0	0	0	0	0	0	0	NaN	NaN
AC079298.1	0	0	0	0	0	0	0	0	0	0	0	0	NaN	NaN
AC079305.10	0	0	0	1.18451e-07	0	0	0	0	0	1.18451e-07	0	0	0.456043	NaN
AC079305.11	0	0	0	0	0	0	0	0	0	0	0	0	NaN	NaN
AC079305.8	0	0	0	0	0	0	0	0	0	0	0	0	NaN	NaN
AC079340.1	0	0	0	0	0	0	0	0	0	0	0	0	NaN	NaN
AC079354.3	8.69068e-07	0	7.60565e-08	4.7709e-06	6.93306e-07	1.81925e-06	6.2075e-07	0	7.60565e-08	3.01945e-06	4.72112e-07	1.63974e-06	0.41267	NaN
[truncated: 31,943 more rows]

## Sheet: human_mouse_comparison
Datasets EV7 - mean expression of the reconstructed hepatocytes shared genes between mouse and human per zone
Gene name	mouse layer 1	mouse layer 2	mouse layer 3	mouse layer 4	mouse layer 5	mouse layer 6	mouse layer 7	mouse layer 8	mouse layer 9	mouse pval	mouse qval	human layer 1	human layer 2	human layer 3	human layer 4	human layer 5	human layer 6	human pval	human qval
a1bg	0	0	0	0	0	0	0	0	0	0.333703	0.316084	0.000481	0.000553	0.000428	0.000482	0.000448	0.000389	0.002267	0.023739
a1cf	0.000161	0.000109	0.000102	0.000103	9.8e-05	9.3e-05	8.4e-05	7.5e-05	9.3e-05	0.000781	0.004571	0.000703	0.000658	0.000666	0.000556	0.00058	0.000646	0.058391	0.191923
a2m	0	0	0	0	0	0	0	0	0	NaN	NaN	0.000189	0.000264	0.000291	0.000322	0.00036	0.000339	0	0
a3galt2	0	0	0	0	0	0	0	0	0	NaN	NaN	0	0	0	0	0	0	NaN	NaN
a4galt	0	0	0	0	0	0	0	0	0	NaN	NaN	0	0	0	0	0	0	0.456043	NaN
a4gnt	0	0	0	0	0	0	0	0	0	0.847222	0.447887	0	0	0	0	0	0	0.454287	NaN
aaas	0	3e-06	5e-06	6e-06	7e-06	7e-06	1e-05	9e-06	8e-06	0.216281	0.249905	1.4e-05	8e-06	6e-06	8e-06	1.1e-05	8e-06	0.844337	0.898716
aacs	4e-05	1.9e-05	1.4e-05	1.2e-05	1e-05	5e-06	2e-06	3e-06	2e-06	0	0	1e-06	1e-06	1e-06	0	0	0	0.38387	NaN
aadac	1.7e-05	1.5e-05	1.4e-05	1e-05	1e-05	1.6e-05	1.4e-05	1.6e-05	1.7e-05	0.807948	0.447887	0.000461	0.000469	0.000444	0.00044	0.000387	0.000388	0.008194	0.05627
aadacl2	0	0	0	0	0	0	0	0	0	NaN	NaN	0	0	0	0	0	0	NaN	NaN
aadacl3	0	0	0	0	0	0	0	0	0	NaN	NaN	0	0	0	0	0	0	NaN	NaN
aadat	3.2e-05	3.2e-05	2.9e-05	2.9e-05	3.4e-05	3.2e-05	3e-05	2.9e-05	2.6e-05	0.820792	0.447887	5e-05	3.8e-05	5.2e-05	4.3e-05	4.3e-05	5e-05	0.223463	0.415663
aagab	4.1e-05	2.5e-05	2.3e-05	2.4e-05	2.4e-05	2.7e-05	2.5e-05	2.6e-05	3.5e-05	0.020407	0.057408	4e-06	6e-06	3e-06	5e-06	7e-06	1.3e-05	0.250208	0.443384
aak1	1.5e-05	1.6e-05	1.8e-05	1.6e-05	1.8e-05	1.5e-05	1.3e-05	1.3e-05	1.2e-05	0.035482	0.084213	1.1e-05	1.5e-05	5e-06	1e-05	1.3e-05	5e-06	0.073194	0.220072
aamp	0.00021	0.000168	0.000167	0.000166	0.000157	0.000165	0.000152	0.000158	0.00018	0.006428	0.024706	4.5e-05	4.1e-05	5.3e-05	2.7e-05	4.3e-05	4.2e-05	0.116141	0.288947
aanat	0	0	0	0	0	0	0	0	0	NaN	NaN	0	0	0	0	0	0	NaN	NaN
aard	0	0	0	0	0	0	0	0	0	NaN	NaN	1e-06	3e-06	1e-06	1e-06	4e-06	2e-06	0.613671	NaN
aars2	1.7e-05	1.1e-05	1e-05	9e-06	1e-05	1.3e-05	1.2e-05	1.3e-05	1.2e-05	0.013514	0.04294	9e-06	9e-06	6e-06	8e-06	9e-06	6e-06	0.266445	NaN
aarsd1	4.8e-05	6.7e-05	5.9e-05	5.4e-05	5.6e-05	5.6e-05	5.1e-05	4.5e-05	4.2e-05	0.538028	0.387654	0	0	0	0	0	0	NaN	NaN
aasdh	9e-06	4e-06	4e-06	5e-06	4e-06	3e-06	5e-06	6e-06	7e-06	0.012438	0.040456	1.6e-05	1e-05	9e-06	9e-06	1.3e-05	7e-06	0.28741	0.48048
aasdhppt	4e-05	2.4e-05	2e-05	1.7e-05	2e-05	2.3e-05	2.5e-05	2.4e-05	2.3e-05	0.108021	0.170521	4.4e-05	3.6e-05	3.5e-05	4.1e-05	3.6e-05	4.8e-05	0.6819	0.790407
aass	0.000176	0.0002	0.0002	0.000216	0.000211	0.000196	0.00021	0.000215	0.000249	0.073019	0.134196	5e-05	8.8e-05	8.5e-05	9e-05	7.7e-05	4.8e-05	0	8e-06
aatf	3.1e-05	3.2e-05	2.6e-05	2.4e-05	2e-05	1.9e-05	1.7e-05	1.4e-05	1.7e-05	0.000355	0.002303	1.2e-05	1e-05	1e-05	1.5e-05	1.1e-05	2.2e-05	0.09041	0.248868
aatk	7e-06	1.1e-05	8e-06	4e-06	1e-06	0	0	0	0	0	0	0	0	0	0	0	0	0.457795	NaN
abat	0.000153	0.000147	0.000156	0.000176	0.000182	0.000184	0.000191	0.000194	0.000207	0.023825	0.063879	0.000354	0.000346	0.000358	0.000323	0.000381	0.000433	0.393548	0.573107
abca1	6e-06	9e-06	9e-06	1.1e-05	1e-05	1e-05	1e-05	9e-06	8e-06	0.638154	0.420761	0.000241	0.000312	0.000337	0.000326	0.000268	0.000238	0	2.2e-05
abca12	0	0	0	0	0	0	0	0	0	NaN	NaN	0	0	0	0	0	0	0.891866	NaN
abca13	0	0	0	0	0	0	0	0	0	NaN	NaN	0	0	1e-06	1e-06	0	3e-06	0.155622	NaN
abca2	1e-05	2.1e-05	1.6e-05	1.9e-05	1.8e-05	2e-05	1.6e-05	1.7e-05	1.7e-05	0.119446	0.177078	6e-06	8e-06	4e-06	6e-06	4e-06	3e-06	0.304343	NaN
abca3	4e-06	2e-06	2e-06	2e-06	3e-06	2e-06	2e-06	3e-06	2e-06	0.639788	0.421123	0	0	0	0	0	0	0.410481	NaN
abca4	0	0	0	0	0	0	0	0	0	NaN	NaN	0	1e-06	0	0	0	0	0.629276	NaN
abca5	3e-06	7e-06	5e-06	5e-06	5e-06	4e-06	3e-06	1e-06	1e-06	0.186842	0.231295	8.8e-05	8.7e-05	9.6e-05	5.8e-05	7.5e-05	6.3e-05	5.8e-05	0.001405
abca6	3.1e-05	3.8e-05	4.3e-05	4.5e-05	4.1e-05	4.2e-05	4.3e-05	3.9e-05	4.5e-05	0.195928	0.237264	0.00011	0.000121	0.000127	0.000123	0.000104	8.1e-05	0.000229	0.00426
abca7	2e-06	3e-06	2e-06	4e-06	3e-06	2e-06	1e-06	2e-06	1e-06	0.40834	0.344186	1e-06	0	0	0	0	0	0.643884	NaN
abca9	0	0	0	0	0	1e-06	0	0	0	0.987046	0.467162	3.5e-05	3.7e-05	2.9e-05	2.8e-05	2.8e-05	3.1e-05	0.570764	0.708764
abcb10	1.2e-05	1.6e-05	1.5e-05	1.2e-05	1.1e-05	7e-06	7e-06	8e-06	8e-06	0.000134	0.000998	1e-05	8e-06	1.1e-05	7e-06	6e-06	1e-05	0.27295	0.46682
abcb11	0.000209	0.000208	0.000218	0.000231	0.000232	0.000235	0.000238	0.000239	0.000233	0.638515	0.420761	2e-05	2e-05	1.9e-05	2.1e-05	1.4e-05	1.5e-05	0.323532	0.513895
abcb4	0.000919	0.000639	0.000605	0.000534	0.000493	0.000467	0.000447	0.000433	0.000436	0	0	6.6e-05	8.5e-05	7.3e-05	7.2e-05	4.7e-05	5e-05	4e-06	0.000178
abcb5	0	0	0	0	0	0	0	0	0	NaN	NaN	4e-06	2e-06	1e-06	4e-06	4e-06	2e-06	0.155301	NaN
abcb6	0.000116	9.2e-05	8.9e-05	8.7e-05	8.1e-05	6.9e-05	6.6e-05	6.2e-05	6.4e-05	0.010365	0.035411	1.2e-05	1.4e-05	7e-06	8e-06	7e-06	6e-06	0.550173	0.694066
abcb7	5e-06	3e-06	4e-06	7e-06	5e-06	4e-06	4e-06	2e-06	2e-06	0.437455	0.35582	1e-05	8e-06	1.5e-05	1.4e-05	1.8e-05	1.7e-05	0.074354	0.222073
abcb8	2.1e-05	2.2e-05	2.3e-05	2.6e-05	2.6e-05	2e-05	1.7e-05	1.7e-05	1.4e-05	0.009066	0.032428	2e-06	2e-06	3e-06	2e-06	3e-06	2e-06	0.723091	NaN
abcb9	3e-06	3e-06	3e-06	2e-06	1e-06	2e-06	3e-06	3e-06	3e-06	0.705614	0.439317	0	0	0	0	0	0	0.71045	NaN
abcc1	0	0	0	0	0	0	0	0	0	0.289475	0.292937	0	1e-06	0	0	1e-06	1e-06	0.548479	NaN
abcc10	0	1e-06	1e-06	1e-06	1e-06	1e-06	1e-06	2e-06	1e-06	0.542618	0.389117	1e-06	1e-06	1e-06	1e-06	2e-06	1e-06	0.625791	NaN
abcc12	0	0	0	2e-06	0	0	0	0	0	0.517429	0.380916	0	0	0	0	0	0	NaN	NaN
abcc2	0.000481	0.00036	0.000344	0.000319	0.000272	0.000245	0.000212	0.000198	0.00019	0	0	8e-05	0.000101	8.8e-05	8.4e-05	7e-05	5.7e-05	1.3e-05	0.000441
abcc3	0.000171	0.000128	0.000117	0.000105	8.7e-05	7e-05	6.9e-05	6.9e-05	6.4e-05	0	0	8.5e-05	0.000113	7.5e-05	9.3e-05	9e-05	0.000102	0.011486	0.068322
abcc4	5e-06	0	0	0	0	0	0	0	0	6e-06	6.8e-05	1e-06	0	3e-06	1e-06	1e-06	0	0.823788	NaN
abcc5	0	0	1e-06	2e-06	2e-06	4e-06	1e-06	0	1e-06	0.987581	0.467256	4e-06	1e-06	3e-06	3e-06	2e-06	0	0.245151	NaN
abcc6	5.5e-05	5.1e-05	5.4e-05	5.5e-05	4.7e-05	4.4e-05	3.8e-05	3.8e-05	3.6e-05	0.010537	0.035866	9.6e-05	8.7e-05	9.7e-05	8.6e-05	8.4e-05	7.9e-05	0.048176	0.171416
abcc8	0	0	0	0	0	1e-06	0	0	0	0.514713	0.380916	0	0	0	0	0	0	NaN	NaN
abcc9	0	0	0	0	0	0	0	0	0	0.676081	0.431524	0.000112	9.3e-05	7.2e-05	9.1e-05	9.7e-05	9.3e-05	0.618306	0.743813
abcd1	5e-06	1.3e-05	1.6e-05	1.4e-05	1.2e-05	1.2e-05	1e-05	9e-06	9e-06	0.009555	0.033437	3e-06	1e-06	0	0	1e-06	3e-06	0.080933	NaN
abcd2	2e-06	7e-06	9e-06	1.1e-05	1e-05	9e-06	1e-05	8e-06	7e-06	0.025613	0.067028	0	0	0	0	0	0	0.457795	NaN
abcd3	0.000317	0.000259	0.000255	0.000272	0.000266	0.000286	0.000269	0.00027	0.000264	0.321979	0.310216	0.00012	0.000134	0.000116	9.6e-05	9.3e-05	6.7e-05	1e-05	0.000341
abcd4	3.4e-05	2.2e-05	1.9e-05	1.3e-05	1e-05	9e-06	8e-06	8e-06	7e-06	0	2e-06	1.5e-05	2e-05	2.2e-05	1.3e-05	1.8e-05	1e-05	0.045015	0.164811
abce1	9e-06	9e-06	1e-05	1e-05	1.3e-05	1.3e-05	1.4e-05	1.7e-05	1.6e-05	0.5944	0.405051	2.7e-05	3.8e-05	3.5e-05	3.2e-05	3.3e-05	3.5e-05	0.402449	0.579655
abcf2	1.4e-05	2.3e-05	2.3e-05	2e-05	1.8e-05	1.8e-05	1.6e-05	1.7e-05	1.8e-05	0.276439	0.285979	8e-06	5e-06	4e-06	7e-06	6e-06	1e-06	0.317293	NaN
abcf3	2.4e-05	3.7e-05	3.9e-05	4e-05	3.8e-05	3.9e-05	3.6e-05	4.1e-05	3.9e-05	0.417698	0.346736	6e-06	1.1e-05	1.6e-05	1.2e-05	1.2e-05	1.9e-05	0.204015	0.396419
abcg1	5e-06	2e-06	1e-06	1e-06	1e-06	1e-06	1e-06	1e-06	2e-06	0.711161	0.441069	2e-06	2e-06	2e-06	2e-06	3e-06	2e-06	0.49421	NaN
abcg2	1.4e-05	8e-06	1e-05	1e-05	1.1e-05	1.1e-05	9e-06	1e-05	8e-06	0.028052	0.071553	7.3e-05	7.8e-05	6.5e-05	7.5e-05	7.3e-05	4.6e-05	0.001581	0.018348
abcg4	0	0	0	0	0	0	0	0	0	0.412051	0.344798	0	0	0	0	0	0	NaN	NaN
abcg5	6e-05	7.5e-05	7e-05	5.5e-05	4.7e-05	4.1e-05	4e-05	4.4e-05	4.2e-05	0	0	6.4e-05	8.3e-05	8.1e-05	7.2e-05	7.1e-05	6.5e-05	0.01664	0.087086
abcg8	9.2e-05	0.000102	9.2e-05	7.5e-05	6.3e-05	5e-05	4.8e-05	4.9e-05	4.4e-05	0	0	9e-06	1.5e-05	1e-05	1.4e-05	1.6e-05	1.2e-05	0.048489	0.171942
abhd1	0	0	1e-06	0	0	0	0	0	1e-06	0.981598	0.465817	1e-06	3e-06	5e-06	5e-06	2e-06	2e-06	0.022493	NaN
abhd10	7e-06	2e-06	3e-06	4e-06	6e-06	4e-06	4e-06	2e-06	2e-06	0.262065	0.277505	2e-05	3.3e-05	2.4e-05	3.6e-05	3.4e-05	3e-05	0.001462	0.017285
abhd11	0	0	0	1e-06	1e-06	1e-06	0	1e-06	1e-06	0.252993	0.272814	2.4e-05	8e-06	9e-06	1.5e-05	2.1e-05	1.4e-05	0.312448	0.50405
abhd12	1.8e-05	1e-05	1.2e-05	1.3e-05	1.4e-05	1.1e-05	1.3e-05	1.3e-05	1.4e-05	0.099368	0.162588	1.2e-05	1.5e-05	1.6e-05	1.5e-05	2.3e-05	2.8e-05	0.003803	0.033991
abhd12b	0	0	0	0	0	0	0	0	0	NaN	NaN	0	0	0	0	0	0	NaN	NaN
abhd13	1e-05	1.2e-05	1e-05	9e-06	6e-06	6e-06	7e-06	5e-06	5e-06	0.104947	0.167231	9e-06	1.2e-05	1.2e-05	1.3e-05	1.1e-05	1.7e-05	0.702736	0.80399
abhd14a	9e-06	1.1e-05	1e-05	1.2e-05	8e-06	1.1e-05	1.5e-05	1.2e-05	1.3e-05	0.103289	0.166056	5e-06	5e-06	6e-06	5e-06	1.4e-05	1.3e-05	0.042589	0.158599
abhd14b	0.000308	0.000315	0.000306	0.000288	0.000275	0.000262	0.000263	0.000252	0.000254	0.000137	0.001015	6.9e-05	5.5e-05	6.8e-05	6e-05	8.9e-05	8.1e-05	0.540586	0.687082
abhd15	0.000113	7.3e-05	7.2e-05	7e-05	6.4e-05	5.8e-05	5.5e-05	5.8e-05	5.2e-05	2e-05	0.000183	4.2e-05	4.1e-05	4.4e-05	4.4e-05	4e-05	4.6e-05	0.101601	0.266032
abhd16a	5.4e-05	3.6e-05	3.3e-05	3e-05	2.9e-05	2.3e-05	2.4e-05	2.5e-05	3e-05	0.042346	0.094753	0	2e-06	0	2e-06	3e-06	1e-06	0.238979	NaN
abhd16b	0	0	0	0	0	0	0	0	0	NaN	NaN	0	0	0	0	0	0	NaN	NaN
abhd2	6e-06	9e-06	9e-06	1.3e-05	1.5e-05	1.8e-05	1.7e-05	1.6e-05	1.5e-05	0.268194	0.280781	0.000282	0.00026	0.000233	0.000252	0.000199	0.00021	0.007199	0.051512
abhd3	5.6e-05	5.9e-05	5.5e-05	4.8e-05	4.5e-05	4.4e-05	4.9e-05	4.5e-05	4.3e-05	0.044528	0.09814	2e-05	2e-05	2.7e-05	2.4e-05	1.8e-05	1.7e-05	0.01066	0.065278
abhd4	6.9e-05	7e-05	6.7e-05	6e-05	5.5e-05	5e-05	4.3e-05	3.9e-05	4.1e-05	3e-06	3e-05	7e-06	1.1e-05	7e-06	5e-06	1.1e-05	2e-05	0.188413	0.380076
abhd5	9e-06	6e-06	5e-06	6e-06	7e-06	4e-06	4e-06	6e-06	7e-06	0.058378	0.118098	1.1e-05	1.8e-05	1.7e-05	1.4e-05	1.2e-05	1.2e-05	0.02694	0.119856
abhd6	0.000259	0.000167	0.000152	0.000144	0.000127	0.000112	0.000102	0.000102	9.7e-05	0	0	3.8e-05	2.7e-05	4e-05	3.1e-05	3.6e-05	3.6e-05	0.870282	0.915996
abhd8	6e-06	1.1e-05	1.1e-05	1.4e-05	1.2e-05	1.3e-05	1e-05	9e-06	8e-06	0.134591	0.190974	2e-06	3e-06	1e-06	2e-06	2e-06	1e-06	0.625581	NaN
abi1	0	1e-06	2e-06	2e-06	2e-06	2e-06	2e-06	3e-06	3e-06	0.871098	0.451915	2.1e-05	3.1e-05	3.4e-05	3.2e-05	2.8e-05	2.5e-05	0.008087	0.055623
abi2	0	0	0	0	0	1e-06	0	1e-06	1e-06	0.576951	0.399382	1.9e-05	1.1e-05	1.2e-05	1.6e-05	1.8e-05	1.3e-05	0.916313	0.943959
abi3	0	0	0	0	0	0	0	0	0	NaN	NaN	2e-06	0	1e-06	4e-06	2e-06	2e-06	0.118085	NaN
abi3bp	0	0	0	0	0	0	0	0	0	0.847222	0.447887	0	1e-06	0	1e-06	1e-06	0	0.938968	NaN
abl1	1.2e-05	1.4e-05	1.5e-05	1.4e-05	1.2e-05	1.2e-05	1.1e-05	1.5e-05	1.2e-05	0.092971	0.156242	4e-06	2e-06	2e-06	5e-06	2e-06	4e-06	0.166624	NaN
abl2	1.4e-05	1.4e-05	1.2e-05	1.2e-05	1.1e-05	1.5e-05	1.4e-05	1e-05	1.2e-05	0.552435	0.392623	2.6e-05	2.9e-05	3e-05	3.4e-05	4.1e-05	2.3e-05	0.002092	0.022357
ablim1	7e-06	1.2e-05	1.5e-05	2.1e-05	2.2e-05	1.8e-05	1.9e-05	1.7e-05	1.7e-05	0.305218	0.301724	7.8e-05	7.8e-05	6.5e-05	6.7e-05	6.4e-05	4.9e-05	0.052694	0.181079
ablim2	0	1e-06	1e-06	0	0	0	0	1e-06	1e-06	6e-06	6.3e-05	0	0	0	0	0	0	0.595964	NaN
ablim3	3.3e-05	2.9e-05	3.2e-05	3e-05	2.8e-05	2.5e-05	2.3e-05	2.5e-05	3.5e-05	0.000618	0.003707	8.5e-05	8.8e-05	0.000108	0.000102	0.000105	8.3e-05	0.089053	0.246195
abo	0	0	0	0	0	0	0	0	0	NaN	NaN	0	0	2e-06	0	0	1e-06	0.203333	NaN
abr	3e-06	2e-06	1e-06	4e-06	1e-06	1e-06	1e-06	0	0	0.89752	0.451915	0	0	0	1e-06	0	0	0.47626	NaN
abra	0	0	0	0	0	0	0	0	0	NaN	NaN	0	0	0	0	0	0	0.596976	NaN
abt1	2.1e-05	1.5e-05	1.5e-05	1.7e-05	1.3e-05	1.5e-05	1.4e-05	1.2e-05	1.2e-05	0.60786	0.410238	1.2e-05	1.6e-05	1.9e-05	1.4e-05	7e-06	1.6e-05	0.039323	0.15113
abtb1	2.8e-05	1.9e-05	2.3e-05	2e-05	1.8e-05	1.7e-05	1.4e-05	1.1e-05	1e-05	2.5e-05	0.00022	2e-06	1e-06	3e-06	2e-06	3e-06	1.1e-05	0.585147	0.720092
abtb2	2.4e-05	1.3e-05	1.3e-05	1.3e-05	1.3e-05	1.3e-05	1.3e-05	1.9e-05	2.1e-05	0.03267	0.07998	1.1e-05	1.1e-05	8e-06	6e-06	1.3e-05	9e-06	0.075211	0.223537
acaa2	0.001335	0.001348	0.001365	0.001373	0.001385	0.001327	0.001373	0.001397	0.001447	0.243485	0.267269	0.000552	0.000573	0.000583	0.000566	0.000569	0.000707	0.085796	0.241065
acaca	1e-05	1.3e-05	1.4e-05	1.9e-05	2e-05	2.1e-05	2e-05	1.9e-05	2.2e-05	0.660855	0.427919	1.5e-05	5e-06	4e-06	7e-06	6e-06	8e-06	0.935083	0.957218
acacb	6.4e-05	5.1e-05	4.9e-05	5e-05	5.5e-05	4.9e-05	4e-05	4.3e-05	5e-05	0.014435	0.045001	6.3e-05	7e-05	6.8e-05	7.9e-05	7.6e-05	5e-05	0.001053	0.013542
acad10	2.3e-05	1.9e-05	2.1e-05	1.9e-05	1.9e-05	1.3e-05	1.2e-05	1.3e-05	1.5e-05	0.010822	0.036493	9e-06	1.2e-05	1.2e-05	1.1e-05	1.3e-05	9e-06	0.347877	0.535331
acad8	4.3e-05	5.4e-05	4.9e-05	5.3e-05	5.7e-05	4.9e-05	4.8e-05	4.9e-05	5e-05	0.16782	0.218213	1.5e-05	2e-05	1.5e-05	2.2e-05	1.9e-05	2.7e-05	0.069773	0.213493
acad9	1.6e-05	1.6e-05	1.7e-05	1.7e-05	1.6e-05	1.7e-05	1.9e-05	2e-05	2.3e-05	0.702621	0.438342	1.2e-05	1.2e-05	1.4e-05	9e-06	1.6e-05	1.9e-05	0.386785	0.569083
acadl	0.000365	0.000419	0.000397	0.00037	0.000348	0.000354	0.000356	0.000343	0.00034	0.000299	0.001979	3.8e-05	4e-05	4.2e-05	4.7e-05	4.2e-05	2.3e-05	0.000958	0.01264
acadm	0.000611	0.000607	0.000588	0.000598	0.000606	0.000603	0.00062	0.000599	0.000583	0.335524	0.316715	0.000298	0.000283	0.000277	0.000285	0.000262	0.000256	0.054848	0.185565
acads	0.000101	0.000103	0.000117	0.000113	0.000119	0.000111	0.000104	0.000113	0.000122	0.229602	0.258855	6.9e-05	8.5e-05	7.1e-05	7.3e-05	9.2e-05	0.000114	0.002163	0.022969
acadsb	9.9e-05	0.000127	0.000135	0.000135	0.00013	0.000119	0.000121	0.000133	0.00013	1.4e-05	0.000141	0.000568	0.000605	0.00062	0.000563	0.000549	0.000562	0.220614	0.412522
acadvl	2.7e-05	4.6e-05	4.5e-05	4e-05	4.1e-05	3.4e-05	2.9e-05	3e-05	2.9e-05	0.004472	0.018486	0.000317	0.000309	0.000311	0.000343	0.000351	0.00033	0.107075	0.275714
acan	0	0	0	0	0	0	0	0	0	NaN	NaN	0	0	0	1e-06	0	2e-06	0.78379	NaN
acap1	0	0	0	0	0	0	0	0	0	NaN	NaN	0	0	0	2e-06	0	0	0.594961	NaN
acap2	2.5e-05	1.5e-05	1.5e-05	1.4e-05	1.8e-05	1.2e-05	1.3e-05	1.2e-05	1.1e-05	0.346228	0.321992	1.7e-05	1.4e-05	1.4e-05	1.4e-05	1.8e-05	1.2e-05	0.744817	0.831125
acap3	2e-06	6e-06	5e-06	3e-06	3e-06	3e-06	4e-06	8e-06	8e-06	0.65064	0.424847	1e-06	2e-06	1e-06	3e-06	3e-06	1e-06	0.87647	NaN
acat1	0.000524	0.000597	0.000624	0.000614	0.000585	0.000569	0.000582	0.000561	0.000555	0.086169	0.148738	0.000328	0.000315	0.00032	0.000284	0.000314	0.000319	0.533063	0.681174
acat2	1.9e-05	1.7e-05	1.7e-05	1.6e-05	1.7e-05	2.4e-05	1.8e-05	2.3e-05	2.6e-05	0.181805	0.227991	9e-06	1.5e-05	2e-05	1.3e-05	1.2e-05	1.8e-05	0.3177	0.508701
acbd3	2.2e-05	2.1e-05	1.9e-05	1.5e-05	1.4e-05	1.5e-05	1.5e-05	1.1e-05	1e-05	0.544594	0.389539	3.6e-05	5.4e-05	4.8e-05	3.5e-05	4.2e-05	3.6e-05	0.002498	0.025257
acbd4	7.3e-05	7.4e-05	6.8e-05	6.5e-05	7.1e-05	7.8e-05	7.3e-05	6.5e-05	6.1e-05	0.679887	0.432692	3.5e-05	4.3e-05	3.8e-05	3e-05	4.3e-05	3.5e-05	0.434535	0.605187
acbd5	0.000139	0.000131	0.000126	0.000126	0.000128	0.000128	0.000131	0.000119	0.000121	0.103849	0.166501	7.1e-05	5.9e-05	7.8e-05	6.2e-05	8.6e-05	7.6e-05	0.427575	0.599279
acbd6	7.7e-05	5.4e-05	5.4e-05	5.6e-05	5.1e-05	4.8e-05	5.2e-05	5.5e-05	5.4e-05	0.191773	0.23421	9e-06	9e-06	5e-06	7e-06	1.1e-05	6e-06	0.420558	0.593179
acbd7	0	0	0	0	0	0	0	0	0	NaN	NaN	4e-06	0	1e-06	1e-06	1e-06	0	0.104983	NaN
accs	1e-06	1e-06	0	1e-06	1e-06	4e-06	1e-06	0	0	0.895125	0.451915	5e-06	4e-06	7e-06	7e-06	1e-05	6e-06	0.092136	NaN
accsl	0	0	0	0	0	0	0	0	0	NaN	NaN	0	0	0	0	0	0	0.456043	NaN
acd	3e-06	3e-06	5e-06	4e-06	3e-06	3e-06	3e-06	2e-06	2e-06	0.188326	0.232154	2e-06	2e-06	4e-06	1e-06	3e-06	3e-06	0.987234	NaN
ace	0	0	0	0	0	0	0	0	0	0.072651	0.133877	0	0	0	1e-06	0	0	0.705531	NaN
ace2	0	0	0	0	0	0	0	0	0	NaN	NaN	2e-06	3e-06	1e-06	1e-06	3e-06	2e-06	0.210399	NaN
acer1	0	0	0	0	0	0	0	0	0	NaN	NaN	5e-06	3e-06	2e-06	3e-06	8e-06	1.1e-05	0.112089	0.28341
acer2	8e-06	1e-06	1e-06	3e-06	1e-06	2e-06	2e-06	2e-06	2e-06	0.092513	0.155772	0	0	0	0	0	0	0.750744	NaN
acer3	1e-06	2e-06	1e-06	1e-06	1e-06	3e-06	2e-06	2e-06	3e-06	0.821093	0.447887	4.8e-05	3.3e-05	3.6e-05	3.1e-05	4.1e-05	3.1e-05	0.92168	0.94686
ache	0	0	0	0	0	0	0	0	0	NaN	NaN	0	0	1e-06	0	1e-06	0	0.626991	NaN
acin1	8.3e-05	7.5e-05	7.5e-05	8e-05	7.8e-05	7.2e-05	6.4e-05	7.1e-05	6.7e-05	0.004313	0.018037	5.7e-05	4.3e-05	4.8e-05	5.8e-05	5.8e-05	5.6e-05	0.255961	0.450212
acly	4e-06	1.4e-05	1.7e-05	2.4e-05	2.9e-05	3.5e-05	3.8e-05	4e-05	3.8e-05	0	0	1.2e-05	1.3e-05	8e-06	6e-06	7e-06	5e-06	0.078071	0.228225
acmsd	9e-06	5e-06	6e-06	8e-06	9e-06	1e-05	8e-06	1.1e-05	3.3e-05	0.610922	0.411414	7.2e-05	6.4e-05	8.2e-05	8.8e-05	0.000101	0.000131	0	1.2e-05
aco1	0.000144	0.000128	0.000136	0.000133	0.000132	0.000129	0.000123	0.00012	0.000131	0.288039	0.292371	0.00011	0.000108	0.000103	0.000114	0.000115	0.000129	0.01286	0.073527
aco2	1.5e-05	1.8e-05	1.9e-05	2.4e-05	2e-05	2.3e-05	1.7e-05	1.5e-05	1.3e-05	0.691845	0.435595	2e-06	2e-06	3e-06	2e-06	2e-06	3e-06	0.836804	NaN
acot1	0.000965	0.00103	0.000958	0.000825	0.000676	0.000591	0.000536	0.000492	0.000487	0	0	7.4e-05	6.1e-05	6.8e-05	5.3e-05	6.8e-05	7.6e-05	0.946364	0.964229
acot11	0	0	0	0	0	0	0	0	0	0.824902	0.447887	9e-06	7e-06	3e-06	5e-06	5e-06	4e-06	0.517085	NaN
acot12	6.9e-05	6.9e-05	6.8e-05	6.6e-05	6.1e-05	5.9e-05	6.6e-05	6.4e-05	6.4e-05	0.494207	0.379854	9.5e-05	8.9e-05	7.4e-05	8e-05	8.9e-05	0.000109	0.762063	0.844472
acot13	8.6e-05	9.9e-05	0.000102	0.000108	0.000105	0.000104	0.000107	0.000106	0.000105	0.467158	0.36869	6.2e-05	5.2e-05	4.8e-05	4.5e-05	6.1e-05	6.7e-05	0.897312	0.933738
acot4	0	1e-06	1e-06	1e-06	1e-06	1e-06	1e-06	1e-06	1e-06	0.859274	0.45088	9e-06	1.1e-05	1.4e-05	7e-06	7e-06	9e-06	0.236926	0.429848
acot6	0	0	0	0	0	0	0	0	0	NaN	NaN	0	1e-06	0	1e-06	1e-06	0	0.178678	NaN
acot7	2.9e-05	4.8e-05	3.8e-05	3.3e-05	3.3e-05	2.9e-05	2.7e-05	2.8e-05	3.1e-05	0.002955	0.013545	8e-06	1.2e-05	1.3e-05	1.2e-05	1.2e-05	1e-05	0.57299	0.710907
acot8	2.8e-05	2.2e-05	1.9e-05	1.5e-05	1.5e-05	1.5e-05	1.4e-05	1.3e-05	1.5e-05	0.016701	0.049851	5e-06	9e-06	8e-06	2e-06	5e-06	7e-06	0.513846	NaN
acot9	0	0	0	0	0	0	0	0	0	0.569199	0.397317	2.6e-05	3.1e-05	1.8e-05	2.2e-05	2.7e-05	1.7e-05	0.128836	0.306421
acox1	0.002664	0.002669	0.002532	0.002282	0.002145	0.002038	0.002027	0.002022	0.002031	0	0	0.000167	0.000172	0.000176	0.000185	0.000161	0.000207	0.05846	0.192077
acox2	6.6e-05	9.5e-05	9.7e-05	0.0001	9.6e-05	9.7e-05	9.8e-05	9.3e-05	8.7e-05	0.059078	0.119064	0.000116	0.000135	0.000129	0.000116	0.000117	0.000106	4.4e-05	0.001138
acox3	2.3e-05	2.5e-05	2e-05	1.6e-05	1.6e-05	1.5e-05	1.4e-05	1.5e-05	1.4e-05	0.276225	0.285895	1e-05	7e-06	8e-06	7e-06	8e-06	7e-06	0.727553	0.819097
acoxl	0	0	0	0	0	0	0	0	0	NaN	NaN	0	0	0	0	0	0	0.891866	NaN
acp1	0	0	0	1e-06	1e-06	1e-06	1e-06	0	1e-06	0.144684	0.199123	7.9e-05	8.3e-05	8.5e-05	8.3e-05	7.5e-05	7.8e-05	0.039711	0.152016
acp2	0	0	0	0	0	0	0	0	0	0.465712	0.368395	1e-05	2.4e-05	2.1e-05	2.7e-05	1.9e-05	1e-05	0.000513	0.008
acp5	3.3e-05	2.9e-05	2.8e-05	2.9e-05	3e-05	3e-05	2.7e-05	2.6e-05	2.5e-05	0.100937	0.163827	0	0	2e-06	4e-06	2e-06	2e-06	0.29304	NaN
acp6	2.4e-05	2.6e-05	2.6e-05	2.7e-05	3e-05	3.2e-05	3e-05	3.2e-05	2.8e-05	0.880366	0.451915	1.2e-05	1.6e-05	9e-06	1.8e-05	1e-05	1.5e-05	0.686699	0.793941
acpp	0	0	0	0	0	1e-06	1e-06	0	0	0.556622	0.393856	0	0	0	0	0	2e-06	0.392278	NaN
acpt	0	0	0	0	0	0	0	0	0	NaN	NaN	0	0	0	0	0	0	NaN	NaN
acr	0	0	0	0	0	0	0	0	0	NaN	NaN	2e-06	0	1e-06	0	0	0	0.394496	NaN
acrbp	1.3e-05	1.1e-05	8e-06	5e-06	5e-06	8e-06	9e-06	8e-06	7e-06	0.603851	0.408515	0	2e-06	1e-06	1e-06	0	0	0.160055	NaN
acrv1	0	0	0	0	0	0	0	0	0	NaN	NaN	0	0	0	0	0	0	NaN	NaN
acsbg1	0	0	0	0	0	0	0	0	0	NaN	NaN	0	0	0	0	0	0	0.456043	NaN
acsbg2	0	0	0	0	0	0	0	0	0	NaN	NaN	0	0	0	0	0	0	0.454287	NaN
acsf2	4.6e-05	3.2e-05	2.9e-05	3.6e-05	3e-05	2.2e-05	2.1e-05	2.5e-05	2.3e-05	0.111324	0.171113	9e-06	1.4e-05	8e-06	1.1e-05	6e-06	1.9e-05	0.034025	0.138171
acsf3	2.8e-05	3.6e-05	3.3e-05	3.1e-05	3.1e-05	2.8e-05	2.7e-05	2.6e-05	2.3e-05	0.154624	0.207752	4e-06	5e-06	3e-06	7e-06	3e-06	4e-06	0.593339	NaN
acsl1	0.001756	0.001906	0.001838	0.00186	0.001851	0.001846	0.001877	0.001831	0.001888	0.328337	0.313393	0.000953	0.001023	0.00108	0.001004	0.000986	0.000858	0.006181	0.046537
acsl3	2e-06	4e-06	6e-06	8e-06	8e-06	8e-06	8e-06	8e-06	9e-06	0.377403	0.334821	6.6e-05	7.7e-05	6e-05	5.6e-05	3.9e-05	3.6e-05	2e-06	7.1e-05
acsl4	3e-05	2.8e-05	2.9e-05	2.9e-05	2.6e-05	2.5e-05	2.2e-05	2.2e-05	2.6e-05	0.027265	0.070179	8e-06	3e-06	5e-06	7e-06	6e-06	8e-06	0.307294	NaN
acsl5	4.1e-05	5e-05	5.5e-05	5.5e-05	5.8e-05	7.3e-05	7e-05	6.7e-05	6.2e-05	0.275453	0.285554	0.000179	0.000211	0.000186	0.000161	0.000123	0.000118	0	0
acsl6	0	0	0	0	0	0	0	0	0	NaN	NaN	1e-05	1.2e-05	1.2e-05	1.3e-05	1.2e-05	1e-05	0.123402	0.29964
acsm1	0.000391	0.000291	0.000271	0.000253	0.00024	0.000226	0.000212	0.000219	0.000207	0	0	2e-06	0	0	0	0	0	0.984078	NaN
acsm3	1e-06	3e-06	4e-06	4e-06	4e-06	6e-06	5e-06	6e-06	9e-06	0.782555	0.447887	4.4e-05	4.2e-05	4.2e-05	3.2e-05	3.4e-05	3.4e-05	0.055634	0.187111
acsm4	0	0	0	0	0	0	0	0	0	NaN	NaN	0	0	0	0	0	0	NaN	NaN
acsm5	5.8e-05	5.1e-05	4.6e-05	4.5e-05	3.7e-05	3.9e-05	3.7e-05	3.5e-05	3.2e-05	8.2e-05	0.00064	0.000443	0.000391	0.00039	0.00033	0.000381	0.000322	0.013925	0.077436
acss1	0	0	0	0	0	2e-06	1e-06	0	0	0.019183	0.055044	5e-06	5e-06	8e-06	4e-06	5e-06	5e-06	0.998203	NaN
acss2	2.5e-05	2.5e-05	2.5e-05	2.2e-05	2e-05	2.2e-05	2.3e-05	2.1e-05	2.5e-05	0.115858	0.17424	3.1e-05	3.1e-05	3.1e-05	2.2e-05	2.6e-05	2e-05	0.07376	0.221143
acss3	2e-06	2e-06	2e-06	1e-06	1e-06	1e-06	1e-06	1e-06	1e-06	0.108665	0.171113	7.3e-05	4.7e-05	5.6e-05	4.7e-05	3.9e-05	3.4e-05	0.004694	0.038943
acta1	0	0	0	0	1e-06	1e-06	1e-06	0	1e-06	0	1e-06	0	0	0	0	0	0	0.457795	NaN
acta2	0	0	0	0	1e-06	1e-06	0	0	0	0.798031	0.447887	2e-06	3e-06	1e-06	2e-06	2e-06	1e-06	0.5614	NaN
actb	0.001547	0.001641	0.001585	0.001513	0.001484	0.001439	0.00143	0.001414	0.001395	0.059386	0.119457	0.001488	0.001543	0.00152	0.001545	0.001611	0.001729	0.17328	0.362351
actbl2	0	0	0	0	0	0	0	0	0	NaN	NaN	0	0	1e-06	0	1e-06	0	0.750748	NaN
actc1	0	0	0	0	0	0	0	0	0	NaN	NaN	0	0	0	0	0	0	NaN	NaN
actg1	0	1e-06	1e-06	1e-06	0	0	0	0	0	0.283168	0.289287	0.000591	0.000637	0.00067	0.000643	0.000638	0.000657	0.037547	0.147017
actg2	0	0	0	0	0	0	0	0	0	NaN	NaN	0	0	0	1e-06	0	0	0.456043	NaN
actl6a	5e-06	7e-06	7e-06	1e-05	1.1e-05	1.4e-05	1.3e-05	1.5e-05	1.3e-05	0.406726	0.343235	1.3e-05	9e-06	1.2e-05	1.2e-05	8e-06	1.5e-05	0.889369	0.929098
actl6b	0	0	0	0	0	0	0	0	0	NaN	NaN	0	0	0	0	0	0	NaN	NaN
actl7a	0	0	0	0	0	0	0	0	0	NaN	NaN	0	0	0	0	0	0	NaN	NaN
actl7b	0	0	0	0	0	0	0	0	0	NaN	NaN	0	0	0	0	0	0	NaN	NaN
actl9	0	0	0	0	0	0	0	0	0	NaN	NaN	0	0	0	0	0	0	NaN	NaN
actn1	1.5e-05	2e-05	1.6e-05	1.4e-05	1.6e-05	1.5e-05	1.6e-05	1.7e-05	1.4e-05	0.442834	0.358337	6.4e-05	7.2e-05	8.7e-05	7.6e-05	7e-05	6.2e-05	0.276027	0.469335
actn2	0	0	0	0	0	0	0	0	0	0.898695	0.451915	0	0	0	0	0	0	0.456043	NaN
actn3	0	0	0	0	0	0	0	0	0	NaN	NaN	0	0	0	0	0	0	NaN	NaN
actn4	6e-06	1.9e-05	1.6e-05	1.9e-05	2e-05	1.5e-05	1.2e-05	1.2e-05	1.1e-05	0.027149	0.069968	0.000146	0.000172	0.000132	0.000149	0.000146	0.000149	0.114765	0.286912
actr10	4e-06	1.1e-05	1.2e-05	1.4e-05	1.5e-05	1.5e-05	1.4e-05	1.6e-05	1.5e-05	0.318469	0.308399	2.4e-05	2.3e-05	3.2e-05	2.2e-05	2.9e-05	1.7e-05	0.042064	0.157397
actr1a	9.3e-05	8.9e-05	8e-05	8.1e-05	7.4e-05	7.8e-05	6.9e-05	6.3e-05	6.5e-05	0.016254	0.048834	2e-05	2e-05	1.2e-05	1.4e-05	1.7e-05	2e-05	0.932333	0.955334
actr2	0.000106	0.00012	0.000117	0.000116	0.000114	0.00011	0.000119	0.000116	0.000118	0.127789	0.184405	0.00011	8.3e-05	9.1e-05	9.6e-05	8.8e-05	8.6e-05	0.67069	0.782048
actr3	1.2e-05	1.2e-05	1.2e-05	1.4e-05	1.1e-05	9e-06	8e-06	5e-06	5e-06	0.094108	0.157608	5.2e-05	3.1e-05	6.5e-05	4.2e-05	4.3e-05	6.7e-05	0.217719	0.410254
actr3b	0	0	0	0	0	0	0	0	0	NaN	NaN	5e-06	3e-06	5e-06	3e-06	4e-06	1e-05	0.811719	0.880075
actr5	1.1e-05	1e-05	1e-05	9e-06	1e-05	1.2e-05	5e-06	4e-06	4e-06	0.122036	0.179393	3e-06	6e-06	3e-06	2e-06	2e-06	3e-06	0.709311	NaN
actr6	0	0	0	0	0	0	1e-06	1e-06	1e-06	0.186568	0.231045	7e-06	4e-06	9e-06	7e-06	4e-06	7e-06	0.767093	NaN
actr8	3.7e-05	5.3e-05	5.4e-05	5e-05	4.7e-05	4e-05	4.1e-05	4.1e-05	3.6e-05	0.077777	0.139859	3e-06	3e-06	9e-06	4e-06	7e-06	6e-06	0.870612	NaN
actrt1	0	0	0	0	0	0	0	0	0	NaN	NaN	0	0	0	0	0	0	NaN	NaN
actrt2	0	0	0	0	0	0	0	0	0	NaN	NaN	0	0	0	0	0	0	NaN	NaN
acvr1	1e-06	4e-06	4e-06	3e-06	3e-06	2e-06	3e-06	3e-06	3e-06	0.580739	0.40082	3.1e-05	2.4e-05	2.8e-05	1.9e-05	1.6e-05	3.4e-05	0.142168	0.323613
acvr1b	0	0	0	0	0	0	0	0	0	0.414146	0.345422	1.3e-05	1.2e-05	1.2e-05	1.3e-05	1e-05	9e-06	0.588221	0.722662
acvr1c	0	0	0	0	0	0	0	0	0	NaN	NaN	7e-06	5e-06	5e-06	8e-06	6e-06	6e-06	0.316145	NaN
acvr2a	9e-06	4e-06	3e-06	2e-06	2e-06	2e-06	2e-06	1e-06	1e-06	0.634301	0.419502	9e-06	8e-06	7e-06	8e-06	6e-06	1e-05	0.595986	0.727815
acvr2b	8e-06	2e-06	2e-06	2e-06	3e-06	2e-06	1e-06	1e-06	1e-06	0.000524	0.003208	1.3e-05	9e-06	9e-06	9e-06	7e-06	2e-06	0.340302	0.528967
acvrl1	3e-06	2e-06	1e-06	0	0	0	0	0	0	0.880763	0.451915	0	0	0	0	0	0	0.381285	NaN
acy3	8.8e-05	7.8e-05	7.7e-05	7.2e-05	7.4e-05	8.1e-05	7.5e-05	7.3e-05	7.9e-05	0.270749	0.282493	2.7e-05	2.4e-05	2.4e-05	2.3e-05	2.7e-05	2.1e-05	0.206255	0.399089
acyp1	7.3e-05	3.8e-05	3.4e-05	2.9e-05	3e-05	3e-05	2.8e-05	2.7e-05	2.3e-05	0.0002	0.0014	0	1e-06	0	1e-06	2e-06	4e-06	0.053606	NaN
acyp2	9e-06	7e-06	5e-06	4e-06	3e-06	3e-06	4e-06	4e-06	3e-06	0.131389	0.188002	3.3e-05	2.2e-05	2.6e-05	1.7e-05	2e-05	1.5e-05	0.09374	0.254338
ada	0	0	0	0	0	0	0	1e-06	1e-06	0.426836	0.350846	0	1e-06	0	0	0	2e-06	0.246221	NaN
adad1	0	0	0	0	0	0	0	0	0	NaN	NaN	0	0	0	0	0	0	NaN	NaN
adad2	0	0	0	0	0	0	0	0	0	NaN	NaN	0	0	0	0	0	0	NaN	NaN
adal	1.4e-05	1.8e-05	1.5e-05	1.5e-05	1.7e-05	1.9e-05	1.6e-05	8e-06	9e-06	0.051425	0.108416	1.3e-05	1.3e-05	9e-06	1.2e-05	1.1e-05	1.2e-05	0.893675	0.931657
adam10	3e-06	4e-06	2e-06	2e-06	3e-06	5e-06	5e-06	4e-06	4e-06	0.789748	0.447887	0.000362	0.000302	0.000263	0.000322	0.000298	0.000294	0.944986	0.963497
adam11	0	2e-06	3e-06	4e-06	2e-06	3e-06	1e-06	0	1e-06	0.631864	0.418946	0	0	0	0	0	0	0.456043	NaN
adam12	0	0	0	0	0	0	0	0	0	NaN	NaN	1e-06	0	0	0	1e-06	0	0.316233	NaN
adam15	0	0	0	1e-06	1e-06	2e-06	0	0	0	0.064556	0.123876	2e-06	1e-06	3e-06	1e-06	2e-06	2e-06	0.896404	NaN
adam17	0	1e-06	1e-06	0	1e-06	1e-06	1e-06	1e-06	0	0.947503	0.457222	0	0	1e-06	1e-06	1e-06	2e-06	0.644995	NaN
adam18	0	0	0	0	0	0	0	0	0	NaN	NaN	0	0	0	1e-06	0	0	0.596976	NaN
adam19	0	0	0	0	0	0	0	0	0	0.586456	0.402203	4e-06	1e-06	2e-06	4e-06	7e-06	4e-06	0.437726	NaN
adam2	0	0	0	0	0	0	0	0	0	0.783438	0.447887	0	0	0	0	0	0	0.457795	NaN
adam21	0	0	0	0	0	0	0	0	0	NaN	NaN	0	0	0	0	0	0	NaN	NaN
adam22	0	0	0	0	0	0	0	0	0	NaN	NaN	0	1e-06	1e-06	0	1e-06	0	0.285863	NaN
adam23	0	0	1e-06	1e-06	1e-06	2e-06	0	0	0	0.928904	0.457007	0	0	0	0	1e-06	2e-06	0.973623	NaN
adam28	0	0	0	0	0	0	0	0	0	NaN	NaN	1e-06	1e-06	0	1e-06	5e-06	1e-06	0.822788	NaN
adam29	0	0	0	0	0	0	0	0	0	NaN	NaN	0	2e-06	0	0	0	0	0.749366	NaN
adam30	0	0	0	0	0	0	0	0	0	NaN	NaN	0	0	0	0	0	0	NaN	NaN
adam32	1e-06	1e-06	1e-06	1e-06	1e-06	3e-06	3e-06	2e-06	2e-06	0.687217	0.434806	0	0	0	0	0	0	0.457795	NaN
adam33	0	0	0	0	0	0	0	0	0	NaN	NaN	0	0	0	0	0	0	0.456043	NaN
adam7	0	0	0	0	0	0	0	0	0	NaN	NaN	2e-06	0	0	0	0	0	0.750744	NaN
adam8	0	0	0	0	0	0	0	0	0	0.898695	0.451915	9e-06	7e-06	3e-06	3e-06	2e-06	3e-06	0.594841	NaN
adam9	3e-06	1.1e-05	1.1e-05	1e-05	1e-05	1e-05	9e-06	1.1e-05	1e-05	0.358716	0.328719	4e-06	2e-06	7e-06	9e-06	4e-06	4e-06	0.789224	NaN
adamdec1	0	0	0	0	0	0	0	0	1e-06	0	0	0	0	0	0	0	0	NaN	NaN
adamts1	5e-06	3e-06	3e-06	4e-06	4e-06	4e-06	7e-06	7e-06	8e-06	0.487918	0.377262	5e-06	6e-06	7e-06	8e-06	4e-06	3e-06	0.077328	NaN
adamts10	0	2e-06	1e-06	1e-06	1e-06	1e-06	1e-06	0	1e-06	0.924116	0.456874	1e-06	0	0	2e-06	1e-06	1e-06	0.128896	NaN
adamts12	0	0	0	0	0	0	0	0	0	NaN	NaN	0	0	0	0	0	0	0.595964	NaN
adamts13	0	0	0	0	0	0	0	0	0	NaN	NaN	0	2e-06	0	2e-06	3e-06	3e-06	0.171737	NaN
adamts14	0	0	0	0	0	1e-06	0	0	0	0.403863	0.342386	0	0	0	0	0	0	NaN	NaN
adamts15	0	0	0	0	0	0	0	0	0	0.847222	0.447887	0	0	0	0	0	0	NaN	NaN
adamts16	0	0	0	0	0	0	0	0	0	NaN	NaN	0	0	0	0	0	0	0.410757	NaN
adamts17	0	0	0	0	0	0	0	0	0	NaN	NaN	2e-06	1e-06	5e-06	1e-06	0	0	0.291233	NaN
adamts18	0	0	0	0	0	0	0	0	0	NaN	NaN	0	0	0	0	2e-06	0	0.070102	NaN
adamts19	0	0	0	0	0	0	0	0	0	NaN	NaN	0	1e-06	0	0	0	0	0.389498	NaN
adamts2	0	0	0	0	0	0	0	0	0	0.734324	0.444306	0	1e-06	1e-06	1e-06	1e-06	2e-06	0.786462	NaN
adamts20	0	0	0	0	0	0	0	0	0	NaN	NaN	0	0	0	0	0	0	0.597978	NaN
adamts3	0	0	0	0	0	0	0	0	0	0.517429	0.380916	0	0	0	0	1e-06	0	0.598986	NaN
adamts4	0	0	0	0	0	0	0	0	0	0.403863	0.342386	1.2e-05	6e-06	6e-06	1.1e-05	1.3e-05	4e-06	0.212274	0.40503
adamts5	0	0	0	0	0	0	1e-06	1e-06	0	0.898695	0.451915	0	0	1e-06	0	0	0	0.396768	NaN
adamts6	0	0	0	0	0	0	0	0	0	NaN	NaN	0	0	0	1e-06	1e-06	0	0.537248	NaN
adamts7	2e-06	3e-06	2e-06	2e-06	1e-06	1e-06	2e-06	1e-06	1e-06	0.973702	0.464246	0	0	0	0	1e-06	0	0.750747	NaN
adamts8	0	0	0	0	0	0	0	0	0	NaN	NaN	0	0	0	0	0	0	0.192457	NaN
adamts9	0	0	0	0	0	0	0	0	0	NaN	NaN	0	1e-06	0	1e-06	0	0	0.443361	NaN
adamtsl1	0	0	0	0	0	0	0	0	0	0.650975	0.424893	0	0	0	0	0	0	0.153378	NaN
adamtsl2	0	0	0	0	0	0	0	0	0	NaN	NaN	2e-06	3e-06	0	1e-06	1e-06	0	0.369911	NaN
adamtsl3	0	0	0	0	0	0	0	0	0	NaN	NaN	1.2e-05	1.8e-05	1.7e-05	1.4e-05	1.5e-05	7e-06	0.182731	0.37432
adamtsl4	4e-06	0	0	0	0	0	0	0	1e-06	0	0	8e-06	9e-06	4e-06	8e-06	5e-06	7e-06	0.71785	NaN
adamtsl5	0	0	0	0	1e-06	0	0	0	0	0.939542	0.457007	0	0	1e-06	1e-06	0	3e-06	0.117755	NaN
adap1	0	0	0	0	0	0	0	0	0	0.847222	0.447887	0	0	0	0	0	0	0.192457	NaN
adap2	4e-05	2.5e-05	2.6e-05	2.8e-05	2.7e-05	2.4e-05	2.3e-05	2.5e-05	2.3e-05	0.169501	0.219426	3e-06	0	0	2e-06	5e-06	2e-06	0.016368	NaN
adar	0	1e-06	2e-06	2e-06	2e-06	1e-06	1e-06	1e-06	1e-06	0.275201	0.285431	6e-05	5.7e-05	5.5e-05	5.8e-05	5.8e-05	4.7e-05	0.326296	0.516746
adarb1	1e-06	4e-06	6e-06	7e-06	8e-06	9e-06	1e-05	1e-05	1e-05	0.008374	0.030412	5e-06	3e-06	4e-06	3e-06	4e-06	4e-06	0.708779	NaN
adarb2	0	0	0	0	0	0	0	0	0	NaN	NaN	0	0	1e-06	0	1e-06	0	0.891868	NaN
adat1	3e-06	3e-06	3e-06	3e-06	3e-06	3e-06	4e-06	6e-06	6e-06	0.903709	0.45335	0	2e-06	0	1e-06	1e-06	0	0.177244	NaN
adat2	2e-06	4e-06	3e-06	3e-06	3e-06	4e-06	2e-06	2e-06	2e-06	0.955382	0.459073	1e-05	7e-06	6e-06	3e-06	6e-06	3e-06	0.583394	0.718675
adck1	1.2e-05	6e-06	5e-06	6e-06	7e-06	5e-06	6e-06	5e-06	5e-06	0.332192	0.315548	3e-06	5e-06	4e-06	2e-06	1e-06	2e-06	0.083152	NaN
adck2	5.8e-05	2.7e-05	2.7e-05	2.7e-05	2.7e-05	2.5e-05	2.4e-05	1.9e-05	1.9e-05	0.011352	0.037819	1e-06	2e-06	2e-06	3e-06	1e-06	4e-06	0.549647	NaN
adck3	1.8e-05	1.3e-05	1.3e-05	1.3e-05	1.3e-05	1.6e-05	1.1e-05	1e-05	9e-06	0.07108	0.132573	2.5e-05	2.6e-05	3.5e-05	3e-05	2.7e-05	2.9e-05	0.011013	0.066708
adck4	0	1e-06	1e-06	1e-06	1e-06	1e-06	1e-06	1e-06	1e-06	0.467448	0.368711	5e-06	5e-06	4e-06	3e-06	8e-06	4e-06	0.192535	NaN
adck5	1.8e-05	2.1e-05	1.9e-05	1.9e-05	2e-05	1.9e-05	1.7e-05	2.2e-05	2.1e-05	0.419121	0.34761	2e-06	1e-06	1e-06	1e-06	1e-06	0	0.532166	NaN
adcy1	0	0	0	1e-06	1e-06	1e-06	1e-06	1e-06	0	0.829085	0.447887	5.6e-05	6.2e-05	4.2e-05	2.9e-05	3.6e-05	2.7e-05	0.052937	0.181432
adcy10	0	0	0	0	0	0	0	0	0	NaN	NaN	5e-06	1.1e-05	1e-05	1.1e-05	4e-06	3e-06	0.010398	0.064502
adcy2	0	0	0	0	0	0	0	0	0	NaN	NaN	0	0	0	0	1e-06	1e-06	0.325855	NaN
adcy3	0	0	0	0	0	0	0	0	0	0.898695	0.451915	0	0	0	1e-06	0	2e-06	0.609469	NaN
adcy4	0	0	0	0	0	0	0	0	0	0.805261	0.447887	0	0	0	0	1e-06	0	0.736667	NaN
adcy5	0	0	0	0	0	0	0	0	0	NaN	NaN	2e-06	0	0	0	2e-06	0	0.134945	NaN
adcy6	4.3e-05	2.3e-05	2.1e-05	1.8e-05	1.6e-05	2.1e-05	1.3e-05	1.2e-05	1.4e-05	0.000741	0.00437	1e-06	4e-06	3e-06	0	1e-06	1e-06	0.44766	NaN
adcy7	0	0	0	0	0	0	0	0	0	0.734971	0.444306	0	0	0	0	0	0	0.454287	NaN
adcy8	0	0	0	0	0	0	0	0	0	NaN	NaN	0	0	0	0	0	0	0.456043	NaN
adcy9	2.8e-05	2.3e-05	2.4e-05	2.3e-05	1.9e-05	1.6e-05	1.9e-05	2.3e-05	2.3e-05	0.423814	0.349743	1.5e-05	7e-06	6e-06	9e-06	6e-06	6e-06	0.125538	0.301726
adcyap1	0	0	0	0	0	0	0	0	0	NaN	NaN	0	0	0	0	0	0	NaN	NaN
adcyap1r1	0	0	0	0	0	0	0	0	0	NaN	NaN	0	0	0	0	0	0	NaN	NaN
add1	1.7e-05	1.9e-05	1.9e-05	2.1e-05	1.6e-05	1.8e-05	1.6e-05	1.7e-05	1.5e-05	0.132291	0.188833	5.1e-05	3e-05	2.6e-05	3.7e-05	4.1e-05	3.9e-05	0.997334	0.99827
add2	0	0	0	0	0	0	0	0	0	0.898695	0.451915	0	1e-06	0	0	0	0	0.371031	NaN
add3	8e-06	9e-06	1.1e-05	1e-05	9e-06	8e-06	7e-06	5e-06	5e-06	0.019394	0.055502	3.1e-05	4.1e-05	4.5e-05	3.8e-05	3.6e-05	4.4e-05	0.02241	0.105918
adh4	4e-05	5.3e-05	5.2e-05	5.4e-05	5.3e-05	5.8e-05	5.7e-05	4.8e-05	4.8e-05	0.778129	0.447887	0.003726	0.003857	0.003962	0.003419	0.003091	0.002872	0	0
adh5	0.000497	0.000495	0.000482	0.000494	0.000473	0.000479	0.000478	0.000475	0.000471	0.891619	0.451915	0.000183	0.000174	0.00016	0.000166	0.000178	0.000244	0.046662	0.16806
adh7	8e-06	6e-06	6e-06	6e-06	5e-06	7e-06	8e-06	1.6e-05	1.6e-05	0.619066	0.414548	0	0	0	0	0	0	0.555734	NaN
adhfe1	6.9e-05	6.6e-05	6.9e-05	6.9e-05	6e-05	5.5e-05	5.3e-05	5.6e-05	5.8e-05	0.007295	0.02721	7.5e-05	8.8e-05	8.8e-05	9.7e-05	8.1e-05	9.5e-05	0.002555	0.025567
adi1	5.1e-05	7.4e-05	6.6e-05	7.2e-05	7e-05	6.7e-05	6.3e-05	6.6e-05	6.9e-05	0.283617	0.289552	0.0008	0.000811	0.000752	0.000735	0.000753	0.000776	0.890781	0.930003
adig	0	0	0	0	0	0	0	0	0	NaN	NaN	0	0	0	0	0	0	NaN	NaN
adipoq	0	0	0	1e-06	1e-06	1e-06	0	0	0	0.978814	0.465612	0	0	0	0	0	0	0.596976	NaN
adipor1	8.6e-05	0.000115	0.000113	0.000114	0.000113	0.000114	0.000114	0.000108	0.000103	0.842338	0.447887	4.8e-05	6.6e-05	6.6e-05	5.7e-05	6.3e-05	6.1e-05	0.012367	0.071569
adipor2	0.00048	0.000385	0.000386	0.000412	0.000404	0.000406	0.000392	0.000385	0.000376	0.675459	0.431524	7.3e-05	6.7e-05	4.6e-05	5.3e-05	4.7e-05	4.2e-05	0.004549	0.038385
adk	0.000472	0.000489	0.000478	0.000471	0.000438	0.000437	0.000437	0.000398	0.000379	0.001068	0.005911	0.00011	8.5e-05	7.6e-05	8.2e-05	7e-05	0.000106	0.51353	0.66578
adm	0	1e-06	1e-06	0	0	0	0	0	0	0	0	6.2e-05	4.7e-05	7.5e-05	6.6e-05	4.8e-05	8.5e-05	0.101674	0.266143
adm2	0	0	0	0	0	0	0	0	0	NaN	NaN	4e-06	4e-06	5e-06	3e-06	3e-06	2e-06	0.665392	NaN
adnp2	2e-06	2e-06	1e-06	2e-06	3e-06	3e-06	2e-06	1e-06	1e-06	0.211001	0.246541	8e-06	1.4e-05	1e-05	9e-06	1.2e-05	8e-06	0.368384	0.553127
ado	3e-06	9e-06	8e-06	7e-06	7e-06	4e-06	4e-06	5e-06	5e-06	0.050895	0.107756	1.9e-05	9e-06	1.4e-05	1e-05	9e-06	7e-06	0.391924	0.572685
adora1	1e-06	2e-06	1e-06	1e-06	0	0	0	0	0	0.944856	0.457007	0	0	0	0	0	0	NaN	NaN
adora2a	0	0	0	0	0	0	0	0	0	NaN	NaN	0	0	1e-06	0	0	0	0.479093	NaN
adora2b	0	0	0	0	0	0	0	0	0	0.827203	0.447887	0	0	0	0	0	1e-06	0.192457	NaN
adora3	0	0	0	0	0	0	0	0	0	NaN	NaN	0	0	0	0	0	0	0.454287	NaN
adpgk	2.8e-05	2.8e-05	2.5e-05	2e-05	1.9e-05	2.2e-05	2.2e-05	1.9e-05	1.8e-05	0.021753	0.060172	8e-06	1.2e-05	1.4e-05	1.1e-05	1.4e-05	1e-05	0.251118	0.444165
adprh	1e-06	3e-06	3e-06	3e-06	4e-06	3e-06	4e-06	5e-06	4e-06	0.381217	0.336539	0	1e-06	2e-06	0	0	0	0.514407	NaN
adprhl1	0	0	0	0	0	0	0	0	0	NaN	NaN	1.8e-05	2.1e-05	1.5e-05	1.9e-05	1.5e-05	9e-06	0.664096	0.777596
adprhl2	4e-06	7e-06	6e-06	6e-06	5e-06	5e-06	6e-06	9e-06	9e-06	0.745964	0.447887	5e-06	5e-06	3e-06	2e-06	4e-06	3e-06	0.821796	NaN
adra1a	2e-06	9e-06	6e-06	4e-06	3e-06	4e-06	3e-06	2e-06	2e-06	0.219077	0.25188	1.4e-05	8e-06	1.4e-05	1e-05	1e-05	7e-06	0.123333	0.299594
adra1b	2.6e-05	3.9e-05	3.6e-05	3.2e-05	3.2e-05	3e-05	2.9e-05	2.5e-05	2.3e-05	0.003743	0.016298	0	0	0	0	0	0	0.454287	NaN
adra1d	0	0	0	0	0	0	0	0	0	NaN	NaN	0	0	0	0	0	0	NaN	NaN
adra2a	2e-06	0	0	0	0	0	0	0	0	0.291309	0.294194	0	0	0	0	0	0	0.409936	NaN
adra2b	0	0	0	0	0	0	1e-06	8e-06	1e-05	0.76171	0.447887	0	0	0	2e-06	0	0	0.595971	NaN
adra2c	0	0	0	0	0	0	0	0	0	NaN	NaN	0	0	0	0	0	0	NaN	NaN
adrb1	0	0	0	0	1e-06	0	0	0	0	0.827203	0.447887	7e-06	1.4e-05	6e-06	1e-05	5e-06	1.2e-05	0.306627	0.498927
adrb2	0	1e-06	1e-06	1e-06	1e-06	0	0	0	0	0.000285	0.001903	3.1e-05	3.7e-05	4.4e-05	3.2e-05	2.2e-05	2.3e-05	2e-06	8.1e-05
adrb3	3e-06	2e-06	2e-06	2e-06	1e-06	0	0	0	0	0.0586	0.118472	0	0	0	0	0	0	0.459543	NaN
adrbk1	4.4e-05	3.1e-05	2.6e-05	2.7e-05	2.7e-05	2.7e-05	2.4e-05	2.2e-05	1.9e-05	0.010743	0.036336	1.8e-05	1.1e-05	1.3e-05	1.1e-05	1.4e-05	1.6e-05	0.621041	0.746123
adrbk2	1e-06	0	1e-06	2e-06	1e-06	0	0	0	0	0.096762	0.160071	2.5e-05	2.1e-05	2.3e-05	1.5e-05	1.7e-05	1.4e-05	0.787436	0.86229
adrm1	6.4e-05	5.2e-05	5.7e-05	5.3e-05	4.7e-05	4.3e-05	4.5e-05	4.3e-05	4.2e-05	0.00398	0.017019	1.2e-05	1.2e-05	1.3e-05	1.4e-05	1.3e-05	1.1e-05	0.867834	0.914322
adsl	8e-06	1.2e-05	1.2e-05	1.3e-05	1.5e-05	1.3e-05	1.3e-05	1.5e-05	1.4e-05	0.90806	0.454508	2.4e-05	2.6e-05	2.8e-05	2.3e-05	2.3e-05	3.2e-05	0.723033	0.816377
adss	2.3e-05	1.2e-05	1.5e-05	1.6e-05	1.3e-05	1.4e-05	1.7e-05	1.4e-05	1.4e-05	0.034857	0.083344	2e-05	1.2e-05	1.3e-05	1.6e-05	1.4e-05	1.8e-05	0.755641	0.839645
adssl1	1.7e-05	1.7e-05	1.6e-05	1.4e-05	1e-05	1e-05	1.1e-05	1.2e-05	1.1e-05	0.014018	0.043957	1.6e-05	1.4e-05	2e-05	1.4e-05	2.1e-05	2e-05	0.200665	0.393313
aebp1	1e-06	0	0	0	0	0	0	0	0	0.123894	0.180825	0	0	0	0	0	0	0.476127	NaN
aebp2	4.4e-05	3.8e-05	3.7e-05	3.8e-05	3.6e-05	3.2e-05	3e-05	2.8e-05	2.8e-05	0.114108	0.172735	1.1e-05	1.5e-05	1.3e-05	1.3e-05	1.6e-05	1.4e-05	0.177604	0.367563
aen	1e-06	3e-06	2e-06	2e-06	3e-06	1e-06	1e-06	1e-06	1e-06	0.327838	0.313353	1e-05	5e-06	9e-06	6e-06	5e-06	4e-06	0.947229	0.964747
aes	0.000556	0.000614	0.000625	0.000633	0.000658	0.00065	0.000627	0.000617	0.000634	0.125804	0.182767	2.8e-05	3e-05	3.9e-05	3.8e-05	5.1e-05	5.5e-05	0.017755	0.091136
afap1	0	0	0	1e-06	1e-06	1e-06	0	0	0	0.072651	0.133877	0	0	0	0	0	0	0.195371	NaN
afap1l1	0	0	1e-06	2e-06	0	1e-06	0	0	0	0.824397	0.447887	1e-06	0	2e-06	1e-06	1e-06	1e-06	0.385037	NaN
afap1l2	0	0	0	0	0	0	0	0	0	NaN	NaN	0	0	0	0	0	0	0.459543	NaN
aff1	3.1e-05	2.6e-05	2.9e-05	2.6e-05	2.4e-05	2e-05	1.9e-05	2.1e-05	2.3e-05	0.001321	0.007025	5.7e-05	6e-05	6.3e-05	5.2e-05	4.6e-05	4.4e-05	0.00028	0.005023
aff2	0	0	0	0	0	0	0	0	0	NaN	NaN	0	0	0	0	0	1e-06	0.392	NaN
aff3	0	0	0	0	0	0	0	1e-06	0	0.476482	0.372588	5e-06	9e-06	1.8e-05	1.2e-05	1.2e-05	1.9e-05	6e-06	0.000242
aff4	0.000104	6.5e-05	6.2e-05	6e-05	6.2e-05	6.5e-05	5.7e-05	5.3e-05	5.5e-05	0.114912	0.173464	5.3e-05	4.6e-05	5.7e-05	5.9e-05	4.6e-05	4.4e-05	0.030005	0.128382
afg3l2	8.5e-05	6.8e-05	7.1e-05	8.1e-05	8e-05	8.1e-05	8e-05	7.4e-05	7.4e-05	0.537035	0.387392	5.2e-05	4.7e-05	4e-05	4.9e-05	4.2e-05	3.9e-05	0.169629	0.357784
afm	0.000188	0.000233	0.000258	0.000297	0.000342	0.000383	0.000389	0.000396	0.000416	0	0	0.000505	0.00056	0.000531	0.000533	0.000476	0.000395	6e-06	0.000232
afp	0	0	0	0	1e-06	0	0	0	0	0.977396	0.46532	7e-06	9e-06	1e-05	8e-06	1.4e-05	7e-06	0.471897	0.633234
aftph	2.6e-05	3.7e-05	3.6e-05	3.2e-05	2.9e-05	3.2e-05	2.4e-05	2.2e-05	2.3e-05	0.003913	0.016803	1.7e-05	2.5e-05	2.1e-05	1.5e-05	1.9e-05	2.1e-05	0.396338	0.57468
aga	1.8e-05	3e-05	3.1e-05	2.9e-05	3e-05	3.2e-05	2.9e-05	2.9e-05	3e-05	0.153342	0.206717	1.1e-05	1.1e-05	1.5e-05	1.3e-05	1.7e-05	1.8e-05	0.371864	0.556688
agap1	1.8e-05	1.6e-05	1.6e-05	2.1e-05	2.1e-05	2e-05	1.7e-05	1.6e-05	1.4e-05	0.36425	0.331301	4e-06	5e-06	5e-06	4e-06	4e-06	4e-06	0.541559	NaN
agap2	0	1e-06	1e-06	1e-06	2e-06	1e-06	2e-06	3e-06	4e-06	0.068794	0.129637	0	1e-06	1e-06	0	0	0	0.393379	NaN
agap3	2.7e-05	3.6e-05	3.3e-05	2.7e-05	2.7e-05	3.1e-05	2.1e-05	1.9e-05	1.9e-05	0.041409	0.093191	1.3e-05	1.6e-05	1e-05	7e-06	9e-06	8e-06	0.891988	0.93058
agbl1	0	0	0	0	0	0	0	0	0	NaN	NaN	0	0	0	0	0	0	0.456043	NaN
agbl2	0	0	0	0	0	0	0	0	0	NaN	NaN	3e-06	1e-06	3e-06	1e-06	3e-06	2e-06	0.548141	NaN
agbl3	7e-06	5e-06	5e-06	5e-06	5e-06	3e-06	4e-06	4e-06	4e-06	0.661208	0.427937	0	0	0	0	0	0	0.626882	NaN
agbl4	0	0	0	0	0	0	0	0	0	NaN	NaN	0	0	0	0	1e-06	1e-06	0.521352	NaN
agbl5	0	1e-06	2e-06	1e-06	1e-06	1e-06	1e-06	1e-06	1e-06	0.83166	0.447887	1e-06	2e-06	1e-06	1e-06	1e-06	4e-06	0.223528	NaN
ager	0	0	0	0	0	0	0	0	0	0.827203	0.447887	2e-06	2e-06	1e-06	1e-06	1e-06	1e-06	0.830946	NaN
agfg1	8e-06	1.1e-05	1e-05	9e-06	7e-06	6e-06	9e-06	1e-05	1e-05	0.012777	0.041304	2.7e-05	3e-05	3.2e-05	2.8e-05	3e-05	2.7e-05	0.891878	0.930579
agfg2	3.5e-05	3.4e-05	3.3e-05	3.4e-05	3.1e-05	3.3e-05	3.4e-05	2.8e-05	2.4e-05	0.210014	0.245923	1.2e-05	1.1e-05	1.4e-05	1.8e-05	1.4e-05	1.5e-05	0.661485	0.775716
aggf1	4e-05	2.7e-05	2.8e-05	3e-05	3.2e-05	3.5e-05	2.6e-05	2.3e-05	2.4e-05	0.650297	0.424666	3e-05	3e-05	3e-05	2.3e-05	2.7e-05	1.4e-05	0.141439	0.322641
agk	1e-06	1e-06	2e-06	2e-06	2e-06	2e-06	1e-06	1e-06	1e-06	0.9619	0.460559	8e-06	6e-06	5e-06	5e-06	1e-05	7e-06	0.955238	NaN
agl	2.6e-05	2.2e-05	2.3e-05	2.5e-05	2.1e-05	2.1e-05	2.1e-05	1.8e-05	1.9e-05	0.132718	0.189232	0.000175	0.00019	0.000185	0.000166	0.000142	0.000125	0.0003	0.00526
agmat	0.00014	0.000143	0.000133	0.000135	0.000128	0.000118	0.000108	0.00011	0.000121	0.039384	0.09019	8.8e-05	7.8e-05	7.6e-05	8.9e-05	0.000108	0.000132	0.000834	0.01143
agpat1	0	1e-06	1e-06	1e-06	1e-06	0	1e-06	2e-06	1e-06	0.572042	0.39823	5e-06	3e-06	3e-06	3e-06	4e-06	2e-06	0.710605	NaN
agpat2	1e-05	1.1e-05	9e-06	1e-05	1e-05	9e-06	8e-06	7e-06	5e-06	0.624607	0.416444	2e-05	1.3e-05	1.5e-05	2.1e-05	2.2e-05	1.7e-05	0.903022	0.936597
agpat3	0.000235	0.000236	0.000232	0.000238	0.00025	0.000245	0.00023	0.000227	0.000229	0.560605	0.395252	5.7e-05	4.9e-05	4.9e-05	5.4e-05	3.3e-05	4.5e-05	0.182028	0.373149
agpat4	0	0	0	0	0	0	0	0	0	0.981598	0.465817	3e-06	1e-06	1e-06	2e-06	3e-06	2e-06	0.720842	NaN
agpat5	7e-06	8e-06	7e-06	7e-06	7e-06	5e-06	5e-06	5e-06	6e-06	0.91472	0.45602	1.5e-05	2.3e-05	2.5e-05	2.7e-05	2e-05	3.1e-05	0.233561	0.425546
agps	5e-06	8e-06	1.1e-05	9e-06	5e-06	8e-06	7e-06	6e-06	4e-06	0.118893	0.176644	2e-05	2.5e-05	2.4e-05	1.9e-05	1.3e-05	2.5e-05	0.083001	0.236559
agr2	0	0	0	0	0	0	0	0	0	NaN	NaN	0	0	0	0	0	0	NaN	NaN
agr3	0	0	0	0	0	0	0	0	0	NaN	NaN	0	0	0	0	0	0	NaN	NaN
agrn	1e-06	2e-06	3e-06	3e-06	3e-06	3e-06	5e-06	6e-06	7e-06	0.111483	0.171113	0	0	0	0	0	0	0.456043	NaN
agrp	0	0	0	0	0	1e-06	1e-06	1e-06	0	0.885395	0.451915	0	1e-06	0	0	0	0	0.454287	NaN
agt	0.000977	0.001059	0.001119	0.001155	0.001178	0.001185	0.001155	0.00115	0.001157	0.087254	0.149834	0.001554	0.001689	0.001747	0.001832	0.0017	0.001724	0.000133	0.002766
agtpbp1	1e-06	3e-06	3e-06	5e-06	7e-06	6e-06	7e-06	5e-06	5e-06	0.028178	0.071703	5e-06	2e-06	4e-06	6e-06	2e-06	5e-06	0.773736	NaN
agtr2	0	0	0	0	0	0	0	0	0	NaN	NaN	0	0	0	0	0	0	NaN	NaN
agtrap	0	1e-06	1e-06	1e-06	1e-06	1e-06	0	0	0	0.810096	0.447887	2e-06	3e-06	5e-06	3e-06	4e-06	0	0.131409	NaN
agxt	0.000124	0.000219	0.000248	0.000303	0.000329	0.000345	0.000364	0.000361	0.000367	0	0	0.000906	0.000916	0.000933	0.001072	0.001173	0.00126	1e-06	3.1e-05
agxt2	4e-06	6e-06	7e-06	7e-06	7e-06	6e-06	6e-06	7e-06	6e-06	0.884224	0.451915	5e-05	5.5e-05	5.1e-05	4.9e-05	5.8e-05	7.9e-05	0.001015	0.013184
ahctf1	8.4e-05	8.1e-05	8.8e-05	8.5e-05	8.7e-05	8.9e-05	8.1e-05	7.8e-05	7.6e-05	0.392588	0.341716	4.7e-05	4e-05	4.5e-05	3.3e-05	3.9e-05	3.7e-05	0.404748	0.581651
ahcy	0.000558	0.000619	0.00062	0.000599	0.000598	0.000585	0.000595	0.000613	0.000641	0.116532	0.174482	6.5e-05	5.7e-05	5.5e-05	6e-05	5.5e-05	6.1e-05	0.550228	0.694066
ahcyl1	2.2e-05	1e-05	1.1e-05	1.1e-05	1.2e-05	1.2e-05	1.3e-05	1.2e-05	1.1e-05	0.8051	0.447887	0.000138	0.000124	0.000133	0.000118	0.000109	0.000138	0.199562	0.392141
ahcyl2	1e-05	1.3e-05	1.2e-05	1.2e-05	1e-05	1.2e-05	1.2e-05	1.3e-05	1.2e-05	0.638712	0.420761	7e-06	7e-06	1.1e-05	5e-06	4e-06	5e-06	0.65139	0.768949
ahdc1	1.4e-05	1.4e-05	1.7e-05	1.8e-05	1.7e-05	1.1e-05	1.2e-05	1.2e-05	1.2e-05	0.213247	0.24782	1.2e-05	2.5e-05	2.2e-05	2.1e-05	1.7e-05	2.2e-05	0.002999	0.028732
ahi1	1e-06	1e-06	1e-06	2e-06	2e-06	2e-06	2e-06	3e-06	2e-06	0.734732	0.444306	3e-05	4.2e-05	4.2e-05	4.5e-05	3.8e-05	4.6e-05	0.000225	0.004194
ahnak	1.2e-05	2e-05	2e-05	1.4e-05	1.3e-05	1.5e-05	1.9e-05	2.2e-05	2.2e-05	0.435182	0.354684	0.000159	0.00014	0.000118	0.000106	0.00012	0.000137	0.045867	0.166462
ahnak2	0	0	0	0	0	0	0	0	0	0.827203	0.447887	0	0	0	0	0	0	0.748682	NaN
ahr	2.5e-05	1.3e-05	1.4e-05	1.1e-05	6e-06	4e-06	3e-06	3e-06	3e-06	0	0	0.0001	7e-05	9.5e-05	5.9e-05	5.2e-05	5e-05	0.000183	0.003605
ahrr	0	0	0	0	0	0	0	0	0	NaN	NaN	0	0	0	0	0	0	0.477346	NaN
ahsa1	0.000106	0.000124	0.000115	0.000107	0.000105	9.9e-05	8.9e-05	8.6e-05	7.9e-05	0.004324	0.018074	3.8e-05	3.2e-05	2.6e-05	2.1e-05	2.8e-05	3.2e-05	0.877746	0.921126
ahsa2	4e-06	1.3e-05	1.4e-05	1.3e-05	1.3e-05	1.4e-05	1.2e-05	1e-05	9e-06	0.497377	0.380755	1.7e-05	2.5e-05	2.6e-05	2.7e-05	2e-05	1.7e-05	0.074195	0.221701
ahsg	0.00508	0.005604	0.00605	0.006497	0.006833	0.006646	0.006546	0.007057	0.007224	0	0	0.002467	0.00267	0.002517	0.002576	0.0024	0.002162	8e-06	0.00027
aicda	0	0	0	0	0	1e-06	0	0	0	0.766657	0.447887	4e-06	5e-06	4e-06	5e-06	7e-06	6e-06	0.483386	NaN
aif1	0	1e-06	1e-06	2e-06	2e-06	4e-06	2e-06	1e-06	1e-06	0.937325	0.457007	6e-06	3e-06	3e-06	4e-06	6e-06	9e-06	0.507274	NaN
aif1l	0	0	0	0	0	0	0	0	0	NaN	NaN	0	0	0	0	0	0	0.704863	NaN
aifm1	0.000121	0.000106	0.000102	0.000103	9.5e-05	8.5e-05	8.6e-05	9.2e-05	9.4e-05	0.06503	0.124416	4.3e-05	3.7e-05	6.7e-05	4.5e-05	5.6e-05	5e-05	0.030439	0.12921
aifm2	3.1e-05	2.4e-05	2.5e-05	2.5e-05	2.2e-05	2.2e-05	1.8e-05	1.9e-05	1.9e-05	0.023725	0.063714	8e-06	1.3e-05	4e-06	6e-06	9e-06	1.5e-05	0.114855	0.287002
aifm3	3e-06	8e-06	8e-06	5e-06	4e-06	2e-06	2e-06	2e-06	1e-06	0.001146	0.006244	0	1e-06	0	1e-06	1e-06	2e-06	0.36429	NaN
aig1	1.3e-05	1.5e-05	1.3e-05	1.3e-05	1.6e-05	1.7e-05	1.7e-05	1.7e-05	1.6e-05	0.8644	0.451915	0.000197	0.000196	0.000225	0.000191	0.000185	0.000188	0.026813	0.119517
aim1	3.2e-05	2.6e-05	2.4e-05	2.6e-05	2.7e-05	3e-05	2.6e-05	2.6e-05	2.4e-05	0.937654	0.457007	1.3e-05	3e-05	1.4e-05	1.7e-05	1.7e-05	2.4e-05	0.001988	0.02164
aim1l	0	1e-06	1e-06	1e-06	1e-06	1e-06	1e-06	1e-06	1e-06	0.992915	0.468356	0	0	0	0	0	0	0.597981	NaN
aim2	0	1e-06	1e-06	4e-06	0	0	0	0	0	0.815374	0.447887	0	0	0	0	0	0	NaN	NaN
aimp1	8.1e-05	0.000103	9.3e-05	9e-05	8.1e-05	7.3e-05	7.5e-05	7.2e-05	7.1e-05	0.003904	0.016795	5.2e-05	4.9e-05	5.3e-05	5.8e-05	5.1e-05	6.3e-05	0.692754	0.798238
aimp2	5e-06	4e-06	4e-06	3e-06	3e-06	3e-06	3e-06	2e-06	3e-06	0.60228	0.40805	1e-06	2e-06	0	2e-06	0	1e-06	0.519884	NaN
aip	4.3e-05	4e-05	4.2e-05	4.2e-05	4.5e-05	4.5e-05	3.8e-05	3.7e-05	3.3e-05	0.284732	0.290232	1.4e-05	1.4e-05	1.4e-05	1.1e-05	1.9e-05	1.4e-05	0.124255	0.300126
aipl1	0	0	0	0	0	0	0	0	0	NaN	NaN	1e-05	1.4e-05	9e-06	1e-05	1.1e-05	6e-06	0.111131	0.282259
aire	0	0	0	0	0	0	0	0	0	NaN	NaN	1e-06	1e-06	0	1e-06	0	0	0.393819	NaN
airn	0	0	1e-06	1e-06	0	0	0	0	0	0.847222	0.447887	0	0	0	0	0	0	0.456043	NaN
ajap1	0	0	0	0	0	0	0	0	0	NaN	NaN	0	0	0	0	0	0	0.749366	NaN
ak1	0	0	0	0	0	0	0	0	0	NaN	NaN	1.2e-05	9e-06	4e-06	1e-05	1.6e-05	1.3e-05	0.40157	0.578996
ak2	0.000312	0.000395	0.000382	0.000395	0.000401	0.000407	0.000396	0.000389	0.000371	0.250863	0.271261	8.3e-05	9.5e-05	9.5e-05	8.6e-05	0.000103	0.000109	0.079168	0.230483
ak3	0.000184	0.000177	0.000174	0.000189	0.000176	0.000182	0.000191	0.00018	0.000167	0.023146	0.062787	0.000223	0.000282	0.000221	0.000238	0.000267	0.000252	1.9e-05	0.000606
ak4	2.1e-05	8e-06	7e-06	8e-06	1e-05	1.2e-05	1.1e-05	1e-05	9e-06	0.060304	0.119457	0.000146	0.000151	0.00016	0.00013	0.00015	0.000162	0.292582	0.485985
ak5	0	0	0	0	0	0	0	0	0	NaN	NaN	0	0	0	0	0	0	0.597981	NaN
ak7	0	0	0	0	0	0	0	1e-06	0	0.626351	0.416832	0	0	0	0	2e-06	0	0.387489	NaN
ak8	0	0	0	0	0	0	0	0	0	NaN	NaN	0	0	0	0	0	0	NaN	NaN
akap1	0.000252	0.000213	0.000211	0.0002	0.000194	0.000192	0.000186	0.00018	0.000174	0.001278	0.006839	4.4e-05	4.2e-05	3.7e-05	4.1e-05	3.9e-05	2.9e-05	0.009528	0.061245
akap10	1.6e-05	1.3e-05	1e-05	9e-06	6e-06	5e-06	5e-06	6e-06	9e-06	3e-05	0.000259	1.5e-05	1.3e-05	1.6e-05	9e-06	1e-05	1.2e-05	0.907097	0.938321
akap11	2.6e-05	3.3e-05	3.5e-05	3.9e-05	4.2e-05	4e-05	3.7e-05	3.6e-05	3.5e-05	0.112585	0.171586	3.2e-05	2.6e-05	2.7e-05	2.1e-05	3e-05	1.9e-05	0.577546	0.714793
akap12	0	2e-06	1e-06	1e-06	0	1e-06	2e-06	1e-06	1e-06	0.882172	0.451915	1.4e-05	1.5e-05	3.1e-05	2.4e-05	1.8e-05	4.2e-05	0.662308	0.776254
akap13	9.7e-05	7.7e-05	7.1e-05	7.3e-05	7.7e-05	7.6e-05	8.1e-05	7.3e-05	7.2e-05	0.159095	0.21147	0.000142	0.000158	0.000154	0.000151	0.00018	0.000163	0.021181	0.102029
akap14	0	0	0	0	0	0	0	0	0	NaN	NaN	0	0	0	0	0	0	0.456043	NaN
akap3	0	0	0	0	0	0	0	0	0	NaN	NaN	0	0	0	1e-06	0	0	0.628072	NaN
akap4	0	0	0	0	0	0	0	0	0	NaN	NaN	0	0	0	0	0	0	0.750051	NaN
akap5	0	0	0	0	0	0	1e-06	1e-06	0	0.484408	0.375724	1.4e-05	9e-06	1e-05	8e-06	9e-06	5e-06	0.187286	0.378654
akap6	0	0	0	0	0	0	0	0	0	NaN	NaN	1.1e-05	1e-05	7e-06	1.4e-05	9e-06	7e-06	0.687336	0.794354
akap7	1e-06	2e-06	3e-06	3e-06	3e-06	4e-06	4e-06	6e-06	5e-06	0.943065	0.457007	2e-05	2.1e-05	1.2e-05	2e-05	2e-05	2.3e-05	0.094277	0.254989
akap8	1.8e-05	1.4e-05	1.5e-05	1.4e-05	1.6e-05	2e-05	1.9e-05	1.9e-05	1.7e-05	0.87097	0.451915	2.7e-05	2.1e-05	1.3e-05	1.6e-05	2.2e-05	2.4e-05	0.843722	0.898566
akap8l	2.7e-05	2.6e-05	2.7e-05	2.6e-05	2.7e-05	2.7e-05	1.9e-05	1.8e-05	1.6e-05	0.095475	0.159	9e-06	3e-06	4e-06	2e-06	3e-06	4e-06	0.686661	NaN
akap9	8.1e-05	6.1e-05	5.6e-05	6e-05	5.3e-05	5.6e-05	4.9e-05	3.9e-05	3.7e-05	0.012532	0.04072	0.000292	0.000397	0.000388	0.000358	0.000331	0.000336	1.4e-05	0.000462
akirin1	2.2e-05	2.9e-05	2.9e-05	3e-05	3e-05	2.8e-05	2.8e-05	2.9e-05	2.7e-05	0.865451	0.451915	5.4e-05	4.7e-05	4.9e-05	3.9e-05	6e-05	5.9e-05	0.604523	0.733714
akirin2	4e-06	8e-06	1e-05	1.1e-05	1.2e-05	9e-06	8e-06	7e-06	7e-06	0.186086	0.230626	2.6e-05	1.5e-05	2.5e-05	1.6e-05	1.9e-05	2.4e-05	0.256114	0.450296
akna	0	0	0	0	0	0	0	0	0	0.898695	0.451915	1.9e-05	1.1e-05	1.1e-05	4e-06	1.4e-05	1.5e-05	0.125234	0.301636
aknad1	0	0	0	0	0	0	0	0	0	NaN	NaN	0	0	0	1e-06	0	0	0.594961	NaN
akr1b10	0	0	0	0	1e-06	0	0	0	0	0.886178	0.451915	7e-06	7e-06	3e-06	1e-05	1.5e-05	5e-06	0.315049	0.505879
akr1d1	7.8e-05	6.8e-05	6.4e-05	7e-05	6.3e-05	6.4e-05	6.9e-05	7e-05	7.2e-05	0.767282	0.447887	0.000381	0.000365	0.000316	0.000343	0.000335	0.000316	0.004795	0.039241
akt1	6e-05	5.7e-05	5.5e-05	5.4e-05	6.2e-05	6.4e-05	5.5e-05	4.8e-05	5e-05	0.334254	0.316235	3.6e-05	4.4e-05	4.7e-05	5e-05	5.5e-05	4.8e-05	0.022245	0.105489
akt1s1	4.8e-05	3.8e-05	4.1e-05	3.8e-05	4.3e-05	4.8e-05	3.8e-05	3.3e-05	2.8e-05	0.038028	0.088053	8e-06	6e-06	8e-06	5e-06	7e-06	1.2e-05	0.593685	0.726418
akt2	2.6e-05	3e-05	3.1e-05	3.1e-05	3e-05	3.2e-05	2.8e-05	2.9e-05	3e-05	0.090873	0.153959	3.3e-05	4.5e-05	6.1e-05	4e-05	4.6e-05	6.1e-05	0.005442	0.042648
akt3	0	0	0	0	0	0	0	0	0	0	0	0	2e-06	2e-06	3e-06	1e-06	0	0.292936	NaN
aktip	1e-06	1e-06	1e-06	4e-06	1e-06	1e-06	2e-06	1e-06	2e-06	0.888239	0.451915	9e-06	1.1e-05	6e-06	8e-06	1.1e-05	9e-06	0.427273	0.598982
alad	0.000273	0.000253	0.000225	0.000189	0.00017	0.000157	0.000158	0.000151	0.000143	0	0	0.000234	0.000201	0.000194	0.000165	0.000168	0.000175	0.218279	0.410856
alas1	0.000662	0.000622	0.00062	0.000563	0.000521	0.00042	0.000403	0.000459	0.000463	0	0	0.000419	0.000409	0.000372	0.000397	0.000338	0.000297	9e-06	0.000314
alas2	0.000105	0.000115	0.000122	0.000126	0.000143	0.000137	0.000131	0.000129	0.00013	0.196795	0.237946	0	0	0	0	0	0	0.192457	NaN
alb	0.027942	0.035397	0.039395	0.051431	0.059479	0.069628	0.075311	0.074852	0.070254	0	0	0.122341	0.125367	0.128916	0.124513	0.11848	0.108586	1.4e-05	0.000459
alcam	5e-06	7e-06	9e-06	1.2e-05	1.5e-05	1.3e-05	1.4e-05	1.4e-05	1.3e-05	0.095742	0.15919	7.4e-05	8.5e-05	8.1e-05	0.000102	9.5e-05	8e-05	0.000177	0.00354
aldh16a1	8.9e-05	9.2e-05	8.9e-05	9.4e-05	8.3e-05	7.7e-05	7.4e-05	7.1e-05	7.1e-05	0.028082	0.071572	7e-06	4e-06	8e-06	3e-06	9e-06	5e-06	0.216195	NaN
aldh18a1	0	0	0	0	0	0	0	0	0	NaN	NaN	7e-06	6e-06	9e-06	8e-06	1.1e-05	6e-06	0.577261	0.714544
aldh1a1	0.000656	0.00047	0.000438	0.000374	0.000301	0.000282	0.000257	0.000235	0.000234	0	0	0.001065	0.001125	0.001152	0.000985	0.000911	0.000929	0	1.6e-05
aldh1a2	0	0	0	0	0	0	0	0	0	NaN	NaN	0	0	2e-06	1e-06	2e-06	1e-06	0.177044	NaN
aldh1a3	0	0	0	0	0	0	0	0	0	NaN	NaN	0	0	0	1e-06	0	0	0.456043	NaN
aldh1b1	4e-06	5e-06	6e-06	1.7e-05	2.9e-05	4.5e-05	5.7e-05	7e-05	9.2e-05	0	0	8.5e-05	0.0001	0.000103	0.000103	9.5e-05	0.00011	0.001155	0.014585
aldh1l1	0.000593	0.000743	0.000792	0.000846	0.000909	0.000849	0.000919	0.000979	0.000987	0	0	0.00033	0.000268	0.000263	0.000208	0.000202	0.000217	0.000118	0.002482
aldh1l2	0	0	0	0	0	0	0	0	0	0.945723	0.457007	0	0	0	0	0	0	0.747994	NaN
aldh2	0.002112	0.001695	0.001674	0.001501	0.00136	0.001175	0.00104	0.001081	0.001025	0	0	0.001406	0.001318	0.001317	0.001157	0.001338	0.001345	0.001093	0.014011
aldh3a1	0	0	0	0	0	0	0	0	0	NaN	NaN	2e-06	1e-06	0	0	0	0	0.081115	NaN
aldh3a2	0.001114	0.000936	0.000821	0.000505	0.000268	0.000144	7.1e-05	5.2e-05	4.3e-05	0	0	0.000197	0.000213	0.000205	0.000205	0.000195	0.000175	0.011097	0.066992
aldh3b1	0	0	1e-06	1e-06	1e-06	0	0	0	0	0.503645	0.380916	4e-06	6e-06	6e-06	2e-06	5e-06	1e-06	0.470844	NaN
aldh3b2	0	0	0	0	0	0	0	0	0	NaN	NaN	0	0	0	0	0	0	NaN	NaN
aldh4a1	0.000142	0.000138	0.000132	0.000124	0.000124	0.000123	0.000115	0.000112	0.000105	0.147501	0.201487	0.000119	9.9e-05	0.000115	0.000115	0.000135	0.000134	0.228126	0.419583
aldh5a1	5.4e-05	4.5e-05	3.9e-05	3.7e-05	3.8e-05	4e-05	4.1e-05	3.8e-05	3.7e-05	0.471391	0.3703	0.000167	0.000139	0.000167	0.00014	0.000136	0.000153	0.233515	0.425546
aldh6a1	8e-05	5.7e-05	5.6e-05	6.3e-05	6e-05	6.8e-05	6.6e-05	6.4e-05	7.3e-05	0.746848	0.447887	0.000949	0.000743	0.000786	0.000731	0.000735	0.000739	0.030095	0.128382
aldh7a1	0.00051	0.00055	0.000538	0.000533	0.000545	0.000503	0.000521	0.000544	0.000549	0.014384	0.044907	0.000265	0.000278	0.000288	0.000284	0.000278	0.000289	0.241278	0.433742
aldh8a1	0.000203	0.000266	0.000283	0.00028	0.00029	0.00029	0.000293	0.000282	0.000266	0.004211	0.017751	0.000186	0.000214	0.000237	0.000241	0.000242	0.000284	0.000788	0.010972
aldh9a1	0.000164	0.000182	0.00019	0.000206	0.000217	0.00022	0.000222	0.000215	0.000232	0.153778	0.207089	0.000207	0.000226	0.00024	0.000236	0.000235	0.000248	0.042221	0.157655
aldoa	0.000113	0.000124	0.000122	0.000119	0.000124	0.000122	0.000127	0.000127	0.000128	0.787862	0.447887	2.2e-05	1.8e-05	2e-05	2e-05	2.3e-05	4.3e-05	0.037897	0.148039
aldob	0.003744	0.005284	0.005723	0.006782	0.007741	0.007802	0.008475	0.008931	0.009158	0	0	0.01013	0.011321	0.014024	0.015109	0.015984	0.019617	0	0
aldoc	5e-06	9e-06	1e-05	1.3e-05	1.4e-05	1.8e-05	2e-05	1.9e-05	1.8e-05	0.842896	0.447887	1.1e-05	9e-06	1e-05	1.4e-05	1.6e-05	1.4e-05	0.868623	0.914854
alg1	5e-06	1e-06	1e-06	1e-06	1e-06	1e-06	1e-06	0	0	0.278929	0.287255	1e-06	1e-06	0	0	0	0	0.228809	NaN
alg10b	2e-06	1e-06	2e-06	1e-06	2e-06	1e-06	1e-06	2e-06	2e-06	0.838285	0.447887	6e-06	6e-06	8e-06	5e-06	5e-06	6e-06	0.181605	NaN
alg11	0	2e-06	2e-06	4e-06	2e-06	1e-06	1e-06	1e-06	1e-06	0.641475	0.421654	1e-06	2e-06	3e-06	4e-06	2e-06	4e-06	0.892667	NaN
alg12	0	2e-06	2e-06	2e-06	2e-06	3e-06	2e-06	2e-06	2e-06	0.276885	0.286257	0	0	0	1e-06	1e-06	0	0.388697	NaN
alg13	2e-06	4e-06	2e-06	2e-06	2e-06	2e-06	2e-06	1e-06	1e-06	0.702841	0.438395	3.7e-05	3.9e-05	3.6e-05	3.6e-05	2.6e-05	6.2e-05	0.519444	0.6709
alg14	1.2e-05	2.1e-05	2.6e-05	2.8e-05	2.4e-05	2.8e-05	2.6e-05	2.1e-05	1.9e-05	0.039691	0.090637	3.1e-05	2.8e-05	2.8e-05	1.8e-05	2.2e-05	2e-05	0.100185	0.264025
alg2	4e-06	7e-06	7e-06	9e-06	9e-06	1.1e-05	8e-06	8e-06	7e-06	0.98492	0.46685	2.1e-05	2.3e-05	2.7e-05	1.6e-05	1.7e-05	2e-05	0.01055	0.065097
alg3	3.4e-05	2.5e-05	2.3e-05	2.1e-05	2.2e-05	2.2e-05	1.9e-05	2.1e-05	2.4e-05	0.969249	0.462739	4.2e-05	2.6e-05	1.9e-05	3.5e-05	4.5e-05	3.6e-05	0.042796	0.158968
alg5	4e-05	4.7e-05	4.3e-05	3.7e-05	3.6e-05	3.4e-05	3.1e-05	2.6e-05	2.6e-05	0.024084	0.064313	2.4e-05	2.8e-05	3.5e-05	2.9e-05	3.1e-05	2.5e-05	0.00218	0.02306
alg6	9e-06	2e-06	3e-06	4e-06	4e-06	4e-06	3e-06	3e-06	3e-06	0.037376	0.087	8e-06	1.2e-05	7e-06	7e-06	6e-06	5e-06	0.267286	0.461946
alg8	1e-06	2e-06	2e-06	2e-06	2e-06	1e-06	1e-06	1e-06	1e-06	0.716899	0.442364	2.1e-05	2.6e-05	2e-05	2.3e-05	2.7e-05	2.1e-05	0.406861	0.583202
alg9	1.9e-05	1.3e-05	1.4e-05	1e-05	8e-06	6e-06	6e-06	6e-06	7e-06	0.0041	0.01735	1e-06	2e-06	1e-06	1e-06	0	0	0.048916	NaN
alk	0	0	0	0	0	0	0	0	0	NaN	NaN	0	0	0	0	0	0	0.750748	NaN
alkbh1	5e-06	2e-06	2e-06	4e-06	4e-06	6e-06	6e-06	6e-06	5e-06	0.508877	0.380916	4e-06	5e-06	2e-06	6e-06	5e-06	2e-06	0.440689	NaN
alkbh2	1.7e-05	1.4e-05	1.4e-05	1.1e-05	1.1e-05	7e-06	1e-05	1.2e-05	1.1e-05	0.20833	0.24475	1.9e-05	1.8e-05	2.2e-05	2.4e-05	1.1e-05	2.3e-05	0.12552	0.301726
alkbh3	2.1e-05	1.8e-05	1.6e-05	1.5e-05	1.5e-05	1.7e-05	1.9e-05	1.9e-05	2.2e-05	0.711998	0.441291	2e-06	4e-06	5e-06	5e-06	5e-06	5e-06	0.711074	NaN
alkbh4	5e-06	4e-06	4e-06	3e-06	3e-06	4e-06	5e-06	6e-06	5e-06	0.744733	0.447825	3e-06	4e-06	2e-06	8e-06	4e-06	3e-06	0.663052	NaN
alkbh5	3.7e-05	3.7e-05	3.6e-05	3.4e-05	3.2e-05	2.9e-05	2.6e-05	2.7e-05	2.7e-05	0.019218	0.055104	4.2e-05	3.4e-05	2.3e-05	3.5e-05	3.5e-05	4e-05	0.372631	0.557418
alkbh6	4.3e-05	1.3e-05	1.3e-05	1.4e-05	1.5e-05	1.7e-05	2e-05	2e-05	2.2e-05	0.012567	0.040774	1.1e-05	5e-06	3e-06	9e-06	7e-06	5e-06	0.154641	0.338552
alkbh7	4.6e-05	4.8e-05	4.6e-05	4e-05	4.3e-05	4.4e-05	4.1e-05	4.2e-05	4e-05	0.608672	0.410502	5.6e-05	4.7e-05	4e-05	4.3e-05	5.7e-05	6.1e-05	0.178783	0.368823
alkbh8	3e-06	3e-06	4e-06	4e-06	3e-06	2e-06	3e-06	2e-06	2e-06	0.630347	0.41824	3e-06	3e-06	1e-06	2e-06	3e-06	1e-06	0.828948	NaN
allc	0	0	0	0	0	0	0	0	0	NaN	NaN	0	0	0	0	0	0	0.410481	NaN
alms1	0	0	0	0	0	0	0	0	0	0.555214	0.393558	9e-06	4e-06	4e-06	3e-06	4e-06	4e-06	0.725365	NaN
alox12	0	0	0	0	0	0	0	0	0	0.847222	0.447887	0	0	1e-06	0	0	0	0.459543	NaN
alox12b	0	0	0	0	0	0	0	0	0	NaN	NaN	0	0	0	0	1e-06	0	0.475544	NaN
alox15	0	0	0	0	0	0	0	0	0	NaN	NaN	0	0	0	0	0	0	NaN	NaN
alox5	0	0	0	0	0	0	0	0	0	NaN	NaN	0	1e-06	2e-06	1e-06	1e-06	2e-06	0.543007	NaN
alox5ap	0	0	0	0	0	0	1e-06	1e-06	1e-06	0	0	1.1e-05	5e-06	1e-05	7e-06	1e-05	1e-05	0.949506	0.966259
aloxe3	0	0	0	0	0	0	0	0	0	NaN	NaN	0	0	0	0	0	0	NaN	NaN
alpi	0	0	0	0	0	0	0	0	0	NaN	NaN	0	0	0	0	0	0	NaN	NaN
alpk1	0	0	0	0	0	0	0	0	0	NaN	NaN	7e-06	4e-06	4e-06	5e-06	6e-06	3e-06	0.949042	NaN
alpk2	0	0	0	0	0	0	0	0	0	NaN	NaN	2.5e-05	1.8e-05	1.8e-05	1.8e-05	1.2e-05	6e-06	0.055896	0.18755
alpk3	0	0	0	0	0	0	0	0	0	NaN	NaN	5e-06	2e-06	4e-06	2e-06	2e-06	7e-06	0.676541	NaN
alpl	2e-05	3.3e-05	2.8e-05	2.8e-05	3.1e-05	4.2e-05	3.1e-05	2.9e-05	3.1e-05	0.864907	0.451915	3.1e-05	1.9e-05	2.4e-05	2.1e-05	1.5e-05	2e-05	0.637272	0.757626
alppl2	0	0	0	0	0	0	0	0	0	NaN	NaN	6e-06	4e-06	4e-06	1e-06	6e-06	2e-06	0.862799	NaN
als2	5.2e-05	5.8e-05	5.3e-05	5.4e-05	5.3e-05	4.6e-05	4.6e-05	4.8e-05	4.7e-05	0.009342	0.032954	1.1e-05	1.2e-05	2e-05	1.5e-05	1e-05	1e-05	0.007467	0.052462
als2cl	2e-06	4e-06	6e-06	6e-06	5e-06	5e-06	4e-06	3e-06	3e-06	0.859837	0.451055	4e-06	1.1e-05	1e-05	1.1e-05	9e-06	8e-06	0.124463	0.300373
als2cr11	0	0	0	0	0	0	0	0	0	NaN	NaN	0	0	0	1e-06	2e-06	0	0.0057	NaN
als2cr12	4e-06	3e-06	1e-06	0	0	0	0	0	0	0.001838	0.00928	2e-06	1e-06	1e-06	4e-06	3e-06	3e-06	0.704985	NaN
alx1	0	0	0	0	0	0	0	0	0	NaN	NaN	0	0	0	0	0	0	NaN	NaN
alx3	0	0	0	0	0	0	0	0	0	NaN	NaN	0	0	0	0	0	0	NaN	NaN
alx4	0	0	0	0	0	0	0	0	0	NaN	NaN	0	0	0	0	0	0	0.477029	NaN
amacr	0.000193	0.000142	0.000143	0.000156	0.000157	0.000167	0.000179	0.000166	0.000159	0.007119	0.026714	2.6e-05	4.2e-05	2.5e-05	2.2e-05	2.4e-05	2.4e-05	0.010575	0.065108
ambn	0	0	0	0	0	0	0	0	0	NaN	NaN	0	0	0	0	0	0	NaN	NaN
ambp	0.003035	0.00336	0.003634	0.00403	0.004339	0.004428	0.004493	0.004474	0.00451	0	0	0.006521	0.006815	0.006195	0.006803	0.0062	0.005434	0	2.1e-05
ambra1	1e-05	9e-06	9e-06	7e-06	8e-06	7e-06	7e-06	7e-06	6e-06	0.517875	0.381074	2e-06	2e-06	3e-06	4e-06	2e-06	7e-06	0.321489	NaN
amdhd1	3.2e-05	0.00012	0.000154	0.000203	0.000249	0.000269	0.000273	0.000246	0.00024	0	0	6.6e-05	4.8e-05	8.8e-05	0.000105	0.00012	0.000143	0	0
amdhd2	3e-05	2.8e-05	2.7e-05	2.2e-05	2.2e-05	2.4e-05	2.3e-05	2.4e-05	2.7e-05	0.170642	0.220241	3e-06	2e-06	5e-06	2e-06	1e-06	8e-06	0.239788	NaN
amelx	0	0	0	0	0	0	0	0	0	NaN	NaN	0	0	0	0	0	0	NaN	NaN
amfr	0.000282	0.000246	0.00025	0.000242	0.000227	0.000226	0.000233	0.000235	0.000235	0.039088	0.089735	2.8e-05	3e-05	3.4e-05	2.3e-05	2.6e-05	1.6e-05	0.069642	0.213406
amh	0	0	0	0	0	0	0	0	0	NaN	NaN	0	0	0	0	0	0	NaN	NaN
amhr2	0	0	0	0	0	0	0	0	0	0.898695	0.451915	0	0	0	0	0	0	0.597981	NaN
amica1	0	0	0	0	0	0	0	0	0	NaN	NaN	5e-06	2e-06	5e-06	0	4e-06	2e-06	0.250511	NaN
amigo1	1e-05	8e-06	7e-06	6e-06	5e-06	4e-06	3e-06	3e-06	3e-06	0.262755	0.277666	0	1e-06	0	0	1e-06	0	0.253405	NaN
amigo2	1e-06	1e-06	1e-06	1e-06	0	0	0	0	0	0.079651	0.141756	1e-06	2e-06	2e-06	2e-06	1e-06	1e-06	0.738922	NaN
amigo3	0	0	0	0	0	0	1e-06	1e-06	1e-06	0.512168	0.380916	0	0	0	0	0	0	NaN	NaN
ammecr1	1.9e-05	2e-06	1e-06	1e-06	1e-06	2e-06	2e-06	1e-06	1e-06	0.130621	0.187278	6e-06	6e-06	5e-06	4e-06	5e-06	3e-06	0.625586	NaN
ammecr1l	6e-06	7e-06	6e-06	5e-06	5e-06	4e-06	4e-06	3e-06	3e-06	0.428535	0.351616	1e-05	1.5e-05	8e-06	9e-06	9e-06	4e-06	0.03112	0.131243
amn	0	0	0	0	0	0	0	0	0	0.827203	0.447887	1.5e-05	2.2e-05	1.3e-05	2e-05	1.6e-05	1.4e-05	0.017729	0.091057
amn1	4e-06	2e-06	2e-06	1e-06	1e-06	1e-06	1e-06	1e-06	0	0.241567	0.266199	0	0	0	0	0	0	0.192483	NaN
amot	0	0	0	0	1e-06	1e-06	0	1e-06	0	0.276724	0.286227	3e-06	3e-06	6e-06	4e-06	3e-06	2e-06	0.970173	NaN
amotl1	0	1e-06	1e-06	1e-06	1e-06	3e-06	1e-06	1e-06	2e-06	0.000688	0.004079	2.9e-05	3.7e-05	3e-05	2.5e-05	2.8e-05	2.3e-05	0.010915	0.066358
amotl2	3.8e-05	4.5e-05	3.3e-05	3.4e-05	3.3e-05	3.1e-05	2.3e-05	2e-05	1.9e-05	0.067111	0.127415	6.5e-05	3.9e-05	5.2e-05	4.6e-05	4.5e-05	4.4e-05	0.279088	0.472022
ampd1	0	0	0	0	0	0	0	0	0	NaN	NaN	0	0	0	0	0	0	0.459543	NaN
ampd2	1.1e-05	1.5e-05	1.5e-05	2.1e-05	1.8e-05	1.5e-05	1.5e-05	1.5e-05	1.3e-05	0.873623	0.451915	1.4e-05	1.3e-05	1.5e-05	1.1e-05	1.7e-05	1.7e-05	0.56772	0.707101
ampd3	0	0	0	0	0	0	0	0	0	NaN	NaN	1e-06	1e-06	2e-06	0	2e-06	1e-06	0.926823	NaN
amph	0	0	0	0	0	0	0	0	0	NaN	NaN	0	0	0	0	0	0	0.457795	NaN
amt	0	0	0	0	1e-06	1e-06	1e-06	1e-06	1e-06	0.245843	0.268425	4.9e-05	6.3e-05	5.9e-05	5.2e-05	6.7e-05	5.8e-05	0.137415	0.316849
amtn	0	0	0	0	0	0	0	0	0	NaN	NaN	0	0	0	0	0	0	NaN	NaN
amz1	0	0	0	0	0	0	0	0	0	0.827203	0.447887	2e-06	0	0	0	1e-06	2e-06	0.66748	NaN
amz2	1.3e-05	1.5e-05	1.3e-05	1.4e-05	1.5e-05	1.1e-05	1.1e-05	8e-06	8e-06	0.128744	0.185409	3.3e-05	2.5e-05	2.4e-05	2.5e-05	3.1e-05	3.3e-05	0.225677	0.417246
anapc1	9e-06	1.4e-05	1.9e-05	1.9e-05	1.6e-05	1.7e-05	1.5e-05	1.4e-05	1.4e-05	0.528938	0.385476	1e-05	1e-05	1e-05	8e-06	1e-05	7e-06	0.278943	0.471871
anapc10	0	0	0	0	0	1e-06	2e-06	2e-06	2e-06	0.001855	0.009352	7e-06	9e-06	1.4e-05	1.2e-05	1e-05	1.5e-05	0.322354	0.512665
anapc11	4.4e-05	4.2e-05	4.2e-05	4.2e-05	4.6e-05	4.4e-05	4.2e-05	3.6e-05	3.6e-05	0.295458	0.296252	7e-05	6.6e-05	5.8e-05	6e-05	8e-05	7.2e-05	0.245209	0.437705
anapc13	0.000223	0.000211	0.000211	0.000203	0.000204	0.000191	0.000189	0.000195	0.000198	0.344565	0.321317	5.5e-05	4.1e-05	5.8e-05	3.5e-05	6.1e-05	5.5e-05	0.464597	0.627401
anapc16	5.4e-05	5.9e-05	6e-05	6.2e-05	5.9e-05	5.7e-05	5.4e-05	5.2e-05	5.3e-05	0.376101	0.33462	0.000146	0.000143	0.000123	0.000123	0.000126	0.000155	0.1353	0.314693
anapc2	4.1e-05	2.9e-05	3e-05	2.9e-05	3.2e-05	3.7e-05	3.5e-05	2.9e-05	2.4e-05	0.475809	0.372588	8e-06	1.6e-05	1.3e-05	1.7e-05	1e-05	9e-06	0.150799	0.334466
anapc4	6e-06	1.3e-05	1.5e-05	1.4e-05	1.4e-05	1.8e-05	1.7e-05	1.4e-05	1.8e-05	0.1982	0.238759	6e-06	9e-06	5e-06	8e-06	8e-06	5e-06	0.942654	NaN
anapc5	5.5e-05	7.2e-05	6.9e-05	6.9e-05	6.7e-05	7.3e-05	7.4e-05	6.8e-05	6.4e-05	0.225797	0.256627	2.6e-05	3.2e-05	2.5e-05	2e-05	2.8e-05	3.3e-05	0.337574	0.526403
anapc7	1.7e-05	1.8e-05	1.8e-05	1.7e-05	1.4e-05	1.9e-05	1.8e-05	1.8e-05	1.5e-05	0.546391	0.390291	8e-06	3e-06	6e-06	4e-06	6e-06	1.2e-05	0.805717	0.875758
angel1	4e-06	2e-06	1e-06	1e-06	1e-06	1e-06	2e-06	3e-06	1.4e-05	0.005591	0.022049	3e-06	3e-06	9e-06	4e-06	8e-06	1e-06	0.097744	NaN
angel2	1.7e-05	1.2e-05	1e-05	8e-06	8e-06	8e-06	7e-06	7e-06	7e-06	0.456398	0.36473	1.3e-05	1.6e-05	8e-06	1.5e-05	1.7e-05	1.5e-05	0.313501	0.504765
angpt1	0	0	0	0	0	0	0	0	0	NaN	NaN	0	0	0	0	0	0	0.265922	NaN
angpt2	0	0	0	0	0	0	0	0	0	NaN	NaN	5e-06	2e-06	1e-06	8e-06	5e-06	3e-06	0.069631	NaN
angpt4	0	0	0	0	0	0	0	0	0	NaN	NaN	0	0	0	0	0	0	NaN	NaN
angptl1	0	0	0	0	0	0	0	0	0	NaN	NaN	1.5e-05	1.6e-05	1.6e-05	1.3e-05	1.3e-05	8e-06	0.000928	0.012463
angptl2	0	0	0	0	0	0	0	0	0	NaN	NaN	0	0	0	0	0	0	0.053589	NaN
angptl3	0.000154	0.000168	0.000173	0.000202	0.000172	0.000225	0.000192	0.000145	0.000146	0.000273	0.001838	0.001451	0.001416	0.001412	0.001301	0.00123	0.001234	0.003178	0.029841
angptl4	0.000461	0.000434	0.000421	0.000409	0.00039	0.00037	0.000359	0.000351	0.000369	0.005956	0.023209	8.4e-05	8.2e-05	9.2e-05	0.000111	9.3e-05	8.3e-05	0.013214	0.074954
angptl6	1e-06	3e-06	3e-06	2e-06	2e-06	2e-06	1e-06	1e-06	1e-06	0.530004	0.385982	0	2e-06	0	0	0	0	0.707001	NaN
angptl7	0	0	0	0	0	0	0	0	0	0.827203	0.447887	0	0	0	0	0	0	0.750743	NaN
ank1	0	0	0	0	0	0	0	0	0	0.061142	0.119457	0	0	0	0	0	0	0.192457	NaN
ank2	1e-06	0	1e-06	1e-06	1e-06	1e-06	1e-06	1e-06	0	0.792213	0.447887	0	1e-06	0	0	1e-06	0	0.982885	NaN
ank3	5e-06	5e-06	7e-06	7e-06	7e-06	8e-06	5e-06	4e-06	4e-06	0.847562	0.44803	3e-06	6e-06	2e-06	8e-06	1e-06	1e-05	0.000315	0.005434
ankar	0	0	0	0	0	0	0	0	0	NaN	NaN	3e-06	0	3e-06	1e-06	4e-06	1e-06	0.012262	NaN
ankdd1b	0	0	0	0	0	0	0	0	0	NaN	NaN	0	0	0	0	0	0	NaN	NaN
ankfn1	0	0	0	0	0	0	0	0	0	NaN	NaN	0	0	0	0	0	0	0.456043	NaN
ankfy1	2.5e-05	2.4e-05	2.5e-05	2.1e-05	2e-05	2.1e-05	2e-05	2.1e-05	2.1e-05	0.293331	0.295109	3e-06	3e-06	4e-06	3e-06	3e-06	6e-06	0.674916	NaN
ankib1	2.3e-05	2.7e-05	2.6e-05	2.4e-05	2.5e-05	3.1e-05	2.5e-05	2.4e-05	2.2e-05	0.342497	0.320285	2.6e-05	2e-05	2.3e-05	2e-05	2.6e-05	3.6e-05	0.466085	0.628615
ankk1	0	0	0	0	0	0	0	0	0	NaN	NaN	0	0	2e-06	1e-06	2e-06	3e-06	0.421317	NaN
ankle1	0	0	0	0	0	0	0	0	0	NaN	NaN	3e-06	1e-06	1e-06	2e-06	0	2e-06	0.138029	NaN
ankle2	5e-06	1.4e-05	1.5e-05	1.6e-05	1.4e-05	1.7e-05	1.3e-05	1.1e-05	1e-05	0.121675	0.179188	1.3e-05	8e-06	1.6e-05	1.1e-05	1.1e-05	1.6e-05	0.328788	0.518643
ankmy1	0	0	0	0	0	0	0	0	0	NaN	NaN	6e-06	2e-06	3e-06	2e-06	3e-06	2e-06	0.539408	NaN
ankmy2	4e-06	3e-06	3e-06	3e-06	3e-06	2e-06	2e-06	1e-06	1e-06	0.013036	0.041918	5e-06	5e-06	5e-06	1.1e-05	8e-06	6e-06	0.134249	0.313556
ankra2	1.5e-05	1.3e-05	1.7e-05	1.7e-05	1.7e-05	1.9e-05	1.9e-05	1.6e-05	1.9e-05	0.689378	0.435213	1.4e-05	1.6e-05	1.6e-05	2.1e-05	1.3e-05	1.6e-05	0.081579	0.234306
ankrd1	0	0	0	0	0	0	0	0	0	NaN	NaN	0	0	0	0	0	8e-06	0.072417	NaN
ankrd10	7e-06	3e-06	3e-06	4e-06	5e-06	4e-06	2e-06	2e-06	2e-06	0.661452	0.427977	3.8e-05	4.1e-05	5e-05	3.1e-05	2.9e-05	3.5e-05	0.734775	0.823586
ankrd11	8e-05	6e-05	6.8e-05	7.2e-05	7.1e-05	7.1e-05	6.2e-05	5.6e-05	6.3e-05	0.169031	0.219125	0.000137	0.000134	0.000112	0.000128	9.6e-05	7.8e-05	0.003547	0.032243
ankrd12	9e-06	1.5e-05	1.1e-05	1e-05	1.1e-05	1.1e-05	7e-06	6e-06	5e-06	0.013556	0.043029	0.000259	0.000237	0.0002	0.000233	0.000181	0.000207	0.165807	0.352685
ankrd13a	2.4e-05	2.5e-05	3.3e-05	3e-05	3.2e-05	2.7e-05	2.9e-05	3.3e-05	3.1e-05	0.861878	0.451543	1e-05	1e-05	8e-06	8e-06	1.2e-05	5e-06	0.854518	0.905756
ankrd13b	2e-06	2e-06	3e-06	4e-06	5e-06	4e-06	2e-06	1e-06	1e-06	0.835368	0.447887	0	0	0	0	0	0	0.454287	NaN
ankrd13c	9e-06	1e-05	1e-05	8e-06	7e-06	9e-06	9e-06	9e-06	9e-06	0.661957	0.428164	9e-06	1.1e-05	1.1e-05	1e-05	6e-06	8e-06	0.127389	0.304166
ankrd13d	0	0	0	0	0	0	0	0	0	NaN	NaN	0	0	0	1e-06	0	0	0.441563	NaN
ankrd16	6e-06	5e-06	6e-06	6e-06	6e-06	5e-06	5e-06	7e-06	7e-06	0.161209	0.213181	8e-06	7e-06	5e-06	7e-06	1.2e-05	1.5e-05	0.059615	0.194374
ankrd17	2.7e-05	1.7e-05	1.7e-05	1.8e-05	1.7e-05	1.8e-05	1.7e-05	1.3e-05	1.3e-05	0.721129	0.442364	5.5e-05	5.6e-05	4.6e-05	5.2e-05	5.3e-05	5e-05	0.46359	0.626734
ankrd2	0	3e-06	2e-06	1e-06	0	0	0	1e-06	1e-06	0.512609	0.380916	0	0	1e-06	0	0	0	0.412391	NaN
ankrd22	0	0	0	0	0	0	0	0	0	NaN	NaN	0	0	0	1e-06	2e-06	0	0.734554	NaN
ankrd24	0	4e-06	3e-06	3e-06	4e-06	4e-06	2e-06	2e-06	2e-06	0.080123	0.142283	3e-06	2e-06	2e-06	2e-06	3e-06	1e-06	0.91789	NaN
ankrd26	1.7e-05	1.5e-05	1.2e-05	8e-06	8e-06	7e-06	9e-06	9e-06	7e-06	0.208206	0.244649	5.6e-05	5.9e-05	6.3e-05	5.8e-05	5.6e-05	6.3e-05	0.05756	0.190366
ankrd27	9e-06	1.5e-05	1.7e-05	1.5e-05	1.3e-05	1.1e-05	1.2e-05	8e-06	8e-06	0.001487	0.007797	5e-06	1e-06	3e-06	1e-06	1e-06	1e-06	0.76918	NaN
ankrd28	4e-06	3e-06	3e-06	3e-06	4e-06	3e-06	3e-06	5e-06	4e-06	0.362931	0.330367	2.3e-05	3.2e-05	2.8e-05	2e-05	1.8e-05	1.8e-05	0.22441	0.416607
ankrd29	0	0	0	0	0	0	0	0	0	NaN	NaN	2e-06	3e-06	1e-06	1e-06	1e-06	5e-06	0.452502	NaN
ankrd33	0	0	0	0	0	0	0	0	0	NaN	NaN	0	0	0	0	0	0	NaN	NaN
ankrd33b	8e-06	2.1e-05	2.3e-05	2.2e-05	1.9e-05	2.3e-05	2.3e-05	2.2e-05	2.2e-05	0.214962	0.248982	1e-06	2e-06	1e-06	1e-06	0	2e-06	0.903444	NaN
ankrd34a	0	0	0	0	0	0	0	0	0	NaN	NaN	0	0	0	0	1e-06	0	0.457795	NaN
ankrd34b	0	0	0	0	0	0	0	0	0	NaN	NaN	0	0	0	1e-06	0	0	0.94251	NaN
ankrd34c	0	0	0	0	0	0	0	0	0	NaN	NaN	0	0	0	0	0	0	NaN	NaN
ankrd35	0	0	0	0	0	0	0	0	0	NaN	NaN	4e-06	4e-06	2e-06	2e-06	4e-06	4e-06	0.161913	NaN
ankrd37	1e-06	0	1e-06	1e-06	1e-06	2e-06	1e-06	1e-06	1e-06	0.334676	0.316402	2.1e-05	2.7e-05	2.8e-05	2.6e-05	2.1e-05	1.9e-05	0.238715	0.431298
ankrd39	3e-06	5e-06	6e-06	6e-06	6e-06	7e-06	5e-06	4e-06	4e-06	0.504198	0.380916	1.5e-05	2e-06	4e-06	9e-06	8e-06	1.2e-05	0.046196	0.1673
ankrd40	0.000106	8.4e-05	8.7e-05	8.9e-05	9.1e-05	9.3e-05	8.1e-05	7.3e-05	7.1e-05	0.111212	0.171113	3.5e-05	2.6e-05	2.6e-05	2.3e-05	2.4e-05	2.7e-05	0.837036	0.894683
ankrd42	0	0	0	0	0	0	0	0	0	0.794327	0.447887	4e-06	8e-06	3e-06	7e-06	9e-06	6e-06	0.171496	NaN
ankrd44	5e-06	2e-06	1e-06	0	0	1e-06	0	0	0	0.553543	0.393065	1.2e-05	1e-05	1.4e-05	1.2e-05	8e-06	1.8e-05	0.46136	0.625584
ankrd45	0	0	0	0	0	0	0	0	0	NaN	NaN	0	0	0	0	0	0	NaN	NaN
ankrd46	1.4e-05	2.1e-05	2.4e-05	2.9e-05	2.7e-05	2.8e-05	2.8e-05	2.7e-05	2.6e-05	0.002053	0.010217	2.5e-05	2.1e-05	2.8e-05	1.7e-05	1.7e-05	2e-05	0.432221	0.603539
ankrd49	2e-06	2e-06	2e-06	2e-06	1e-06	1e-06	1e-06	0	0	0.786158	0.447887	1e-05	9e-06	9e-06	8e-06	5e-06	5e-06	0.011027	0.066708
ankrd50	2e-06	4e-06	3e-06	3e-06	4e-06	7e-06	6e-06	5e-06	5e-06	0.327784	0.313353	9e-06	5e-06	9e-06	9e-06	6e-06	8e-06	0.390419	NaN
ankrd52	3e-06	7e-06	5e-06	3e-06	4e-06	3e-06	3e-06	2e-06	2e-06	0.611814	0.411866	3e-06	3e-06	4e-06	1e-06	2e-06	4e-06	0.212233	NaN
ankrd53	0	0	0	0	0	0	0	0	0	NaN	NaN	0	0	0	0	2e-06	0	0.628315	NaN
ankrd54	6e-06	9e-06	9e-06	7e-06	7e-06	8e-06	8e-06	8e-06	1e-05	0.95079	0.457958	5e-06	3e-06	3e-06	5e-06	3e-06	4e-06	0.977984	NaN
ankrd55	1e-06	1e-06	1e-06	0	0	0	0	0	0	0.81586	0.447887	0	2e-06	0	0	1e-06	0	0.387707	NaN
ankrd6	0	0	0	0	0	0	0	0	0	NaN	NaN	2e-06	3e-06	6e-06	1e-06	5e-06	3e-06	0.310241	NaN
ankrd60	0	0	0	0	0	0	0	0	0	NaN	NaN	0	0	0	0	0	0	NaN	NaN
ankrd61	0	0	0	0	0	0	0	0	0	NaN	NaN	0	0	0	0	0	0	NaN	NaN
ankrd7	0	0	0	0	0	0	0	0	0	NaN	NaN	0	0	0	0	0	0	NaN	NaN
ankrd9	2e-06	5e-06	5e-06	7e-06	8e-06	1e-05	8e-06	8e-06	7e-06	0.768345	0.447887	3.4e-05	4.6e-05	3.3e-05	3.7e-05	3.3e-05	3.2e-05	0.001985	0.02164
anks1b	0	0	0	0	0	0	0	0	0	NaN	NaN	0	0	0	0	0	0	0.412391	NaN
anks3	4e-06	9e-06	5e-06	6e-06	5e-06	5e-06	4e-06	3e-06	4e-06	0.981413	0.465817	2e-06	1e-06	0	2e-06	2e-06	2e-06	0.566992	NaN
anks4b	3.8e-05	2.7e-05	3e-05	3.5e-05	3.3e-05	3.2e-05	3.3e-05	3.1e-05	3.1e-05	0.244956	0.268063	3.5e-05	3.4e-05	3.5e-05	3.7e-05	4.1e-05	4.2e-05	0.579729	0.716469
anks6	0	0	0	0	0	0	0	0	0	0.945772	0.457007	0	0	0	0	1e-06	0	0.353362	NaN
ankzf1	2e-06	3e-06	2e-06	4e-06	3e-06	3e-06	3e-06	2e-06	2e-06	0.986684	0.467162	5e-06	1e-05	5e-06	1e-05	8e-06	7e-06	0.079919	0.231745
anln	0	0	0	0	1e-06	2e-06	0	0	0	0.633736	0.419452	0	1e-06	0	0	0	0	0.262699	NaN
ano1	0	0	0	0	0	0	0	0	0	NaN	NaN	4.7e-05	5.3e-05	4.9e-05	4.4e-05	3.5e-05	4e-05	0.004877	0.039723
ano10	2e-06	8e-06	8e-06	7e-06	7e-06	5e-06	7e-06	9e-06	8e-06	0.58102	0.400843	0	3e-06	1e-06	1e-06	4e-06	2e-06	0.06105	NaN
ano2	0	0	0	0	0	0	0	0	0	NaN	NaN	0	0	0	0	0	0	0.459543	NaN
ano3	0	0	0	0	0	0	0	0	0	NaN	NaN	1e-06	1e-06	0	0	0	0	0.386897	NaN
ano4	0	0	0	0	0	0	0	0	0	NaN	NaN	0	0	0	0	0	0	0.412111	NaN
ano5	0	0	0	0	0	0	0	0	0	NaN	NaN	2e-06	2e-06	6e-06	2e-06	2e-06	2e-06	0.904036	NaN
ano6	5e-06	3e-06	3e-06	3e-06	4e-06	5e-06	2e-06	1e-06	1e-06	0.699766	0.437619	4.8e-05	5.6e-05	3.1e-05	3.5e-05	3.7e-05	3.2e-05	0.076306	0.225224
ano7	0	0	0	0	0	0	0	0	0	NaN	NaN	0	1e-06	1e-06	0	1e-06	1e-06	0.911664	NaN
ano8	0	0	0	0	0	0	0	1e-06	1e-06	0.250739	0.27125	9e-06	9e-06	5e-06	1.1e-05	1e-05	5e-06	0.159317	0.345071
ano9	0	0	0	0	0	0	0	0	0	NaN	NaN	0	0	0	0	0	0	0.456043	NaN
anp32a	5.7e-05	7.7e-05	8.4e-05	9.2e-05	8.9e-05	7.8e-05	7.1e-05	6.5e-05	6.1e-05	0.135312	0.19166	4.5e-05	4e-05	4.5e-05	4e-05	3.6e-05	4.8e-05	0.827391	0.889966
anp32b	0.000104	8.9e-05	8.4e-05	7.9e-05	7.9e-05	7.6e-05	6.8e-05	5.7e-05	6.4e-05	0.002975	0.013617	0.000143	0.000157	0.000156	0.000156	0.000171	0.000198	0.00637	0.047532
anp32e	1.9e-05	1.9e-05	1.6e-05	2e-05	1.7e-05	2.3e-05	2.1e-05	1.9e-05	1.8e-05	0.849009	0.448318	3.5e-05	5.5e-05	4.1e-05	3.8e-05	3.9e-05	3.4e-05	0.009437	0.061027
anpep	8.5e-05	5.6e-05	5.7e-05	5.5e-05	5.6e-05	5.4e-05	5.7e-05	5.2e-05	6.8e-05	0.026201	0.06826	8.2e-05	7e-05	8.2e-05	8.2e-05	8e-05	9.8e-05	0.227804	0.419583
antxr1	0	0	0	0	0	0	0	0	0	0.403863	0.342386	0	0	0	1e-06	1e-06	0	0.652399	NaN
antxr2	3.4e-05	1.2e-05	1.3e-05	1.5e-05	1.8e-05	2.2e-05	1.9e-05	1.6e-05	1.4e-05	0.733495	0.444306	2.1e-05	2.2e-05	3.2e-05	1.8e-05	1.4e-05	1.7e-05	0.020108	0.099044
antxrl	0	0	0	0	0	0	0	0	0	NaN	NaN	0	0	0	0	0	0	NaN	NaN
anxa1	0	0	0	0	0	0	0	0	0	0.945772	0.457007	2.6e-05	1.8e-05	2.1e-05	1e-05	2e-05	1.6e-05	0.937365	0.958934
anxa10	0	0	0	0	0	0	0	0	0	NaN	NaN	0.000102	7.3e-05	0.000113	9.1e-05	8.9e-05	0.000111	0.317345	0.508323
anxa11	0	0	0	0	0	1e-06	0	0	0	0.767376	0.447887	4.6e-05	3.5e-05	5e-05	3.5e-05	4e-05	4.9e-05	0.836078	0.894219
anxa13	0	0	0	0	0	0	0	0	0	0.898695	0.451915	1e-06	1e-06	4e-06	2e-06	5e-06	5e-06	0.028776	NaN
anxa2	7e-06	7e-06	4e-06	2e-06	2e-06	5e-06	3e-06	4e-06	5e-06	1e-06	1.2e-05	8.1e-05	6e-05	6.3e-05	6.4e-05	9.7e-05	8.8e-05	0.011503	0.068329
anxa3	0	0	0	0	0	0	0	0	0	0.517429	0.380916	1e-06	0	1e-06	0	1e-06	1e-06	0.847549	NaN
anxa4	7e-06	9e-06	9e-06	8e-06	8e-06	1e-05	1.2e-05	1e-05	1e-05	0.094874	0.158204	0.000105	7.9e-05	8.2e-05	8e-05	9.2e-05	0.000125	0.582859	0.718349
anxa5	9.3e-05	6.9e-05	5.8e-05	5.8e-05	6.7e-05	7.2e-05	7.1e-05	6.6e-05	6.7e-05	0.031691	0.078296	7.1e-05	7.5e-05	6.1e-05	5.7e-05	9e-05	7.1e-05	0.175854	0.365667
anxa6	4.7e-05	6.5e-05	7.3e-05	8.1e-05	9.7e-05	9e-05	9.3e-05	0.000102	9.8e-05	0.003486	0.015355	7.9e-05	7.2e-05	7.8e-05	7.9e-05	9.5e-05	9.5e-05	0.074063	0.221443
anxa7	6e-05	6e-05	5.8e-05	5.4e-05	5.3e-05	5.2e-05	4.9e-05	5.6e-05	5.2e-05	0.002447	0.011776	7e-05	5.7e-05	5e-05	5.6e-05	5e-05	6e-05	0.917966	0.944864
anxa8	0	0	0	0	0	0	0	0	0	NaN	NaN	0	0	0	0	0	0	0.79773	NaN
anxa9	0	0	0	0	0	0	0	0	0	0.261423	0.277491	7e-06	1e-05	1.3e-05	7e-06	1.7e-05	1.5e-05	0.507911	0.661711
aoah	0	0	0	0	0	0	0	0	0	0.847222	0.447887	1e-06	1e-06	0	1e-06	1e-06	0	0.324255	NaN
aoc2	0	1e-06	1e-06	1e-06	1e-06	1e-06	1e-06	1e-06	2e-06	0.538882	0.38799	2e-06	3e-06	1e-06	1e-06	0	1e-06	0.393151	NaN
aoc3	0	0	0	0	0	0	0	0	0	NaN	NaN	0	0	0	1e-06	1e-06	1e-06	0.865286	NaN
aox1	2.4e-05	2.9e-05	2.6e-05	2.5e-05	2.2e-05	1.6e-05	1.5e-05	1.7e-05	1.4e-05	5.2e-05	0.00043	0.000627	0.000596	0.000537	0.000428	0.000401	0.00034	0	0
ap1ar	1e-05	8e-06	6e-06	8e-06	7e-06	6e-06	5e-06	5e-06	3e-06	0.823339	0.447887	2.6e-05	2.4e-05	2.6e-05	1.8e-05	2.7e-05	2.2e-05	0.623516	0.74857
ap1b1	4.7e-05	5.4e-05	5.8e-05	5.9e-05	6.3e-05	5.7e-05	5.4e-05	5.2e-05	4.4e-05	0.078801	0.140827	2.5e-05	1.3e-05	1.6e-05	1.5e-05	2e-05	2.1e-05	0.068242	0.210979
ap1g1	4e-06	4e-06	8e-06	9e-06	1e-05	1.3e-05	1.2e-05	1.3e-05	2.2e-05	0.278781	0.287251	4.2e-05	5.1e-05	4.2e-05	4e-05	3.4e-05	3.9e-05	0.0139	0.077404
ap1g2	0	0	1e-06	1e-06	1e-06	1e-06	1e-06	1e-06	1e-06	0.946595	0.457131	3e-06	2e-06	1e-06	2e-06	2e-06	2e-06	0.157543	NaN
ap1m1	6.7e-05	4.5e-05	4.2e-05	3.8e-05	3.8e-05	3.6e-05	3e-05	2.8e-05	2.7e-05	0.015029	0.046316	8.1e-05	8.7e-05	4.8e-05	6.8e-05	7.1e-05	7.7e-05	0.072166	0.218135
ap1m2	0	0	0	0	0	0	0	0	0	NaN	NaN	0	0	0	0	1e-06	0	0.263477	NaN
ap1s1	2.1e-05	3e-05	3.4e-05	3.2e-05	3e-05	3.3e-05	3.3e-05	3.4e-05	3.6e-05	0.623047	0.416119	9e-06	5e-06	9e-06	8e-06	1.3e-05	1.5e-05	0.939663	0.96025
ap1s2	0	0	0	0	0	0	0	0	0	NaN	NaN	2e-06	3e-06	2e-06	3e-06	5e-06	4e-06	0.403622	NaN
ap1s3	0	0	0	0	1e-06	2e-06	2e-06	1e-06	1e-06	0.185471	0.230186	1e-06	0	0	0	1e-06	0	0.203307	NaN
ap2a1	4e-06	8e-06	9e-06	1e-05	1e-05	8e-06	6e-06	4e-06	5e-06	0.192676	0.235046	0	0	0	1e-06	1e-06	1e-06	0.899215	NaN
ap2a2	8.9e-05	0.000113	0.000116	0.000128	0.000133	0.000136	0.000128	0.000115	0.00011	0.010776	0.036427	2.7e-05	2.2e-05	3e-05	2.3e-05	3.3e-05	5.2e-05	0.267049	0.461817
ap2b1	1.5e-05	1.9e-05	2.2e-05	2.5e-05	3e-05	3e-05	2.8e-05	2.9e-05	2.7e-05	0.554568	0.393359	1.6e-05	1.3e-05	1.3e-05	1.3e-05	1.2e-05	9e-06	0.419843	0.592948
ap2m1	7.3e-05	8e-05	7.9e-05	7.2e-05	7e-05	6.9e-05	6.6e-05	6.7e-05	6.6e-05	0.325419	0.311992	4.3e-05	4.3e-05	3e-05	4.7e-05	4.4e-05	4.1e-05	0.029435	0.126579
ap2s1	0.000108	0.000114	0.000105	0.000103	0.000104	0.000107	9.7e-05	9.2e-05	8.9e-05	0.314243	0.306607	5.8e-05	4.1e-05	4e-05	5.6e-05	6e-05	6.6e-05	0.07628	0.225224
ap3b1	3.9e-05	4.4e-05	4.6e-05	4.6e-05	4.1e-05	3.7e-05	3.5e-05	3.4e-05	3.1e-05	0.013433	0.042809	1.4e-05	2.1e-05	1.6e-05	1.8e-05	2e-05	7e-06	0.022208	0.105433
ap3b2	0	0	0	0	0	0	0	0	0	NaN	NaN	0	0	1e-06	1e-06	1e-06	0	0.645628	NaN
ap3d1	0.000114	8.6e-05	8.8e-05	8.3e-05	7.8e-05	7.9e-05	7.9e-05	8.3e-05	7.5e-05	0.098233	0.161386	7.4e-05	7.2e-05	5.7e-05	5.9e-05	5.2e-05	7.7e-05	0.178504	0.368759
ap3m1	8.8e-05	8.6e-05	8e-05	6.7e-05	5.9e-05	4.5e-05	4.7e-05	4.6e-05	4.7e-05	6e-06	6.8e-05	1.7e-05	1.3e-05	1.7e-05	1.7e-05	2.2e-05	1.7e-05	0.871437	0.916804
ap3m2	0	0	0	1e-06	1e-06	2e-06	0	0	0	0.875784	0.451915	4e-06	1e-06	0	2e-06	1e-06	3e-06	0.154681	NaN
ap3s1	7e-06	9e-06	6e-06	5e-06	6e-06	4e-06	5e-06	6e-06	6e-06	0.76149	0.447887	6.8e-05	6.1e-05	6.8e-05	5.3e-05	6e-05	5.4e-05	0.223245	0.41544
ap3s2	1e-05	2e-05	2e-05	1.9e-05	1.7e-05	1.8e-05	2.1e-05	1.8e-05	1.8e-05	0.022184	0.061048	1.3e-05	1.3e-05	1.5e-05	8e-06	2.5e-05	1.8e-05	0.69137	0.797177
ap4b1	3e-06	4e-06	4e-06	6e-06	9e-06	9e-06	9e-06	7e-06	8e-06	0.753241	0.447887	6e-06	6e-06	1e-05	5e-06	5e-06	3e-06	0.699996	0.802355
ap4e1	1e-06	5e-06	7e-06	7e-06	7e-06	6e-06	7e-06	9e-06	8e-06	0.534466	0.386463	2e-06	4e-06	9e-06	8e-06	7e-06	3e-06	0.012575	NaN
ap4m1	0	0	0	0	0	0	0	0	0	0.898695	0.451915	1e-06	1e-06	0	1e-06	1e-06	4e-06	0.093833	NaN
ap4s1	5e-06	1e-05	1.2e-05	1e-05	1e-05	9e-06	1e-05	9e-06	8e-06	0.198816	0.239234	1.7e-05	1.7e-05	1.5e-05	1.6e-05	1.5e-05	1.5e-05	0.171439	0.360532
apaf1	0	1e-06	1e-06	1e-06	1e-06	3e-06	1e-06	0	0	0.181491	0.227641	1e-06	1e-06	2e-06	2e-06	2e-06	2e-06	0.454453	NaN
apba1	0	0	0	0	0	0	0	0	0	0.061142	0.119457	3.2e-05	3.9e-05	4.8e-05	5.2e-05	4e-05	3.4e-05	0.000119	0.002492
apba2	0	0	0	0	0	0	0	0	0	0.847222	0.447887	0	0	0	0	0	0	NaN	NaN
apba3	2.3e-05	3.4e-05	3.5e-05	3.5e-05	3.5e-05	3.7e-05	3e-05	2.9e-05	2.9e-05	0.290939	0.293958	8e-06	1e-06	4e-06	4e-06	6e-06	1e-06	0.119137	NaN
apbb1	0	0	0	0	0	0	0	1e-06	0	0.845857	0.447887	0	1e-06	2e-06	0	0	1e-06	0.168461	NaN
apbb1ip	0	2e-06	1e-06	2e-06	0	0	0	0	0	0.080536	0.142672	1e-05	1.1e-05	1.3e-05	1.3e-05	1.5e-05	1.7e-05	0.313926	0.504989
apbb2	6e-06	1.3e-05	1.1e-05	1e-05	1e-05	1e-05	1.1e-05	1.1e-05	1.2e-05	0.419715	0.347789	1.6e-05	1.7e-05	1.5e-05	1.6e-05	1e-05	1.4e-05	0.249543	0.442794
apbb3	0	2e-06	2e-06	3e-06	3e-06	4e-06	4e-06	5e-06	5e-06	0.18338	0.228863	1.8e-05	2.4e-05	2e-05	2.4e-05	2.6e-05	2.1e-05	0.107187	0.275918
apc	3.6e-05	2.5e-05	2.1e-05	2.1e-05	2.3e-05	2.5e-05	2.7e-05	2.8e-05	2.6e-05	0.975785	0.464816	1.4e-05	2.7e-05	1.7e-05	1.5e-05	2.2e-05	1.7e-05	0.019604	0.097293
apc2	0	0	0	0	0	0	0	0	0	NaN	NaN	0	0	0	0	0	0	NaN	NaN
apcdd1	0	0	0	0	0	0	0	0	0	NaN	NaN	5e-06	8e-06	6e-06	4e-06	1.4e-05	5e-06	0.172192	0.36105
apcs	7e-06	6e-06	7e-06	1.1e-05	1.1e-05	1.5e-05	1.1e-05	6e-06	6e-06	0.286814	0.291617	0.000761	0.000782	0.000738	0.000782	0.000735	0.000798	0.544583	0.690415
apeh	4.3e-05	4.3e-05	5.4e-05	6.2e-05	6.3e-05	6.1e-05	6.5e-05	6.4e-05	6.4e-05	0.077579	0.139688	2.1e-05	1.7e-05	1e-05	1.5e-05	1.7e-05	2.6e-05	0.526651	0.677033
apex1	1e-06	4e-06	3e-06	2e-06	3e-06	3e-06	2e-06	2e-06	1e-06	0.234705	0.262453	8.7e-05	6.9e-05	6.8e-05	6e-05	6.8e-05	7.3e-05	0.964728	0.975932
apex2	2.4e-05	1e-05	1e-05	1e-05	7e-06	7e-06	5e-06	6e-06	6e-06	0.043309	0.096242	7e-06	2e-05	9e-06	8e-06	6e-06	1.6e-05	0.198761	0.391649
aph1a	5e-06	6e-06	6e-06	8e-06	8e-06	9e-06	7e-06	7e-06	6e-06	0.075833	0.137735	3.2e-05	4.2e-05	2.4e-05	3.5e-05	2.9e-05	3.1e-05	0.028412	0.123673
aph1b	3e-06	2e-06	1e-06	2e-06	2e-06	3e-06	4e-06	2e-06	1e-06	0.446851	0.359935	0	1e-06	0	0	1e-06	1e-06	0.71089	NaN
api5	6e-06	7e-06	8e-06	9e-06	9e-06	9e-06	9e-06	1e-05	1e-05	0.679442	0.432651	3.8e-05	5.1e-05	5e-05	4.3e-05	4e-05	4.4e-05	0.030043	0.128382
apip	1.6e-05	1.9e-05	1.9e-05	1.9e-05	1.7e-05	1.6e-05	1.6e-05	1.5e-05	1.4e-05	0.139138	0.194904	1.9e-05	7e-06	1.5e-05	1.6e-05	1.8e-05	1.4e-05	0.021004	0.101789
apitd1	0	0	0	0	0	0	1e-06	1e-06	1e-06	0.824902	0.447887	5e-06	1e-06	9e-06	4e-06	1e-06	8e-06	0.693984	NaN
aplf	3e-06	4e-06	4e-06	2e-06	2e-06	1e-06	2e-06	2e-06	2e-06	0.924235	0.456898	3e-06	2e-06	4e-06	1e-06	1e-06	6e-06	0.410821	NaN
apln	0	0	0	0	0	0	0	0	0	0.827203	0.447887	0	0	0	0	0	0	0.456043	NaN
aplnr	0	0	0	0	0	0	0	0	0	NaN	NaN	0	2e-06	0	0	0	0	0.747994	NaN
aplp1	0	1e-06	0	0	0	0	1e-06	2e-06	1e-06	0.38688	0.338987	0	0	0	0	0	0	NaN	NaN
aplp2	0.00031	0.000276	0.000276	0.000279	0.000284	0.000272	0.000271	0.000283	0.000276	0.616344	0.413519	0.000473	0.000482	0.00041	0.000396	0.000329	0.000336	0	0
apmap	7e-06	6e-06	6e-06	8e-06	7e-06	7e-06	6e-06	7e-06	7e-06	0.828065	0.447887	0.00018	0.000192	0.000186	0.0002	0.000202	0.000173	0.018232	0.09269
apoa1	0.019615	0.022082	0.023002	0.025349	0.02719	0.02756	0.02799	0.027791	0.028284	0	0	0.004861	0.005072	0.004596	0.005214	0.005426	0.005304	0.025828	0.116914
apoa1bp	4.3e-05	4.1e-05	3.9e-05	4.1e-05	4.1e-05	3.9e-05	4e-05	4.1e-05	4.2e-05	0.325166	0.311918	3.9e-05	3.9e-05	3.5e-05	4.1e-05	3.4e-05	2.9e-05	0.003693	0.03325
apoa2	0.02863	0.027799	0.028177	0.026096	0.025275	0.023948	0.023279	0.024036	0.023818	0	0	0.016901	0.016967	0.016036	0.015999	0.017193	0.016043	0.151008	0.334568
apoa4	0	2e-06	3e-06	4e-06	6e-06	9e-06	6e-06	7e-06	6e-06	0.031105	0.077203	1.1e-05	2.4e-05	9e-06	9e-06	1.8e-05	1.2e-05	0.481083	0.641144
apoa5	0.002025	0.002233	0.002322	0.002375	0.002394	0.002377	0.002308	0.002286	0.002313	0.003667	0.016045	0.000429	0.000431	0.00037	0.000337	0.000274	0.000178	0	0
apob	0.000444	0.000472	0.000478	0.000561	0.000525	0.000598	0.000554	0.000472	0.000461	0.052107	0.109362	0.002638	0.003088	0.002761	0.002797	0.002347	0.001791	0	0
apobec1	5e-06	5e-06	5e-06	5e-06	5e-06	3e-06	2e-06	2e-06	2e-06	0.72237	0.442364	0	0	0	0	0	0	NaN	NaN
apobec2	0	0	0	0	0	0	0	0	0	NaN	NaN	0	0	0	0	0	0	0.454287	NaN
apobec4	0	0	0	0	0	0	0	0	0	NaN	NaN	0	0	0	0	0	0	0.459543	NaN
apoc1	0.020281	0.020243	0.019931	0.018345	0.017863	0.01717	0.017567	0.018041	0.017731	0	0	0.006172	0.006016	0.005502	0.00585	0.005942	0.006097	0.144051	0.326072
apoc2	0.004393	0.004403	0.004336	0.00427	0.004485	0.004504	0.00464	0.00473	0.004695	0.000846	0.004901	4.1e-05	3.5e-05	3.3e-05	2.6e-05	4.3e-05	5.1e-05	0.982828	0.988736
apoc3	0.00433	0.005259	0.005496	0.005897	0.00633	0.006333	0.00664	0.006936	0.006854	0	0	0.008638	0.008071	0.008301	0.008799	0.009256	0.010345	0.000166	0.003355
apod	0	0	0	0	0	0	0	0	0	NaN	NaN	0	0	0	0	0	0	0.459543	NaN
apoe	0.044243	0.037559	0.035452	0.032427	0.030637	0.03138	0.029196	0.028483	0.02914	0	0	0.002529	0.002806	0.002216	0.002572	0.002307	0.002033	0.000109	0.002329
apof	0.000586	0.00069	0.000719	0.000757	0.000825	0.00085	0.000892	0.000914	0.000914	0	0	0.000225	0.000262	0.000294	0.000316	0.000297	0.000278	2e-06	9.2e-05
apoh	0.002669	0.002493	0.002474	0.002387	0.002292	0.002405	0.002395	0.002266	0.002241	0.000448	0.00279	0.008186	0.008939	0.008394	0.007699	0.006804	0.006122	0	0
apol6	0	0	0	0	0	0	0	0	0	NaN	NaN	0.000148	0.000175	0.000161	0.000157	0.000152	0.000169	0.016284	0.085697
apold1	0	0	0	0	0	0	0	0	0	NaN	NaN	6e-06	0	1e-05	1.3e-05	5e-06	1.4e-05	0.163829	0.350225
apom	0.000421	0.000519	0.000563	0.000606	0.000659	0.00069	0.000698	0.000713	0.00073	0	0	0.000324	0.000316	0.000246	0.000301	0.000289	0.000255	0.054102	0.183845
apoo	6e-06	8e-06	8e-06	8e-06	9e-06	8e-06	8e-06	1.1e-05	1e-05	0.884659	0.451915	1.2e-05	3e-06	9e-06	9e-06	1.2e-05	1.4e-05	0.829148	0.890489
apool	2e-06	1e-06	1e-06	2e-06	4e-06	5e-06	2e-06	2e-06	1e-06	0.109426	0.171113	8.5e-05	7e-05	6.2e-05	5.5e-05	7e-05	6.4e-05	0.821582	0.88649
app	5e-06	1.3e-05	1.1e-05	1.7e-05	2.2e-05	3.5e-05	2.6e-05	3.2e-05	4.3e-05	1.5e-05	0.000147	0.000103	0.000132	0.000124	0.000121	9.1e-05	0.000111	7.6e-05	0.001757
appbp2	1e-05	1e-05	1.1e-05	9e-06	9e-06	1e-05	1e-05	1.4e-05	1.3e-05	0.703914	0.438769	2.3e-05	1.8e-05	3e-05	2.1e-05	3.3e-05	2.3e-05	0.214245	0.406941
appl1	1e-06	3e-06	6e-06	6e-06	5e-06	5e-06	5e-06	6e-06	4e-06	0.789831	0.447887	2.2e-05	3.1e-05	2.5e-05	2.9e-05	2e-05	2.3e-05	0.009938	0.062975
appl2	6e-06	4e-06	4e-06	4e-06	3e-06	4e-06	3e-06	3e-06	3e-06	0.309788	0.304007	1.8e-05	3.4e-05	2.6e-05	1.3e-05	2.5e-05	1.4e-05	0.113306	0.284883
aprt	7.6e-05	8.2e-05	7.5e-05	7.5e-05	7.4e-05	7.3e-05	7.1e-05	7.5e-05	7.2e-05	0.502583	0.380916	3.3e-05	3.2e-05	2.8e-05	3.9e-05	4.2e-05	5.7e-05	0.669691	0.781473
aptx	2.6e-05	1.7e-05	1.7e-05	1.3e-05	1.2e-05	8e-06	9e-06	9e-06	9e-06	2e-06	2.3e-05	1.3e-05	1.5e-05	1.1e-05	1e-05	1.4e-05	1.5e-05	0.914173	0.942665
aqp1	0	4e-06	5e-06	4e-06	5e-06	7e-06	3e-06	2e-06	2e-06	0.007128	0.026714	1.4e-05	9e-06	1e-06	5e-06	6e-06	5e-06	0.732905	0.822086
aqp11	1.7e-05	2.5e-05	2.6e-05	3e-05	3e-05	4.9e-05	4.4e-05	4.3e-05	4.5e-05	0.008789	0.031562	1.7e-05	1.2e-05	1.6e-05	1.7e-05	8e-06	6e-06	0.008692	0.058193
aqp2	0	0	0	0	0	0	0	0	0	NaN	NaN	0	0	0	0	0	0	NaN	NaN
aqp3	2e-06	0	0	0	0	0	0	0	0	0.209555	0.245608	9.3e-05	9.2e-05	8.9e-05	8.8e-05	8.6e-05	0.000101	0.273717	0.46729
aqp4	1e-06	2e-06	2e-06	5e-06	5e-06	5e-06	5e-06	5e-06	4e-06	0.085878	0.148459	1e-06	0	2e-06	1e-06	1e-06	5e-06	0.470883	NaN
aqp5	0	0	0	0	0	0	0	0	0	NaN	NaN	0	0	0	0	0	0	NaN	NaN
aqp6	0	0	0	0	0	0	0	0	0	NaN	NaN	0	1e-06	1e-06	1e-06	1e-06	0	0.185471	NaN
aqp7	0	0	0	0	0	0	0	0	0	NaN	NaN	2.8e-05	3.2e-05	2.5e-05	2.4e-05	2.7e-05	1.4e-05	0.206499	0.399427
aqp8	1.1e-05	2.7e-05	2.6e-05	4.7e-05	5.7e-05	7.6e-05	7e-05	5.4e-05	5.7e-05	0	0	1e-06	0	0	0	1e-06	0	0.596978	NaN
aqp9	0.000234	0.000199	0.000181	0.000136	9.8e-05	9.1e-05	9.6e-05	9.1e-05	9.7e-05	0	0	0.000402	0.00043	0.000365	0.000347	0.00026	0.000205	0	0
aqr	2.3e-05	2e-05	1.9e-05	2.3e-05	2e-05	1.8e-05	1.8e-05	2.2e-05	2.5e-05	0.353935	0.326059	1.3e-05	1.9e-05	9e-06	1e-05	1.7e-05	2.3e-05	0.111911	0.283127
ar	0	0	0	0	0	0	0	0	0	0.723402	0.442364	0.000299	0.000339	0.000302	0.000314	0.00029	0.000239	0.000161	0.003278
araf	1.4e-05	2.2e-05	2e-05	1.9e-05	2e-05	2.2e-05	1.6e-05	1.6e-05	2.9e-05	0.002515	0.011978	2.2e-05	2.6e-05	2.8e-05	3e-05	2e-05	2.6e-05	0.131136	0.308858
arap1	3.1e-05	2.6e-05	2.7e-05	2.7e-05	2.7e-05	2.5e-05	2.3e-05	1.7e-05	1.6e-05	0.036673	0.08611	0	1e-06	0	1e-06	0	0	0.079589	NaN
arap2	1.7e-05	5e-06	5e-06	6e-06	6e-06	6e-06	6e-06	5e-06	5e-06	0.110205	0.171113	1.6e-05	2.2e-05	1.7e-05	9e-06	9e-06	2.1e-05	0.763135	0.84508
arap3	1.7e-05	3e-06	2e-06	1e-06	1e-06	1e-06	1e-06	0	0	0.249659	0.270731	2e-06	0	4e-06	0	1e-06	1e-06	0.645163	NaN
arc	0	0	0	0	0	0	0	0	0	NaN	NaN	0	0	0	0	0	0	NaN	NaN
arcn1	0.000108	0.000113	0.000112	0.000116	0.000116	9.9e-05	0.000101	0.0001	9.8e-05	0.009919	0.034408	9.4e-05	6.3e-05	8.2e-05	6.8e-05	6e-05	8e-05	0.810639	0.879351
areg	1e-06	0	0	0	0	0	0	0	0	1.6e-05	0.000147	1.2e-05	8e-06	7e-06	6e-06	1e-05	6e-06	0.956542	0.970512
arf1	0.000131	0.000179	0.000178	0.000169	0.000163	0.000157	0.00016	0.000156	0.000164	0.246771	0.269149	0.000159	0.00015	0.000158	0.000144	0.000139	0.00017	0.164392	0.350899
arf3	1.3e-05	1.1e-05	1e-05	9e-06	1.1e-05	1.1e-05	1e-05	8e-06	8e-06	0.821613	0.447887	4.6e-05	2.9e-05	3.9e-05	2.7e-05	3e-05	3.2e-05	0.986226	0.990615
arf4	3.9e-05	4.5e-05	4.2e-05	4.8e-05	4.6e-05	4.4e-05	4.9e-05	4.7e-05	5.1e-05	0.047141	0.102386	0.000117	7.8e-05	8.8e-05	7e-05	7.9e-05	8.4e-05	0.012171	0.071007
arf5	0.000131	0.000146	0.000144	0.00014	0.000119	0.000111	0.000106	0.000102	9.7e-05	0.00336	0.014967	3.6e-05	3.5e-05	4.4e-05	4.2e-05	3.5e-05	5.4e-05	0.034376	0.139135
arf6	0	0	0	0	0	0	0	0	0	NaN	NaN	0.000109	0.000114	9.4e-05	8.7e-05	7.8e-05	0.000109	0.131163	0.308858
arfgap1	1.3e-05	1.9e-05	1.7e-05	1.8e-05	1.5e-05	1.7e-05	1.8e-05	1.6e-05	2e-05	0.4955	0.38026	6e-06	6e-06	6e-06	8e-06	5e-06	9e-06	0.541086	NaN
arfgap2	1e-06	3e-06	4e-06	3e-06	4e-06	4e-06	3e-06	5e-06	5e-06	0.045335	0.099441	3.3e-05	2.2e-05	2.2e-05	2.3e-05	2.2e-05	1.6e-05	0.653156	0.769755
arfgap3	6e-06	5e-06	4e-06	3e-06	3e-06	3e-06	3e-06	3e-06	3e-06	0.051418	0.108416	5.2e-05	6.4e-05	5.4e-05	4.9e-05	5.4e-05	4.1e-05	0.171006	0.360146
arfgef1	1.5e-05	1.6e-05	1.9e-05	2.3e-05	2.9e-05	2.8e-05	2.2e-05	2.6e-05	2.1e-05	0.166839	0.217727	2.3e-05	3.4e-05	3e-05	2.4e-05	3.1e-05	2.2e-05	0.143721	0.325756
arfgef2	3.9e-05	5.2e-05	4.7e-05	4.5e-05	4.8e-05	4.4e-05	5e-05	4.9e-05	6.8e-05	0.491205	0.378448	3.5e-05	3.2e-05	3.6e-05	3e-05	2.4e-05	3.9e-05	0.02178	0.10392
arfgef3	0	0	0	0	0	0	0	0	0	NaN	NaN	1e-06	0	1e-06	0	2e-06	1e-06	0.404396	NaN
arfip1	8e-06	1.2e-05	1.2e-05	1.3e-05	1.1e-05	1.1e-05	1e-05	9e-06	8e-06	0.323277	0.310909	1.9e-05	1.5e-05	1.7e-05	2.5e-05	2.1e-05	1.6e-05	0.540883	0.687255
arfip2	4e-06	7e-06	9e-06	8e-06	9e-06	7e-06	7e-06	9e-06	1.4e-05	0.282956	0.289287	3.4e-05	2.7e-05	2.5e-05	2.7e-05	2.8e-05	2.6e-05	0.649941	0.768513
arfrp1	1.6e-05	1.6e-05	1.5e-05	1.4e-05	1.5e-05	2.1e-05	1.6e-05	1.4e-05	1.3e-05	0.978324	0.465612	3e-06	9e-06	7e-06	4e-06	3e-06	9e-06	0.57735	NaN
arg1	0.001017	0.002634	0.002953	0.003229	0.003358	0.003339	0.003485	0.003427	0.003468	0	0	0.00058	0.000584	0.000627	0.000642	0.00064	0.000773	0.000112	0.002374
arg2	0	0	0	0	0	0	0	0	0	NaN	NaN	1e-06	1e-06	0	1e-06	0	0	0.537896	NaN
arglu1	5.1e-05	4.8e-05	5.2e-05	5.6e-05	5.2e-05	4.6e-05	4.2e-05	3.5e-05	3.6e-05	0.000234	0.001613	4.4e-05	5e-05	3.4e-05	4.7e-05	4.6e-05	3.5e-05	0.313281	0.504685
arhgap1	8e-06	6e-06	6e-06	6e-06	6e-06	6e-06	6e-06	5e-06	5e-06	0.406331	0.342991	3.1e-05	2.4e-05	2.1e-05	2.5e-05	2.4e-05	2.6e-05	0.704956	0.805125
arhgap10	0	0	0	1e-06	1e-06	1e-06	2e-06	2e-06	1e-06	0.270284	0.282247	1e-05	8e-06	1.2e-05	5e-06	3e-06	1.3e-05	0.748042	0.834241
arhgap11a	0	0	0	1e-06	1e-06	2e-06	1e-06	2e-06	1e-06	0.959302	0.459861	9e-06	5e-06	6e-06	2e-06	2e-06	6e-06	0.960701	NaN
arhgap12	3e-06	3e-06	3e-06	3e-06	3e-06	2e-06	3e-06	2e-06	2e-06	0.821943	0.447887	3.9e-05	2.8e-05	3.4e-05	2.5e-05	2.7e-05	2.8e-05	0.488332	0.646244
arhgap15	0	0	0	1e-06	0	0	0	0	0	0.580616	0.400816	0	1e-06	1e-06	1e-06	0	0	0.7087	NaN
arhgap17	7e-06	1.3e-05	1.1e-05	9e-06	5e-06	7e-06	6e-06	7e-06	9e-06	0.005615	0.022123	1e-05	8e-06	9e-06	6e-06	7e-06	1e-05	0.625049	0.749462
arhgap18	7e-06	1e-06	1e-06	2e-06	2e-06	3e-06	2e-06	1e-06	1e-06	0.040916	0.092419	5e-06	7e-06	1.2e-05	7e-06	1.4e-05	1.3e-05	0.040018	0.15259
arhgap19	0	0	1e-06	1e-06	1e-06	1e-06	1e-06	1e-06	0	0.002468	0.011825	2e-06	1e-06	5e-06	1e-06	1e-06	0	0.653389	NaN
arhgap20	0	0	0	0	0	0	0	0	0	NaN	NaN	1e-06	1e-06	1e-06	1e-06	1e-06	0	0.484524	NaN
arhgap21	2.4e-05	1.9e-05	2.1e-05	2e-05	2.2e-05	2.6e-05	2.4e-05	2e-05	1.8e-05	0.853567	0.449364	2.2e-05	2e-05	2.9e-05	2.1e-05	1.9e-05	2.4e-05	0.534241	0.681935
arhgap22	0	0	0	0	0	1e-06	1e-06	1e-06	0	0.534724	0.386463	1e-06	0	0	0	0	1e-06	0.410757	NaN
arhgap23	9e-06	1.4e-05	1.6e-05	1.6e-05	1.5e-05	1.6e-05	1.6e-05	1.2e-05	1.4e-05	0.857205	0.450206	0	3e-06	1e-06	2e-06	0	6e-06	0.019068	NaN
arhgap24	1e-06	6e-06	6e-06	1e-05	1.1e-05	1.3e-05	1.4e-05	1.2e-05	1.2e-05	0.015733	0.047688	3e-06	1.2e-05	1.8e-05	8e-06	6e-06	9e-06	0.103488	0.269614
arhgap25	0	0	0	1e-06	1e-06	2e-06	0	0	0	0.992788	0.468356	1e-06	0	2e-06	3e-06	2e-06	4e-06	0.762825	NaN
arhgap26	2e-06	0	0	1e-06	1e-06	0	0	0	0	0.182879	0.228801	2.7e-05	2.3e-05	2e-05	2.5e-05	1.9e-05	2.4e-05	0.570048	0.708287
arhgap27	0	0	1e-06	0	0	0	0	0	0	0.886488	0.451915	4e-06	2e-06	0	3e-06	1e-06	5e-06	0.303262	NaN
arhgap28	0	0	0	0	0	0	0	0	0	NaN	NaN	0	0	2e-06	0	0	0	0.135974	NaN
arhgap29	1e-05	1.6e-05	1.8e-05	2.1e-05	2.4e-05	2.4e-05	2.1e-05	2.1e-05	2e-05	0.439351	0.35658	2.8e-05	2.9e-05	3.7e-05	3.9e-05	4.1e-05	3.3e-05	0.100991	0.265332
arhgap30	0	1e-06	1e-06	4e-06	2e-06	1e-06	1e-06	2e-06	1e-06	0.638225	0.420761	5e-06	5e-06	7e-06	0	4e-06	1.1e-05	0.237993	0.4308
arhgap31	0	1e-06	1e-06	1e-06	1e-06	2e-06	0	0	0	0.333973	0.316154	1e-06	0	2e-06	0	4e-06	1e-06	0.156246	NaN
arhgap32	1.4e-05	1.1e-05	1.2e-05	1e-05	1e-05	9e-06	9e-06	1e-05	8e-06	0.008384	0.030431	2.5e-05	1.9e-05	2e-05	1.6e-05	2.1e-05	1.2e-05	0.626481	0.750437
arhgap33	0	0	0	0	0	0	0	0	0	NaN	NaN	1e-06	2e-06	1e-06	4e-06	1e-06	1e-06	0.555106	NaN
arhgap36	0	0	0	0	0	0	0	0	0	NaN	NaN	0	0	0	0	0	0	NaN	NaN
arhgap39	0	1e-06	2e-06	2e-06	2e-06	3e-06	3e-06	2e-06	2e-06	0.714339	0.441851	0	0	0	0	0	0	NaN	NaN
arhgap4	0	0	1e-06	1e-06	1e-06	0	0	0	0	0.764205	0.447887	0	1e-06	1e-06	2e-06	2e-06	1e-06	0.681787	NaN
arhgap40	0	0	0	0	0	0	0	0	0	NaN	NaN	0	0	0	0	0	0	NaN	NaN
arhgap42	3.1e-05	1.4e-05	1.3e-05	1.2e-05	1.2e-05	1.2e-05	1.1e-05	1e-05	1.2e-05	0.394087	0.342369	1.3e-05	1.7e-05	2e-05	1.3e-05	1.8e-05	1.1e-05	0.828937	0.890489
arhgap44	0	0	0	0	0	0	0	0	0	0.376451	0.33462	0	0	0	0	0	1e-06	0.202632	NaN
arhgap5	8e-06	1.1e-05	1.2e-05	1.2e-05	1.2e-05	1.2e-05	1.5e-05	1.4e-05	1.4e-05	0.166795	0.217713	7.9e-05	7.6e-05	7.9e-05	6.5e-05	7.7e-05	6.7e-05	0.156749	0.341241
arhgap6	1e-06	1e-06	2e-06	3e-06	4e-06	3e-06	4e-06	3e-06	3e-06	0.182344	0.228356	0	0	0	0	0	0	0.459543	NaN
arhgap8	0	0	0	0	0	0	0	0	0	NaN	NaN	0	0	0	0	0	0	0.747994	NaN
arhgap9	0	0	0	0	0	0	0	0	0	NaN	NaN	0	2e-06	4e-06	2e-06	1e-06	6e-06	0.064867	NaN
arhgdia	7.3e-05	4.6e-05	4.5e-05	4.5e-05	4.7e-05	5e-05	4.3e-05	4.1e-05	4.4e-05	0.028314	0.071936	2e-06	5e-06	3e-06	6e-06	6e-06	5e-06	0.449841	NaN
arhgdib	3e-06	4e-06	3e-06	5e-06	3e-06	3e-06	4e-06	5e-06	5e-06	0.245468	0.268288	4.3e-05	1.7e-05	2.1e-05	1.9e-05	2.7e-05	3.8e-05	0.032926	0.135905
arhgdig	0	0	0	0	0	0	0	0	0	NaN	NaN	0	0	0	0	0	0	NaN	NaN
arhgef1	2.2e-05	2.7e-05	2.9e-05	3.7e-05	2.6e-05	2.2e-05	2.1e-05	1.8e-05	2e-05	0.007232	0.027039	6e-06	7e-06	1e-05	1e-05	7e-06	1.2e-05	0.124076	0.30002
arhgef10	0	0	0	0	0	0	0	0	0	0.81057	0.447887	2e-06	5e-06	2e-06	4e-06	1e-06	4e-06	0.144765	NaN
arhgef10l	1.5e-05	2e-05	2.1e-05	1.9e-05	1.9e-05	1.4e-05	1.6e-05	1.6e-05	1.4e-05	0.334599	0.316375	7e-05	9.1e-05	7.5e-05	8.4e-05	8.6e-05	7.2e-05	0.024013	0.111217
arhgef11	0	1e-06	1e-06	1e-06	1e-06	3e-06	5e-06	3e-06	2e-06	0.023794	0.063871	5e-06	6e-06	9e-06	9e-06	1e-05	4e-06	0.220741	NaN
arhgef12	0.000339	0.000214	0.000212	0.00022	0.000204	0.000191	0.000189	0.00019	0.000196	0.024511	0.065282	9.3e-05	8.5e-05	8.9e-05	9.3e-05	9.2e-05	8.1e-05	0.343217	0.531898
arhgef15	0	1e-06	1e-06	0	0	0	0	0	0	0.040731	0.092156	0	0	0	0	0	0	0.459543	NaN
arhgef16	0	1e-06	1e-06	4e-06	5e-06	5e-06	4e-06	3e-06	4e-06	0.053315	0.110881	0	1e-06	0	0	1e-06	2e-06	0.288481	NaN
arhgef17	0	0	0	0	0	0	0	0	0	NaN	NaN	0	0	0	0	0	0	0.192457	NaN
arhgef18	2e-05	1.9e-05	1.9e-05	2.2e-05	2.3e-05	1.6e-05	1.6e-05	1.7e-05	1.4e-05	0.333826	0.316107	1.1e-05	3e-06	6e-06	4e-06	3e-06	1e-06	0.210206	0.402977
arhgef19	5.9e-05	3.8e-05	3.9e-05	3.8e-05	3.6e-05	4e-05	3.6e-05	3.6e-05	3.2e-05	0.00746	0.027746	1e-06	2e-06	0	0	0	2e-06	0.289925	NaN
arhgef2	0	1e-06	1e-06	1e-06	1e-06	4e-06	2e-06	2e-06	1e-06	0.151855	0.205598	4e-06	3e-06	7e-06	5e-06	3e-06	9e-06	0.246123	NaN
arhgef25	0	0	0	0	0	0	0	0	0	0.373104	0.333976	0	0	0	0	0	0	NaN	NaN
arhgef26	1.5e-05	2e-05	2.3e-05	2.9e-05	2.6e-05	2.1e-05	1.8e-05	1.7e-05	1.6e-05	0.232742	0.261072	0.000164	0.000179	0.000153	0.000182	0.000154	0.000132	0.007623	0.053335
arhgef3	4e-05	3.3e-05	3.7e-05	3.5e-05	3.2e-05	3.3e-05	3.4e-05	3.6e-05	3.8e-05	0.003961	0.01695	1e-06	2e-06	1e-06	1e-06	2e-06	2e-06	0.538112	NaN
arhgef33	0	0	0	0	0	0	0	0	0	NaN	NaN	0	0	0	0	0	0	0.609926	NaN
arhgef37	0	1e-06	1e-06	1e-06	1e-06	2e-06	1e-06	1e-06	0	0.720977	0.442364	0	0	0	0	0	0	0.47382	NaN
arhgef38	0	0	0	0	0	0	0	0	0	NaN	NaN	0	0	0	0	2e-06	0	0.984223	NaN
arhgef4	0	0	0	0	0	0	0	0	0	NaN	NaN	6e-06	4e-06	2e-06	5e-06	9e-06	2e-06	0.011688	NaN
arhgef40	0	1e-06	3e-06	4e-06	3e-06	2e-06	2e-06	1e-06	2e-06	0.013768	0.043426	1.8e-05	1.5e-05	1.4e-05	1.2e-05	1.3e-05	1.1e-05	0.081041	0.233412
arhgef5	8e-06	1.4e-05	1.2e-05	1.6e-05	1.7e-05	1.2e-05	1.1e-05	1.3e-05	1.3e-05	0.231768	0.260251	5e-06	6e-06	5e-06	1.4e-05	9e-06	1.9e-05	0.299888	0.493132
arhgef6	2e-06	1e-06	2e-06	2e-06	1e-06	1e-06	0	1e-06	0	0.416432	0.346219	1e-06	2e-06	1e-06	1e-06	2e-06	5e-06	0.386432	NaN
arhgef7	4.7e-05	3.4e-05	3e-05	2.8e-05	3.1e-05	2.8e-05	2.5e-05	2.6e-05	2.9e-05	0.030229	0.07558	2.7e-05	1.5e-05	1e-05	2e-05	1.8e-05	1.6e-05	0.055342	0.186619
arhgef9	3e-06	1e-06	1e-06	1e-06	1e-06	1e-06	1e-06	1e-06	0	0.375276	0.334379	1e-06	6e-06	4e-06	6e-06	1e-05	6e-06	0.236191	NaN
arid1a	2.1e-05	1.7e-05	1.8e-05	1.9e-05	1.9e-05	1.9e-05	1.5e-05	1.6e-05	1.3e-05	0.593158	0.404631	2.5e-05	2.6e-05	3.7e-05	2.6e-05	2.5e-05	2.5e-05	0.136053	0.315155
arid1b	4.4e-05	3.4e-05	2.8e-05	2.8e-05	2.2e-05	2e-05	1.8e-05	1.9e-05	2e-05	1e-06	1.7e-05	2.1e-05	2.9e-05	3e-05	2.4e-05	2.8e-05	2.4e-05	0.162122	0.348331
arid2	3.1e-05	1.7e-05	1.4e-05	1.2e-05	1.2e-05	1.4e-05	1.5e-05	1.7e-05	2.8e-05	0.46691	0.368659	2.2e-05	1.3e-05	1.4e-05	1.2e-05	9e-06	7e-06	0.528439	0.678472
arid3a	7e-06	8e-06	6e-06	9e-06	7e-06	5e-06	6e-06	5e-06	5e-06	0.108961	0.171113	2e-06	1e-06	8e-06	2e-06	4e-06	3e-06	0.784039	NaN
arid3b	4e-06	7e-06	8e-06	6e-06	4e-06	3e-06	3e-06	3e-06	2e-06	0.138019	0.19397	6e-06	2e-06	3e-06	5e-06	1e-06	6e-06	0.247454	NaN
arid3c	0	0	0	0	0	0	0	0	0	NaN	NaN	4e-06	1e-06	0	2e-06	0	2e-06	0.572133	NaN
arid4a	3.2e-05	3.8e-05	3.6e-05	3.5e-05	3.3e-05	3.9e-05	3.7e-05	3.7e-05	4.5e-05	0.107507	0.170043	0.000109	0.000119	8.8e-05	0.000114	0.000108	0.000103	0.004703	0.038966
arid4b	1.7e-05	2.3e-05	2.7e-05	2.5e-05	2.2e-05	2.9e-05	2.5e-05	1.8e-05	1.6e-05	0.212838	0.247768	8.2e-05	7e-05	8.5e-05	7.5e-05	7.5e-05	9.7e-05	0.43151	0.602843
arid5a	5e-06	4e-06	2e-06	4e-06	1e-06	1e-06	2e-06	2e-06	2e-06	0.134419	0.190877	1.2e-05	8e-06	7e-06	6e-06	1.2e-05	1.3e-05	0.903644	0.936901
arid5b	5e-05	4.9e-05	4.3e-05	3.8e-05	3.7e-05	3.9e-05	3.8e-05	3.6e-05	3.1e-05	0.120674	0.178181	1.4e-05	1.9e-05	2e-05	2.5e-05	3.7e-05	4.4e-05	4e-06	0.000164
arih1	1.2e-05	1.4e-05	1.4e-05	1.4e-05	1.2e-05	1.4e-05	1.2e-05	1.1e-05	1.1e-05	0.855777	0.449898	5.4e-05	4.6e-05	6e-05	4.5e-05	5.2e-05	4.9e-05	0.451256	0.617593
arih2	4.1e-05	4.4e-05	4.8e-05	5.1e-05	5.4e-05	5.2e-05	4.6e-05	4.3e-05	4.7e-05	0.698095	0.436954	1.9e-05	2e-05	2.4e-05	1.8e-05	2.5e-05	1.4e-05	0.055735	0.187232
arl1	6e-06	5e-06	6e-06	1.1e-05	9e-06	9e-06	7e-06	7e-06	6e-06	0.19211	0.234445	4.9e-05	6.9e-05	4.8e-05	5.4e-05	3.3e-05	5e-05	0.006182	0.046537
arl10	0	0	0	0	0	0	0	0	0	0.370017	0.333682	1.9e-05	1.9e-05	1.6e-05	1.4e-05	1.7e-05	2.3e-05	0.7106	0.808434
arl11	0	0	0	0	0	0	0	0	0	0.412051	0.344798	2e-06	1e-06	1e-06	2e-06	1e-06	5e-06	0.913887	NaN
arl13a	0	0	0	0	0	0	0	0	0	NaN	NaN	0	0	0	0	0	0	NaN	NaN
arl13b	1.3e-05	6e-06	7e-06	8e-06	6e-06	9e-06	4e-06	3e-06	3e-06	0.013573	0.043062	1.2e-05	5e-06	1.9e-05	1.1e-05	5e-06	1.1e-05	0.030974	0.130759
arl14	0	0	0	0	0	0	0	0	0	NaN	NaN	1e-06	1e-06	0	0	0	0	0.558498	NaN
arl15	3e-06	3e-06	3e-06	2e-06	2e-06	3e-06	2e-06	2e-06	2e-06	0.154239	0.207407	2e-06	4e-06	5e-06	7e-06	8e-06	7e-06	0.013316	NaN
arl16	0	0	1e-06	1e-06	1e-06	1e-06	0	0	0	0.648347	0.424046	1.9e-05	1.5e-05	1.6e-05	1.9e-05	2.6e-05	2.7e-05	0.376031	0.560076
arl2	2.3e-05	1.4e-05	1.3e-05	1.2e-05	1e-05	9e-06	1.1e-05	1.1e-05	1.2e-05	0.207125	0.244179	4e-06	3e-06	1e-06	1e-06	1e-06	6e-06	0.56786	NaN
arl2bp	6e-06	5e-06	6e-06	6e-06	7e-06	1e-05	1e-05	1.2e-05	2.1e-05	0.019903	0.056532	0	0	0	1e-06	0	0	0.036701	NaN
arl3	3.2e-05	3e-05	2.6e-05	2.7e-05	2.6e-05	3.4e-05	3.3e-05	3.5e-05	3.5e-05	0.941829	0.457007	2e-05	1.4e-05	2.4e-05	1.9e-05	3.1e-05	1.6e-05	0.207807	0.400687
arl4a	4.6e-05	5.5e-05	5.3e-05	5.9e-05	5.7e-05	5.7e-05	5.5e-05	5.3e-05	5.8e-05	0.248345	0.269805	2e-05	5e-06	1.1e-05	9e-06	1.4e-05	1.5e-05	0.579325	0.716314
arl4c	0	0	1e-06	1e-06	1e-06	0	0	0	0	0.981569	0.465817	2.3e-05	1.1e-05	2e-05	1.3e-05	2.2e-05	1e-05	0.482901	0.642363
arl4d	3.6e-05	3.9e-05	3.6e-05	3.4e-05	3.2e-05	2.9e-05	2.5e-05	3e-05	3.1e-05	0.022907	0.062375	2.4e-05	2.6e-05	3.7e-05	4e-05	3.5e-05	3.6e-05	0.310209	0.502242
arl5a	6e-06	1.1e-05	1e-05	9e-06	8e-06	7e-06	8e-06	8e-06	8e-06	0.590489	0.40375	4.3e-05	5.4e-05	4.2e-05	3.7e-05	4e-05	3.3e-05	0.076404	0.225435
arl5b	0	2e-06	2e-06	2e-06	1e-06	1e-06	1e-06	1e-06	1e-06	0.278517	0.287129	8.1e-05	6.3e-05	9.2e-05	6.8e-05	6e-05	8.6e-05	0.295112	0.488271
arl5c	0	0	0	2e-06	0	0	0	0	0	0.072651	0.133877	0	0	0	0	0	0	NaN	NaN
arl6	4e-06	1e-06	1e-06	2e-06	2e-06	1e-06	3e-06	3e-06	3e-06	0.593625	0.404779	1e-06	2e-06	2e-06	2e-06	2e-06	4e-06	0.71387	NaN
arl6ip1	0.000121	0.000118	0.000106	0.000105	0.000103	0.00012	0.000119	0.000117	0.000134	0.388881	0.34028	0.000409	0.000328	0.000334	0.000298	0.000272	0.000229	1e-06	3.3e-05
arl6ip4	6.4e-05	6e-05	5.3e-05	6.1e-05	6.3e-05	6.5e-05	6.2e-05	6e-05	5.7e-05	0.676781	0.43178	8e-06	3e-06	5e-06	6e-06	8e-06	1.2e-05	0.752286	0.837198
arl6ip5	1.1e-05	1.5e-05	1.7e-05	1.6e-05	1.8e-05	1.8e-05	1.5e-05	1.6e-05	1.6e-05	0.9308	0.457007	5.9e-05	7e-05	5.7e-05	5.4e-05	5.4e-05	6e-05	0.034059	0.138192
arl6ip6	1.2e-05	9e-06	7e-06	5e-06	5e-06	5e-06	5e-06	4e-06	6e-06	0.106323	0.168832	1e-06	6e-06	1e-06	1e-06	1e-06	0	0.176431	NaN
arl8a	2e-05	1.7e-05	1.6e-05	1.2e-05	1.1e-05	1.4e-05	1.3e-05	1.2e-05	1.2e-05	0.111795	0.171365	1.4e-05	2.3e-05	1.6e-05	1.2e-05	1.7e-05	1.6e-05	0.393715	0.573107
arl8b	1.3e-05	1.1e-05	1e-05	9e-06	7e-06	7e-06	8e-06	8e-06	7e-06	0.720465	0.442364	2.4e-05	3.2e-05	3.4e-05	3.7e-05	2.6e-05	3.4e-05	0.073258	0.220188
arl9	0	0	0	0	0	0	0	0	0	NaN	NaN	0	0	0	0	0	0	0.457795	NaN
armc1	3.3e-05	3.3e-05	3.6e-05	3.7e-05	3.7e-05	3.4e-05	3.9e-05	3.7e-05	4e-05	0.314403	0.306624	3e-05	2.4e-05	3.2e-05	2.3e-05	2.4e-05	5.6e-05	0.060265	0.195598
armc10	0	1e-06	1e-06	2e-06	3e-06	3e-06	4e-06	4e-06	3e-06	0.489287	0.377692	3.7e-05	2.5e-05	3.3e-05	3.9e-05	2.9e-05	3.1e-05	0.34364	0.532023
armc2	0	0	0	0	0	0	0	0	0	NaN	NaN	0	1e-06	0	0	0	0	0.178278	NaN
armc3	0	0	0	0	0	0	0	0	0	NaN	NaN	0	0	0	0	0	0	0.459543	NaN
armc4	0	0	0	0	0	0	0	0	0	NaN	NaN	0	0	0	2e-06	0	0	0.38938	NaN
armc5	9e-06	1.1e-05	1.1e-05	1.1e-05	1.2e-05	1.4e-05	1.6e-05	2.3e-05	2.2e-05	0.955326	0.459073	3e-06	5e-06	3e-06	4e-06	4e-06	5e-06	0.912982	NaN
armc6	2e-06	3e-06	5e-06	5e-06	5e-06	6e-06	6e-06	5e-06	2e-06	0.190484	0.233469	3.5e-05	2.3e-05	2.9e-05	3e-05	3.1e-05	3e-05	0.415741	0.589594
armc7	0	0	0	0	0	0	0	0	0	0.375109	0.334348	2e-06	3e-06	6e-06	2e-06	3e-06	9e-06	0.96585	NaN
armc8	3e-06	3e-06	3e-06	3e-06	3e-06	2e-06	2e-06	4e-06	3e-06	0.150347	0.20426	2.4e-05	2.4e-05	2.4e-05	1.9e-05	2e-05	2.8e-05	0.791351	0.865578
armc9	4e-06	2e-06	3e-06	4e-06	5e-06	5e-06	5e-06	2e-06	2e-06	0.531627	0.386463	2.3e-05	2.2e-05	2.2e-05	2.6e-05	1.8e-05	1.6e-05	0.178812	0.368823
armcx1	0	1e-06	1e-06	1e-06	0	0	0	0	0	0.61635	0.413519	0	0	0	1e-06	1e-06	0	0.070354	NaN
armcx2	0	0	0	0	0	0	0	0	0	0.898695	0.451915	0	1e-06	0	0	0	0	0.798064	NaN
armcx3	0	1e-06	1e-06	1e-06	1e-06	1e-06	1e-06	1e-06	1e-06	0.472664	0.37102	3.5e-05	3.3e-05	3e-05	2.3e-05	2e-05	2.8e-05	0.139005	0.319308
armcx4	0	0	0	0	0	0	0	0	0	NaN	NaN	0	1e-06	0	0	0	1e-06	0.322553	NaN
armcx6	0	0	0	0	0	0	0	0	0	0.898695	0.451915	2e-06	6e-06	4e-06	5e-06	5e-06	3e-06	0.862867	NaN
arnt	8e-06	1.9e-05	2.3e-05	2.6e-05	2.4e-05	1.7e-05	1.8e-05	1.6e-05	1.5e-05	0.024847	0.066012	2.7e-05	2.5e-05	3.2e-05	3e-05	3.2e-05	1.7e-05	0.270985	0.465542
arnt2	0	0	0	0	0	0	0	0	0	NaN	NaN	0	0	0	0	0	1e-06	0.797561	NaN
arntl	1.6e-05	1.6e-05	1.7e-05	2e-05	2.1e-05	2.7e-05	2.1e-05	2.1e-05	3.1e-05	0.237169	0.263998	1.8e-05	8e-06	1.7e-05	8e-06	1e-05	1.2e-05	0.640769	0.76017
arntl2	0	0	0	0	0	0	0	0	0	NaN	NaN	7e-06	5e-06	5e-06	7e-06	8e-06	1.4e-05	0.265645	0.460416
arpc1a	5.4e-05	5.5e-05	6.1e-05	6.2e-05	5.9e-05	6.5e-05	6.4e-05	6.5e-05	6.1e-05	0.362178	0.330072	6.3e-05	3.9e-05	5.2e-05	4e-05	5.9e-05	5.4e-05	0.934114	0.956447
arpc1b	3.1e-05	3.4e-05	4e-05	4.2e-05	4.3e-05	3.9e-05	3.3e-05	3.2e-05	3.4e-05	0.377072	0.334804	2.5e-05	1.7e-05	3.5e-05	2e-05	3.6e-05	4.5e-05	0.301741	0.494493
arpc2	0.00016	0.000131	0.000131	0.000139	0.000146	0.000127	0.000131	0.000133	0.000133	0.328161	0.313364	0.0001	0.000107	0.000117	8.3e-05	0.000116	0.000139	0.145175	0.327487
arpc3	7.9e-05	7.8e-05	6.7e-05	6.5e-05	6.6e-05	6.9e-05	6.7e-05	6.1e-05	5.4e-05	0.072266	0.133586	0.000101	0.00011	9.2e-05	8.5e-05	0.000114	0.000131	0.151129	0.334727
arpc5	2.3e-05	1e-05	6e-06	6e-06	5e-06	6e-06	5e-06	7e-06	6e-06	0.521122	0.382718	6.2e-05	5.5e-05	4.8e-05	5.6e-05	6.6e-05	6.6e-05	0.357129	0.543034
arpc5l	8.6e-05	5.6e-05	4.5e-05	4.7e-05	4.7e-05	4.8e-05	4.6e-05	4.8e-05	4.8e-05	0.320077	0.309306	1.9e-05	2.1e-05	2.9e-05	2.4e-05	3e-05	2.1e-05	0.207733	0.400634
arpp19	0.000376	0.0003	0.00027	0.000237	0.000237	0.000215	0.000206	0.000213	0.000225	1e-06	1.3e-05	5.3e-05	5.3e-05	4.1e-05	4.8e-05	4.8e-05	4.3e-05	0.341687	0.529913
arpp21	0	0	0	0	0	0	0	0	0	NaN	NaN	0	2e-06	1e-06	1e-06	1e-06	2e-06	0.228646	NaN
arr3	0	0	0	0	0	0	0	0	0	NaN	NaN	0	0	0	0	0	0	NaN	NaN
arrb1	0	1e-06	1e-06	1e-06	1e-06	1e-06	1e-06	0	0	0.574444	0.398986	1e-06	3e-06	3e-06	7e-06	9e-06	7e-06	0.002916	NaN
arrb2	2e-06	4e-06	4e-06	7e-06	4e-06	8e-06	8e-06	9e-06	7e-06	0.098573	0.161738	1.4e-05	9e-06	1.4e-05	1.2e-05	2.5e-05	2.2e-05	0.022803	0.107127
arrdc1	1e-06	1e-06	1e-06	2e-06	3e-06	3e-06	2e-06	1e-06	2e-06	0.9425	0.457007	6e-06	6e-06	2e-06	4e-06	6e-06	6e-06	0.471919	NaN
arrdc2	6e-06	6e-06	5e-06	3e-06	4e-06	3e-06	3e-06	3e-06	3e-06	0.461171	0.366872	7e-06	6e-06	6e-06	5e-06	9e-06	7e-06	0.707879	NaN
arrdc3	5e-06	7e-06	6e-06	5e-06	4e-06	3e-06	5e-06	6e-06	5e-06	0.191237	0.233999	0.000119	0.00013	0.000115	0.000105	9.8e-05	8.9e-05	0.001424	0.016997
arrdc4	1e-05	1.1e-05	8e-06	9e-06	8e-06	7e-06	1.1e-05	9e-06	8e-06	0.247921	0.269718	2.6e-05	2.8e-05	2.8e-05	3.5e-05	2.7e-05	2.6e-05	0.353917	0.540831
arrdc5	0	0	0	0	0	0	0	0	0	NaN	NaN	0	0	0	0	0	0	0.266039	NaN
arsa	5.3e-05	3.8e-05	3.4e-05	3.2e-05	3.4e-05	4.2e-05	4.2e-05	4.5e-05	4.5e-05	0.043755	0.096999	6e-06	7e-06	1.1e-05	7e-06	5e-06	7e-06	0.834916	0.893816
arsb	1.9e-05	1.4e-05	1.3e-05	1.2e-05	1.3e-05	1.5e-05	1.5e-05	1.6e-05	1.4e-05	0.616285	0.413519	4e-06	5e-06	4e-06	3e-06	3e-06	1e-06	0.599799	NaN
arsg	2e-06	7e-06	9e-06	1.1e-05	1.2e-05	1.3e-05	1.6e-05	1.3e-05	1.3e-05	0.000356	0.002305	4e-06	1e-06	5e-06	3e-06	3e-06	7e-06	0.271424	NaN
arsi	0	0	0	0	0	0	0	0	0	NaN	NaN	0	0	0	0	0	0	0.596965	NaN
arsj	0	0	0	0	0	0	0	0	0	NaN	NaN	0	1e-06	2e-06	2e-06	2e-06	1e-06	0.451201	NaN
arsk	5e-06	4e-06	4e-06	4e-06	3e-06	4e-06	4e-06	4e-06	3e-06	0.587182	0.402303	2.9e-05	3.2e-05	3.3e-05	2.9e-05	3.9e-05	2.3e-05	0.111039	0.282259
art1	0	0	0	0	0	0	0	0	0	NaN	NaN	0	0	0	0	0	0	NaN	NaN
art3	0	0	0	0	0	0	0	0	0	NaN	NaN	0	0	0	0	0	0	NaN	NaN
art4	0	0	0	0	0	0	0	0	0	NaN	NaN	5e-05	6.3e-05	4.9e-05	6.2e-05	6.4e-05	7.3e-05	0.053488	0.182483
art5	0	0	0	0	0	0	0	0	0	NaN	NaN	1e-06	1e-06	0	0	0	0	0.073219	NaN
artn	0	0	0	0	0	0	0	0	0	NaN	NaN	0	0	0	0	0	0	0.454287	NaN
arv1	1e-06	2e-06	2e-06	1e-06	0	0	0	0	0	0.099249	0.162517	1.6e-05	1.6e-05	1.1e-05	9e-06	1.3e-05	7e-06	0.201417	0.393883
arvcf	0	1e-06	1e-06	0	0	0	0	0	0	0.390683	0.340793	2e-06	2e-06	3e-06	2e-06	6e-06	5e-06	0.57221	NaN
arx	0	0	0	0	0	0	0	0	0	NaN	NaN	0	0	0	0	0	0	NaN	NaN
as3mt	3.7e-05	5.7e-05	6e-05	6.9e-05	8e-05	9.1e-05	8.6e-05	8.2e-05	8.2e-05	0.004715	0.019284	3.8e-05	4.4e-05	4.3e-05	3.7e-05	5.3e-05	5.2e-05	0.094521	0.255051
asah1	9e-06	6e-06	5e-06	5e-06	5e-06	9e-06	7e-06	9e-06	9e-06	0.603316	0.408312	1.7e-05	3.3e-05	3.6e-05	2e-05	2.8e-05	2e-05	0.003819	0.034055
asah2	1e-06	1e-06	2e-06	2e-06	1e-06	2e-06	1e-06	0	0	0.188382	0.232154	8e-06	1.7e-05	5e-06	1e-05	5e-06	8e-06	0.281336	0.474601
asap1	1e-05	1.1e-05	1e-05	9e-06	9e-06	9e-06	1e-05	1.3e-05	1.3e-05	0.280825	0.288104	8e-06	9e-06	1e-05	1e-05	1e-05	1.3e-05	0.161328	0.347445
asap2	6e-06	5e-06	4e-06	4e-06	3e-06	4e-06	3e-06	3e-06	2e-06	0.313051	0.305999	1e-06	2e-06	0	2e-06	0	2e-06	0.627285	NaN
asap3	2e-06	7e-06	7e-06	5e-06	6e-06	1e-05	9e-06	7e-06	8e-06	0.69142	0.435595	2e-06	0	2e-06	1e-06	0	1e-06	0.952187	NaN
asb1	5e-06	6e-06	4e-06	2e-06	1e-06	2e-06	3e-06	3e-06	2e-06	0.018716	0.054089	1.4e-05	1e-05	1.1e-05	2e-05	1.8e-05	2.4e-05	0.360934	0.545333
asb10	0	0	0	0	0	0	0	0	0	NaN	NaN	0	0	0	0	0	0	NaN	NaN
asb11	0	0	0	0	0	0	0	0	0	NaN	NaN	5e-06	2e-06	2e-06	4e-06	1e-06	2e-06	0.427404	NaN
asb12	0	0	0	0	0	0	0	0	0	NaN	NaN	0	0	0	0	0	0	NaN	NaN
asb13	2.1e-05	2.2e-05	2.1e-05	1.9e-05	1.8e-05	1.6e-05	1.6e-05	1.3e-05	1.3e-05	0.390005	0.340524	4.1e-05	1.9e-05	2.8e-05	3e-05	3.7e-05	3.6e-05	0.701527	0.803343
asb14	0	0	0	0	0	0	0	0	0	NaN	NaN	0	0	0	0	0	0	0.597981	NaN
asb15	0	0	0	0	0	0	0	0	0	NaN	NaN	0	1e-06	1e-06	0	0	0	0.200994	NaN
asb16	0	0	0	0	0	0	0	0	0	NaN	NaN	1e-06	1e-06	0	0	0	0	0.747994	NaN
asb17	0	0	0	0	0	0	0	0	0	NaN	NaN	0	0	0	0	0	0	NaN	NaN
asb18	0	0	0	0	0	0	0	0	0	NaN	NaN	0	0	0	0	0	0	NaN	NaN
asb2	0	0	1e-06	1e-06	1e-06	1e-06	1e-06	1e-06	1e-06	0.731112	0.444306	2e-06	0	0	0	0	0	0.456043	NaN
asb3	0	2e-06	2e-06	1e-06	1e-06	2e-06	1e-06	2e-06	3e-06	0.913638	0.455991	4e-06	9e-06	3e-06	4e-06	3e-06	5e-06	0.00795	NaN
asb4	0	0	0	0	0	0	0	0	0	NaN	NaN	1e-06	1e-06	1e-06	1e-06	0	3e-06	0.617736	NaN
asb5	0	0	0	0	0	0	0	0	0	NaN	NaN	0	0	0	0	0	0	0.456043	NaN
asb6	5e-06	1.1e-05	1.4e-05	1.6e-05	1.4e-05	1.4e-05	1.4e-05	1.5e-05	1.1e-05	0.693084	0.435741	5e-06	4e-06	5e-06	2e-06	5e-06	6e-06	0.940772	NaN
asb7	8e-06	8e-06	9e-06	8e-06	8e-06	1.3e-05	1.6e-05	1.7e-05	1.3e-05	0.422496	0.349057	9e-06	7e-06	5e-06	8e-06	7e-06	1.4e-05	0.938677	0.959702
asb8	2.4e-05	2.5e-05	2.5e-05	2.6e-05	2.6e-05	2.2e-05	2.2e-05	2.8e-05	2.8e-05	0.206657	0.24376	5.4e-05	5.2e-05	7.1e-05	5.3e-05	6.1e-05	6e-05	0.34099	0.529313
asb9	0	0	0	0	0	0	0	0	0	NaN	NaN	1.2e-05	8e-06	1.6e-05	1.1e-05	1.3e-05	1.3e-05	0.056475	0.18832
ascc1	2.1e-05	2e-05	1.6e-05	1.3e-05	1.2e-05	1.2e-05	1.5e-05	1.9e-05	2.2e-05	0.055919	0.114705	1.4e-05	1.6e-05	2.1e-05	1.4e-05	2.3e-05	1.8e-05	0.548855	0.69345
ascc2	1.2e-05	1.4e-05	1.2e-05	1.3e-05	1e-05	1.3e-05	1.1e-05	9e-06	1e-05	0.099437	0.162619	4.5e-05	3.2e-05	2.8e-05	3.2e-05	3.8e-05	2.8e-05	0.161294	0.347445
ascc3	9e-06	1.3e-05	1.2e-05	1.5e-05	1.2e-05	1.1e-05	1.1e-05	1.1e-05	1e-05	0.637393	0.420538	3.1e-05	2.5e-05	2.8e-05	2.3e-05	1.7e-05	2.1e-05	0.06191	0.198718
ascl1	0	0	0	0	0	0	0	0	0	NaN	NaN	4e-06	5e-06	7e-06	8e-06	5e-06	5e-06	0.043785	NaN
ascl2	0	0	0	0	0	0	0	0	0	NaN	NaN	0	0	0	0	0	0	NaN	NaN
ascl3	0	0	0	0	0	0	0	0	0	0.517429	0.380916	0	0	0	0	0	0	NaN	NaN
ascl4	0	0	0	0	0	0	0	0	0	NaN	NaN	0	0	0	0	0	0	NaN	NaN
asf1a	0	1e-06	2e-06	1e-06	1e-06	1e-06	1e-06	0	0	0.251678	0.27187	2e-05	1.2e-05	2e-05	9e-06	1.1e-05	1.8e-05	0.146425	0.328686
asf1b	1e-06	1e-06	0	1e-06	1e-06	2e-06	1e-06	1e-06	1e-06	0.422158	0.349	1e-06	0	0	1e-06	2e-06	0	0.214307	NaN
asgr1	0.000723	0.00073	0.000727	0.000671	0.000658	0.000633	0.000634	0.000638	0.000645	0.00092	0.005234	0.000491	0.000546	0.000477	0.000538	0.000479	0.000409	0.000653	0.009563
asgr2	0.000208	0.000254	0.000267	0.000277	0.000284	0.000293	0.000296	0.00031	0.000316	0.044863	0.098676	0.0006	0.000632	0.000652	0.000735	0.000707	0.00067	8.7e-05	0.001941
ash1l	4.3e-05	4.2e-05	3.9e-05	3.6e-05	3.6e-05	3.7e-05	3.2e-05	3.2e-05	2.8e-05	0.209006	0.245276	4.9e-05	5.9e-05	4.6e-05	3.6e-05	4e-05	3.9e-05	0.164187	0.350725
ash2l	1.1e-05	1.6e-05	1.4e-05	1.5e-05	1.5e-05	1.6e-05	1.7e-05	1.9e-05	1.8e-05	0.537248	0.387428	8e-06	1.1e-05	1.5e-05	1.7e-05	1.3e-05	9e-06	0.274747	0.468515
asl	0.000622	0.001071	0.001357	0.001555	0.001802	0.001718	0.00177	0.001992	0.001998	0	0	0.000115	0.000134	0.000129	0.000164	0.000148	0.000173	4e-05	0.001059
asna1	6.1e-05	5.3e-05	5.3e-05	4.4e-05	4.1e-05	3.8e-05	3.2e-05	3.8e-05	3.2e-05	0.002429	0.011718	1.7e-05	1e-05	1.8e-05	1.2e-05	9e-06	1.9e-05	0.653519	0.769971
asns	2e-06	6e-06	4e-06	3e-06	6e-06	9e-06	6e-06	3e-06	1e-06	0.612933	0.412325	3e-06	1e-06	2e-06	1e-06	0	3e-06	0.331426	NaN
asnsd1	2.8e-05	2.5e-05	3.2e-05	3.1e-05	3.1e-05	2.8e-05	2.6e-05	2.5e-05	2.3e-05	0.61391	0.41281	3.5e-05	3.6e-05	3.9e-05	3.8e-05	3.8e-05	3.5e-05	0.19555	0.388461
aspa	0	1e-06	1e-06	1e-06	1e-06	1e-06	0	0	0	0.763179	0.447887	3.1e-05	3.2e-05	3e-05	2.4e-05	2.4e-05	1.6e-05	0.191039	0.383425
aspdh	0.000116	0.000145	0.000154	0.000153	0.000163	0.000179	0.000184	0.000184	0.000174	0.021004	0.058653	6.4e-05	7.2e-05	6.8e-05	7e-05	7.6e-05	7.5e-05	0.025989	0.117127
aspg	1.4e-05	3.8e-05	5e-05	6e-05	6.7e-05	6.6e-05	6.4e-05	6.8e-05	6.2e-05	2e-06	2.7e-05	3.9e-05	4.5e-05	5.8e-05	8.6e-05	6.1e-05	0.000103	0	0
asph	6e-06	7e-06	8e-06	1.1e-05	1.3e-05	1.2e-05	8e-06	9e-06	9e-06	0.468379	0.369058	8.9e-05	8.1e-05	9.1e-05	9.2e-05	9.3e-05	6.9e-05	0.04258	0.158599
asphd1	0	0	0	0	0	0	0	0	0	0.517429	0.380916	0	0	0	0	0	0	NaN	NaN
asphd2	0	0	0	0	0	0	0	0	0	NaN	NaN	0	0	0	0	0	0	0.595971	NaN
aspm	0	1e-06	2e-06	2e-06	1e-06	2e-06	0	0	0	0.947389	0.457222	2e-06	3e-06	5e-06	3e-06	1e-06	1e-06	0.043349	NaN
aspn	0	0	0	0	0	0	0	0	0	NaN	NaN	0	1e-06	1e-06	2e-06	1e-06	0	0.657251	NaN
asprv1	0	0	0	0	0	0	0	0	0	NaN	NaN	0	1e-06	1e-06	0	0	2e-06	0.172172	NaN
aspscr1	0.000146	9.2e-05	9.3e-05	8e-05	7.6e-05	7e-05	6.4e-05	6.7e-05	6.4e-05	0	0	9e-06	1e-05	9e-06	8e-06	1e-05	1e-05	0.50826	0.661963
asrgl1	2.4e-05	1.1e-05	1e-05	9e-06	1e-05	7e-06	5e-06	4e-06	5e-06	0.056517	0.115612	1e-06	1e-06	1e-06	3e-06	0	0	0.41127	NaN
ass1	0.000876	0.001974	0.00242	0.002702	0.002986	0.002506	0.002667	0.003455	0.00352	0	0	0.000681	0.000697	0.000926	0.001291	0.00145	0.001666	0	0
aste1	4e-06	3e-06	2e-06	1e-06	2e-06	4e-06	5e-06	5e-06	4e-06	0.357601	0.328311	5e-06	3e-06	5e-06	4e-06	8e-06	1e-06	0.063953	NaN
astl	0	0	0	0	0	0	0	0	0	NaN	NaN	0	0	0	0	0	0	NaN	NaN
astn1	0	0	0	0	0	0	0	0	0	NaN	NaN	0	0	0	0	0	0	0.595971	NaN
astn2	0	0	0	0	0	0	0	0	0	NaN	NaN	1.6e-05	1.4e-05	2.7e-05	2.5e-05	2.7e-05	1.9e-05	0.004498	0.038064
asxl1	7e-06	1.5e-05	1.6e-05	1.4e-05	1.2e-05	1.1e-05	1.2e-05	9e-06	9e-06	0.00038	0.002427	3.6e-05	4.3e-05	3.3e-05	3.1e-05	2.3e-05	3.2e-05	0.262141	0.456808
asxl2	1.5e-05	2.3e-05	2.2e-05	2.1e-05	2.1e-05	1.9e-05	1.8e-05	1.8e-05	2.7e-05	0.261718	0.277505	1.3e-05	9e-06	1e-05	1e-05	1.3e-05	1.3e-05	0.716389	0.81199
asxl3	0	0	0	0	0	0	0	0	0	NaN	NaN	1e-06	3e-06	1e-06	1e-06	1e-06	3e-06	0.300016	NaN
asz1	0	0	0	0	0	0	0	0	0	NaN	NaN	0	0	0	0	0	0	0.456043	NaN
atad1	0	1e-06	1e-06	2e-06	1e-06	4e-06	3e-06	2e-06	1e-06	0.073079	0.134206	2.4e-05	2.4e-05	2.6e-05	3.5e-05	3e-05	2.8e-05	0.033688	0.137456
atad2	2e-06	2e-06	2e-06	3e-06	3e-06	6e-06	4e-06	4e-06	3e-06	0.759917	0.447887	3.1e-05	3.3e-05	2.6e-05	3.8e-05	3.4e-05	2.3e-05	0.069805	0.213493
atad2b	1.2e-05	7e-06	8e-06	9e-06	1.1e-05	1.7e-05	1.2e-05	7e-06	8e-06	0.163802	0.215507	1.7e-05	9e-06	9e-06	1.1e-05	1.5e-05	1.6e-05	0.98886	0.992678
atad3a	7.8e-05	7.1e-05	8.4e-05	8.1e-05	7.4e-05	7.1e-05	7.6e-05	7.6e-05	7.5e-05	0.197062	0.238012	5e-06	6e-06	7e-06	6e-06	6e-06	8e-06	0.424835	NaN
atad5	0	2e-06	1e-06	2e-06	0	1e-06	1e-06	1e-06	1e-06	0.329255	0.313898	2e-06	3e-06	4e-06	3e-06	2e-06	1e-06	0.072967	NaN
atat1	1e-05	1.5e-05	1.9e-05	1.8e-05	1.6e-05	1.3e-05	1.3e-05	1.3e-05	1.5e-05	0.057268	0.116582	6e-06	4e-06	5e-06	4e-06	4e-06	3e-06	0.833764	NaN
atcay	0	0	0	0	0	0	0	0	0	NaN	NaN	1.3e-05	8e-06	1.5e-05	1.3e-05	2e-05	1.9e-05	0.956982	0.970512
ate1	5e-06	1e-05	1.2e-05	1.3e-05	1.2e-05	1.3e-05	1.3e-05	1.2e-05	1.4e-05	0.049589	0.105754	2.2e-05	2.9e-05	2.6e-05	1.8e-05	2.2e-05	2.7e-05	0.072552	0.219031
atf1	1.1e-05	1.2e-05	1.2e-05	1.2e-05	1.1e-05	1.3e-05	1.2e-05	1.2e-05	1.3e-05	0.678122	0.432294	2e-05	1.6e-05	1.4e-05	1.7e-05	1.9e-05	2.1e-05	0.842751	0.898319
atf2	6e-06	7e-06	6e-06	9e-06	8e-06	5e-06	6e-06	6e-06	5e-06	0.147948	0.201827	2.6e-05	2.9e-05	2.6e-05	2.8e-05	2.3e-05	2.1e-05	0.116944	0.289909
atf3	1.3e-05	6e-06	7e-06	6e-06	6e-06	5e-06	4e-06	3e-06	3e-06	0.198987	0.239352	0.000193	0.000171	0.000156	0.000137	0.000129	0.000139	0.136104	0.315188
atf4	0.000196	0.000193	0.000189	0.000178	0.000169	0.00015	0.000153	0.000152	0.000148	0.000835	0.00485	0.000167	0.000166	0.000164	0.000156	0.000145	0.000152	0.069457	0.213344
atf5	0.000325	0.000442	0.000481	0.000528	0.000537	0.000527	0.000515	0.000488	0.000469	0.000834	0.00485	0.000791	0.00073	0.000763	0.000884	0.00106	0.001202	9.7e-05	0.002144
atf6	9.6e-05	8.7e-05	8.3e-05	8.1e-05	7.8e-05	7.7e-05	7.1e-05	7.6e-05	8.6e-05	0.047477	0.102916	9.1e-05	0.00012	8.5e-05	9e-05	9.7e-05	0.000107	0.01521	0.081965
atf6b	8e-06	1.2e-05	1.5e-05	1.6e-05	1.4e-05	1.3e-05	1.3e-05	1.6e-05	1.7e-05	0.228376	0.25824	2e-06	2e-06	5e-06	1e-06	5e-06	2e-06	0.8334	NaN
atf7ip	1.3e-05	9e-06	1.1e-05	1.4e-05	1.2e-05	1.2e-05	1e-05	1.2e-05	1.2e-05	0.000482	0.002974	5.8e-05	6e-05	6.4e-05	6.7e-05	4.6e-05	6e-05	0.071065	0.216262
atf7ip2	0	0	0	0	0	0	0	0	0	NaN	NaN	1.3e-05	1.1e-05	8e-06	1.4e-05	7e-06	8e-06	0.047638	0.170356
atg10	2e-06	3e-06	2e-06	2e-06	2e-06	2e-06	2e-06	2e-06	2e-06	0.998042	0.469777	3e-06	9e-06	5e-06	9e-06	6e-06	5e-06	0.09899	NaN
atg12	5.1e-05	5.3e-05	4.9e-05	5.1e-05	4.9e-05	4.2e-05	4.6e-05	4.4e-05	4.4e-05	0.064657	0.123997	4.4e-05	6.2e-05	5.7e-05	5.4e-05	5.3e-05	4.8e-05	0.041212	0.155092
atg13	4.4e-05	5.2e-05	4.8e-05	4.7e-05	4.3e-05	4.3e-05	4.4e-05	4.5e-05	4.6e-05	0.378435	0.335267	1.8e-05	1.1e-05	1e-05	1.6e-05	2.8e-05	1.7e-05	0.112913	0.284231
atg14	1.3e-05	2.1e-05	1.5e-05	1.5e-05	1.1e-05	1.3e-05	1.3e-05	1.1e-05	1.2e-05	0.050068	0.106529	1.6e-05	2e-05	1.6e-05	1.8e-05	1e-05	2.4e-05	0.061461	0.197562
atg16l1	3.3e-05	4.1e-05	3.6e-05	2.8e-05	2.5e-05	2.7e-05	2.6e-05	2.3e-05	2.1e-05	0.017192	0.050881	1.5e-05	1.6e-05	1.4e-05	1.2e-05	1.4e-05	1e-05	0.956891	0.970512
atg16l2	4.7e-05	1.6e-05	1.4e-05	1.6e-05	1.1e-05	8e-06	6e-06	5e-06	6e-06	0.009371	0.033009	1.6e-05	1.2e-05	6e-06	7e-06	1.2e-05	1.1e-05	0.46689	0.629303
atg2a	3.5e-05	3.3e-05	3.3e-05	3.4e-05	3.5e-05	3.1e-05	2.7e-05	2.7e-05	2.4e-05	0.215384	0.249099	1.7e-05	2.1e-05	1.1e-05	1.5e-05	2.1e-05	1.3e-05	0.448807	0.616415
atg2b	2.5e-05	2.3e-05	2.6e-05	2.4e-05	2.7e-05	2.8e-05	3.3e-05	2.7e-05	2.9e-05	0.145048	0.199454	3.4e-05	3.8e-05	3e-05	2.1e-05	2.7e-05	2.3e-05	0.015536	0.083142
atg3	5e-05	5.7e-05	4.7e-05	4.8e-05	5.3e-05	5.2e-05	5.4e-05	5.6e-05	5e-05	0.376722	0.334723	4e-05	3.8e-05	3.6e-05	3.4e-05	3.2e-05	3.1e-05	0.043911	0.161982
atg4a	1e-06	2e-06	2e-06	2e-06	2e-06	0	1e-06	1e-06	1e-06	0.481649	0.374394	1.5e-05	8e-06	7e-06	1.2e-05	6e-06	1.1e-05	0.528978	0.678797
atg4b	2.6e-05	2.1e-05	2.6e-05	2.4e-05	2.2e-05	1.8e-05	2e-05	1.9e-05	1.8e-05	0.154204	0.207407	2e-05	2.2e-05	2.1e-05	1.9e-05	2.3e-05	2.1e-05	0.286246	0.479818
atg4c	4e-06	3e-06	3e-06	3e-06	3e-06	6e-06	7e-06	4e-06	3e-06	0.850403	0.448504	1.1e-05	1.3e-05	1.5e-05	1e-05	9e-06	7e-06	0.991161	0.994306
atg4d	4e-06	1e-06	1e-06	1e-06	1e-06	2e-06	2e-06	4e-06	4e-06	0.706051	0.439369	0	0	0	0	0	0	NaN	NaN
atg5	8.7e-05	0.000105	0.0001	9e-05	9.1e-05	9.4e-05	9.4e-05	9.3e-05	9.2e-05	0.244152	0.26774	3.2e-05	1.9e-05	1.7e-05	1.6e-05	2.1e-05	2.6e-05	0.70705	0.806049
atg7	1.1e-05	1.3e-05	1.3e-05	1.2e-05	1.3e-05	1.3e-05	1e-05	9e-06	9e-06	0.178741	0.225831	2e-06	0	1e-06	3e-06	0	0	0.539968	NaN
atg9a	4.9e-05	5.1e-05	5.6e-05	5e-05	4.8e-05	4.7e-05	4.6e-05	4.8e-05	4.8e-05	0.184556	0.229655	1.1e-05	8e-06	1.3e-05	1e-05	1.1e-05	6e-06	0.524131	0.675276
atg9b	0	0	0	0	0	0	0	0	0	NaN	NaN	0	0	0	0	0	0	0.611726	NaN
athl1	2.2e-05	1.8e-05	1.9e-05	2e-05	2.1e-05	2.2e-05	2.2e-05	2.1e-05	1.9e-05	0.202151	0.240951	1.3e-05	1.1e-05	8e-06	4e-06	1.1e-05	8e-06	0.756736	0.840752
atic	1e-05	9e-06	1.1e-05	1.2e-05	1.2e-05	8e-06	8e-06	9e-06	9e-06	0.471667	0.370382	2.6e-05	2.2e-05	2e-05	1.6e-05	2.4e-05	2.4e-05	0.939361	0.96017
atl1	0	1e-06	1e-06	0	0	0	0	0	0	0.930202	0.457007	0	0	0	0	0	0	0.265802	NaN
atl2	1.8e-05	2.4e-05	2.6e-05	3.1e-05	3e-05	2.8e-05	3.4e-05	3.4e-05	3.7e-05	0.001419	0.007491	3.5e-05	3.7e-05	3.6e-05	3.8e-05	3.2e-05	3.5e-05	0.069448	0.213344
atl3	1e-05	1.7e-05	1.1e-05	1.1e-05	1e-05	7e-06	7e-06	6e-06	6e-06	0.33687	0.317462	1.8e-05	2e-05	1.7e-05	1.5e-05	1.8e-05	1.6e-05	0.626397	0.750437
atm	1e-06	5e-06	5e-06	3e-06	3e-06	3e-06	2e-06	2e-06	3e-06	0.378709	0.335334	3.7e-05	3.5e-05	2.7e-05	3.1e-05	2.9e-05	3.6e-05	0.386537	0.568948
atmin	2.2e-05	1.3e-05	1.3e-05	1.6e-05	1.4e-05	1.6e-05	1.1e-05	1.2e-05	1.2e-05	0.666172	0.429384	2.7e-05	2.4e-05	2.9e-05	1.7e-05	2e-05	2.6e-05	0.921045	0.946512
atn1	0.000231	0.000214	0.000228	0.000235	0.000236	0.000225	0.000236	0.000262	0.000266	0.250549	0.271166	3.9e-05	4.2e-05	4.5e-05	3.5e-05	3.1e-05	3.1e-05	0.277281	0.470738
atoh1	0	0	0	0	0	0	0	0	0	NaN	NaN	0	0	0	0	0	0	NaN	NaN
atoh7	0	0	0	0	0	0	0	0	0	NaN	NaN	0	1e-06	1e-06	0	0	0	0.285367	NaN
atoh8	5.5e-05	5.6e-05	5.7e-05	5.1e-05	4.7e-05	3.9e-05	3.3e-05	3.6e-05	4.4e-05	3.5e-05	0.000305	3.4e-05	3.6e-05	2.7e-05	2.8e-05	2.6e-05	5e-05	0.244604	0.436989
atox1	0.000468	0.000451	0.000427	0.000383	0.000377	0.000338	0.000335	0.000363	0.000345	0	0	8e-05	8.3e-05	6.1e-05	7.7e-05	7.6e-05	9.4e-05	0.116969	0.289909
atp10a	0	0	0	0	0	0	0	0	0	0.534724	0.386463	0	0	1e-06	0	0	2e-06	0.412391	NaN
atp10b	0	0	0	0	0	0	0	0	0	NaN	NaN	0	0	0	0	1e-06	0	0.595968	NaN
atp10d	2e-06	1e-06	1e-06	1e-06	1e-06	1e-06	1e-06	2e-06	2e-06	0.628891	0.417532	1e-06	1e-06	1e-06	3e-06	1e-06	0	0.353194	NaN
atp11a	0	2e-06	2e-06	3e-06	2e-06	2e-06	2e-06	3e-06	2e-06	0.971125	0.463429	1e-05	1.3e-05	1.7e-05	1.9e-05	9e-06	7e-06	0.171903	0.3608
atp11b	9e-06	6e-06	8e-06	9e-06	9e-06	1.5e-05	1.2e-05	9e-06	8e-06	0.095139	0.158483	7e-06	1.7e-05	1e-05	1.1e-05	9e-06	3e-06	0.190008	0.382076
atp11c	1.4e-05	1.2e-05	1.1e-05	1.2e-05	1.4e-05	1.4e-05	9e-06	7e-06	6e-06	0.434209	0.35402	2.8e-05	4.4e-05	4.2e-05	4e-05	2.2e-05	1.7e-05	0	2.3e-05
atp12a	0	0	0	0	0	0	0	0	0	NaN	NaN	0	0	0	0	0	0	NaN	NaN
atp13a1	4.1e-05	4.8e-05	4.5e-05	4.5e-05	4.5e-05	5e-05	4.3e-05	4.4e-05	4.2e-05	0.728514	0.4439	6e-06	3e-06	4e-06	4e-06	4e-06	3e-06	0.740055	NaN
atp13a2	3.5e-05	1.3e-05	1.3e-05	1.2e-05	1.2e-05	1.5e-05	1.4e-05	1.1e-05	1.1e-05	0.015825	0.047833	0	2e-06	0	1e-06	1e-06	2e-06	0.089484	NaN
atp13a3	4e-05	4.3e-05	3.9e-05	4e-05	4.1e-05	4.3e-05	4.5e-05	3.8e-05	3.9e-05	0.919287	0.45602	0.000115	0.0001	9.2e-05	0.000106	7.8e-05	8.9e-05	0.057032	0.189352
atp13a4	0	0	0	0	0	0	0	0	0	NaN	NaN	0	0	0	0	0	0	NaN	NaN
atp13a5	0	0	0	0	0	0	0	0	0	NaN	NaN	0	0	0	0	0	0	0.457795	NaN
atp1a1	0.000118	0.000115	0.000122	0.000136	0.000155	0.000174	0.000139	0.000139	0.000141	0.002299	0.01124	3.5e-05	3.9e-05	3.9e-05	4.4e-05	3.7e-05	4.3e-05	0.10247	0.267652
atp1a2	0	0	0	0	0	0	0	0	0	0.794327	0.447887	2e-06	2e-06	0	2e-06	1e-06	2e-06	0.505826	NaN
atp1a3	0	0	0	0	0	0	0	0	0	0.898695	0.451915	0	0	0	0	2e-06	0	0.096289	NaN
atp1a4	0	0	0	0	0	0	0	0	0	NaN	NaN	0	0	1e-06	0	0	0	0.265529	NaN
atp1b1	1.3e-05	1.3e-05	1.4e-05	2e-05	2.5e-05	2.3e-05	2.1e-05	2.5e-05	2.6e-05	0.044228	0.097813	0.000261	0.000229	0.000231	0.000219	0.000193	0.000187	0.013308	0.075294
atp1b2	0	0	0	0	1e-06	1e-06	1e-06	0	0	0.591694	0.404172	2e-06	4e-06	1e-06	5e-06	0	0	0.3804	NaN
atp1b3	3e-05	3.3e-05	3.4e-05	3.5e-05	2.8e-05	3.5e-05	3.4e-05	3.4e-05	3.6e-05	0.126012	0.182795	8e-06	7e-06	5e-06	5e-06	8e-06	1.7e-05	0.20391	0.396412
atp1b4	0	0	0	0	0	0	0	0	0	NaN	NaN	0	0	0	1e-06	1e-06	0	0.264642	NaN
atp2a1	0	0	0	0	0	0	0	0	0	NaN	NaN	1e-06	1e-06	0	0	1e-06	1e-06	0.914702	NaN
atp2a2	6.9e-05	6.2e-05	6.6e-05	8.1e-05	8e-05	8.9e-05	8.5e-05	8.4e-05	9e-05	0.228012	0.258145	6e-05	6e-05	7.4e-05	6e-05	5.4e-05	4e-05	0.001151	0.014555
atp2a3	0	1e-06	1e-06	0	0	0	0	0	0	0.78112	0.447887	2e-06	2e-06	0	0	3e-06	3e-06	0.152342	NaN
atp2b1	5.2e-05	4.8e-05	4.2e-05	4.4e-05	4.5e-05	4.4e-05	4.6e-05	4e-05	3.5e-05	0.016274	0.048871	7e-05	7.2e-05	7.1e-05	6.9e-05	6.3e-05	4.9e-05	0.019314	0.096318
atp2b2	0	1e-06	1e-06	2e-06	3e-06	7e-06	4e-06	3e-06	2e-06	0.153063	0.206429	1.6e-05	2.3e-05	2.1e-05	2.6e-05	1.7e-05	1.5e-05	0.001882	0.020867
atp2b3	0	0	0	0	0	0	0	0	0	NaN	NaN	0	0	0	0	1e-06	0	0.457795	NaN
atp2b4	0	0	0	0	0	0	0	0	0	0.734971	0.444306	2e-05	9e-06	1e-05	8e-06	9e-06	6e-06	0.853017	0.90474
atp2c1	2.1e-05	7e-06	7e-06	6e-06	5e-06	5e-06	6e-06	7e-06	6e-06	0.793526	0.447887	1.5e-05	1e-05	1.4e-05	9e-06	9e-06	6e-06	0.400897	0.578637
atp2c2	0	0	0	0	0	0	0	0	0	NaN	NaN	0	0	0	0	0	0	NaN	NaN
atp4a	0	0	0	0	0	0	1e-06	0	0	0.229527	0.258815	0	0	0	0	0	0	NaN	NaN
atp4b	0	0	0	0	0	0	0	0	0	NaN	NaN	0	0	0	0	0	0	NaN	NaN
atp5a1	0.000562	0.000659	0.000665	0.000726	0.000782	0.000831	0.000886	0.000897	0.000906	0	0	0.000239	0.00024	0.000292	0.000257	0.000344	0.000335	1e-06	5.5e-05
atp5b	0.00161	0.001818	0.001861	0.001892	0.001956	0.00194	0.001945	0.001975	0.002003	0.000756	0.004444	0.000279	0.000265	0.000297	0.000277	0.000324	0.000372	0.000907	0.01223
atp5c1	0.000297	0.000385	0.000411	0.000445	0.000473	0.000479	0.000491	0.000469	0.000471	0	1e-06	0.000215	0.000198	0.000207	0.000197	0.000193	0.000199	0.505191	0.660587
atp5d	0.00097	0.000908	0.000878	0.000884	0.000913	0.000867	0.000875	0.000905	0.000893	0.51256	0.380916	8e-05	8.1e-05	7e-05	8.1e-05	9.1e-05	9.4e-05	0.239945	0.432575
atp5e	0.000675	0.000744	0.00075	0.000764	0.000796	0.000745	0.000742	0.000757	0.000745	0.05627	0.115204	0.000461	0.00045	0.000463	0.00045	0.000498	0.000513	0.078325	0.228809
atp5f1	0.000261	0.000243	0.000246	0.000285	0.000306	0.000325	0.000336	0.000324	0.000317	1.9e-05	0.000173	0.000143	0.000153	0.000141	0.000139	0.000145	0.000147	0.273412	0.46702
atp5g1	0.000136	0.000187	0.000204	0.000243	0.000276	0.000255	0.000267	0.000308	0.000346	0	0	7.4e-05	6.2e-05	7.2e-05	6.4e-05	8.1e-05	0.000102	0.210011	0.402844
atp5g2	2e-06	3e-06	1e-06	0	0	1e-06	1e-06	1e-06	1e-06	0.001455	0.007646	0.000184	0.000205	0.000205	0.000202	0.000222	0.000241	0.000561	0.00859
atp5g3	0.000972	0.001092	0.001072	0.001146	0.0012	0.00122	0.001213	0.001218	0.001222	2e-06	2.1e-05	0.000309	0.000249	0.000279	0.000285	0.000297	0.000343	0.19185	0.384424
atp5h	0.000639	0.000672	0.000693	0.000684	0.000717	0.000698	0.000725	0.000757	0.000765	0.007755	0.028612	0.00022	0.00022	0.000231	0.00025	0.000254	0.000282	0.007945	0.054956
atp5j	0.000371	0.000405	0.000404	0.000408	0.000415	0.000427	0.00046	0.000458	0.000455	0.093056	0.156303	0.000619	0.000608	0.000618	0.000542	0.000549	0.000642	0.33894	0.527792
atp5j2	0.00067	0.000865	0.000888	0.000872	0.000879	0.000856	0.000896	0.000891	0.000863	0.00172	0.008797	0.000206	0.000187	0.000224	0.000193	0.000224	0.000239	0.072121	0.218134
atp5l	1.2e-05	1.3e-05	1.1e-05	9e-06	9e-06	7e-06	7e-06	8e-06	7e-06	0.308387	0.303369	0.000205	0.00021	0.000208	0.000213	0.000222	0.000281	0.002761	0.02693
atp5o	0.000321	0.000328	0.000339	0.00036	0.000397	0.000404	0.000423	0.000421	0.000419	4e-06	4.3e-05	0.000197	0.000177	0.000196	0.000185	0.000202	0.000202	0.425161	0.5971
atp5s	6e-06	4e-06	3e-06	3e-06	3e-06	5e-06	5e-06	3e-06	5e-06	0.715404	0.442143	3.9e-05	3.3e-05	2.7e-05	3.4e-05	2.4e-05	2.6e-05	0.025874	0.116963
atp5sl	7.8e-05	5.2e-05	5e-05	4.4e-05	4.4e-05	4.3e-05	4.1e-05	4.6e-05	4.2e-05	0.184297	0.229509	2.6e-05	2.3e-05	3.5e-05	1.7e-05	2.4e-05	1.9e-05	0.442427	0.611589
atp6ap1	3.5e-05	3.7e-05	3.7e-05	3.4e-05	3.3e-05	3.8e-05	3.8e-05	4e-05	3.7e-05	0.876271	0.451915	2.3e-05	2.5e-05	1.8e-05	2.2e-05	2.4e-05	2.2e-05	0.155206	0.339268
atp6ap1l	0	0	0	0	0	0	0	0	0	NaN	NaN	6e-06	4e-06	3e-06	7e-06	9e-06	1e-06	0.260193	NaN
atp6ap2	6e-06	5e-06	5e-06	7e-06	7e-06	1e-05	7e-06	6e-06	1.1e-05	0.624339	0.416395	6.8e-05	5e-05	6.7e-05	5e-05	5.2e-05	4.7e-05	0.007865	0.054535
atp6v0a1	3.2e-05	3e-05	3.1e-05	2.9e-05	2.9e-05	2.5e-05	2.2e-05	2.2e-05	2.3e-05	0.000244	0.001667	2.5e-05	1.8e-05	2.1e-05	1.8e-05	1.3e-05	8e-06	0.346994	0.534728
atp6v0a2	1e-06	3e-06	2e-06	3e-06	3e-06	3e-06	3e-06	2e-06	1e-06	0.820182	0.447887	6e-06	7e-06	2e-06	8e-06	7e-06	4e-06	0.054565	NaN
atp6v0a4	0	1e-06	1e-06	1e-06	1e-06	2e-06	2e-06	1e-06	1e-06	0.187299	0.231479	0	0	0	0	0	0	0.456043	NaN
atp6v0b	0.00011	9.4e-05	9.8e-05	9.5e-05	0.0001	9.7e-05	9.3e-05	9.7e-05	8.6e-05	0.548868	0.391474	3.5e-05	3.4e-05	4e-05	4.6e-05	4e-05	4.4e-05	0.261277	0.456272
atp6v0c	3.9e-05	4.7e-05	4.5e-05	4.5e-05	5e-05	4.6e-05	4.5e-05	4.4e-05	4.9e-05	0.012229	0.039918	1e-06	0	0	0	0	0	0.095332	NaN
atp6v0d1	0.000128	0.000124	0.000115	9.8e-05	8.6e-05	8.1e-05	8.8e-05	8.8e-05	8.1e-05	4.4e-05	0.000369	1.1e-05	1.3e-05	8e-06	1.3e-05	1.3e-05	1.4e-05	0.019475	0.096876
atp6v0d2	0	1e-06	1e-06	0	0	0	0	0	0	0.338553	0.318336	0	0	0	0	0	0	0.095332	NaN
atp6v0e2	0	0	0	0	0	0	0	0	0	NaN	NaN	3.2e-05	2.9e-05	3.1e-05	3.1e-05	2.1e-05	2.3e-05	0.013319	0.075294
atp6v1a	5.9e-05	5e-05	5e-05	4.6e-05	4.6e-05	4.6e-05	4.8e-05	4.1e-05	4.3e-05	0.352456	0.325256	7e-05	6.3e-05	7.2e-05	5.2e-05	7.4e-05	7.7e-05	0.345246	0.533301
atp6v1b1	0	0	0	0	0	0	0	0	0	NaN	NaN	0	0	0	0	0	1e-06	0.610819	NaN
atp6v1b2	0	1e-06	1e-06	1e-06	2e-06	2e-06	1e-06	2e-06	1e-06	0.14548	0.19992	2.9e-05	2.2e-05	2.9e-05	2e-05	2.3e-05	2.1e-05	0.964308	0.975739
atp6v1c1	3.8e-05	3.3e-05	3.4e-05	3.2e-05	2.9e-05	3.3e-05	3.2e-05	3e-05	2.8e-05	0.140419	0.195781	2.5e-05	2.6e-05	2.5e-05	2.1e-05	1.2e-05	1.5e-05	0.049297	0.173882
atp6v1c2	0	0	0	0	0	0	0	0	0	NaN	NaN	0	0	0	0	0	0	0.192457	NaN
atp6v1d	4.9e-05	7.9e-05	5.7e-05	5.8e-05	5.2e-05	5.2e-05	5e-05	4.5e-05	6.6e-05	0.112725	0.171605	2.1e-05	1.9e-05	2.6e-05	2.9e-05	2.8e-05	3.2e-05	0.206123	0.398972
atp6v1e1	0.00015	0.000156	0.000154	0.000153	0.000158	0.000146	0.00014	0.000134	0.000129	0.002126	0.01052	5.9e-05	2.9e-05	3.2e-05	3.7e-05	3e-05	5.6e-05	0.408219	0.583379
atp6v1e2	0	0	0	0	0	0	0	0	0	NaN	NaN	2e-06	1e-06	0	0	0	2e-06	0.807092	NaN
atp6v1f	0.000168	0.000161	0.000152	0.000147	0.000143	0.000142	0.000135	0.000134	0.000135	0.14168	0.196624	2.1e-05	2.9e-05	2.2e-05	2.3e-05	2.3e-05	3.9e-05	0.080031	0.231867
atp6v1g1	6.5e-05	7.4e-05	7.2e-05	6.7e-05	6.4e-05	5.6e-05	5.7e-05	6e-05	6.1e-05	0.116864	0.174751	0.000111	0.000109	0.000119	9.8e-05	9.9e-05	0.000132	0.286087	0.479818
atp6v1g2	2e-06	0	0	0	1e-06	1e-06	1e-06	1e-06	0	0.310075	0.304196	0	0	0	1e-06	1e-06	0	0.559777	NaN
atp6v1g3	0	0	0	0	0	0	0	0	0	NaN	NaN	0	2e-06	0	0	0	0	0.620783	NaN
atp6v1h	6.8e-05	5.4e-05	5e-05	4.3e-05	4e-05	3.7e-05	3.6e-05	3.9e-05	3.9e-05	0.00066	0.003926	1.7e-05	2e-05	1.4e-05	1.1e-05	1.6e-05	1.1e-05	0.591719	0.724977
atp7a	3e-06	2e-06	1e-06	1e-06	1e-06	1e-06	0	0	0	0.419535	0.347789	2e-06	1e-06	3e-06	0	0	1e-06	0.754679	NaN
atp7b	0	1e-06	2e-06	2e-06	2e-06	4e-06	3e-06	2e-06	2e-06	0.475959	0.372588	1.1e-05	2.2e-05	1.3e-05	1.2e-05	7e-06	5e-06	0.021023	0.101789
atp8a1	0	0	1e-06	1e-06	1e-06	4e-06	4e-06	3e-06	4e-06	0.821196	0.447887	3e-06	1e-06	1e-06	3e-06	3e-06	2e-06	0.908715	NaN
atp8a2	0	0	0	0	0	0	0	0	0	NaN	NaN	0	0	0	0	0	0	0.984221	NaN
atp8b1	2.4e-05	1.1e-05	1.2e-05	1.1e-05	1.2e-05	1.1e-05	1.3e-05	1.3e-05	1.1e-05	0.168975	0.219125	5e-06	7e-06	1e-05	1.1e-05	9e-06	8e-06	0.036023	0.142835
atp8b2	0	1e-06	0	0	0	0	0	0	0	0.061142	0.119457	3e-06	2e-06	0	4e-06	1e-06	1e-06	0.145058	NaN
atp8b3	0	0	0	0	0	0	0	0	0	NaN	NaN	0	1e-06	0	0	0	0	0.09438	NaN
atp8b4	0	1e-06	1e-06	0	0	0	0	1e-06	1e-06	0.946828	0.45716	1e-06	2e-06	2e-06	1e-06	1e-06	1e-06	0.650684	NaN
atp9a	0.000102	7.6e-05	7.3e-05	6.1e-05	5.8e-05	5.4e-05	4.8e-05	4.5e-05	5.1e-05	0	0	3e-06	6e-06	1e-05	7e-06	5e-06	7e-06	0.337838	0.526719
atp9b	2.9e-05	2.4e-05	2.7e-05	2.4e-05	2.2e-05	2.2e-05	2e-05	2.1e-05	2.1e-05	0.274316	0.285136	7.6e-05	8.7e-05	9.2e-05	9.7e-05	9.5e-05	7.1e-05	0.015837	0.08424
atpaf1	0	0	0	0	0	0	0	0	0	0.534724	0.386463	6.2e-05	6.3e-05	5.7e-05	5.3e-05	6.5e-05	7.7e-05	0.193017	0.386034
atpaf2	1.5e-05	1.3e-05	1.6e-05	1.7e-05	1.5e-05	1.4e-05	1.6e-05	1.5e-05	1.5e-05	0.658693	0.427482	1.2e-05	7e-06	1.1e-05	1.1e-05	9e-06	1.2e-05	0.607582	0.735544
atpif1	3.2e-05	4.3e-05	4.4e-05	3.8e-05	3.5e-05	3.6e-05	3.4e-05	3.1e-05	3e-05	0.00382	0.016538	0.000153	0.000179	0.000175	0.000163	0.000196	0.000226	0.000205	0.003922
atr	2e-06	0	0	0	0	1e-06	1e-06	1e-06	1e-06	0.529064	0.385523	8e-06	1.3e-05	1.5e-05	1.1e-05	8e-06	1.3e-05	0.218885	0.411451
atrn	6.3e-05	6e-05	5.8e-05	5.2e-05	4.6e-05	3.9e-05	3.4e-05	3.2e-05	3.1e-05	0	1e-06	5e-05	4.8e-05	3e-05	2.8e-05	3e-05	2.2e-05	0.001627	0.018676
atrnl1	1e-05	1e-05	1.1e-05	1e-05	8e-06	9e-06	1.2e-05	1.1e-05	1.1e-05	0.750722	0.447887	1e-06	0	0	0	0	0	0.5615	NaN
atrx	8.2e-05	3.3e-05	3.1e-05	3.4e-05	3.5e-05	3.3e-05	3.2e-05	3.1e-05	2.5e-05	0.515068	0.380916	0.000127	0.000144	0.000137	0.000146	0.000126	0.000134	0.032141	0.133961
atxn1	1.1e-05	6e-06	5e-06	6e-06	6e-06	5e-06	5e-06	7e-06	6e-06	0.118475	0.176266	1.6e-05	2.6e-05	2.1e-05	1.9e-05	2e-05	1.8e-05	0.027728	0.122065
atxn10	1.6e-05	2.1e-05	2.3e-05	3.2e-05	2.9e-05	3.5e-05	3.1e-05	2.8e-05	2.8e-05	0.905355	0.453817	5.1e-05	7e-05	6.8e-05	7.2e-05	6.3e-05	6.1e-05	0.001353	0.016422
atxn1l	5e-06	7e-06	9e-06	9e-06	8e-06	1.1e-05	9e-06	6e-06	7e-06	0.019049	0.054756	8e-06	8e-06	8e-06	3e-06	5e-06	2e-06	0.129438	NaN
atxn2	0.000127	0.000105	9.8e-05	9.9e-05	9.7e-05	9.2e-05	9.4e-05	0.000101	0.000103	0.031405	0.077709	4.4e-05	4e-05	4.3e-05	3.7e-05	3.7e-05	4.2e-05	0.827345	0.889966
atxn2l	3.2e-05	1.3e-05	1.5e-05	1.4e-05	1.2e-05	1.3e-05	1.5e-05	2.1e-05	2.2e-05	0.275977	0.285859	2.1e-05	1.7e-05	2e-05	1.2e-05	1.2e-05	1.3e-05	0.733868	0.82295
atxn3	4e-05	2.4e-05	2.3e-05	2.6e-05	1.9e-05	1.6e-05	1.4e-05	1.3e-05	1.2e-05	0.042044	0.094274	4.4e-05	3.9e-05	4.4e-05	4.3e-05	4.3e-05	4.3e-05	0.952447	0.968088
atxn7	1.4e-05	1.2e-05	1.3e-05	1.4e-05	1.6e-05	2e-05	2.1e-05	1.9e-05	1.7e-05	0.533479	0.386463	2e-05	2.2e-05	1.8e-05	1.9e-05	2e-05	1.3e-05	0.141087	0.322408
atxn7l1	9e-06	7e-06	7e-06	7e-06	7e-06	7e-06	6e-06	5e-06	4e-06	0.654933	0.426356	1.3e-05	1.9e-05	1.5e-05	1.3e-05	2.5e-05	1.3e-05	0.078473	0.229008
atxn7l2	0	2e-06	1e-06	1e-06	1e-06	2e-06	2e-06	2e-06	2e-06	0.806925	0.447887	2e-06	2e-06	1e-06	1e-06	1e-06	0	0.148205	NaN
atxn7l3	1e-05	1.3e-05	1.3e-05	1.2e-05	1.1e-05	9e-06	8e-06	7e-06	7e-06	0.188712	0.232274	7e-06	3e-06	3e-06	5e-06	6e-06	9e-06	0.355722	NaN
atxn7l3b	0.000207	0.000176	0.000161	0.00015	0.000142	0.000137	0.000135	0.000124	0.000129	0.03748	0.087192	4.6e-05	4.4e-05	3.7e-05	3.6e-05	3.3e-05	3.1e-05	0.216369	0.409064
auh	5.9e-05	6.2e-05	6.1e-05	5.8e-05	5.3e-05	5e-05	4.8e-05	4.5e-05	4e-05	0.014428	0.045001	2.2e-05	2.7e-05	2e-05	2.8e-05	1.9e-05	1.9e-05	0.141307	0.322578
aup1	0.00027	0.000262	0.000253	0.000242	0.000245	0.000226	0.000225	0.000223	0.000229	0.29346	0.295151	9.2e-05	9.5e-05	5.9e-05	9.6e-05	8.8e-05	7.2e-05	0.001376	0.01655
aurka	0	0	0	0	0	0	0	0	0	0.944944	0.457007	2e-06	1e-06	8e-06	4e-06	2e-06	2e-06	0.401957	NaN
aurkaip1	0.000174	0.000158	0.000156	0.000152	0.000145	0.000138	0.000145	0.000169	0.000192	0.030699	0.076505	4.7e-05	3.2e-05	4.8e-05	4e-05	4.7e-05	6.4e-05	0.482019	0.641819
aurkb	4e-06	1e-06	1e-06	1e-06	1e-06	2e-06	0	0	0	0.393332	0.342086	0	1e-06	0	0	0	0	0.391108	NaN
aurkc	0	0	0	0	0	0	0	0	0	NaN	NaN	1e-06	0	0	3e-06	0	0	0.03251	NaN
auts2	0	0	0	0	0	0	0	0	0	0.734324	0.444306	3.9e-05	3.8e-05	4.7e-05	3.3e-05	3.5e-05	2.7e-05	0.04149	0.155811
aven	1e-05	2.2e-05	2.4e-05	2.3e-05	2.4e-05	2.5e-05	2.4e-05	2.2e-05	2.3e-05	0.277166	0.286365	6e-06	6e-06	6e-06	9e-06	6e-06	1.1e-05	0.929515	0.953647
avil	0	0	0	0	0	0	0	0	0	0.517429	0.380916	0	0	0	0	0	0	0.709576	NaN
avl9	9e-06	9e-06	7e-06	7e-06	8e-06	6e-06	7e-06	8e-06	1e-05	0.118805	0.176615	1.3e-05	7e-06	1.8e-05	7e-06	8e-06	9e-06	0.967722	0.978149
avp	0	0	0	0	0	0	0	0	0	NaN	NaN	0	0	0	0	0	0	NaN	NaN
avpi1	5.6e-05	5.3e-05	5.5e-05	4.9e-05	4.8e-05	5.5e-05	5.2e-05	4.7e-05	4.6e-05	0.698605	0.437105	5e-05	2.5e-05	3.1e-05	2.7e-05	2.9e-05	3.6e-05	0.997061	0.998113
avpr1a	0.000121	6.7e-05	5.8e-05	3.4e-05	2e-05	1.3e-05	5e-06	2e-06	2e-06	0	0	5.7e-05	5.6e-05	4.9e-05	4.8e-05	4e-05	2.8e-05	0.006748	0.049529
avpr1b	0	0	0	0	0	0	0	0	0	NaN	NaN	0	0	0	0	0	0	NaN	NaN
avpr2	0	0	0	0	0	0	0	0	0	NaN	NaN	0	0	0	0	0	0	NaN	NaN
awat1	0	0	0	0	0	0	0	0	0	NaN	NaN	0	0	0	0	0	0	NaN	NaN
awat2	3e-06	1e-06	1e-06	1e-06	1e-06	0	0	0	0	0.294706	0.295681	0	0	0	0	0	0	NaN	NaN
axin1	1.7e-05	2.4e-05	2.4e-05	2.9e-05	2.9e-05	3e-05	2.3e-05	2e-05	1.7e-05	0.366938	0.332625	5e-06	8e-06	3e-06	7e-06	7e-06	6e-06	0.313364	NaN
axin2	3.3e-05	1.6e-05	1.2e-05	6e-06	3e-06	1e-06	1e-06	0	0	0	0	0	2e-06	1e-06	0	0	6e-06	0.403416	NaN
axl	1e-05	4e-06	2e-06	2e-06	3e-06	7e-06	2e-06	1e-06	3e-06	0.005858	0.022899	1e-06	3e-06	2e-06	1e-06	1e-06	1e-06	0.393323	NaN
azgp1	0.000867	0.000915	0.000931	0.001001	0.001038	0.001094	0.001116	0.001106	0.001126	1e-06	1.4e-05	0.001309	0.001421	0.001365	0.001388	0.001364	0.001221	0.008836	0.058834
azi2	1.7e-05	2.3e-05	2.7e-05	2.7e-05	2.9e-05	2.7e-05	3e-05	2.3e-05	2.2e-05	0.339123	0.318591	2e-06	2e-06	4e-06	3e-06	3e-06	4e-06	0.536969	NaN
azin1	2e-06	9e-06	1.1e-05	1.1e-05	1.3e-05	1e-05	7e-06	7e-06	6e-06	0.301501	0.299934	9.9e-05	8.6e-05	9.6e-05	7.9e-05	8.8e-05	9.5e-05	0.531934	0.68085
b2m	0.000889	0.000878	0.000898	0.000937	0.000921	0.001159	0.001149	0.001003	0.000956	0.003828	0.016546	0.001686	0.001386	0.001455	0.00133	0.001484	0.001558	0.005332	0.042183
b3galnt1	0	0	0	0	0	0	0	0	0	0.061142	0.119457	0	0	2e-06	0	1e-06	0	0.629886	NaN
b3galnt2	0	1e-06	1e-06	1e-06	1e-06	0	0	0	0	0.968402	0.462623	2e-06	3e-06	1e-06	2e-06	1e-06	3e-06	0.478582	NaN
b3galt1	8e-06	5e-06	7e-06	7e-06	6e-06	5e-06	6e-06	6e-06	6e-06	0.333125	0.315907	0	0	0	0	0	0	0.595964	NaN
b3galt2	0	0	0	0	0	0	0	0	0	NaN	NaN	0	0	0	0	0	0	0.192457	NaN
b3galt4	0	0	0	0	0	0	0	0	0	NaN	NaN	0	1e-06	1e-06	0	0	0	0.972916	NaN
b3galt5	0	0	0	0	0	0	0	0	0	NaN	NaN	0	0	1e-06	0	0	0	0.390994	NaN
b3galt6	0	2e-06	3e-06	2e-06	2e-06	3e-06	4e-06	3e-06	3e-06	0.372322	0.333976	7e-06	8e-06	6e-06	3e-06	1.5e-05	1.3e-05	0.618847	0.74422
b3gat1	0	0	0	0	0	0	0	0	0	NaN	NaN	4e-06	8e-06	1.4e-05	1.3e-05	1.9e-05	1.4e-05	0.000605	0.009087
b3gat2	0	0	0	0	0	0	0	0	0	NaN	NaN	0	0	0	0	0	0	NaN	NaN
b3gat3	7e-05	6.5e-05	7e-05	7.2e-05	7.3e-05	7.6e-05	6.9e-05	6.5e-05	6.2e-05	0.667371	0.4299	1e-06	3e-06	2e-06	3e-06	2e-06	2e-06	0.762037	NaN
b3gnt2	9.4e-05	7.9e-05	8.3e-05	8.7e-05	8.5e-05	8.5e-05	8.6e-05	7.9e-05	7.3e-05	0.874472	0.451915	1e-05	9e-06	3e-06	4e-06	2e-06	8e-06	0.188345	0.380074
b3gnt3	0	0	0	0	0	0	0	0	0	0.111509	0.171113	2e-06	0	0	0	0	1e-06	0.072649	NaN
b3gnt4	0	0	0	0	0	0	0	0	0	NaN	NaN	0	0	0	0	0	0	NaN	NaN
b3gnt5	0	0	0	0	0	0	0	0	0	0.898695	0.451915	4e-06	0	0	3e-06	1e-06	2e-06	0.01533	NaN
b3gnt6	0	0	0	0	0	0	0	0	0	NaN	NaN	1.2e-05	5e-06	4e-06	1.1e-05	8e-06	1.1e-05	0.950482	0.966715
b3gnt7	0	0	0	0	0	0	0	0	0	NaN	NaN	0	0	1e-06	0	0	0	0.594991	NaN
b3gnt8	0	0	0	0	0	0	0	0	0	NaN	NaN	0	0	0	0	0	0	NaN	NaN
b3gntl1	0	0	1e-06	0	0	0	1e-06	0	1e-06	0.800663	0.447887	0	1e-06	0	0	2e-06	0	0.040593	NaN
b4galnt1	7.4e-05	9.8e-05	8.8e-05	7.6e-05	8.3e-05	8.6e-05	8.7e-05	8.8e-05	8.3e-05	0.11255	0.171586	0	0	0	0	0	0	0.459543	NaN
b4galnt2	0	0	0	0	0	0	0	0	0	NaN	NaN	0	0	1e-06	0	1e-06	1e-06	0.252706	NaN
b4galnt3	0	0	0	0	1e-06	1e-06	0	0	0	0.289475	0.292937	0	0	1e-06	0	0	0	0.59697	NaN
b4galnt4	0	0	0	0	0	0	0	0	0	NaN	NaN	0	0	0	0	0	0	NaN	NaN
b4galt1	2.9e-05	3.8e-05	3.6e-05	3.7e-05	3.3e-05	3.2e-05	3.8e-05	4.2e-05	4.2e-05	0.266822	0.280087	0.000127	0.000151	0.000151	0.000167	0.000163	0.00016	0.001762	0.019764
b4galt2	0	0	0	0	0	0	0	0	0	NaN	NaN	6e-06	9e-06	9e-06	1.2e-05	1.1e-05	7e-06	0.123876	0.299931
b4galt3	9e-06	1.4e-05	1.4e-05	1.2e-05	1e-05	1e-05	9e-06	1e-05	1.1e-05	0.077922	0.140018	7e-06	9e-06	7e-06	8e-06	6e-06	2e-06	0.170725	NaN
b4galt4	0	1e-06	0	0	0	0	0	0	0	0.6703	0.430586	1e-05	8e-06	8e-06	1e-05	8e-06	8e-06	0.796317	0.868922
b4galt5	1.1e-05	2.6e-05	2.8e-05	3.1e-05	3.3e-05	4.1e-05	3.7e-05	4.4e-05	5.3e-05	0.00462	0.018976	2.9e-05	1.4e-05	2.5e-05	1.2e-05	1.3e-05	2.6e-05	0.892475	0.930807
b4galt6	0	0	0	0	0	1e-06	1e-06	1e-06	1e-06	0	1e-06	0	2e-06	0	0	1e-06	0	0.611027	NaN
b4galt7	0	1e-06	1e-06	0	0	0	0	0	0	0.438251	0.356319	5e-06	3e-06	4e-06	4e-06	4e-06	4e-06	0.837283	NaN
b9d1	0	0	0	0	0	0	0	0	0	0.827203	0.447887	3e-06	2e-06	0	1e-06	2e-06	4e-06	0.136038	NaN
b9d2	2.3e-05	1.5e-05	1.4e-05	1.2e-05	1.3e-05	1.2e-05	1.2e-05	1e-05	9e-06	0.280851	0.288104	0	0	0	1e-06	2e-06	3e-06	0.574148	NaN
baalc	0	0	0	0	0	0	0	0	0	NaN	NaN	0	0	0	0	0	2e-06	0.94207	NaN
baat	0.000365	0.00043	0.000438	0.000452	0.000447	0.000424	0.000443	0.000432	0.000431	0.045665	0.099896	0.002263	0.00222	0.002239	0.00219	0.002065	0.002356	0.398408	0.576336
bace1	0	0	0	0	0	0	0	0	0	0.788071	0.447887	1.4e-05	1.3e-05	1.4e-05	1e-05	1.4e-05	2.5e-05	0.822303	0.886774
bace2	3e-06	0	0	1e-06	1e-06	1e-06	2e-06	2e-06	2e-06	0.155137	0.208138	6e-06	6e-06	1e-06	7e-06	6e-06	4e-06	0.564075	NaN
bach1	2.8e-05	1.4e-05	1.6e-05	1.2e-05	8e-06	8e-06	7e-06	6e-06	7e-06	0.000286	0.001913	3.6e-05	3e-05	3.3e-05	2.8e-05	3.5e-05	3.1e-05	0.788675	0.863426
bach2	6e-06	4e-06	4e-06	3e-06	3e-06	2e-06	2e-06	2e-06	1e-06	0.780389	0.447887	2e-06	5e-06	4e-06	4e-06	2e-06	3e-06	0.296601	NaN
bad	4.6e-05	4.8e-05	4.3e-05	3.5e-05	3.4e-05	3.2e-05	3.1e-05	3.1e-05	3.9e-05	0.210727	0.246444	2.5e-05	1.4e-05	1.2e-05	1.9e-05	1.5e-05	2e-05	0.414933	0.588741
bag1	0.000164	0.000154	0.000155	0.000155	0.000157	0.000169	0.000167	0.000156	0.000159	0.848693	0.448224	3.8e-05	2e-05	1.9e-05	2.4e-05	2.7e-05	3.6e-05	0.706371	0.805986
bag2	2e-06	2e-06	1e-06	2e-06	2e-06	3e-06	4e-06	4e-06	4e-06	0.184482	0.229645	1.7e-05	1e-05	1.3e-05	1.3e-05	1.3e-05	1.2e-05	0.631278	0.753403
bag3	3.1e-05	3.3e-05	3.3e-05	3.2e-05	3e-05	2.8e-05	2.5e-05	2.5e-05	2.6e-05	0.090584	0.15355	4.9e-05	1.8e-05	1.9e-05	2.7e-05	2.9e-05	3e-05	0.202101	0.394407
bag4	0	1e-06	1e-06	1e-06	1e-06	0	0	0	0	0.342215	0.320152	2.4e-05	2.8e-05	1.4e-05	1.8e-05	2.6e-05	1.7e-05	0.01984	0.09808
bag5	1.1e-05	1.9e-05	1.9e-05	1.5e-05	1.3e-05	1.1e-05	1.2e-05	1.4e-05	1.1e-05	0.010072	0.034722	1.7e-05	1e-05	9e-06	1.3e-05	7e-06	9e-06	0.479454	0.639872
bahcc1	0	4e-06	3e-06	2e-06	2e-06	2e-06	1e-06	1e-06	2e-06	0.364731	0.331649	1e-06	1e-06	1e-06	4e-06	5e-06	5e-06	0.567545	NaN
bahd1	1.2e-05	1.3e-05	1.3e-05	1.1e-05	9e-06	1.3e-05	1e-05	1.1e-05	1.3e-05	0.294692	0.295681	1.2e-05	1.3e-05	1.3e-05	8e-06	9e-06	1.7e-05	0.50715	0.661365
baiap2	0.000104	5.2e-05	5e-05	5.7e-05	5.8e-05	5.4e-05	5.8e-05	6.4e-05	6.1e-05	0.051393	0.108416	4.6e-05	5.2e-05	3.6e-05	3.5e-05	3.3e-05	4e-05	0.352679	0.539861
baiap2l1	3.8e-05	2.6e-05	2.6e-05	3.1e-05	3.9e-05	3.8e-05	3.5e-05	2.9e-05	3.5e-05	0.229271	0.258809	2.6e-05	1.4e-05	2.5e-05	2.4e-05	3e-05	2e-05	0.43853	0.608962
baiap2l2	0	0	0	0	0	0	0	0	0	NaN	NaN	0	0	0	1e-06	0	0	0.58869	NaN
baiap3	0	0	0	0	0	0	0	0	0	NaN	NaN	1e-06	2e-06	1e-06	1e-06	3e-06	3e-06	0.974703	NaN
bak1	2.2e-05	6e-06	8e-06	8e-06	6e-06	3e-06	3e-06	3e-06	3e-06	0.193856	0.235773	1e-06	2e-06	1e-06	1e-06	5e-06	2e-06	0.310115	NaN
bambi	0	1e-06	1e-06	2e-06	2e-06	1e-06	1e-06	1e-06	0	0.744187	0.447697	3e-05	3.6e-05	2.7e-05	3.5e-05	2.9e-05	3.3e-05	0.15631	0.340982
banf1	4.3e-05	5.3e-05	5.5e-05	5.5e-05	5.6e-05	5.7e-05	5.6e-05	6.8e-05	6.8e-05	0.448242	0.360543	6.3e-05	5.5e-05	5.3e-05	5.6e-05	6.3e-05	6.5e-05	0.579362	0.716314
banf2	0	0	0	0	0	0	0	0	0	NaN	NaN	0	0	0	0	0	0	NaN	NaN
bank1	0	0	0	0	0	0	0	0	0	0.58623	0.402203	3e-06	0	0	0	0	0	0.706778	NaN
banp	6.3e-05	2.1e-05	2.2e-05	2.6e-05	2e-05	1.7e-05	1.4e-05	1.3e-05	1.2e-05	5.7e-05	0.000465	1.5e-05	1.1e-05	1.1e-05	8e-06	1e-05	1.5e-05	0.9982	0.998684
bap1	1.8e-05	2.7e-05	2.4e-05	2.1e-05	2.2e-05	2.3e-05	2.4e-05	2.2e-05	2.2e-05	0.010844	0.036542	8e-06	9e-06	5e-06	1e-05	1.1e-05	6e-06	0.042622	0.158599
bard1	0	0	0	0	1e-06	1e-06	0	0	0	0.827203	0.447887	6e-06	3e-06	4e-06	5e-06	4e-06	7e-06	0.987067	NaN
barhl1	0	0	0	0	1e-06	1e-06	1e-06	1e-06	1e-06	0.495167	0.38026	0	0	0	0	0	0	NaN	NaN
barhl2	0	0	0	0	0	0	0	0	0	NaN	NaN	0	0	0	0	0	0	NaN	NaN
barx1	0	0	0	0	0	0	0	0	0	NaN	NaN	0	0	0	0	0	0	NaN	NaN
barx2	0	0	0	0	0	0	0	0	0	0.827203	0.447887	0	0	0	0	0	0	0.454287	NaN
basp1	1e-06	2e-06	1e-06	4e-06	3e-06	3e-06	1e-06	5e-06	9e-06	0.695661	0.436306	2e-06	2e-06	2e-06	3e-06	7e-06	4e-06	0.088134	NaN
batf	0	0	0	0	0	0	0	0	0	0.824397	0.447887	1e-06	0	0	0	0	2e-06	0.622731	NaN
batf2	0	0	0	0	0	0	1e-06	1e-06	1e-06	0.898695	0.451915	0	1e-06	0	1e-06	1e-06	0	0.65091	NaN
batf3	0	0	0	0	0	0	0	0	0	0.509223	0.380916	0	0	1e-06	4e-06	1e-06	1e-06	0.157997	NaN
bax	2.3e-05	2.4e-05	2.8e-05	2.6e-05	2.5e-05	2e-05	2.1e-05	2e-05	1.9e-05	0.297433	0.297446	4e-06	2e-06	5e-06	7e-06	5e-06	6e-06	0.758709	NaN
baz1a	1e-05	8e-06	8e-06	8e-06	9e-06	1e-05	9e-06	1e-05	9e-06	0.774116	0.447887	0.000119	0.000109	0.000107	0.000125	0.000115	0.000105	0.073036	0.219674
baz1b	0.000137	9.9e-05	9.1e-05	8.2e-05	7.9e-05	7.4e-05	6.4e-05	7.2e-05	7.8e-05	0.002815	0.013052	9.5e-05	8.1e-05	7.6e-05	8.3e-05	7.9e-05	6.2e-05	0.023073	0.108274
baz2a	3.2e-05	3.2e-05	3.3e-05	3.2e-05	3.1e-05	2.7e-05	2.8e-05	3e-05	2.8e-05	0.143745	0.198562	3.7e-05	2.8e-05	3.6e-05	3.4e-05	2.8e-05	3.6e-05	0.549072	0.693531
baz2b	2.7e-05	2.1e-05	1.9e-05	2.1e-05	1.9e-05	1.9e-05	1.7e-05	2e-05	1.8e-05	0.920161	0.45602	9.8e-05	0.000114	9.1e-05	0.00011	9e-05	8.5e-05	0.036891	0.145318
bbc3	8e-06	4e-06	6e-06	6e-06	5e-06	4e-06	4e-06	5e-06	4e-06	0.807335	0.447887	3e-06	5e-06	4e-06	4e-06	4e-06	4e-06	0.823619	NaN
bbip1	0	1e-06	1e-06	1e-06	1e-06	1e-06	1e-06	0	1e-06	0.643394	0.422252	4e-06	1.2e-05	6e-06	4e-06	5e-06	1.6e-05	0.095367	0.256234
bbox1	1.5e-05	1.4e-05	1.5e-05	1.3e-05	1.3e-05	1.3e-05	1.3e-05	1.3e-05	1.2e-05	0.81333	0.447887	2.4e-05	4e-05	4.7e-05	5.8e-05	6.1e-05	8.2e-05	0	0
bbs1	0	0	1e-06	1e-06	1e-06	0	0	0	0	0.442561	0.358237	5e-06	6e-06	8e-06	1e-05	7e-06	5e-06	0.145695	0.328242
bbs10	2e-06	5e-06	3e-06	6e-06	5e-06	2e-06	3e-06	3e-06	3e-06	0.01824	0.053092	6e-06	4e-06	2e-06	3e-06	1e-06	0	0.486989	NaN
bbs12	0	0	0	0	0	0	0	0	0	0.517429	0.380916	0	0	0	0	0	0	0.09438	NaN
bbs2	5e-06	3e-06	2e-06	1e-06	1e-06	3e-06	2e-06	2e-06	3e-06	0.542276	0.389088	4e-06	4e-06	4e-06	4e-06	4e-06	3e-06	0.677119	NaN
bbs4	2e-06	5e-06	4e-06	3e-06	3e-06	3e-06	2e-06	3e-06	2e-06	0.991466	0.467944	1e-05	8e-06	6e-06	8e-06	1.2e-05	6e-06	0.109064	0.279069
bbs5	0	1e-06	1e-06	1e-06	1e-06	0	0	0	0	0.072433	0.133791	6e-06	3e-06	3e-06	2e-06	3e-06	3e-06	0.259977	NaN
bbs7	1e-05	4e-06	3e-06	5e-06	4e-06	3e-06	3e-06	3e-06	4e-06	0.05071	0.107575	1e-06	1e-06	1e-06	0	2e-06	4e-06	0.377613	NaN
bbs9	0	1e-06	2e-06	2e-06	2e-06	3e-06	3e-06	2e-06	2e-06	0.11592	0.174256	4e-06	5e-06	6e-06	5e-06	1.4e-05	1e-06	0.056966	0.189207
bbx	1e-05	1.5e-05	1e-05	1.3e-05	1.4e-05	1e-05	1e-05	9e-06	8e-06	0.183423	0.228863	5.2e-05	3.7e-05	2.8e-05	3.2e-05	3.2e-05	3.6e-05	0.639904	0.759591
bcam	0	0	0	0	0	0	0	0	0	0.517429	0.380916	1.4e-05	1.5e-05	1.9e-05	2.1e-05	1e-05	1.2e-05	0.00489	0.039751
bcan	0	0	0	0	0	0	0	0	0	NaN	NaN	0	0	0	0	0	0	0.457795	NaN
bcap29	0	1e-06	2e-06	2e-06	2e-06	5e-06	4e-06	3e-06	3e-06	0.160804	0.212996	2.5e-05	2.4e-05	3.2e-05	2.4e-05	1.7e-05	4.1e-05	0.018518	0.093643
bcap31	0.00015	0.000144	0.000136	0.000142	0.000137	0.000148	0.000142	0.000146	0.000146	0.274673	0.285205	5.6e-05	6.4e-05	5.1e-05	5.9e-05	5.6e-05	5.9e-05	0.07362	0.220887
bcar1	4.5e-05	3.5e-05	3.3e-05	3.4e-05	3.3e-05	3.1e-05	3.3e-05	2.8e-05	2.7e-05	0.01851	0.053661	1.1e-05	9e-06	7e-06	6e-06	9e-06	4e-06	0.589944	0.723529
bcar3	7.4e-05	4.5e-05	4.4e-05	4.5e-05	4.6e-05	4.3e-05	4.5e-05	4.5e-05	4.2e-05	0.461823	0.36706	6e-06	5e-06	6e-06	1.1e-05	1.4e-05	4e-06	0.016176	0.085446
bcas1	0	0	0	0	0	0	0	0	0	NaN	NaN	2.7e-05	9e-06	8e-06	1.5e-05	2.6e-05	3.5e-05	0.714043	0.810407
bcas2	6.7e-05	6.8e-05	5.9e-05	5e-05	5.2e-05	5e-05	4.9e-05	4.9e-05	4.7e-05	0.031915	0.078759	1.5e-05	2.2e-05	1.8e-05	3e-05	2.6e-05	3.5e-05	0.052433	0.180397
bcas3	2.9e-05	2.7e-05	2.6e-05	2.3e-05	2.5e-05	2.4e-05	2.5e-05	2.3e-05	2.2e-05	0.10345	0.166207	6e-06	6e-06	2e-06	5e-06	8e-06	6e-06	0.59447	NaN
bcat1	0	0	0	0	0	0	0	0	0	NaN	NaN	0	0	0	1e-06	1e-06	0	0.116082	NaN
bcat2	6e-06	4e-06	6e-06	7e-06	6e-06	7e-06	8e-06	8e-06	7e-06	0.784138	0.447887	3e-06	3e-06	2e-06	3e-06	3e-06	4e-06	0.663925	NaN
bccip	1e-06	4e-06	6e-06	7e-06	7e-06	6e-06	6e-06	5e-06	6e-06	0.06058	0.119457	2.9e-05	2.4e-05	2.2e-05	5.1e-05	3.1e-05	2.9e-05	0.001622	0.018658
bcdin3d	3e-06	5e-06	4e-06	4e-06	3e-06	4e-06	4e-06	4e-06	5e-06	0.869977	0.451915	1.8e-05	1.6e-05	1.1e-05	1.7e-05	1.1e-05	2.2e-05	0.54993	0.693946
bche	4e-06	3e-06	4e-06	5e-06	5e-06	5e-06	4e-06	4e-06	3e-06	0.823415	0.447887	0.000696	0.000718	0.000733	0.000617	0.000487	0.000535	0	7e-06
bckdha	0	1e-06	0	0	0	0	0	0	0	0.010431	0.035598	7e-06	1e-06	6e-06	5e-06	6e-06	8e-06	0.593833	NaN
bckdhb	8e-05	4.7e-05	4.3e-05	4e-05	4e-05	4.2e-05	4.3e-05	4.3e-05	4e-05	0.315053	0.306933	0.000112	0.000119	0.000124	0.000108	0.000102	9.3e-05	0.00215	0.02288
bckdk	1.8e-05	1.5e-05	1.3e-05	1.2e-05	1.3e-05	1.5e-05	1.6e-05	1.4e-05	1.4e-05	0.669234	0.430498	4.4e-05	3.4e-05	3.4e-05	4.1e-05	3.4e-05	5.1e-05	0.834968	0.893816
bcl10	2.9e-05	3.4e-05	3.4e-05	2.9e-05	2.5e-05	2.4e-05	2.4e-05	2.6e-05	2.6e-05	0.025557	0.066935	9e-06	5e-06	1.4e-05	1e-05	1.2e-05	9e-06	0.543516	0.689574
bcl11a	0	1e-06	0	0	0	0	0	0	0	0.061142	0.119457	1e-06	0	0	0	0	0	0.235468	NaN
bcl11b	0	0	0	0	0	0	0	0	0	0.46696	0.368659	4e-06	6e-06	5e-06	2e-06	3e-06	1e-06	0.87747	NaN
bcl2	1e-06	1e-06	1e-06	1e-06	1e-06	1e-06	1e-06	1e-06	1e-06	0.960759	0.460251	7e-06	5e-06	1e-06	2e-06	1e-06	6e-06	0.538308	NaN
bcl2l1	7.5e-05	4.2e-05	4.2e-05	4.6e-05	4.9e-05	4.9e-05	3.4e-05	2.7e-05	2.6e-05	0.00019	0.001341	1.4e-05	1.4e-05	1e-05	1.7e-05	2.3e-05	2e-05	0.123046	0.299284
bcl2l10	0	0	0	0	0	0	0	0	0	NaN	NaN	2e-06	1e-06	2e-06	2e-06	4e-06	7e-06	0.560504	NaN
bcl2l11	7e-06	4e-06	5e-06	4e-06	4e-06	3e-06	3e-06	3e-06	2e-06	0.099921	0.163122	1.1e-05	1.9e-05	1.5e-05	1.3e-05	1.5e-05	2.2e-05	0.426143	0.59789
bcl2l12	1e-06	4e-06	5e-06	4e-06	4e-06	5e-06	7e-06	1e-05	8e-06	0.081787	0.144009	1.1e-05	1e-05	9e-06	8e-06	1.4e-05	1.4e-05	0.233089	0.425229
bcl2l13	0	0	0	0	0	0	0	1e-06	1e-06	0.948804	0.45741	5.8e-05	5.7e-05	4.2e-05	4.5e-05	5.4e-05	3.9e-05	0.098991	0.26228
bcl2l14	0	1e-06	0	0	0	0	1e-06	1e-06	1e-06	0.034874	0.083345	1e-06	0	0	1e-06	0	0	0.278042	NaN
bcl2l15	0	0	0	0	0	0	0	0	0	0.517429	0.380916	0	0	0	0	0	0	NaN	NaN
bcl2l2	1e-05	1.1e-05	1e-05	9e-06	8e-06	6e-06	7e-06	8e-06	9e-06	0.383416	0.337834	6e-06	5e-06	8e-06	2e-06	4e-06	8e-06	0.333152	NaN
bcl3	4.7e-05	3.9e-05	4.4e-05	3.4e-05	3e-05	3e-05	2.6e-05	2.5e-05	3e-05	0	0	3.4e-05	3.8e-05	2.6e-05	3.6e-05	3.9e-05	3.7e-05	0.054986	0.185752
bcl6	8e-06	9e-06	7e-06	7e-06	9e-06	8e-06	6e-06	4e-06	3e-06	0.30224	0.300257	8.4e-05	9.1e-05	0.000101	8.9e-05	6.8e-05	5.3e-05	0.000283	0.005037
bcl6b	0	0	0	0	0	0	0	0	0	0.847222	0.447887	0	0	1e-06	0	0	0	0.597981	NaN
bcl7a	2e-05	1.5e-05	1e-05	9e-06	8e-06	7e-06	1e-05	9e-06	9e-06	0.000282	0.001891	5e-06	5e-06	9e-06	9e-06	7e-06	7e-06	0.896348	NaN
bcl7b	2e-05	3e-05	3e-05	3.4e-05	3e-05	3.1e-05	2.4e-05	2e-05	2.2e-05	0.433299	0.353636	2.4e-05	2.4e-05	2.5e-05	1.7e-05	3.7e-05	2.4e-05	0.574569	0.712038
bcl7c	3e-06	4e-06	4e-06	4e-06	4e-06	4e-06	4e-06	3e-06	3e-06	0.324583	0.3116	8e-06	5e-06	7e-06	9e-06	1e-05	9e-06	0.732686	NaN
bcl9	0	1e-06	1e-06	0	0	0	1e-06	1e-06	1e-06	0.521824	0.383016	1e-06	1e-06	2e-06	1e-06	1e-06	0	0.948235	NaN
bcl9l	3.8e-05	3.5e-05	3.5e-05	3.4e-05	3.2e-05	2.9e-05	2.6e-05	2e-05	1.9e-05	3.1e-05	0.000265	7e-06	4e-06	2e-06	5e-06	4e-06	0	0.043851	NaN
bclaf1	2e-05	2.3e-05	2.3e-05	2.8e-05	2.8e-05	2.1e-05	2.1e-05	1.9e-05	1.7e-05	0.029444	0.074165	0.000128	0.000137	0.000136	0.000141	0.000114	0.000104	1.2e-05	0.000421
bco2	1.3e-05	2.8e-05	2.4e-05	2e-05	1.8e-05	1.6e-05	1.8e-05	1.4e-05	1.4e-05	0.048273	0.103945	0.000142	0.000131	0.000104	0.000111	0.000123	8.5e-05	0.000864	0.0118
bcor	1.6e-05	1.7e-05	1.8e-05	1.8e-05	1.5e-05	1.4e-05	1.5e-05	1.4e-05	1.5e-05	0.171043	0.220544	1.4e-05	1e-05	1.3e-05	1.3e-05	9e-06	1e-05	0.162284	0.348573
bcorl1	7e-06	4e-06	5e-06	7e-06	1e-05	7e-06	6e-06	5e-06	7e-06	0.131782	0.188439	3e-06	4e-06	3e-06	2e-06	2e-06	4e-06	0.034722	NaN
bcr	6.4e-05	4.7e-05	4.3e-05	4.3e-05	3.4e-05	3.3e-05	3.6e-05	3e-05	2.9e-05	0.005474	0.021696	7e-06	3e-06	8e-06	7e-06	6e-06	3e-06	0.434568	NaN
bcs1l	9e-06	1.3e-05	1.4e-05	1.1e-05	1e-05	9e-06	1e-05	1e-05	9e-06	0.573358	0.398626	1.1e-05	1.1e-05	8e-06	1.1e-05	1e-05	1.3e-05	0.535672	0.683482
bdh1	0.000177	0.000188	0.000204	0.000197	0.000179	0.000161	0.000153	0.000165	0.000173	6e-05	0.000484	0.000144	0.00012	0.000116	0.000135	0.000154	0.000112	0.032743	0.13548
bdh2	3e-06	1.1e-05	1.7e-05	3.3e-05	4.3e-05	4.2e-05	3.9e-05	4.2e-05	4.3e-05	0	0	0.000103	0.00012	0.000151	0.000133	0.00012	0.000139	1.4e-05	0.000459
bdkrb1	0	0	0	0	0	0	0	0	0	NaN	NaN	0	0	0	0	0	0	NaN	NaN
bdkrb2	0	0	0	0	0	0	0	0	0	NaN	NaN	1e-06	0	0	0	0	0	0.475626	NaN
bdnf	1e-06	2e-06	2e-06	2e-06	1e-06	1e-06	1e-06	1e-06	1e-06	0.47756	0.372819	1e-06	0	1e-06	0	0	0	0.266196	NaN
bdp1	1.2e-05	1.1e-05	1.1e-05	1.2e-05	1.2e-05	1.3e-05	1.5e-05	1.5e-05	1.3e-05	0.78369	0.447887	7.3e-05	8.3e-05	7.9e-05	9.5e-05	9.7e-05	8.2e-05	0.000221	0.004145
bean1	0	0	0	0	0	0	0	0	0	NaN	NaN	0	0	0	1e-06	0	0	0.456043	NaN
becn1	5e-06	9e-06	5e-06	7e-06	6e-06	6e-06	5e-06	4e-06	4e-06	0.900671	0.452353	1.1e-05	1e-05	5e-06	1.2e-05	1.1e-05	1e-05	0.534169	0.681935
begain	0	0	0	0	0	0	0	0	0	NaN	NaN	0	0	0	1e-06	0	0	0.597978	NaN
bend3	6e-06	9e-06	6e-06	6e-06	7e-06	5e-06	4e-06	4e-06	4e-06	0.677211	0.43195	1e-06	2e-06	0	1e-06	0	0	0.223275	NaN
bend4	0	0	0	1e-06	1e-06	4e-06	0	0	0	0	0	0	0	0	0	0	0	0.891864	NaN
bend5	0	0	0	0	0	0	0	0	0	0.061142	0.119457	0	0	0	0	0	0	NaN	NaN
bend6	0	0	0	0	0	0	0	0	0	NaN	NaN	0	3e-06	1e-06	1e-06	1e-06	2e-06	0.298327	NaN
bend7	5e-06	1.3e-05	1.3e-05	1.1e-05	9e-06	1e-05	1e-05	1.2e-05	1.3e-05	0.194566	0.236166	3e-06	6e-06	6e-06	9e-06	4e-06	8e-06	0.400494	NaN
best1	0	0	0	0	0	0	0	0	0	NaN	NaN	5e-06	3e-06	2e-06	2e-06	3e-06	9e-06	0.913321	NaN
best2	0	0	0	0	0	0	0	0	0	NaN	NaN	0	0	0	0	0	0	NaN	NaN
best3	0	0	0	0	0	0	0	0	0	NaN	NaN	1e-06	0	0	0	0	0	0.750743	NaN
bet1	7e-05	0.000119	0.000118	9.7e-05	8.4e-05	8.1e-05	8.2e-05	7.9e-05	7.8e-05	7e-06	7.8e-05	2.5e-05	2.1e-05	2.4e-05	2e-05	1.5e-05	1.6e-05	0.462713	0.626244
bet1l	6.8e-05	7.1e-05	6.9e-05	5.7e-05	5.3e-05	5e-05	5.3e-05	5.3e-05	5.6e-05	0.000126	0.000945	1.4e-05	1e-05	1.7e-05	1.5e-05	1.4e-05	1e-05	0.24671	0.439557
bex1	0	0	0	0	0	0	0	0	0	0.403863	0.342386	9e-06	1e-06	1e-06	3e-06	0	2e-06	0.282567	NaN
bex2	0	0	0	0	0	0	0	0	0	NaN	NaN	0	0	0	4e-06	0	1e-06	0.153071	NaN
bex4	1e-06	0	0	0	0	0	1e-06	1e-06	1e-06	0.060124	0.119457	4e-06	1e-06	6e-06	2e-06	1e-06	1e-06	0.894708	NaN
bfar	0.00013	0.000111	0.000113	0.000101	9.1e-05	9.1e-05	9.1e-05	8.3e-05	8.9e-05	5.3e-05	0.00044	4e-05	2.4e-05	3.2e-05	2.9e-05	3.5e-05	3.4e-05	0.616518	0.742536
bfsp1	0	0	0	0	0	0	0	0	0	0.827203	0.447887	0	0	0	0	0	0	0.410757	NaN
bfsp2	0	0	1e-06	0	1e-06	1e-06	0	0	0	0.920056	0.45602	0	1e-06	0	0	0	0	0.594959	NaN
bglap	0	0	0	1e-06	1e-06	1e-06	0	0	0	0.827203	0.447887	0	0	0	0	0	0	NaN	NaN
bgn	3e-06	4e-06	5e-06	4e-06	3e-06	2e-06	2e-06	2e-06	3e-06	0.641504	0.421654	0	0	0	1e-06	0	0	0.04995	NaN
bhlha15	0	0	0	0	0	0	0	0	0	0.945772	0.457007	0	0	0	0	0	0	NaN	NaN
bhlha9	0	0	0	0	0	0	0	0	0	NaN	NaN	0	0	0	0	0	0	NaN	NaN
bhlhb9	4e-06	1e-06	1e-06	1e-06	1e-06	1e-06	1e-06	1e-06	1e-06	0.354774	0.326692	2e-06	0	2e-06	1e-06	2e-06	1e-06	0.641802	NaN
bhlhe22	0	0	0	0	0	0	0	0	0	NaN	NaN	0	0	0	0	0	0	NaN	NaN
bhlhe23	0	0	0	0	0	0	0	0	0	NaN	NaN	0	0	0	0	0	0	NaN	NaN
bhlhe40	1.4e-05	2.2e-05	2.1e-05	2.1e-05	2.3e-05	2.5e-05	2.7e-05	2.5e-05	3.7e-05	0.109078	0.171113	0.000146	0.000147	0.000164	0.000139	0.000141	0.000137	0.250628	0.443758
bhlhe41	2e-06	1e-06	1e-06	0	0	0	0	0	0	0.13023	0.186913	1e-06	1e-06	1e-06	0	1e-06	1e-06	0.989889	NaN
bhmt	0.001655	0.001699	0.001751	0.002052	0.002274	0.00233	0.002433	0.002475	0.002496	0	0	0.000763	0.000711	0.000771	0.000758	0.000701	0.000849	0.178678	0.368823
bhmt2	0.000102	0.000103	0.000102	0.00011	0.000122	0.000127	0.000129	0.00012	0.000116	0.187633	0.231652	0.000405	0.000417	0.000375	0.000384	0.000401	0.000391	0.717479	0.812794
bicc1	0	0	0	0	0	0	0	0	0	0.939611	0.457007	2e-06	1e-06	1e-06	4e-06	1e-06	2e-06	0.290373	NaN
bicd1	0	0	0	0	0	0	0	0	0	NaN	NaN	0	2e-06	2e-06	0	0	0	0.4076	NaN
bicd2	8e-06	1.9e-05	2.2e-05	2e-05	1.9e-05	1.8e-05	1.5e-05	1.4e-05	1.4e-05	0.048691	0.104564	1.5e-05	1.6e-05	1.8e-05	1.9e-05	1.2e-05	2.2e-05	0.696004	0.800254
bid	9e-06	1.2e-05	1.1e-05	9e-06	9e-06	9e-06	8e-06	8e-06	7e-06	0.491614	0.378628	2.4e-05	2.9e-05	2.4e-05	2.6e-05	1.6e-05	2.4e-05	0.010846	0.066227
bin1	3.1e-05	2.6e-05	2.8e-05	2.6e-05	2.4e-05	2.5e-05	2.5e-05	2.4e-05	2e-05	0.29286	0.294929	2e-05	1.4e-05	1.6e-05	1.3e-05	1.9e-05	1.8e-05	0.521309	0.673003
bin3	0	1e-06	1e-06	1e-06	1e-06	2e-06	2e-06	1e-06	1e-06	0.82152	0.447887	0	0	0	0	0	0	0.192457	NaN
birc2	6e-06	6e-06	8e-06	5e-06	5e-06	4e-06	3e-06	2e-06	2e-06	0.179217	0.226284	4.5e-05	4.9e-05	4.9e-05	5.2e-05	4.5e-05	3.7e-05	0.136258	0.315374
birc3	2e-06	6e-06	5e-06	4e-06	4e-06	4e-06	4e-06	3e-06	3e-06	0.134379	0.190877	6.9e-05	2.9e-05	2.5e-05	3.5e-05	3.8e-05	3.1e-05	0.703235	0.804212
birc5	2e-06	1e-06	1e-06	4e-06	1e-06	2e-06	1e-06	2e-06	2e-06	0.943134	0.457007	0	0	1e-06	0	1e-06	2e-06	0.846111	NaN
birc6	4.9e-05	5.3e-05	5.1e-05	4.7e-05	4e-05	4.4e-05	4.9e-05	5.1e-05	4.3e-05	0.19468	0.236178	4.5e-05	5.7e-05	4.1e-05	4.8e-05	4.5e-05	3.9e-05	0.005119	0.040873
birc7	0	0	0	0	0	0	0	0	0	NaN	NaN	0	0	0	0	0	0	NaN	NaN
bivm	0	2e-06	1e-06	4e-06	3e-06	1e-06	1e-06	1e-06	1e-06	0.948085	0.457303	5.6e-05	4e-05	5e-05	3.7e-05	3.7e-05	4e-05	0.874705	0.918862
blcap	3.2e-05	3.4e-05	4.1e-05	3.9e-05	4e-05	3e-05	3.6e-05	4.3e-05	4.4e-05	0.003158	0.014269	4.1e-05	3.6e-05	3.8e-05	2.9e-05	3.2e-05	3.9e-05	0.659784	0.774359
blk	1.2e-05	1.8e-05	1.8e-05	1.9e-05	1.9e-05	2.3e-05	2.1e-05	2.1e-05	2.1e-05	0.877313	0.451915	0	0	0	0	0	0	NaN	NaN
blm	5e-06	1e-06	0	0	1e-06	2e-06	2e-06	1e-06	2e-06	0.22526	0.256259	6e-06	6e-06	4e-06	8e-06	8e-06	6e-06	0.717071	NaN
blmh	6e-05	4.7e-05	4.8e-05	4.6e-05	4.6e-05	4e-05	3.3e-05	2.5e-05	2.8e-05	0.00014	0.00103	5e-06	7e-06	5e-06	8e-06	1e-05	1.9e-05	0.012772	0.073217
blnk	0	0	0	1e-06	1e-06	1e-06	1e-06	1e-06	1e-06	0.496447	0.380424	1.9e-05	2.2e-05	2.5e-05	2.7e-05	2.6e-05	2.5e-05	0.308584	0.50068
bloc1s1	0.000252	0.000271	0.000275	0.000249	0.000241	0.000231	0.000221	0.000219	0.000224	0.004943	0.019988	9e-05	7.2e-05	8.1e-05	8.1e-05	9.1e-05	8.3e-05	0.450545	0.616991
bloc1s2	8e-06	7e-06	6e-06	7e-06	5e-06	5e-06	5e-06	4e-06	4e-06	0.134874	0.191265	1.9e-05	2.3e-05	2.9e-05	2.3e-05	2.9e-05	2.9e-05	0.184348	0.376054
bloc1s3	1e-06	3e-06	4e-06	5e-06	6e-06	6e-06	7e-06	5e-06	4e-06	0.183079	0.228801	4e-06	2e-06	1e-06	1e-06	2e-06	1e-06	0.9305	NaN
blvra	1.6e-05	1.8e-05	1.7e-05	1.7e-05	1.7e-05	2.1e-05	2e-05	1.5e-05	1.4e-05	0.486303	0.376467	0	1e-06	0	0	2e-06	0	0.513846	NaN
blvrb	0.000602	0.000385	0.00033	0.000252	0.000192	0.000151	0.000124	0.000105	9.8e-05	0	0	0.000119	9.4e-05	8.7e-05	9.3e-05	8.7e-05	0.00012	0.594001	0.726418
blzf1	7e-06	5e-06	4e-06	3e-06	3e-06	3e-06	3e-06	3e-06	5e-06	0.345871	0.321754	1.2e-05	7e-06	1.2e-05	7e-06	9e-06	1e-05	0.725083	0.81763
bmf	2e-06	2e-06	2e-06	3e-06	2e-06	2e-06	1e-06	1e-06	1e-06	0.192111	0.234445	0	1e-06	0	0	0	1e-06	0.153904	NaN
bmi1	7e-06	5e-06	4e-06	3e-06	4e-06	3e-06	3e-06	4e-06	5e-06	0.803306	0.447887	2.1e-05	3.7e-05	3.7e-05	3.3e-05	3.1e-05	4.6e-05	0.098296	0.260901
bmp1	9.1e-05	0.000111	0.000116	0.000121	0.000125	0.000132	0.000122	0.000134	0.000121	0.691004	0.435558	1.2e-05	1.9e-05	1.4e-05	1.3e-05	9e-06	1.6e-05	0.014867	0.08078
bmp10	0	0	0	0	0	0	0	0	0	NaN	NaN	0	0	0	0	0	0	NaN	NaN
bmp15	0	0	0	0	0	0	0	0	0	NaN	NaN	0	0	0	0	0	0	NaN	NaN
bmp2	0	0	1e-06	0	0	1e-06	1e-06	0	0	0.065153	0.124602	7e-06	2e-06	3e-06	1e-06	1e-06	1.4e-05	0.25881	0.453169
bmp2k	3e-06	3e-06	4e-06	7e-06	3e-06	5e-06	4e-06	4e-06	3e-06	0.48512	0.376005	2e-06	2e-06	4e-06	5e-06	5e-06	1.1e-05	0.402791	0.579754
bmp3	0	0	0	0	0	0	0	0	0	NaN	NaN	0	0	0	0	0	0	0.595968	NaN
bmp4	0	0	0	0	0	0	0	0	0	NaN	NaN	2e-06	1e-06	1e-06	1e-06	3e-06	5e-06	0.642194	NaN
bmp5	0	0	0	0	0	0	0	0	0	NaN	NaN	0	0	0	0	1e-06	0	0.596978	NaN
bmp6	0	0	0	0	0	0	0	0	0	NaN	NaN	0	0	0	0	0	3e-06	0.610144	NaN
bmp7	1.8e-05	3e-06	2e-06	2e-06	1e-06	1e-06	1e-06	1e-06	1e-06	0	0	6e-06	9e-06	8e-06	6e-06	8e-06	1e-05	0.651932	0.769067
bmp8a	0	0	0	0	0	0	0	0	0	NaN	NaN	0	0	0	0	0	0	NaN	NaN
bmp8b	0	0	0	0	0	0	0	0	0	NaN	NaN	0	0	3e-06	0	1e-06	2e-06	0.228634	NaN
bmper	0	0	0	0	0	0	0	0	0	NaN	NaN	0	0	0	0	0	0	0.749374	NaN
bmpr1a	1.8e-05	1.9e-05	1.8e-05	1.8e-05	1.8e-05	1.4e-05	1.5e-05	1.6e-05	1.7e-05	0.228199	0.258221	9e-06	6e-06	9e-06	7e-06	1e-05	5e-06	0.954138	NaN
bmpr1b	0	0	0	0	0	0	0	0	0	NaN	NaN	0	0	0	0	0	0	NaN	NaN
bmpr2	1.5e-05	1.2e-05	1.1e-05	1e-05	1e-05	1.1e-05	1.3e-05	1.2e-05	1e-05	0.674023	0.431524	4.1e-05	2.4e-05	2.2e-05	3.8e-05	2.5e-05	2.5e-05	0.604664	0.73378
bms1	2.9e-05	3.3e-05	3.3e-05	2.8e-05	2.6e-05	2.5e-05	2.1e-05	1.9e-05	1.8e-05	0.016774	0.049975	2.3e-05	2e-05	2.9e-05	1.9e-05	3.1e-05	2.4e-05	0.591081	0.724611
bmx	0	0	0	0	0	0	0	0	0	NaN	NaN	0	0	1e-06	1e-06	0	0	0.117491	NaN
bnc1	0	0	0	0	0	0	0	0	0	NaN	NaN	0	0	0	0	0	0	0.412391	NaN
bnc2	0	0	0	0	0	0	0	0	0	NaN	NaN	1e-06	2e-06	1e-06	3e-06	1e-06	0	0.956447	NaN
bnip1	2.3e-05	2.7e-05	3.2e-05	3.2e-05	3.1e-05	3.1e-05	2.5e-05	2.6e-05	2.4e-05	0.260684	0.27741	2e-06	2e-06	2e-06	4e-06	2e-06	3e-06	0.556783	NaN
bnip2	4.7e-05	3.4e-05	2.9e-05	3.1e-05	3e-05	3.6e-05	3.6e-05	3.6e-05	3.9e-05	0.987634	0.467256	4.9e-05	5.3e-05	3.7e-05	4.6e-05	3.8e-05	3.9e-05	0.335718	0.525437
bnip3	0.000133	0.00015	0.000133	0.000127	0.000127	0.000136	0.000135	0.000126	0.000126	0.200836	0.240276	0.000599	0.000547	0.000548	0.000511	0.000539	0.000515	0.422315	0.594669
bnip3l	1.6e-05	2.1e-05	2.2e-05	2.3e-05	2.2e-05	2.4e-05	2.4e-05	2.5e-05	2.5e-05	0.251412	0.271628	2.2e-05	2.6e-05	2.6e-05	2.1e-05	3.6e-05	4e-05	0.325453	0.516027
bnipl	0	0	0	0	0	0	0	0	0	NaN	NaN	0	0	0	0	0	0	0.84329	NaN
boc	0	0	0	0	0	0	0	0	0	NaN	NaN	0	0	0	0	0	0	0.412111	NaN
bod1	4.4e-05	5.2e-05	5e-05	5.3e-05	5.3e-05	4.3e-05	4.4e-05	4.2e-05	5.2e-05	0.027778	0.070966	1.2e-05	1.5e-05	1.1e-05	1.3e-05	1e-05	1.1e-05	0.446885	0.61526
bok	1.8e-05	1.9e-05	1.9e-05	1.9e-05	1.5e-05	1.7e-05	1.7e-05	2e-05	2e-05	0.653939	0.42601	3.7e-05	2.5e-05	2.4e-05	3e-05	2.7e-05	4.7e-05	0.38847	0.570187
bola1	0.000106	0.000105	0.000103	9.2e-05	8.4e-05	8.9e-05	8.6e-05	8e-05	7.1e-05	0.000639	0.003822	8e-06	1.5e-05	1.4e-05	1.1e-05	1.4e-05	2.2e-05	0.261711	0.456722
bola3	0.000123	0.000109	0.0001	0.00011	0.000111	0.000109	0.000103	0.000126	0.000133	0.011171	0.037371	2e-05	2.5e-05	3.3e-05	3e-05	3.2e-05	3.4e-05	0.128452	0.305805
boll	0	0	0	0	0	0	0	0	0	NaN	NaN	1e-06	2e-06	0	4e-06	2e-06	9e-06	0.075903	NaN
bop1	7e-06	7e-06	8e-06	9e-06	1.2e-05	1e-05	1e-05	1.2e-05	1.2e-05	0.380317	0.336112	3e-06	2e-06	2e-06	3e-06	6e-06	5e-06	0.387899	NaN
bpgm	2.3e-05	3e-05	3.1e-05	3e-05	2.6e-05	3.1e-05	3e-05	2.8e-05	2.9e-05	0.603226	0.408312	6e-06	4e-06	5e-06	2e-06	3e-06	5e-06	0.556436	NaN
bphl	0.000241	0.000206	0.0002	0.000166	0.000152	0.000155	0.000159	0.000163	0.000168	2.1e-05	0.000188	3.9e-05	3.6e-05	3.5e-05	3.5e-05	4.4e-05	4.8e-05	0.836506	0.89434
bpi	0	0	0	0	0	0	0	0	0	NaN	NaN	0	3e-06	1e-06	0	0	2e-06	0.734864	NaN
bpnt1	4.3e-05	5e-05	4.8e-05	4.8e-05	4.7e-05	4.9e-05	5.5e-05	5.4e-05	5.4e-05	0.890567	0.451915	3.8e-05	1.2e-05	1.7e-05	2.9e-05	2e-05	2.7e-05	0.383662	0.566305
bptf	6e-05	3.3e-05	3.5e-05	3.6e-05	3.4e-05	3.7e-05	3.6e-05	3.2e-05	2.9e-05	0.155537	0.208457	0.000127	0.000128	0.000115	0.000121	0.000125	0.000118	0.025104	0.114776
braf	5e-06	3e-06	4e-06	6e-06	5e-06	8e-06	9e-06	7e-06	8e-06	0.410249	0.344798	1e-06	3e-06	6e-06	4e-06	4e-06	1e-06	0.0386	NaN
brap	0.000316	0.000298	0.000297	0.00029	0.000273	0.000245	0.00023	0.000229	0.000228	0.000152	0.001108	1.2e-05	1.1e-05	1.1e-05	1e-05	8e-06	1.3e-05	0.654845	0.77132
brca1	0	0	0	0	0	2e-06	3e-06	1e-06	1e-06	0.081291	0.14341	1.2e-05	1.1e-05	1.6e-05	5e-06	1e-06	4e-06	0.035695	0.142113
brca2	3e-06	2e-06	2e-06	2e-06	2e-06	3e-06	2e-06	2e-06	2e-06	0.925161	0.457007	5e-06	4e-06	6e-06	1e-06	2e-06	2e-06	0.293856	NaN
brcc3	2e-06	4e-06	4e-06	4e-06	4e-06	5e-06	3e-06	3e-06	2e-06	0.807913	0.447887	2.3e-05	1.9e-05	2.1e-05	2.3e-05	2.7e-05	2.8e-05	0.103685	0.269757
brd1	3.4e-05	3.3e-05	3.5e-05	3.3e-05	3.3e-05	3.2e-05	3e-05	2.6e-05	2.6e-05	0.260041	0.276974	1.1e-05	1.3e-05	1.7e-05	1.9e-05	1.3e-05	1.5e-05	0.148651	0.331735
brd2	0.000175	0.000143	0.000148	0.000151	0.000145	0.000123	0.000121	0.000125	0.000121	0.005922	0.02309	0.000121	0.000113	0.0001	0.00011	0.000109	0.000139	0.472106	0.633234
brd3	0.000114	0.000129	0.000128	0.000112	0.0001	9.7e-05	9.1e-05	9.1e-05	8.9e-05	1.6e-05	0.00015	1.4e-05	1.1e-05	1.3e-05	1.4e-05	1.5e-05	1e-05	0.452101	0.618154
brd4	0.000131	0.000102	0.000105	0.000104	0.000106	9.4e-05	9.2e-05	9.3e-05	8.8e-05	0.020302	0.057206	9.7e-05	0.000118	0.000111	0.000127	0.000122	0.000121	0.006712	0.049367
brd7	4.8e-05	4.1e-05	4e-05	4.5e-05	4.4e-05	4.2e-05	4.1e-05	3.9e-05	3.5e-05	0.003997	0.01702	3.8e-05	2.4e-05	2.1e-05	3.1e-05	3.5e-05	3.5e-05	0.842753	0.898319
brd8	1.2e-05	7e-06	7e-06	1.5e-05	7e-06	6e-06	4e-06	4e-06	4e-06	0.095739	0.15919	3.7e-05	3.3e-05	2.2e-05	3.8e-05	2.2e-05	1.9e-05	0.004558	0.038405
brd9	9e-06	9e-06	1e-05	8e-06	7e-06	9e-06	9e-06	9e-06	9e-06	0.507628	0.380916	6e-06	2e-06	7e-06	3e-06	4e-06	5e-06	0.355322	NaN
brdt	1e-06	1e-06	2e-06	3e-06	3e-06	2e-06	2e-06	2e-06	2e-06	0.003811	0.016538	3e-06	4e-06	2e-06	4e-06	4e-06	6e-06	0.921237	NaN
bre	1.7e-05	2.2e-05	2.6e-05	2.7e-05	2.5e-05	1.7e-05	2e-05	2.1e-05	2e-05	0.12584	0.182778	1.8e-05	1.5e-05	1.5e-05	1.8e-05	1.5e-05	2.9e-05	0.120687	0.295031
brf1	1.5e-05	1.1e-05	1e-05	1.1e-05	1e-05	1.3e-05	1.2e-05	9e-06	1e-05	0.575346	0.398986	1e-06	7e-06	4e-06	4e-06	4e-06	4e-06	0.043047	NaN
brf2	6e-06	7e-06	6e-06	4e-06	3e-06	3e-06	3e-06	3e-06	2e-06	0.372273	0.333976	0	0	0	0	0	0	0.456043	NaN
bri3	4e-06	6e-06	6e-06	5e-06	5e-06	6e-06	6e-06	6e-06	5e-06	0.876568	0.451915	0.000192	0.000193	0.000195	0.000193	0.000208	0.000183	0.086267	0.241912
bri3bp	7.1e-05	6.9e-05	6.9e-05	6e-05	6.1e-05	5.6e-05	4.9e-05	4.5e-05	4.7e-05	0.000988	0.005531	1.3e-05	1.8e-05	1e-05	1.1e-05	1.1e-05	1.1e-05	0.327491	0.517845
brip1	3e-06	1e-06	1e-06	1e-06	1e-06	1e-06	1e-06	2e-06	2e-06	0.666535	0.429428	3e-06	4e-06	7e-06	5e-06	5e-06	1e-06	0.057915	NaN
brix1	9e-06	1.3e-05	1.5e-05	1.6e-05	1.3e-05	1.6e-05	1.7e-05	1.3e-05	1.7e-05	0.091143	0.154213	1.8e-05	1.2e-05	1.9e-05	1.8e-05	2.1e-05	1.9e-05	0.803544	0.873764
brms1	2.6e-05	3.2e-05	2.1e-05	2.3e-05	2.1e-05	2.3e-05	2.1e-05	1.9e-05	1.8e-05	0.849419	0.448388	5e-06	6e-06	9e-06	3e-06	5e-06	6e-06	0.11364	NaN
brms1l	5e-06	4e-06	3e-06	3e-06	3e-06	4e-06	3e-06	7e-06	7e-06	0.283184	0.289287	3e-06	3e-06	7e-06	5e-06	4e-06	2e-06	0.705052	NaN
brpf1	2e-05	1.3e-05	1.2e-05	1.3e-05	1.5e-05	1.6e-05	1.3e-05	1.2e-05	1.5e-05	0.964954	0.46155	5e-06	5e-06	6e-06	8e-06	4e-06	1.1e-05	0.700976	0.802943
brpf3	2.3e-05	2.3e-05	2.3e-05	2.3e-05	2.1e-05	2.3e-05	2.3e-05	1.9e-05	1.6e-05	0.863341	0.451915	7e-06	7e-06	1e-05	7e-06	5e-06	6e-06	0.158956	0.344728
brs3	0	0	0	0	0	0	0	0	0	NaN	NaN	0	0	0	0	0	0	0.260989	NaN
brsk1	0	0	0	0	0	0	0	0	0	0.847222	0.447887	2e-06	4e-06	2e-06	0	4e-06	2e-06	0.488609	NaN
brsk2	0	0	0	0	0	0	0	0	0	NaN	NaN	0	0	0	0	0	0	0.456043	NaN
brwd1	2.3e-05	1.2e-05	1.4e-05	1.8e-05	1.6e-05	2e-05	1.8e-05	1.7e-05	1.7e-05	0.444263	0.359133	6.4e-05	6.8e-05	6.6e-05	5.5e-05	6.5e-05	7e-05	0.093581	0.254074
brwd3	3e-06	1e-06	2e-06	3e-06	3e-06	2e-06	2e-06	1e-06	1e-06	0.955689	0.459118	7e-06	9e-06	1e-05	1.5e-05	1e-05	7e-06	0.200989	0.393659
bscl2	0.000151	0.000108	9.7e-05	8.8e-05	8.2e-05	8.1e-05	8e-05	8.4e-05	8.2e-05	0.000302	0.001992	0	0	0	0	0	0	0.456043	NaN
bsdc1	0.000117	0.000101	0.0001	9.2e-05	8.1e-05	8.6e-05	8.1e-05	7.6e-05	6.9e-05	0.000674	0.004003	5.1e-05	6.9e-05	8.3e-05	6.9e-05	7.2e-05	5.7e-05	0.00266	0.026247
bsg	0.000629	0.000573	0.000557	0.000536	0.000532	0.000552	0.000504	0.000507	0.000502	0.00092	0.005234	4.4e-05	2.6e-05	1.8e-05	2.7e-05	2.3e-05	3.2e-05	0.710825	0.808582
bsn	0	0	0	0	0	0	0	1e-06	1e-06	0.229527	0.258815	0	0	0	6e-06	0	1e-06	0.335415	NaN
bsnd	0	0	0	0	0	0	0	0	0	NaN	NaN	1e-06	0	0	0	0	0	0.596976	NaN
bsph1	0	0	0	0	0	0	0	0	0	NaN	NaN	0	0	0	0	0	0	NaN	NaN
bspry	0	0	0	0	0	0	0	0	0	0.827203	0.447887	0	0	1e-06	0	3e-06	0	0.630064	NaN
bst1	0	0	0	1e-06	0	0	0	0	0	0.825103	0.447887	2e-06	1e-06	0	4e-06	1e-06	0	0.003616	NaN
bst2	0.000296	0.00027	0.000261	0.000238	0.000236	0.000231	0.00023	0.00024	0.000247	0.01152	0.03824	7.1e-05	8.7e-05	7e-05	6.9e-05	7.7e-05	9.6e-05	0.146426	0.328686
bsx	0	0	0	0	0	0	0	0	0	NaN	NaN	0	0	0	0	0	0	NaN	NaN
btaf1	1.4e-05	1.3e-05	1.2e-05	1.3e-05	1.5e-05	1.7e-05	1.4e-05	1.5e-05	1.7e-05	0.846795	0.447887	2.3e-05	1.9e-05	2.2e-05	2.3e-05	2.4e-05	2.8e-05	0.963644	0.975532
btbd1	1.3e-05	2.1e-05	2e-05	2e-05	1.7e-05	1.8e-05	2e-05	2e-05	1.8e-05	0.725891	0.44313	1.5e-05	1.1e-05	1.1e-05	9e-06	1.3e-05	1.2e-05	0.866837	0.91361
btbd10	0	2e-06	2e-06	1e-06	1e-06	1e-06	1e-06	1e-06	1e-06	0.762062	0.447887	4e-06	7e-06	4e-06	9e-06	6e-06	8e-06	0.034627	NaN
btbd11	0	0	0	0	0	0	0	0	0	NaN	NaN	1e-06	0	2e-06	1e-06	1e-06	1e-06	0.963338	NaN
btbd16	0	0	0	0	0	0	0	0	0	NaN	NaN	3e-06	6e-06	1e-05	9e-06	6e-06	1.4e-05	0.077995	0.228079
btbd17	0	0	0	0	0	0	0	0	0	NaN	NaN	0	0	0	0	0	0	NaN	NaN
btbd19	1e-06	0	0	0	0	0	0	0	0	0.283207	0.289287	0	0	0	0	0	0	NaN	NaN
btbd2	1.3e-05	7e-06	8e-06	9e-06	1e-05	1.1e-05	9e-06	1e-05	7e-06	0.706286	0.439397	1.4e-05	1.8e-05	1.3e-05	1.6e-05	2e-05	2.1e-05	0.237151	0.430026
btbd3	5e-06	5e-06	2e-06	2e-06	3e-06	3e-06	4e-06	4e-06	3e-06	0.239869	0.265466	3e-06	5e-06	3e-06	1e-06	5e-06	3e-06	0.6694	NaN
btbd6	1.6e-05	1.4e-05	1.3e-05	1.3e-05	1.6e-05	2e-05	2e-05	1.4e-05	1.5e-05	0.262846	0.277704	1.5e-05	1.6e-05	2.2e-05	1.6e-05	1.5e-05	1.1e-05	0.440245	0.610254
btbd7	8e-06	7e-06	5e-06	4e-06	5e-06	1.1e-05	7e-06	5e-06	5e-06	0.619187	0.414586	8e-06	1.1e-05	1e-05	8e-06	1.3e-05	1e-05	0.498589	0.655267
btbd9	1.4e-05	1.5e-05	1.7e-05	1.8e-05	1.5e-05	1.4e-05	1.7e-05	1.5e-05	1.3e-05	0.150761	0.204607	3e-06	6e-06	4e-06	2e-06	5e-06	5e-06	0.316048	NaN
btc	0	1e-06	1e-06	1e-06	0	0	1e-06	2e-06	1e-06	0.16739	0.21805	0	1e-06	0	1e-06	1e-06	1e-06	0.15486	NaN
btd	0.000115	0.000113	0.000128	0.000128	0.000136	0.000138	0.000131	0.000136	0.000128	0.830955	0.447887	2.8e-05	3.6e-05	3.5e-05	3.7e-05	2.7e-05	2e-05	0.00143	0.017049
btf3	1.5e-05	1.2e-05	1.1e-05	1.1e-05	1e-05	1e-05	9e-06	9e-06	9e-06	0.606008	0.409373	0.000193	0.000176	0.000151	0.000142	0.00015	0.000208	0.056478	0.18832
btf3l4	1e-06	3e-06	4e-06	4e-06	4e-06	5e-06	5e-06	4e-06	7e-06	0.574976	0.398986	2.8e-05	3.2e-05	4.2e-05	3.1e-05	3.4e-05	4.4e-05	0.086256	0.241912
btg1	3.1e-05	5.4e-05	6e-05	7.6e-05	8.4e-05	9e-05	9.2e-05	8e-05	7.4e-05	0.000964	0.005435	0.000199	0.000174	0.000207	0.000183	0.000221	0.000201	0.017115	0.088808
btg2	7e-06	1.7e-05	1.8e-05	2.9e-05	3.6e-05	4.2e-05	5.4e-05	5.2e-05	5.1e-05	0	0	1.5e-05	1e-05	1.5e-05	1.2e-05	1.5e-05	2e-05	0.102363	0.267618
btg3	2e-06	2e-06	2e-06	1e-06	1e-06	1e-06	1e-06	1e-06	1e-06	0.825753	0.447887	1.9e-05	1.5e-05	1.3e-05	1.1e-05	9e-06	2.1e-05	0.10203	0.266829
btg4	0	0	0	0	0	0	0	0	0	NaN	NaN	0	0	0	0	0	0	0.598988	NaN
btk	0	0	0	1e-06	0	0	0	0	0	0.517429	0.380916	0	0	0	0	3e-06	2e-06	0.089974	NaN
btla	2e-06	2e-06	0	0	1e-06	1e-06	0	0	0	0.693762	0.435891	0	0	0	0	0	0	NaN	NaN
btn1a1	0	0	0	0	0	0	0	0	0	NaN	NaN	0	0	0	0	0	0	NaN	NaN
btn2a2	0	0	0	0	0	0	0	0	0	NaN	NaN	2e-06	5e-06	1e-06	3e-06	2e-06	1e-06	0.233352	NaN
btnl2	0	0	0	0	1e-06	0	0	0	0	0.827203	0.447887	0	0	0	0	0	0	NaN	NaN
btnl3	0	0	0	0	0	0	0	0	0	NaN	NaN	1e-06	1e-06	0	0	2e-06	0	0.593854	NaN
btnl9	0	0	0	0	0	0	0	0	0	0.722785	0.442364	2e-06	1e-06	5e-06	3e-06	1e-06	3e-06	0.50446	NaN
btrc	4.3e-05	4.3e-05	4.5e-05	4e-05	3.8e-05	3.5e-05	3.3e-05	3.3e-05	3.4e-05	0.028812	0.072886	1.3e-05	7e-06	6e-06	8e-06	6e-06	7e-06	0.677191	0.786949
bub1	0	0	0	0	0	0	0	0	0	NaN	NaN	2e-06	1e-06	1e-06	0	0	0	0.627367	NaN
bub1b	2e-06	3e-06	2e-06	5e-06	2e-06	1e-06	1e-06	1e-06	1e-06	0.723486	0.442364	0	0	4e-06	1e-06	0	0	0.389693	NaN
bub3	1.5e-05	1.7e-05	1.8e-05	1.8e-05	2e-05	2.1e-05	2e-05	2.1e-05	2.9e-05	0.550274	0.39208	4.8e-05	4e-05	4.5e-05	3.7e-05	5.4e-05	3.6e-05	0.119518	0.293255
bud13	5e-06	5e-06	4e-06	4e-06	4e-06	5e-06	5e-06	6e-06	1e-05	0.616838	0.413635	6e-06	1e-06	2e-06	2e-06	2e-06	3e-06	0.751137	NaN
bud31	3.8e-05	4.2e-05	4.3e-05	4.5e-05	4.6e-05	4.7e-05	4.4e-05	4e-05	3.9e-05	0.404708	0.342693	8e-06	4e-06	3e-06	4e-06	1.1e-05	1.2e-05	0.198312	0.391215
bves	0	0	0	0	0	0	0	0	0	NaN	NaN	0	0	1e-06	0	1e-06	0	0.204135	NaN
bysl	0	0	0	1e-06	1e-06	1e-06	1e-06	1e-06	1e-06	0.551922	0.392574	3e-06	1e-06	3e-06	2e-06	6e-06	5e-06	0.20927	NaN
bzrap1	0	0	0	0	0	0	0	0	0	0.827203	0.447887	3e-06	2e-06	3e-06	1e-06	5e-06	1e-06	0.398551	NaN
bzw1	4e-05	4e-05	4.9e-05	5.3e-05	4.3e-05	4.4e-05	4.1e-05	4.2e-05	5.3e-05	0.247518	0.269628	0.000308	0.000236	0.000265	0.000275	0.000255	0.000271	0.646423	0.765414
bzw2	6e-06	1.1e-05	1.1e-05	1e-05	1e-05	1e-05	1.1e-05	9e-06	9e-06	0.852153	0.448989	1.2e-05	6e-06	1.6e-05	7e-06	7e-06	5e-06	0.263343	0.458193
c1d	1.2e-05	1.8e-05	1.8e-05	1.8e-05	2e-05	2.1e-05	2.3e-05	1.9e-05	1.6e-05	0.523908	0.383756	4.1e-05	4.2e-05	4e-05	4.4e-05	4e-05	6e-05	0.024612	0.113375
c1galt1	5e-06	2e-06	2e-06	2e-06	2e-06	3e-06	3e-06	1e-06	1e-06	0.55619	0.393856	2.3e-05	2.5e-05	1.8e-05	2.8e-05	2.5e-05	2.6e-05	0.083737	0.237579
c1galt1c1	1e-05	5e-06	6e-06	6e-06	8e-06	1.1e-05	1.1e-05	1.1e-05	1e-05	0.839789	0.447887	1.3e-05	1.2e-05	2.1e-05	1.4e-05	1.2e-05	1.4e-05	0.060018	0.195093
c1qa	1.4e-05	5e-06	5e-06	8e-06	9e-06	3.1e-05	4e-06	2e-06	3e-06	0.017153	0.050848	1.2e-05	5e-06	3e-06	3e-06	7e-06	4e-06	0.339093	0.527849
c1qb	1.3e-05	5e-06	4e-06	5e-06	5e-06	1e-05	3e-06	3e-06	5e-06	0.063062	0.121989	1.5e-05	3e-06	5e-06	5e-06	1.2e-05	8e-06	0.361846	0.546238
c1qbp	9.8e-05	9e-05	9e-05	9.3e-05	9.4e-05	9.1e-05	8.7e-05	8.7e-05	8.1e-05	0.944656	0.457007	5e-05	4.8e-05	4.6e-05	4.4e-05	4.7e-05	4.6e-05	0.948953	0.966042
c1qc	1.2e-05	5e-06	3e-06	5e-06	6e-06	1.6e-05	3e-06	1e-06	2e-06	0.028545	0.072467	2e-06	1e-06	2e-06	1e-06	1e-06	5e-06	0.548383	NaN
c1ql1	0	0	0	0	0	0	0	0	0	NaN	NaN	0	0	0	0	0	0	0.192457	NaN
c1ql2	0	0	0	0	0	0	0	0	0	NaN	NaN	0	0	0	0	0	0	0.192457	NaN
c1ql3	0	0	0	0	0	0	0	0	0	NaN	NaN	0	0	0	0	0	0	NaN	NaN
c1ql4	0	0	0	0	0	0	0	0	0	0.517429	0.380916	0	0	0	0	0	0	NaN	NaN
c1qtnf1	1e-06	3e-06	3e-06	3e-06	3e-06	3e-06	1e-06	1e-06	1e-06	0.321836	0.310123	0	2e-06	9e-06	2e-06	1e-06	3e-06	0.453505	NaN
c1qtnf2	0	0	0	0	0	0	0	0	0	0.847222	0.447887	1e-06	0	0	1e-06	1e-06	2e-06	0.973194	NaN
c1qtnf3	4e-06	0	0	0	0	0	0	0	0	0.013782	0.043426	5e-06	3e-06	2e-06	3e-06	2e-06	1e-06	0.033281	NaN
c1qtnf4	0	1e-06	2e-06	2e-06	2e-06	1e-06	1e-06	0	0	0.152885	0.206275	0	0	0	0	0	0	NaN	NaN
c1qtnf5	0	0	0	0	0	0	0	0	0	0.734324	0.444306	0	0	0	0	0	0	NaN	NaN
c1qtnf6	0	1e-06	1e-06	1e-06	1e-06	1e-06	0	0	0	0.944705	0.457007	9e-06	6e-06	6e-06	6e-06	6e-06	8e-06	0.933109	NaN
c1qtnf7	0	0	0	0	0	0	0	0	0	NaN	NaN	0	0	0	1e-06	0	0	0.095332	NaN
c1qtnf9	0	1e-06	1e-06	0	0	0	0	1e-06	0	0.374723	0.334348	0	1e-06	1e-06	0	0	0	0.388962	NaN
c1rl	0.000151	0.00014	0.000145	0.000151	0.000157	0.000154	0.000149	0.000149	0.000143	0.816234	0.447887	0.000222	0.000203	0.000202	0.000226	0.000225	0.000188	0.067254	0.209218
c1s	0.000151	0.000171	0.000182	0.000195	0.000201	0.00022	0.000225	0.000209	0.000226	0.02706	0.069851	0.001498	0.001668	0.001575	0.0015	0.001318	0.001115	0	0
c2	9.9e-05	0.000105	0.000115	0.000131	0.00015	0.000171	0.000178	0.00018	0.000196	8e-06	8.3e-05	0.000444	0.000498	0.000448	0.000453	0.000431	0.000383	0.000797	0.011032
c2cd2	0.000118	9.7e-05	8.8e-05	7.8e-05	7.3e-05	6.8e-05	6.8e-05	6.7e-05	6.2e-05	1e-05	0.000102	1e-06	2e-06	0	2e-06	3e-06	3e-06	0.37022	NaN
c2cd2l	5.2e-05	4.5e-05	4.4e-05	4.3e-05	4.5e-05	4.4e-05	4e-05	4.2e-05	4.2e-05	0.113699	0.172359	2e-06	1e-06	0	3e-06	1e-06	0	0.075684	NaN
c2cd3	1.7e-05	1.5e-05	1.4e-05	1.3e-05	1.1e-05	1.2e-05	8e-06	6e-06	8e-06	0.000599	0.003596	2.2e-05	2.8e-05	1.8e-05	2.2e-05	1.5e-05	1.4e-05	0.16905	0.357193
c2cd4a	0	0	0	0	0	0	0	0	0	NaN	NaN	1e-06	1e-06	0	0	0	3e-06	0.005812	NaN
c2cd4b	0	0	0	0	0	0	0	0	0	NaN	NaN	0	0	1e-06	0	0	1e-06	0.287528	NaN
c2cd4c	0	0	0	0	0	0	0	0	0	0.412614	0.344911	0	0	0	0	0	0	NaN	NaN
c2cd4d	4e-06	2e-06	2e-06	1e-06	1e-06	2e-06	3e-06	3e-06	3e-06	0.4511	0.362029	0	0	0	0	0	0	0.747996	NaN
c3	0.005095	0.005565	0.00587	0.006304	0.006802	0.007056	0.007156	0.007253	0.007302	0	0	0.001837	0.00215	0.001829	0.002041	0.001762	0.001505	0	2e-06
c3ar1	0	0	0	0	0	0	0	0	0	NaN	NaN	1e-06	1e-06	1e-06	1e-06	4e-06	3e-06	0.550062	NaN
c4a	0.000799	0.000836	0.000856	0.00085	0.000849	0.000851	0.000786	0.0008	0.000791	0.033324	0.081089	0	3e-06	1e-06	3e-06	1e-06	5e-06	0.004471	NaN
c5ar1	0	0	0	0	0	0	0	0	0	NaN	NaN	2.9e-05	2.9e-05	1.5e-05	1.4e-05	1.5e-05	3.1e-05	0.127051	0.303698
c6	0.000295	0.000181	0.000169	0.00015	0.000132	0.000142	0.000144	0.000133	0.000132	1e-06	1.3e-05	0.000638	0.000698	0.000751	0.000684	0.000524	0.000525	0	0
c8a	0.000214	0.000277	0.000287	0.000338	0.000375	0.000416	0.000429	0.000435	0.00045	0	0	0.000421	0.000444	0.000428	0.000458	0.000412	0.00035	3.6e-05	0.000968
c8b	0.000232	0.000352	0.000367	0.000374	0.000398	0.000401	0.000424	0.000432	0.000443	1.4e-05	0.000144	0.000264	0.000262	0.000304	0.000274	0.000249	0.000261	0.000659	0.009615
c8g	0.000501	0.00052	0.000533	0.000553	0.00056	0.000572	0.00063	0.000638	0.000632	0.001269	0.006803	8.5e-05	8e-05	8e-05	0.000118	9.2e-05	0.000113	0.000887	0.012055
c9	2.7e-05	6.9e-05	8e-05	0.000103	0.00011	0.000124	0.000134	0.00012	0.000123	0	0	0.001266	0.001377	0.001447	0.00145	0.001384	0.001225	7.3e-05	0.001712
cab39	6.1e-05	5.9e-05	5.4e-05	5e-05	4.9e-05	4.5e-05	4.2e-05	4.1e-05	3.8e-05	0.068564	0.129296	4.1e-05	2.3e-05	2.9e-05	2.2e-05	2.3e-05	2.5e-05	0.904457	0.937061
cab39l	2.5e-05	3.2e-05	3.1e-05	2.8e-05	2.8e-05	2.3e-05	2.6e-05	2.4e-05	2.3e-05	0.036287	0.085525	4e-06	3e-06	0	2e-06	2e-06	5e-06	0.545505	NaN
cabin1	2.5e-05	1.4e-05	1.6e-05	2.2e-05	1.8e-05	1.3e-05	1.1e-05	1.2e-05	1.1e-05	0.026163	0.068191	5e-06	6e-06	9e-06	8e-06	1.2e-05	5e-06	0.032362	0.134687
cables1	0	0	1e-06	1e-06	2e-06	2e-06	4e-06	4e-06	3e-06	0.562986	0.395506	1e-06	1e-06	1e-06	1e-06	2e-06	1e-06	0.351021	NaN
cables2	2.5e-05	3.6e-05	4e-05	3.6e-05	3.7e-05	3.9e-05	3.9e-05	3.3e-05	3.2e-05	0.208751	0.245127	4e-06	3e-06	3e-06	3e-06	3e-06	2e-06	0.177077	NaN
cabp1	0	0	0	0	0	0	0	0	0	NaN	NaN	0	0	0	0	0	0	0.454287	NaN
cabp2	0	0	0	0	0	0	0	0	0	0.465712	0.368395	0	0	0	0	0	0	NaN	NaN
cabp4	0	1e-06	1e-06	0	0	0	0	0	0	0.267078	0.280157	0	1e-06	3e-06	1e-06	1e-06	2e-06	0.849828	NaN
cabp5	0	0	0	0	0	0	0	0	0	NaN	NaN	0	0	0	0	0	0	0.457795	NaN
cabp7	0	0	0	0	0	0	0	0	0	NaN	NaN	0	0	0	0	0	0	0.456043	NaN
cabyr	1e-06	2e-06	2e-06	1e-06	2e-06	1e-06	1e-06	1e-06	1e-06	0.492894	0.379387	0	0	0	0	0	1e-06	0.609465	NaN
cachd1	0	0	0	0	0	0	0	0	0	0.898695	0.451915	1e-06	0	1e-06	0	1e-06	4e-06	0.249363	NaN
cacna1a	1e-06	2e-06	3e-06	3e-06	4e-06	4e-06	2e-06	1e-06	1e-06	0.843209	0.447887	0	0	0	0	0	0	0.594961	NaN
cacna1b	0	0	0	0	0	0	0	0	0	NaN	NaN	0	0	0	0	1e-06	0	0.457795	NaN
cacna1c	0	0	0	0	0	0	0	0	0	NaN	NaN	0	0	0	1e-06	0	0	0.202681	NaN
cacna1d	0	0	0	0	0	0	0	0	1e-06	0.739229	0.445878	6e-06	3e-06	7e-06	3e-06	2e-06	1e-06	0.300862	NaN
cacna1e	0	0	0	0	0	0	0	0	0	NaN	NaN	0	1e-06	0	0	0	0	0.262308	NaN
cacna1f	0	0	0	0	0	0	0	0	0	NaN	NaN	0	0	0	0	0	0	0.459543	NaN
cacna1g	0	0	0	0	0	0	0	0	0	NaN	NaN	0	0	0	0	0	0	0.456043	NaN
cacna1h	0	0	0	0	0	0	0	0	0	NaN	NaN	8e-06	1.7e-05	1.4e-05	1.2e-05	1.1e-05	9e-06	0.305268	0.497569
cacna1i	0	0	0	0	0	0	0	0	0	NaN	NaN	0	0	0	0	0	0	0.456043	NaN
cacna1s	0	0	0	0	0	0	0	0	0	NaN	NaN	0	0	0	0	0	0	NaN	NaN
cacna2d1	0	0	0	0	0	0	0	0	0	NaN	NaN	0	0	0	0	2e-06	0	0.708494	NaN
cacna2d2	0	0	0	0	0	0	0	0	0	NaN	NaN	0	0	0	0	0	0	0.261536	NaN
cacna2d3	0	0	0	0	0	0	0	0	0	NaN	NaN	0	0	0	0	0	1e-06	0.610144	NaN
cacna2d4	0	0	0	0	0	0	0	0	0	NaN	NaN	1e-06	2e-06	0	3e-06	1e-06	0	0.02368	NaN
cacnb1	0	0	0	0	0	0	0	0	0	0.534724	0.386463	3e-06	0	0	0	0	0	0.390919	NaN
cacnb2	0	0	0	0	0	0	0	0	0	NaN	NaN	3e-06	4e-06	0	1e-06	2e-06	1e-06	0.107624	NaN
cacnb3	0	0	0	0	0	0	0	0	0	NaN	NaN	1e-06	0	0	1e-06	0	0	0.476711	NaN
cacnb4	0	0	0	0	0	0	0	0	0	NaN	NaN	0	0	0	3e-06	0	1e-06	0.593781	NaN
cacng1	0	0	0	0	0	0	0	0	0	0.722785	0.442364	0	0	0	0	0	0	NaN	NaN
cacng2	0	0	0	0	0	0	0	0	0	NaN	NaN	0	0	0	0	0	0	0.597981	NaN
cacng3	0	0	0	0	0	0	0	0	0	NaN	NaN	0	0	0	0	0	0	0.192457	NaN
cacng4	0	0	0	0	0	0	0	0	0	NaN	NaN	0	0	0	0	0	0	0.456043	NaN
cacng5	0	0	0	0	0	0	0	0	0	NaN	NaN	0	0	0	0	0	0	NaN	NaN
cacng6	0	0	0	0	0	0	0	0	0	NaN	NaN	0	0	0	0	0	0	NaN	NaN
cacng7	0	0	0	0	0	0	0	0	0	0.827203	0.447887	0	0	0	0	0	0	NaN	NaN
cacng8	0	0	0	0	0	0	0	0	0	NaN	NaN	5e-06	8e-06	2e-06	3e-06	5e-06	7e-06	0.259994	NaN
cacybp	2e-05	2.5e-05	2.6e-05	2.7e-05	2.8e-05	2.8e-05	2.9e-05	2.9e-05	2.7e-05	0.546669	0.390331	4.7e-05	3.5e-05	4.3e-05	3.8e-05	3.6e-05	4.6e-05	0.131662	0.309434
cad	2e-06	6e-06	7e-06	7e-06	6e-06	7e-06	6e-06	5e-06	4e-06	0.921283	0.456077	3e-06	2e-06	4e-06	5e-06	3e-06	1e-06	0.099586	NaN
cadm1	1.5e-05	1.7e-05	1.8e-05	2.4e-05	2.3e-05	2.6e-05	3e-05	3.7e-05	3.8e-05	0.058141	0.11769	7.8e-05	7.1e-05	7.8e-05	7.4e-05	7.5e-05	5.9e-05	0.014139	0.07822
cadm2	0	0	0	0	0	0	0	0	0	NaN	NaN	0	0	1e-06	0	0	0	0.444663	NaN
cadm3	0	0	0	0	0	0	0	0	0	0.412051	0.344798	0	0	0	0	0	0	0.598986	NaN
cadm4	1e-06	5e-06	7e-06	5e-06	6e-06	6e-06	4e-06	3e-06	3e-06	0.384684	0.337889	1e-06	1e-06	1e-06	1e-06	0	1e-06	0.885152	NaN
cadps	0	0	0	0	0	0	0	0	0	NaN	NaN	1e-06	0	0	1e-06	1e-06	0	0.153157	NaN
cadps2	5e-06	4e-06	5e-06	5e-06	5e-06	8e-06	6e-06	6e-06	1.8e-05	0.068327	0.129041	4e-06	7e-06	4e-06	6e-06	6e-06	6e-06	0.974442	NaN
cage1	0	0	0	0	0	0	1e-06	1e-06	0	0.4797	0.373587	0	0	1e-06	1e-06	0	1e-06	0.847649	NaN
calb1	0	0	0	0	0	0	0	0	0	0.898695	0.451915	0	0	0	0	0	0	0.597978	NaN
calb2	0	0	0	0	0	0	0	0	0	NaN	NaN	0	0	0	0	0	0	0.456043	NaN
calca	0	0	0	0	0	0	0	0	0	NaN	NaN	0	0	0	0	0	0	NaN	NaN
calcb	0	0	0	0	0	0	0	0	0	NaN	NaN	0	0	0	0	0	1e-06	0.411298	NaN
calcoco1	1.8e-05	1.9e-05	1.8e-05	1.9e-05	1.7e-05	1.4e-05	1.3e-05	1.9e-05	1.5e-05	0.003687	0.016108	2.5e-05	2.5e-05	2.1e-05	1.9e-05	2.4e-05	1.6e-05	0.729403	0.819558
calcoco2	0	0	0	0	0	0	0	0	0	NaN	NaN	9.2e-05	8.2e-05	8.8e-05	7.9e-05	8.8e-05	0.000103	0.409668	0.584149
calcr	0	0	0	0	0	0	0	0	0	NaN	NaN	0	0	0	0	0	0	0.454287	NaN
calcrl	0	0	0	0	0	0	0	0	0	0.926153	0.457007	0	1e-06	0	1e-06	1e-06	0	0.898211	NaN
cald1	0.000352	0.000282	0.000273	0.000289	0.000268	0.000251	0.000222	0.000197	0.000185	0.000368	0.002362	0.00055	0.000569	0.000516	0.000604	0.000514	0.000649	0.005127	0.040875
calhm1	0	0	0	0	0	0	0	0	0	NaN	NaN	0	0	0	0	0	0	NaN	NaN
calhm2	0	0	0	0	0	0	0	0	0	0.827203	0.447887	0	0	0	1e-06	0	0	0.095332	NaN
calm1	0.000348	0.000378	0.000392	0.000384	0.000388	0.000378	0.000389	0.000396	0.000394	0.949951	0.457712	0.000467	0.000413	0.000472	0.000436	0.000456	0.000494	0.401171	0.578934
calm2	8.2e-05	8.3e-05	7.9e-05	9.1e-05	9.7e-05	0.000101	9.4e-05	8.8e-05	9.5e-05	0.351895	0.325061	0.000206	0.000164	0.000195	0.000172	0.000177	0.000245	0.361051	0.545378
calm3	3.2e-05	4.7e-05	4.3e-05	4.3e-05	4.3e-05	4.1e-05	4.3e-05	4.5e-05	4e-05	0.08062	0.14272	3.5e-05	2.6e-05	2.7e-05	3e-05	2.4e-05	2.5e-05	0.203612	0.396178
calml3	0	0	0	0	0	0	0	0	0	NaN	NaN	0	0	0	0	0	0	NaN	NaN
calml4	0	0	0	0	0	0	0	0	0	0.827203	0.447887	0	1e-06	3e-06	1e-06	6e-06	4e-06	0.88182	NaN
caln1	9e-06	1.4e-05	1.1e-05	1.4e-05	1.2e-05	1e-05	1.2e-05	1.1e-05	1.2e-05	0.223622	0.255369	0	0	0	0	0	0	0.844395	NaN
calr	0.000961	0.001004	0.001037	0.001096	0.001129	0.001115	0.001097	0.001083	0.001111	0.010223	0.035073	7.6e-05	8.1e-05	7.3e-05	8.2e-05	0.000101	0.000103	0.008437	0.05698
calr3	3e-06	5e-06	3e-06	3e-06	3e-06	5e-06	3e-06	2e-06	2e-06	0.808065	0.447887	0	0	0	0	0	0	NaN	NaN
calu	2e-06	1e-06	2e-06	4e-06	4e-06	5e-06	4e-06	3e-06	3e-06	0.667734	0.43009	5.3e-05	5.2e-05	4.6e-05	5.1e-05	4e-05	3.9e-05	0.054982	0.185752
caly	0	0	0	0	0	0	0	0	0	NaN	NaN	0	0	0	0	0	0	NaN	NaN
camk1	3e-06	5e-06	5e-06	5e-06	6e-06	4e-06	3e-06	3e-06	3e-06	0.793697	0.447887	5e-06	3e-06	5e-06	5e-06	7e-06	4e-06	0.257584	NaN
camk1d	0.000328	0.000257	0.000269	0.000414	0.000361	0.000317	0.000243	0.000262	0.000271	0.021212	0.059055	7.1e-05	7.4e-05	5.4e-05	5.5e-05	5e-05	5.5e-05	0.004716	0.039008
camk1g	0	0	0	0	0	0	0	0	0	NaN	NaN	0	0	0	0	0	0	0.456043	NaN
camk2a	0	0	0	1e-06	1e-06	0	0	0	0	0.517429	0.380916	0	0	0	0	0	0	0.264369	NaN
camk2b	1.4e-05	6e-06	6e-06	7e-06	8e-06	1.1e-05	9e-06	8e-06	7e-06	0.499213	0.380916	1e-05	1.8e-05	1.6e-05	1.5e-05	1.2e-05	1.7e-05	0.357189	0.543034
camk2g	1.9e-05	1.4e-05	1.2e-05	9e-06	7e-06	7e-06	1.1e-05	1.5e-05	2.2e-05	0.04323	0.096158	4e-06	1.2e-05	7e-06	1.2e-05	7e-06	2e-05	0.339943	0.528649
camk2n1	0.000107	8.5e-05	8.7e-05	9e-05	9.4e-05	0.000111	9.3e-05	8.7e-05	7.9e-05	0.68139	0.433116	0.0002	0.000151	0.000141	0.000175	0.000174	0.000239	0.03529	0.141256
camk2n2	1e-06	5e-06	5e-06	5e-06	5e-06	6e-06	8e-06	1e-05	1.2e-05	0.721337	0.442364	0	0	0	0	0	0	0.095332	NaN
camk4	0	0	0	0	0	0	0	0	0	0.898695	0.451915	7e-06	3e-06	5e-06	3e-06	9e-06	4e-06	0.512138	NaN
camkk1	0	0	0	0	0	0	0	0	0	NaN	NaN	2e-06	0	0	1e-06	0	0	0.707366	NaN
camkk2	1.3e-05	1.3e-05	1.1e-05	1.4e-05	1.6e-05	2e-05	1.7e-05	1e-05	9e-06	0.037855	0.087747	2.3e-05	1.9e-05	1.5e-05	1.7e-05	1.6e-05	1.7e-05	0.413401	0.587251
camkv	0	0	0	0	0	0	0	0	0	NaN	NaN	0	0	0	0	0	0	NaN	NaN
camp	0	0	1e-06	2e-06	1e-06	1e-06	1e-06	3e-06	7e-06	0.187148	0.231479	0	0	0	0	0	0	NaN	NaN
camsap1	1.7e-05	1.5e-05	1.2e-05	1.2e-05	1.2e-05	1.4e-05	1.5e-05	1.3e-05	1.3e-05	0.068109	0.12878	6e-06	3e-06	6e-06	1e-06	5e-06	7e-06	0.115577	NaN
camta1	2e-06	5e-06	6e-06	8e-06	8e-06	1e-05	6e-06	7e-06	6e-06	0.569814	0.397559	6.3e-05	5.6e-05	5.6e-05	5.3e-05	6.9e-05	8e-05	0.653909	0.770324
camta2	8e-06	1.6e-05	2e-05	2e-05	2e-05	1.4e-05	1.4e-05	1.6e-05	2.1e-05	0.058918	0.118854	3e-06	1e-06	0	1e-06	3e-06	3e-06	0.563793	NaN
cand1	2.8e-05	4.4e-05	4.5e-05	4.2e-05	3.9e-05	3.5e-05	3.9e-05	3.8e-05	3.3e-05	0.000496	0.003052	3.4e-05	5e-05	4.3e-05	3.7e-05	4.5e-05	3.9e-05	0.380732	0.56409
cand2	0	0	0	0	0	0	0	0	0	NaN	NaN	0	0	1e-06	0	0	0	0.266039	NaN
cant1	4.6e-05	3.1e-05	2.6e-05	2.1e-05	2e-05	1.8e-05	1.8e-05	1.8e-05	1.8e-05	0.036047	0.085115	5e-06	5e-06	4e-06	2e-06	4e-06	2e-06	0.447952	NaN
canx	0.000112	0.00012	0.000113	0.000124	0.000136	0.000141	0.000135	0.00014	0.000137	0.613769	0.412758	0.000297	0.000274	0.000302	0.00027	0.000264	0.00027	0.110703	0.28191
cap1	1.6e-05	1.9e-05	2e-05	2.5e-05	2.3e-05	2.4e-05	2.1e-05	2.3e-05	2.4e-05	0.716022	0.442256	9.7e-05	0.000102	0.000108	8e-05	0.000102	0.0001	0.072123	0.218134
cap2	0	0	0	0	0	0	0	0	0	NaN	NaN	7e-06	7e-06	4e-06	3e-06	3e-06	8e-06	0.192589	NaN
capg	0	2e-06	2e-06	1e-06	1e-06	1e-06	1e-06	0	0	0.256325	0.27477	5e-06	1e-06	2e-06	1e-06	6e-06	3e-06	0.087839	NaN
capn1	4e-06	6e-06	6e-06	5e-06	5e-06	4e-06	4e-06	4e-06	3e-06	0.90304	0.453049	1.7e-05	1.3e-05	1.7e-05	1.2e-05	1.7e-05	2e-05	0.70521	0.805307
capn10	4.1e-05	2.6e-05	2.8e-05	3e-05	2.7e-05	2.9e-05	2.7e-05	2.6e-05	2.7e-05	0.097505	0.160722	1e-06	1e-06	4e-06	0	1e-06	3e-06	0.138232	NaN
capn11	0	0	0	0	0	0	0	0	0	NaN	NaN	0	0	0	0	0	0	0.192457	NaN
capn12	0	0	0	0	0	0	0	0	0	NaN	NaN	0	0	0	0	0	0	0.942953	NaN
capn13	0	0	0	0	0	0	0	0	0	NaN	NaN	0	0	0	0	0	0	0.596978	NaN
capn2	7.2e-05	6.2e-05	5.9e-05	5.9e-05	5.3e-05	5.4e-05	5.2e-05	4.2e-05	4e-05	0.162686	0.214476	3.3e-05	2.3e-05	2.4e-05	2.9e-05	3.9e-05	2.6e-05	0.920726	0.946512
capn5	0	0	0	0	0	1e-06	1e-06	1e-06	1e-06	0.650779	0.424893	2.8e-05	2.3e-05	2.1e-05	2.3e-05	1.8e-05	3.3e-05	0.667336	0.779578
capn6	0	0	0	0	0	0	0	0	0	NaN	NaN	0	0	0	1e-06	0	1e-06	0.797062	NaN
capn7	4.3e-05	1.3e-05	1e-05	7e-06	7e-06	8e-06	1.1e-05	1.8e-05	1.5e-05	0.169383	0.219317	2.9e-05	2.5e-05	1.9e-05	1.9e-05	2e-05	2.3e-05	0.282285	0.475357
capn8	0	1e-06	1e-06	1e-06	1e-06	2e-06	1e-06	0	0	0.333794	0.316107	2e-06	0	0	2e-06	0	0	0.706118	NaN
capn9	0	0	0	0	0	0	0	0	0	NaN	NaN	0	0	0	0	0	0	NaN	NaN
capns1	0.000165	0.000145	0.000146	0.00014	0.000147	0.000149	0.000139	0.000131	0.000125	0.562281	0.395483	8.7e-05	7.3e-05	9.9e-05	7.8e-05	0.000108	0.000112	0.056296	0.18806
capns2	0	0	0	0	0	0	0	0	0	NaN	NaN	0	0	0	0	0	0	NaN	NaN
caprin1	5.5e-05	6.2e-05	5.5e-05	6.1e-05	6.3e-05	6.2e-05	5.8e-05	5e-05	5.6e-05	0.828635	0.447887	4.6e-05	2.6e-05	4e-05	2.8e-05	2.9e-05	3.2e-05	0.834539	0.893693
caprin2	0	0	0	0	0	0	0	0	0	0.695041	0.43619	1.8e-05	1.6e-05	2.2e-05	2.4e-05	2.4e-05	1.3e-05	0.695079	0.800031
caps2	0	0	0	0	0	0	0	0	0	NaN	NaN	0	1e-06	2e-06	1e-06	2e-06	1e-06	0.198436	NaN
capsl	0	0	0	0	0	0	0	0	0	NaN	NaN	0	0	0	0	0	0	NaN	NaN
capza1	1e-06	1e-06	1e-06	3e-06	4e-06	4e-06	4e-06	4e-06	3e-06	0.20056	0.240035	5.5e-05	3.8e-05	5.6e-05	4.7e-05	5.8e-05	6.8e-05	0.033473	0.137012
capza2	9e-06	1.3e-05	1.1e-05	1.4e-05	1.3e-05	1.7e-05	2e-05	1.9e-05	2.1e-05	0.002889	0.013326	0.0001	7.6e-05	8.6e-05	8.2e-05	8.8e-05	9.7e-05	0.262176	0.456808
capza3	0	0	0	0	0	0	0	0	0	NaN	NaN	0	1e-06	0	0	0	0	0.262032	NaN
capzb	0.000104	0.000116	0.000109	0.000112	0.000116	0.000128	0.000115	0.000107	0.000107	0.78069	0.447887	7e-05	6e-05	8.4e-05	6.5e-05	0.000114	9.6e-05	0.008956	0.059127
card10	1.7e-05	1.5e-05	1.3e-05	7e-06	7e-06	1.1e-05	1e-05	9e-06	8e-06	0.254276	0.273562	2e-06	1e-06	0	2e-06	3e-06	0	0.268126	NaN
card11	0	0	0	0	0	0	0	0	0	0.111509	0.171113	1e-06	0	0	0	0	0	0.62287	NaN
card14	0	0	0	0	0	0	0	0	0	0.517429	0.380916	0	0	0	0	0	0	NaN	NaN
card6	1.3e-05	7e-06	7e-06	9e-06	1.1e-05	8e-06	1e-05	1.2e-05	1.2e-05	0.516864	0.380916	1e-06	0	1e-06	2e-06	1e-06	1e-06	0.454742	NaN
card9	0	0	0	0	0	0	0	0	0	NaN	NaN	0	0	0	0	0	0	0.459543	NaN
carf	0	0	0	0	0	0	0	0	0	0.614941	0.413112	1.6e-05	1.2e-05	1.1e-05	1.1e-05	1.7e-05	7e-06	0.760166	0.843137
carhsp1	4.3e-05	7.2e-05	7.2e-05	6.7e-05	6.8e-05	7e-05	7.9e-05	8.4e-05	7.7e-05	0.157282	0.209941	8.4e-05	5.1e-05	6.2e-05	7e-05	6.2e-05	6.7e-05	0.360077	0.544678
carkd	7e-05	7.4e-05	6.8e-05	6.2e-05	6.5e-05	6.3e-05	6.3e-05	6.6e-05	6.7e-05	0.264539	0.278672	5.1e-05	5.1e-05	4.1e-05	4e-05	5.1e-05	5e-05	0.487449	0.645495
carm1	0	0	1e-06	1e-06	1e-06	0	0	0	0	0.142752	0.197771	0	0	0	0	0	0	0.456043	NaN
carns1	0	1e-06	1e-06	1e-06	1e-06	2e-06	2e-06	3e-06	2e-06	0.895008	0.451915	0	0	1e-06	0	0	1e-06	0.412391	NaN
cars	2.3e-05	2.3e-05	2.6e-05	2.4e-05	2.6e-05	3e-05	2.5e-05	2.1e-05	2.2e-05	0.467581	0.368711	1.6e-05	1.5e-05	1.2e-05	1.5e-05	1.5e-05	1e-05	0.058523	0.192136
cars2	8e-06	1.4e-05	1.3e-05	1.4e-05	1.4e-05	1.1e-05	1e-05	1e-05	1e-05	0.032805	0.080194	1.7e-05	9e-06	1.2e-05	1.6e-05	1.3e-05	1.3e-05	0.80075	0.872017
cartpt	0	0	0	0	0	0	0	0	0	NaN	NaN	0	0	0	0	0	0	NaN	NaN
casc1	0	0	0	0	0	0	0	0	0	NaN	NaN	0	0	0	0	0	0	0.457795	NaN
casc3	1.5e-05	1.7e-05	1.9e-05	2.3e-05	2e-05	2e-05	1.7e-05	1.5e-05	1.5e-05	0.306663	0.302217	3.4e-05	2.4e-05	2.5e-05	3.6e-05	2.4e-05	3e-05	0.293614	0.486847
casc4	5e-06	7e-06	5e-06	3e-06	2e-06	2e-06	2e-06	2e-06	2e-06	0.069275	0.130204	6.1e-05	7.3e-05	6.8e-05	7.5e-05	6.3e-05	5.8e-05	0.035892	0.14265
casc5	0	0	0	1e-06	1e-06	1e-06	1e-06	1e-06	0	0.80387	0.447887	6e-06	4e-06	7e-06	4e-06	8e-06	8e-06	0.378467	NaN
casd1	3e-06	3e-06	3e-06	3e-06	3e-06	5e-06	5e-06	4e-06	3e-06	0.829225	0.447887	8e-06	7e-06	9e-06	1e-05	6e-06	2e-06	0.175196	0.364927
cask	1.7e-05	7e-06	8e-06	9e-06	8e-06	9e-06	1e-05	1.1e-05	9e-06	0.445795	0.359538	1.2e-05	1.1e-05	1.2e-05	1.1e-05	9e-06	8e-06	0.911321	0.940908
caskin1	0	0	0	0	0	0	0	0	0	NaN	NaN	0	0	0	0	0	0	NaN	NaN
caskin2	2e-06	8e-06	8e-06	7e-06	9e-06	1e-05	8e-06	7e-06	7e-06	0.335548	0.316715	2e-06	4e-06	1e-06	3e-06	3e-06	5e-06	0.533298	NaN
casp1	0	0	0	0	0	0	0	0	0	0.847222	0.447887	0	1e-06	2e-06	1e-06	2e-06	4e-06	0.26852	NaN
casp12	0	0	0	0	0	0	0	0	0	NaN	NaN	0	0	0	0	0	0	NaN	NaN
casp14	0	0	0	0	0	0	0	0	0	NaN	NaN	0	0	0	1e-06	0	0	0.596976	NaN
casp2	0	1e-06	1e-06	1e-06	1e-06	1e-06	2e-06	3e-06	3e-06	0.873506	0.451915	3e-06	2e-06	3e-06	7e-06	6e-06	3e-06	0.038285	NaN
casp3	1e-06	1e-06	1e-06	1e-06	1e-06	1e-06	1e-06	1e-06	1e-06	0.390004	0.340524	1e-05	9e-06	8e-06	7e-06	7e-06	1.3e-05	0.547411	0.692642
casp4	0	0	0	0	0	0	0	0	0	0.111509	0.171113	1.6e-05	1.7e-05	1.8e-05	1.7e-05	1.9e-05	3.5e-05	0.875027	0.919064
casp6	3.5e-05	3.1e-05	3.4e-05	3.2e-05	3e-05	3.5e-05	2.9e-05	2.7e-05	2.7e-05	0.085804	0.14837	3.7e-05	2.2e-05	3.7e-05	2.1e-05	3.8e-05	4e-05	0.113689	0.285258
casp7	1.1e-05	1.3e-05	1.2e-05	9e-06	1e-05	9e-06	1e-05	1.3e-05	1.1e-05	0.339427	0.318762	1.8e-05	1.3e-05	1.5e-05	1.3e-05	1.1e-05	9e-06	0.513118	0.665762
casp8	1.1e-05	1.2e-05	1.5e-05	1.7e-05	1.5e-05	1.4e-05	1.4e-05	1.2e-05	1.1e-05	0.365909	0.332057	1.2e-05	1e-05	9e-06	5e-06	8e-06	9e-06	0.678674	0.788363
casp8ap2	5e-06	6e-06	5e-06	5e-06	6e-06	5e-06	5e-06	5e-06	5e-06	0.868665	0.451915	2.1e-05	1.6e-05	1e-05	1.4e-05	7e-06	6e-06	0.068794	0.21207
casp9	1e-06	1e-06	1e-06	1e-06	2e-06	2e-06	1e-06	2e-06	1e-06	0.685621	0.434286	9e-06	5e-06	9e-06	7e-06	5e-06	7e-06	0.21085	NaN
casq1	0	0	0	0	0	0	0	0	0	NaN	NaN	0	1e-06	1e-06	0	1e-06	2e-06	0.614742	NaN
casq2	0	0	0	0	0	0	0	0	0	NaN	NaN	0	0	0	0	0	0	0.456043	NaN
casr	0	0	0	0	0	0	0	0	0	NaN	NaN	0	0	0	0	1e-06	0	0.750747	NaN
cass4	0	0	0	0	0	0	0	0	0	NaN	NaN	0	1e-06	0	1e-06	2e-06	2e-06	0.014505	NaN
cast	2.8e-05	3.2e-05	3.3e-05	4e-05	3.3e-05	3.1e-05	2.9e-05	2.6e-05	2.8e-05	0.038766	0.089282	0.000129	0.000131	0.000123	0.000126	0.000161	0.000186	0.001616	0.018612
casz1	2e-06	2e-06	1e-06	1e-06	1e-06	0	1e-06	1e-06	2e-06	0.0002	0.001403	3e-06	4e-06	5e-06	3e-06	3e-06	1e-06	0.673291	NaN
cat	0.001348	0.001594	0.001519	0.001527	0.001509	0.001428	0.001506	0.001498	0.001485	0.014529	0.045249	0.000922	0.000878	0.00094	0.000755	0.000708	0.000658	0	0
catsper1	0	0	0	0	0	0	0	0	0	NaN	NaN	0	0	0	0	0	0	NaN	NaN
catsper2	3e-06	2e-06	2e-06	1e-06	1e-06	1e-06	2e-06	1e-06	1e-06	0.313183	0.306073	6e-06	5e-06	5e-06	7e-06	6e-06	5e-06	0.811076	NaN
catsper3	0	0	0	0	0	0	0	0	0	0.700546	0.437894	0	2e-06	0	0	1e-06	1e-06	0.807031	NaN
catsper4	0	0	0	0	0	0	0	0	0	NaN	NaN	0	0	0	0	0	0	NaN	NaN
catsperb	0	0	0	0	0	0	0	0	0	NaN	NaN	0	0	0	0	0	0	0.454287	NaN
cav1	0	0	0	0	1e-06	0	0	0	0	0.992855	0.468356	7e-06	2e-06	9e-06	5e-06	8e-06	9e-06	0.20303	NaN
cav2	0	0	0	0	0	0	1e-06	0	0	0.787255	0.447887	3.2e-05	3.2e-05	5.2e-05	4.2e-05	6.6e-05	7.9e-05	0	0
cav3	0	0	0	0	0	0	0	0	0	NaN	NaN	0	0	0	0	0	0	NaN	NaN
cbfa2t2	1.3e-05	8e-06	7e-06	6e-06	6e-06	7e-06	9e-06	1e-05	1e-05	0.759498	0.447887	2.2e-05	1.7e-05	1.8e-05	2.3e-05	1.9e-05	3.1e-05	0.86913	0.915009
cbfa2t3	8e-06	1.6e-05	1.6e-05	1.5e-05	1.8e-05	1.1e-05	1.6e-05	1.6e-05	1.8e-05	0.010322	0.035339	9e-06	9e-06	7e-06	8e-06	8e-06	6e-06	0.861996	NaN
cbfb	0	2e-06	2e-06	1e-06	1e-06	2e-06	1e-06	2e-06	2e-06	0.809302	0.447887	2.1e-05	1.3e-05	1.3e-05	1.2e-05	1.7e-05	2.5e-05	0.493131	0.650257
cbl	0	0	0	1e-06	0	0	0	0	0	0.199955	0.239844	8e-06	3e-06	6e-06	5e-06	6e-06	3e-06	0.825862	NaN
cblb	3e-06	2e-06	2e-06	2e-06	2e-06	3e-06	2e-06	2e-06	2e-06	0.856085	0.449921	3.4e-05	4.4e-05	3e-05	3e-05	2.4e-05	3.6e-05	0.044703	0.163909
cblc	3.3e-05	3e-05	3.1e-05	3.3e-05	3e-05	2.6e-05	2.3e-05	1.9e-05	1.8e-05	0.063884	0.122959	7e-06	4e-06	4e-06	7e-06	4e-06	3e-06	0.492602	NaN
cbll1	4e-06	7e-06	8e-06	8e-06	7e-06	7e-06	8e-06	8e-06	1e-05	0.593404	0.404725	1.3e-05	1.4e-05	1e-05	1e-05	1.2e-05	4e-06	0.004667	0.038842
cbln1	0	0	0	0	0	0	0	0	0	NaN	NaN	0	0	0	0	0	0	0.457795	NaN
cbln2	0	0	0	0	0	0	0	0	0	NaN	NaN	0	0	0	0	0	0	0.456043	NaN
cbln3	0	0	0	0	0	0	0	0	0	0.77993	0.447887	3e-06	3e-06	1e-06	1e-06	1e-06	0	0.422674	NaN
cbln4	0	0	0	0	0	0	0	0	0	NaN	NaN	0	0	2e-06	0	0	0	0.984223	NaN
cbr1	0.000277	0.000317	0.000303	0.000289	0.000285	0.00027	0.000271	0.00028	0.000287	0.071272	0.132702	0.000247	0.000249	0.000272	0.000258	0.000227	0.000245	0.003851	0.034171
cbr3	1e-06	0	0	0	0	0	0	0	0	0.126192	0.182919	0	0	0	0	0	0	NaN	NaN
cbr4	1.2e-05	1.6e-05	1.3e-05	1.4e-05	1.4e-05	1.3e-05	1.6e-05	1.5e-05	1.9e-05	0.34311	0.320664	3.5e-05	6.4e-05	6.8e-05	5.9e-05	7e-05	7.2e-05	0.001654	0.018831
cbwd1	4e-06	4e-06	3e-06	3e-06	4e-06	3e-06	2e-06	1e-06	1e-06	0.420737	0.348358	1e-05	1.2e-05	1.5e-05	1.5e-05	1.6e-05	1.4e-05	0.69024	0.796749
cbx1	4e-05	2e-05	1.9e-05	2.4e-05	2.6e-05	2.1e-05	1.7e-05	1.7e-05	1.3e-05	0.800963	0.447887	1.5e-05	1.1e-05	8e-06	7e-06	9e-06	1.5e-05	0.730792	0.820579
cbx2	4e-06	5e-06	8e-06	7e-06	8e-06	6e-06	6e-06	5e-06	5e-06	0.10029	0.16331	0	0	0	0	0	0	0.09725	NaN
cbx3	1.5e-05	2.5e-05	2.1e-05	1.5e-05	9e-06	1e-05	1e-05	1.2e-05	1.1e-05	0.014586	0.045288	0.000107	8.1e-05	7.9e-05	8.7e-05	8e-05	9.2e-05	0.820828	0.886012
cbx4	3.6e-05	2.4e-05	1.9e-05	1.9e-05	2.1e-05	1.9e-05	1.6e-05	1.8e-05	1.6e-05	0.188684	0.232274	4.2e-05	3.7e-05	4.7e-05	4.1e-05	3.5e-05	3.1e-05	0.02783	0.122324
cbx5	1.5e-05	1.4e-05	1.5e-05	1.6e-05	1.5e-05	1.4e-05	1.7e-05	1.6e-05	1.3e-05	0.179709	0.226657	2.7e-05	3.3e-05	2.3e-05	2.4e-05	1.7e-05	2e-05	0.209275	0.402154
cbx6	0	0	0	1e-06	5e-06	1e-06	2e-06	2e-06	1e-06	0.186946	0.231334	4e-06	5e-06	4e-06	7e-06	5e-06	8e-06	0.876507	NaN
cbx7	9e-06	7e-06	7e-06	6e-06	6e-06	7e-06	8e-06	1e-05	8e-06	0.187794	0.231763	7e-06	7e-06	1e-05	8e-06	1.5e-05	1.8e-05	0.70032	0.802387
cbx8	1.1e-05	9e-06	7e-06	8e-06	9e-06	1e-05	8e-06	7e-06	9e-06	0.341024	0.31961	3e-06	5e-06	3e-06	3e-06	5e-06	4e-06	0.336138	NaN
cby1	7e-06	8e-06	8e-06	8e-06	9e-06	7e-06	5e-06	5e-06	6e-06	0.218072	0.251126	9e-06	1.2e-05	1.2e-05	1.6e-05	1.3e-05	2.5e-05	0.014879	0.080787
cby3	0	0	0	0	0	0	0	0	0	NaN	NaN	0	0	0	0	0	0	NaN	NaN
cc2d1a	8e-06	1.3e-05	1.2e-05	9e-06	8e-06	8e-06	1e-05	9e-06	9e-06	0.197354	0.238141	3e-06	5e-06	3e-06	9e-06	4e-06	3e-06	0.09403	NaN
cc2d1b	6e-06	1.4e-05	1e-05	7e-06	6e-06	6e-06	7e-06	7e-06	7e-06	0.005146	0.020677	1.4e-05	1.1e-05	9e-06	1e-05	9e-06	1.3e-05	0.97876	0.985688
cc2d2a	3e-06	1e-06	1e-06	0	0	0	0	0	0	0.07586	0.137744	2e-05	1.8e-05	1.2e-05	1e-05	1.5e-05	1.1e-05	0.224189	0.416386
ccar1	5.8e-05	5.7e-05	6.1e-05	5.4e-05	5.3e-05	4.6e-05	4.1e-05	4.1e-05	4.1e-05	0.000399	0.002533	9.7e-05	9.3e-05	0.000101	8.2e-05	0.000111	9.5e-05	0.054065	0.18379
ccbe1	0	0	0	0	0	0	0	0	0	0.847222	0.447887	3.1e-05	2.4e-05	2.2e-05	2.9e-05	2.7e-05	2.5e-05	0.40424	0.581192
ccbl1	2.5e-05	5.7e-05	7.7e-05	8.8e-05	0.0001	0.000108	0.000105	0.000106	0.000102	6e-06	6.7e-05	7e-06	4e-06	4e-06	4e-06	9e-06	1e-05	0.153228	NaN
ccbl2	8.5e-05	0.000119	0.000127	0.000155	0.000161	0.000167	0.000164	0.000159	0.000171	0.000761	0.004468	2.4e-05	1.2e-05	6e-06	1.1e-05	7e-06	1.7e-05	0.258671	0.453169
ccdc102a	1e-06	0	0	0	0	0	0	0	0	0.01401	0.043952	0	0	0	1e-06	2e-06	0	0.992529	NaN
ccdc103	0	0	0	0	0	0	0	0	0	NaN	NaN	1e-06	0	0	0	0	1e-06	0.797231	NaN
ccdc105	0	0	0	0	0	0	0	0	0	NaN	NaN	0	0	0	0	0	0	NaN	NaN
ccdc106	0	0	0	0	0	0	0	1e-06	0	0.898695	0.451915	7e-06	1.1e-05	1.1e-05	7e-06	1.1e-05	1.3e-05	0.118964	0.292644
ccdc107	0.000335	0.000239	0.000231	0.000198	0.000174	0.000165	0.000154	0.000142	0.000144	0	0	4e-06	0	0	1e-06	0	0	0.185444	NaN
ccdc108	0	0	0	0	0	0	0	0	0	NaN	NaN	0	0	1e-06	1e-06	0	1e-06	0.804373	NaN
ccdc109b	0	0	0	0	0	0	0	0	0	NaN	NaN	0	2e-06	1e-06	1e-06	2e-06	1e-06	0.814344	NaN
ccdc110	0	0	0	0	0	0	0	0	0	NaN	NaN	0	1e-06	1e-06	3e-06	2e-06	0	0.672318	NaN
ccdc112	0	0	1e-06	0	0	0	0	0	0	0.847222	0.447887	0	1e-06	2e-06	1e-06	2e-06	1e-06	0.941352	NaN
ccdc113	0	0	0	0	0	0	0	0	0	NaN	NaN	2e-06	0	1e-06	0	1e-06	1e-06	0.512797	NaN
ccdc114	0	0	0	0	0	0	0	0	0	NaN	NaN	0	0	0	0	0	0	0.747994	NaN
ccdc115	1.6e-05	2.1e-05	2.1e-05	1.6e-05	1.5e-05	1.5e-05	1.6e-05	1.7e-05	2.1e-05	0.001316	0.007011	1.5e-05	1.3e-05	9e-06	5e-06	5e-06	9e-06	0.24315	0.435303
ccdc116	0	0	0	0	0	0	0	0	0	NaN	NaN	0	0	0	0	0	0	NaN	NaN
ccdc117	1.7e-05	2.2e-05	2.3e-05	2.1e-05	1.9e-05	1.9e-05	1.9e-05	1.5e-05	1.3e-05	0.024348	0.064953	1.8e-05	2.1e-05	2.4e-05	2.2e-05	2.1e-05	2.6e-05	0.102726	0.268158
ccdc12	2e-05	2.3e-05	2.8e-05	3.3e-05	3e-05	2.8e-05	2.5e-05	2.5e-05	2.2e-05	0.02589	0.067718	2.4e-05	1.6e-05	2.4e-05	1.5e-05	2e-05	1.3e-05	0.097568	0.259939
ccdc120	0	1e-06	2e-06	1e-06	1e-06	0	0	0	0	0.720724	0.442364	4e-06	4e-06	1e-06	3e-06	2e-06	6e-06	0.498451	NaN
ccdc121	0	0	0	0	0	0	0	0	0	NaN	NaN	1e-06	1e-06	2e-06	4e-06	1e-06	1e-06	0.458141	NaN
ccdc122	2e-06	2e-06	3e-06	4e-06	4e-06	6e-06	6e-06	5e-06	4e-06	0.76455	0.447887	4e-06	2e-06	1e-06	3e-06	3e-06	6e-06	0.653531	NaN
ccdc124	4.9e-05	6e-05	5.5e-05	5.1e-05	5e-05	4.8e-05	5e-05	4.9e-05	4.9e-05	0.412161	0.344845	1.4e-05	1.6e-05	1.2e-05	1e-05	1.6e-05	1.4e-05	0.436736	0.60736
ccdc125	3e-06	2e-06	3e-06	5e-06	5e-06	2e-06	1e-06	1e-06	1e-06	0.00492	0.019949	3.2e-05	2.7e-05	2.7e-05	2.1e-05	2.7e-05	1.8e-05	0.363982	0.548437
ccdc126	0	1e-06	1e-06	1e-06	2e-06	3e-06	2e-06	1e-06	1e-06	0.896349	0.451915	7e-06	6e-06	3e-06	3e-06	4e-06	0	0.026209	NaN
ccdc127	4e-06	5e-06	4e-06	8e-06	4e-06	7e-06	4e-06	3e-06	3e-06	0.911839	0.455904	1.2e-05	1.3e-05	1.1e-05	7e-06	7e-06	9e-06	0.650945	0.768852
ccdc129	0	0	0	0	0	0	0	0	0	NaN	NaN	0	0	0	0	0	0	NaN	NaN
ccdc13	0	0	0	0	0	0	0	0	0	NaN	NaN	0	1e-06	0	1e-06	0	0	0.348886	NaN
ccdc130	8e-06	6e-06	6e-06	6e-06	6e-06	7e-06	7e-06	5e-06	5e-06	0.899873	0.452093	5e-06	9e-06	5e-06	7e-06	9e-06	6e-06	0.668401	NaN
ccdc134	1e-06	2e-06	2e-06	3e-06	3e-06	2e-06	2e-06	1e-06	1e-06	0.941326	0.457007	0	1e-06	1e-06	0	0	0	0.371778	NaN
ccdc136	0	0	0	0	0	0	0	0	0	NaN	NaN	0	0	2e-06	0	0	3e-06	0.072758	NaN
ccdc137	3e-06	5e-06	4e-06	4e-06	3e-06	2e-06	1e-06	1e-06	1e-06	0.19035	0.233469	8e-06	8e-06	8e-06	6e-06	9e-06	3e-06	0.255795	NaN
ccdc138	2e-06	4e-06	3e-06	1e-06	1e-06	1e-06	1e-06	1e-06	2e-06	0.01571	0.047642	4e-06	4e-06	4e-06	5e-06	4e-06	2e-06	0.743676	NaN
ccdc14	1e-06	0	0	0	0	0	0	0	0	0.281535	0.28843	1.9e-05	1.5e-05	1.3e-05	1.6e-05	1.3e-05	2.2e-05	0.701906	0.803361
ccdc141	0	3e-06	2e-06	4e-06	3e-06	4e-06	3e-06	4e-06	3e-06	0.23934	0.265246	0	4e-06	0	3e-06	0	1e-06	0.000275	NaN
ccdc146	0	0	0	0	0	0	0	0	0	NaN	NaN	8e-06	4e-06	6e-06	1.2e-05	7e-06	1.2e-05	0.673087	0.783829
ccdc148	0	0	0	0	0	0	0	0	0	NaN	NaN	0	0	2e-06	1e-06	0	3e-06	0.006872	NaN
ccdc15	2e-06	2e-06	2e-06	2e-06	2e-06	1e-06	1e-06	1e-06	1e-06	0.563581	0.395506	8e-06	4e-06	4e-06	8e-06	4e-06	3e-06	0.111464	NaN
ccdc150	0	0	0	0	0	0	0	0	0	NaN	NaN	2e-06	7e-06	4e-06	2e-06	2e-06	8e-06	0.17226	NaN
ccdc151	9e-06	5e-06	3e-06	3e-06	5e-06	7e-06	7e-06	7e-06	7e-06	0.248652	0.270001	0	0	0	0	0	0	0.192457	NaN
ccdc152	0	0	0	0	0	0	0	0	0	NaN	NaN	2e-06	1e-06	0	1e-06	3e-06	0	0.087243	NaN
ccdc153	0	0	0	0	0	0	0	0	0	NaN	NaN	0	1e-06	0	0	0	0	0.392074	NaN
ccdc154	0	0	0	0	0	0	0	0	0	NaN	NaN	0	0	0	0	0	0	0.409662	NaN
ccdc155	0	0	0	0	0	0	0	0	0	NaN	NaN	0	0	0	0	0	0	0.459543	NaN
ccdc157	2e-06	2e-06	2e-06	1e-06	1e-06	1e-06	0	0	0	0.191736	0.23421	3e-06	3e-06	5e-06	1e-06	1e-06	0	0.77796	NaN
ccdc158	0	0	0	0	0	0	0	0	0	0.933813	0.457007	1e-06	4e-06	2e-06	3e-06	4e-06	4e-06	0.518941	NaN
ccdc159	2e-06	3e-06	3e-06	2e-06	2e-06	1e-06	1e-06	2e-06	1e-06	0.990954	0.467943	8e-06	9e-06	9e-06	9e-06	9e-06	9e-06	0.914795	NaN
ccdc160	0	0	0	0	0	0	0	0	0	NaN	NaN	0	0	0	0	0	0	NaN	NaN
ccdc17	0	1e-06	2e-06	2e-06	2e-06	3e-06	2e-06	2e-06	2e-06	0.841908	0.447887	5e-06	2e-06	6e-06	5e-06	1e-06	1e-06	0.029485	NaN
ccdc18	0	0	0	0	0	0	0	0	0	0.912947	0.455986	1.9e-05	1.3e-05	1.3e-05	1.4e-05	1.6e-05	1.1e-05	0.007966	0.055016
ccdc22	6e-06	4e-06	4e-06	4e-06	4e-06	3e-06	3e-06	3e-06	3e-06	0.444419	0.35919	1e-06	4e-06	2e-06	3e-06	1e-06	2e-06	0.11846	NaN
ccdc25	1.4e-05	2.4e-05	1.9e-05	1.5e-05	1.4e-05	1.7e-05	1.8e-05	1.7e-05	1.5e-05	0.098849	0.16211	9.1e-05	5.6e-05	7.4e-05	8.1e-05	6.9e-05	0.000103	0.322473	0.512665
ccdc27	0	0	0	0	0	0	0	0	0	NaN	NaN	0	0	0	0	0	0	NaN	NaN
ccdc28a	1.4e-05	1.7e-05	1.7e-05	1.4e-05	1.5e-05	1.7e-05	1.5e-05	1.5e-05	1.1e-05	0.525823	0.384464	3.6e-05	4e-05	5e-05	4.3e-05	5.5e-05	4.9e-05	0.002447	0.024914
ccdc28b	8e-06	5e-06	5e-06	6e-06	8e-06	8e-06	1.1e-05	1.5e-05	2.2e-05	0.990198	0.467791	0	0	0	0	0	0	0.891868	NaN
ccdc3	0	0	0	0	0	0	0	0	0	NaN	NaN	0	1e-06	0	1e-06	0	0	0.59034	NaN
ccdc30	7e-06	3e-06	4e-06	3e-06	2e-06	4e-06	7e-06	9e-06	9e-06	0.137933	0.193926	6e-06	7e-06	7e-06	1.6e-05	1.1e-05	1.1e-05	0.264672	0.459506
ccdc33	0	0	0	0	0	0	0	0	0	NaN	NaN	0	0	0	0	0	0	NaN	NaN
ccdc34	3e-06	1e-06	1e-06	1e-06	1e-06	2e-06	2e-06	1e-06	1e-06	0.927971	0.457007	1.9e-05	1e-05	6e-06	1.2e-05	1.1e-05	1.3e-05	0.118935	0.292644
ccdc36	0	0	0	0	0	0	0	0	0	NaN	NaN	0	0	0	1e-06	1e-06	0	0.081776	NaN
ccdc38	0	0	0	0	0	0	0	0	0	NaN	NaN	0	1e-06	2e-06	2e-06	3e-06	5e-06	0.055833	NaN
ccdc39	0	0	0	0	0	0	0	0	0	NaN	NaN	0	0	1e-06	0	1e-06	0	0.071254	NaN
ccdc40	0	0	0	0	0	0	0	0	0	0.938519	0.457007	1e-06	0	1e-06	2e-06	2e-06	0	0.788962	NaN
ccdc42	0	0	0	0	0	0	0	0	0	NaN	NaN	0	0	0	0	0	0	0.454287	NaN
ccdc43	7e-06	1e-05	1.1e-05	9e-06	7e-06	4e-06	5e-06	6e-06	8e-06	0.002846	0.013174	8e-06	1.1e-05	1.3e-05	9e-06	1.4e-05	1.2e-05	0.344584	0.53305
ccdc50	6.3e-05	4e-05	3.2e-05	3.2e-05	3.1e-05	3e-05	3e-05	3.1e-05	3.4e-05	0.687471	0.434806	7e-05	6.8e-05	8.3e-05	6.6e-05	6.3e-05	6.7e-05	0.038936	0.150252
ccdc51	1.5e-05	1.5e-05	1.3e-05	1e-05	1e-05	8e-06	8e-06	7e-06	7e-06	0.120324	0.177929	6e-06	3e-06	2e-06	2e-06	4e-06	3e-06	0.857592	NaN
ccdc53	3.5e-05	3.9e-05	3.8e-05	3.6e-05	2.6e-05	2.6e-05	2.7e-05	2.5e-05	2.7e-05	0.000262	0.001781	1.7e-05	1.7e-05	2.8e-05	1.6e-05	1.6e-05	3.2e-05	0.047268	0.169598
ccdc54	0	0	0	0	0	0	0	0	0	NaN	NaN	0	0	0	0	0	0	NaN	NaN
ccdc57	0	1e-06	1e-06	1e-06	1e-06	1e-06	0	0	0	0.919842	0.45602	8e-06	8e-06	3e-06	8e-06	9e-06	5e-06	0.162825	NaN
ccdc58	0.000103	0.000103	0.000102	9.8e-05	9.1e-05	8.4e-05	8.4e-05	8e-05	9e-05	0.123639	0.180678	1.8e-05	1.6e-05	1.5e-05	1.5e-05	1.5e-05	2.3e-05	0.506535	0.661332
ccdc59	5.2e-05	2.7e-05	2.7e-05	2.5e-05	2.8e-05	2.5e-05	2.4e-05	2.7e-05	2.5e-05	0.224283	0.25573	1.9e-05	3.2e-05	3e-05	2.3e-05	2.1e-05	3.5e-05	0.097885	0.260457
ccdc6	1.6e-05	1.6e-05	1.4e-05	1.9e-05	1.8e-05	1.9e-05	1.7e-05	1.7e-05	1.8e-05	0.877837	0.451915	1.3e-05	1.1e-05	2e-05	1.1e-05	1.9e-05	1.5e-05	0.476272	0.637319
ccdc60	0	0	0	0	0	0	0	0	0	NaN	NaN	0	0	0	0	0	0	0.454287	NaN
ccdc61	0	1e-06	1e-06	2e-06	2e-06	1e-06	1e-06	1e-06	1e-06	0.414299	0.345422	1e-06	0	0	4e-06	0	0	0.024645	NaN
ccdc62	5e-06	5e-06	4e-06	3e-06	3e-06	6e-06	4e-06	2e-06	3e-06	0.185127	0.229961	0	0	0	0	0	0	0.264642	NaN
ccdc63	0	0	0	0	0	0	0	0	0	NaN	NaN	0	0	0	0	0	0	NaN	NaN
ccdc64	0	0	0	0	0	0	0	0	0	NaN	NaN	1e-06	0	2e-06	0	0	0	0.790587	NaN
ccdc64b	0	0	0	0	0	0	0	0	0	NaN	NaN	0	0	0	0	0	1e-06	0.400887	NaN
ccdc65	0	0	0	0	0	0	0	0	0	NaN	NaN	0	1e-06	0	0	0	1e-06	0.192704	NaN
ccdc66	3e-06	1e-06	1e-06	1e-06	1e-06	1e-06	1e-06	0	0	0.511276	0.380916	8e-06	4e-06	3e-06	4e-06	7e-06	3e-06	0.795175	NaN
ccdc67	0	0	0	0	0	0	0	0	0	NaN	NaN	0	0	0	0	0	0	0.456043	NaN
ccdc68	0	0	0	0	0	0	0	0	0	NaN	NaN	1.4e-05	1.4e-05	2.8e-05	2.7e-05	2.4e-05	2.2e-05	2.1e-05	0.000645
ccdc69	0	0	0	2e-06	0	0	0	0	0	0.943998	0.457007	2.5e-05	2.6e-05	2e-05	2.3e-05	2.9e-05	2.3e-05	0.8337	0.893324
ccdc7	0	0	0	0	0	0	0	0	0	NaN	NaN	5e-06	5e-06	4e-06	4e-06	7e-06	8e-06	0.911843	NaN
ccdc70	0	0	0	0	0	0	0	0	0	NaN	NaN	0	0	0	0	0	0	NaN	NaN
ccdc71	1.6e-05	1.5e-05	1.4e-05	1.3e-05	1.5e-05	1.4e-05	1.5e-05	1.4e-05	1.3e-05	0.702534	0.43833	0	0	1e-06	1e-06	2e-06	0	0.4602	NaN
ccdc73	0	0	0	0	0	0	0	0	0	NaN	NaN	3e-06	4e-06	6e-06	2e-06	5e-06	2e-06	0.997778	NaN
ccdc74a	0	0	0	0	0	0	0	0	0	0.722785	0.442364	0	0	0	0	0	0	NaN	NaN
ccdc77	1e-06	3e-06	3e-06	3e-06	4e-06	5e-06	3e-06	2e-06	2e-06	0.929523	0.457007	1e-06	1e-06	1e-06	4e-06	2e-06	7e-06	0.721094	NaN
ccdc78	0	0	0	0	0	0	0	0	0	NaN	NaN	0	0	0	0	0	0	NaN	NaN
ccdc79	0	0	0	0	0	0	0	0	0	0.847222	0.447887	0	0	0	0	0	0	0.392162	NaN
ccdc8	0	0	0	0	0	0	0	0	0	NaN	NaN	0	0	0	0	0	0	0.598986	NaN
ccdc80	0	0	1e-06	1e-06	0	0	0	0	0	0.634791	0.419722	2e-06	0	4e-06	2e-06	1e-06	6e-06	0.060491	NaN
ccdc81	0	0	0	0	0	0	0	0	0	NaN	NaN	0	0	1e-06	0	3e-06	0	0.630226	NaN
ccdc83	0	0	0	0	0	0	0	0	0	NaN	NaN	0	0	0	0	0	0	0.598988	NaN
ccdc84	5e-06	8e-06	1.1e-05	1.1e-05	1e-05	1e-05	1e-05	1.1e-05	9e-06	0.26228	0.277505	2.5e-05	3e-05	3.7e-05	2.7e-05	2.8e-05	3.3e-05	0.599178	0.730187
ccdc85a	0	0	0	0	0	0	0	0	0	NaN	NaN	0	0	0	0	0	0	0.457795	NaN
ccdc85b	0	0	0	0	0	0	0	0	0	NaN	NaN	3e-06	2e-06	3e-06	2e-06	4e-06	8e-06	0.274543	NaN
ccdc85c	0	0	0	0	0	0	0	0	0	0.517429	0.380916	1.2e-05	6e-06	5e-06	7e-06	5e-06	8e-06	0.075375	0.223765
ccdc86	1e-06	5e-06	2e-06	2e-06	2e-06	2e-06	2e-06	2e-06	1e-06	0.751399	0.447887	1e-06	0	2e-06	1e-06	1e-06	0	0.162904	NaN
ccdc87	0	0	0	0	0	0	0	0	0	NaN	NaN	0	0	0	0	0	0	0.749365	NaN
ccdc88a	0	0	0	0	0	1e-06	1e-06	0	0	0.846085	0.447887	3.2e-05	2.6e-05	3.6e-05	4.3e-05	3.7e-05	3.5e-05	0.07949	0.231264
ccdc88b	0	0	1e-06	1e-06	1e-06	1e-06	1e-06	1e-06	1e-06	0.825355	0.447887	4e-06	1e-06	1e-06	0	0	0	0.147773	NaN
ccdc88c	0	1e-06	1e-06	0	0	1e-06	1e-06	1e-06	0	0.684911	0.434049	4e-06	1e-06	3e-06	3e-06	2e-06	2e-06	0.647586	NaN
ccdc89	1e-06	0	0	0	0	0	0	0	0	1.6e-05	0.000147	0	0	0	0	0	0	0.456043	NaN
ccdc9	1.5e-05	2.5e-05	1.8e-05	1.9e-05	1.6e-05	2e-05	1.5e-05	1.3e-05	1.3e-05	0.058917	0.118854	1e-06	4e-06	4e-06	3e-06	5e-06	2e-06	0.59011	NaN
ccdc90b	2e-06	1e-06	3e-06	3e-06	2e-06	1e-06	1e-06	2e-06	1.3e-05	0.003372	0.014997	5.6e-05	6.2e-05	5.1e-05	5.2e-05	5.4e-05	5.1e-05	0.10004	0.263753
ccdc91	3.4e-05	1.8e-05	1.5e-05	1.2e-05	1.1e-05	1.3e-05	1.2e-05	1e-05	9e-06	0.135643	0.19175	4.3e-05	3.1e-05	4e-05	3.2e-05	2.4e-05	3.2e-05	0.018823	0.094512
ccdc92	1e-06	0	0	1e-06	1e-06	2e-06	0	0	0	0.661084	0.427919	2.1e-05	1.2e-05	2e-05	1.3e-05	2.2e-05	2.1e-05	0.677579	0.787235
ccdc93	3e-06	4e-06	3e-06	2e-06	2e-06	2e-06	2e-06	1e-06	1e-06	0.875724	0.451915	7e-06	6e-06	1.1e-05	9e-06	7e-06	1e-05	0.448782	0.616415
ccdc94	4e-06	2e-06	2e-06	1e-06	1e-06	2e-06	3e-06	5e-06	4e-06	0.17311	0.222005	7e-06	1e-05	9e-06	8e-06	9e-06	5e-06	0.117548	NaN
ccdc96	0	0	0	0	1e-06	1e-06	0	0	0	0.841621	0.447887	0	0	1e-06	0	1e-06	0	0.071254	NaN
ccdc97	1.9e-05	2.4e-05	2.5e-05	2.4e-05	2.2e-05	2.2e-05	1.6e-05	1.4e-05	1.2e-05	0.282975	0.289287	4e-06	1e-06	0	1e-06	7e-06	1e-06	0.028198	NaN
cchcr1	2e-06	1e-06	0	0	0	0	0	0	0	0.46386	0.367931	2e-06	2e-06	3e-06	8e-06	2e-06	5e-06	0.819704	NaN
ccin	0	0	0	0	0	0	0	0	0	NaN	NaN	0	0	0	0	0	0	NaN	NaN
cck	0	0	0	1e-06	1e-06	0	0	0	0	0.222594	0.254692	0	0	0	0	0	0	NaN	NaN
cckar	0	0	0	0	0	0	0	0	0	NaN	NaN	0	0	0	0	0	0	NaN	NaN
cckbr	0	0	0	0	0	0	0	0	0	NaN	NaN	0	0	0	0	0	0	NaN	NaN
ccl1	0	0	0	0	0	0	0	0	0	NaN	NaN	0	0	0	0	0	0	NaN	NaN
ccl11	0	0	0	0	0	0	0	0	0	NaN	NaN	0	0	0	0	0	0	0.459543	NaN
ccl17	7e-06	0	0	0	0	0	0	0	0	1.6e-05	0.000147	0	0	0	0	0	0	0.454287	NaN
ccl19	0	0	0	0	0	0	0	0	0	NaN	NaN	0	0	0	0	0	0	0.457795	NaN
ccl2	0	0	1e-06	1e-06	0	0	0	0	0	0.517429	0.380916	1e-06	0	2e-06	0	0	1e-06	0.392152	NaN
ccl20	0	0	0	0	0	0	0	0	0	NaN	NaN	6e-06	0	2.2e-05	6e-06	1.6e-05	1.9e-05	0.440272	0.610254
ccl22	0	0	0	0	0	0	0	0	0	NaN	NaN	0	0	2e-06	0	1e-06	0	0.391495	NaN
ccl24	0	0	0	0	0	0	0	0	0	0	0	0	0	0	0	0	0	NaN	NaN
ccl25	7e-06	4e-06	5e-06	4e-06	4e-06	3e-06	5e-06	4e-06	1.2e-05	0.063639	0.122802	0	0	0	0	0	0	0.192457	NaN
ccl26	0	0	0	0	0	0	0	0	0	NaN	NaN	0	0	0	0	0	0	NaN	NaN
ccl4	0	0	0	0	0	0	0	0	0	NaN	NaN	3.9e-05	4.3e-05	4.4e-05	4.6e-05	5e-05	6e-05	0.300455	0.493419
ccl5	0	2e-06	3e-06	8e-06	7e-06	1.4e-05	9e-06	5e-06	6e-06	0.23982	0.265466	4.3e-05	3.3e-05	2.1e-05	3.6e-05	5.1e-05	4.6e-05	0.056669	0.188659
ccl7	0	0	0	0	0	0	0	0	0	NaN	NaN	0	0	0	0	0	0	NaN	NaN
ccl8	0	0	0	0	0	0	0	0	0	NaN	NaN	0	0	0	0	0	0	0.597978	NaN
ccm2	2.3e-05	3.1e-05	3.6e-05	4e-05	4e-05	4.3e-05	3.2e-05	3.1e-05	2.6e-05	0.036116	0.085248	1.1e-05	9e-06	9e-06	1e-05	1.5e-05	1.6e-05	0.146438	0.328686
ccna1	0	0	0	0	0	0	0	0	0	NaN	NaN	0	0	0	0	0	0	NaN	NaN
ccna2	0	0	0	0	0	0	0	0	0	NaN	NaN	0	1e-06	1e-06	1e-06	0	1e-06	0.803314	NaN
ccnb1	0	0	0	0	0	0	0	0	0	0.939542	0.457007	1e-06	0	1e-06	2e-06	0	0	0.904445	NaN
ccnb1ip1	0	0	0	0	0	0	0	0	0	NaN	NaN	5.4e-05	5.4e-05	5.4e-05	6.3e-05	5.6e-05	4.7e-05	0.001139	0.014426
ccnb2	1e-06	2e-06	1e-06	4e-06	1e-06	1e-06	0	0	0	0.303502	0.300812	0	1e-06	0	0	0	0	0.454287	NaN
ccnb3	0	0	0	0	0	0	0	0	0	NaN	NaN	0	0	0	1e-06	0	2e-06	0.681353	NaN
ccnc	2e-06	2e-06	2e-06	3e-06	5e-06	3e-06	5e-06	5e-06	5e-06	0.751566	0.447887	4.5e-05	3.9e-05	3.8e-05	4.1e-05	3.9e-05	5.4e-05	0.966598	0.977258
ccnd1	1e-06	1e-06	2e-06	2e-06	1e-06	1e-06	1e-06	0	1e-06	0.001632	0.008407	5.5e-05	9.3e-05	7.1e-05	8.5e-05	8.8e-05	0.000119	0.000255	0.004648
ccnd2	8e-06	3e-06	2e-06	2e-06	2e-06	2e-06	1e-06	0	1e-06	0.029788	0.074828	1e-06	4e-06	3e-06	5e-06	1e-06	6e-06	0.35529	NaN
ccnd3	3e-06	2e-06	2e-06	4e-06	1e-06	1e-06	1e-06	1e-06	1e-06	0.24437	0.26774	3e-06	3e-06	5e-06	3e-06	3e-06	5e-06	0.975443	NaN
ccndbp1	1e-05	6e-06	7e-06	8e-06	9e-06	8e-06	1e-05	1.2e-05	1.1e-05	0.943784	0.457007	1e-05	1.3e-05	1.4e-05	9e-06	1.5e-05	2.6e-05	0.313641	0.504855
ccne1	2e-06	2e-06	2e-06	1e-06	1e-06	1e-06	1e-06	2e-06	2e-06	0.483177	0.375129	0	0	0	0	0	0	0.456043	NaN
ccne2	0	1e-06	1e-06	1e-06	1e-06	0	0	0	0	0.185349	0.230109	0	0	0	0	0	0	0.196275	NaN
ccnf	1.1e-05	2.4e-05	2.4e-05	2.5e-05	2.6e-05	3.1e-05	2.9e-05	3.3e-05	3.7e-05	0.265685	0.279427	0	0	1e-06	1e-06	0	0	0.646368	NaN
ccng1	4e-06	3e-06	3e-06	4e-06	4e-06	3e-06	3e-06	3e-06	3e-06	0.453705	0.363524	0.000104	8.6e-05	9.4e-05	8.9e-05	7.1e-05	0.000105	0.636224	0.756801
ccng2	1.3e-05	1e-05	1e-05	1.2e-05	1e-05	7e-06	8e-06	8e-06	9e-06	0.884989	0.451915	2e-06	3e-06	6e-06	5e-06	7e-06	4e-06	0.786844	NaN
ccnh	1.5e-05	8e-06	7e-06	9e-06	1.1e-05	1.3e-05	1.3e-05	1e-05	1.1e-05	0.110602	0.171113	1.9e-05	1.6e-05	2.1e-05	2.5e-05	2.2e-05	1e-05	0.194039	0.387197
ccni	0.0001	0.000103	0.000101	0.000105	0.000101	9.8e-05	9.8e-05	9.8e-05	0.000108	0.452287	0.362666	0.000237	0.000229	0.000258	0.000233	0.000244	0.000279	0.209695	0.402422
ccnj	1e-06	2e-06	2e-06	2e-06	2e-06	4e-06	3e-06	1e-06	1e-06	0.318464	0.308399	0	0	0	1e-06	0	1e-06	0.239431	NaN
ccnjl	0	0	0	0	0	0	0	0	0	NaN	NaN	0	0	0	0	0	0	0.596978	NaN
ccnk	1.2e-05	1.5e-05	1.8e-05	2e-05	1.6e-05	1.5e-05	1.4e-05	1.4e-05	1.2e-05	0.081772	0.144009	7e-06	7e-06	2e-06	5e-06	5e-06	9e-06	0.362781	NaN
ccnl1	2.6e-05	3e-05	2.8e-05	3.3e-05	2.8e-05	2.5e-05	2.9e-05	2.6e-05	2.9e-05	0.049852	0.106245	0.000189	0.000207	0.000222	0.000218	0.000218	0.000195	0.02425	0.112133
ccnl2	2.6e-05	4e-05	3.9e-05	4.6e-05	4.2e-05	3.7e-05	3.5e-05	4.4e-05	5.8e-05	0.002715	0.012724	6.6e-05	8e-05	6.7e-05	7.8e-05	8.6e-05	7.9e-05	0.129233	0.306724
ccno	2e-06	2e-06	1e-06	1e-06	2e-06	2e-06	1e-06	2e-06	1e-06	0.991218	0.467944	0	0	0	0	0	0	0.456043	NaN
ccnt1	1.9e-05	2.1e-05	1.6e-05	1.8e-05	1.5e-05	1e-05	1e-05	1.3e-05	1.1e-05	0.214282	0.248486	1.8e-05	1.8e-05	1.7e-05	2.3e-05	1.3e-05	3.2e-05	0.363475	0.547972
ccnt2	2e-06	2e-06	2e-06	2e-06	2e-06	3e-06	2e-06	1e-06	2e-06	0.869669	0.451915	2.9e-05	3e-05	3.7e-05	2.8e-05	2.9e-05	2.1e-05	0.287621	0.480644
ccny	3.2e-05	1.3e-05	1.2e-05	1.7e-05	1.8e-05	1.8e-05	1.8e-05	1.6e-05	1.6e-05	0.524447	0.383937	4.9e-05	6.1e-05	5.4e-05	5.7e-05	6.4e-05	6.9e-05	0.003951	0.034697
ccnyl1	1e-06	4e-06	3e-06	3e-06	3e-06	4e-06	6e-06	5e-06	5e-06	0.926516	0.457007	1.6e-05	1.1e-05	9e-06	1.6e-05	6e-06	1.1e-05	0.056711	0.188728
ccpg1	0	2e-06	3e-06	4e-06	4e-06	2e-06	1e-06	1e-06	1e-06	0.740545	0.446178	4.8e-05	4.2e-05	4.3e-05	3e-05	2.3e-05	2.9e-05	0.000952	0.012622
ccr1	0	0	0	0	0	0	0	0	0	NaN	NaN	6e-06	3e-06	2e-06	1e-06	4e-06	4e-06	0.839384	NaN
ccr10	0	0	0	0	0	0	0	0	0	NaN	NaN	0	0	0	0	0	0	NaN	NaN
ccr2	0	2e-06	2e-06	1e-06	0	0	0	0	0	0.687375	0.434806	0	0	2e-06	2e-06	0	0	0.153743	NaN
ccr3	0	0	0	0	0	0	0	0	0	NaN	NaN	0	0	0	0	0	0	NaN	NaN
ccr4	0	0	0	0	0	0	0	0	0	NaN	NaN	5e-06	6e-06	5e-06	8e-06	8e-06	1e-05	0.363759	NaN
ccr5	0	0	0	0	0	0	0	0	0	0.780293	0.447887	1e-06	0	0	0	0	1e-06	0.390358	NaN
ccr6	0	0	0	0	0	0	0	0	0	NaN	NaN	0	1e-06	0	0	0	1e-06	0.392688	NaN
ccr7	4e-06	1e-06	0	0	0	0	0	0	0	0.160197	0.212281	0	0	0	1e-06	0	0	0.596976	NaN
ccr8	0	0	0	0	0	0	0	0	0	NaN	NaN	0	0	0	0	0	0	0.456043	NaN
ccr9	0	0	0	0	0	0	0	0	0	NaN	NaN	0	0	0	0	0	0	0.594959	NaN
ccrl2	0	0	1e-06	1e-06	1e-06	1e-06	1e-06	0	0	0.905263	0.453811	0	0	0	0	0	0	0.611046	NaN
ccs	0.00048	0.000389	0.000369	0.000338	0.00034	0.000338	0.000331	0.000318	0.000304	8e-05	0.000632	4.7e-05	5.1e-05	4.2e-05	5.5e-05	5.7e-05	4.1e-05	0.184274	0.376038
cct2	0.000151	0.00018	0.000166	0.000148	0.000141	0.000158	0.000159	0.000156	0.000153	0.058238	0.117852	6.7e-05	6.8e-05	5.7e-05	6.1e-05	6.5e-05	6.7e-05	0.224162	0.416386
cct3	0.000122	0.000121	0.000121	0.000118	0.000118	0.000118	0.000113	0.00011	0.000107	0.283574	0.289552	5.8e-05	4.2e-05	4.5e-05	4e-05	5.8e-05	4.9e-05	0.221275	0.413141
cct4	1.4e-05	1.3e-05	1e-05	1.3e-05	1.3e-05	1.1e-05	1.3e-05	1.4e-05	1.3e-05	0.310237	0.304262	3e-05	1.7e-05	1.3e-05	2.4e-05	2.3e-05	3.6e-05	0.130329	0.308084
cct5	0.00012	0.000138	0.000123	0.000129	0.00013	0.000143	0.000148	0.000149	0.000159	0.01143	0.038003	1.5e-05	1e-05	1.3e-05	8e-06	1.4e-05	1.3e-05	0.78633	0.861632
cct6a	0.00015	0.000141	0.000138	0.000135	0.000133	0.000132	0.000144	0.000143	0.000136	0.077381	0.139552	5.8e-05	4.6e-05	5.8e-05	5.5e-05	5e-05	4.4e-05	0.378727	0.562049
cct6b	0	1e-06	1e-06	0	0	0	0	0	0	0.77647	0.447887	5e-06	9e-06	2e-06	3e-06	7e-06	3e-06	0.003245	NaN
cct7	0.000221	0.000195	0.000201	0.000195	0.000195	0.00018	0.000172	0.000171	0.000162	0.118577	0.176357	2.9e-05	2.7e-05	2.7e-05	2.3e-05	2.5e-05	3.4e-05	0.968278	0.978596
cct8	3.9e-05	3.5e-05	3.1e-05	2.8e-05	2.7e-05	2.5e-05	2.4e-05	2.4e-05	2.1e-05	0.143554	0.198492	0.000126	0.000126	0.000132	0.000116	0.000123	0.000115	0.100276	0.264183
cd101	0	0	0	0	0	0	0	0	0	NaN	NaN	1e-06	0	0	0	0	0	0.095332	NaN
cd109	0	0	0	0	0	0	0	0	0	NaN	NaN	0	1e-06	1e-06	0	0	1e-06	0.115294	NaN
cd14	0	0	0	1e-06	0	1e-06	1e-06	1e-06	1e-06	0.687373	0.434806	0.000319	0.000328	0.000277	0.000316	0.00027	0.000204	7.9e-05	0.001811
cd151	8e-06	8e-06	7e-06	7e-06	7e-06	8e-06	9e-06	1.1e-05	1e-05	0.833361	0.447887	2.5e-05	2.6e-05	3.4e-05	2.7e-05	3.5e-05	4.9e-05	0.216587	0.409204
cd160	0	0	0	0	0	0	0	0	0	0.517429	0.380916	2e-06	3e-06	2e-06	4e-06	1e-06	7e-06	0.611241	NaN
cd163	3e-06	2e-06	1e-06	1e-06	1e-06	1e-06	1e-06	2e-06	4e-06	0.008481	0.030681	3e-06	7e-06	7e-06	8e-06	1.6e-05	1.1e-05	0.090649	0.249334
cd163l1	0	0	0	0	0	0	0	0	0	NaN	NaN	0	0	0	0	0	0	0.892287	NaN
cd164	3e-05	2.3e-05	2.6e-05	2.6e-05	2.3e-05	2.1e-05	2.3e-05	2.7e-05	2.5e-05	0.072975	0.134188	0.000106	0.00012	0.000136	0.000123	0.00014	0.000132	0.021089	0.101853
cd164l2	0	0	0	0	0	0	0	0	0	0.534724	0.386463	0	0	0	0	0	0	NaN	NaN
cd177	0	0	0	0	0	0	0	0	0	NaN	NaN	0	0	0	0	0	0	0.456043	NaN
cd180	0	0	0	1e-06	1e-06	2e-06	1e-06	0	0	0.514713	0.380916	2e-06	3e-06	5e-06	2e-06	4e-06	0	0.20137	NaN
cd19	0	0	0	0	0	0	0	0	0	0.920697	0.45602	0	0	0	0	0	0	NaN	NaN
cd2	0	0	0	0	0	0	0	0	0	0.787867	0.447887	1.3e-05	2e-06	7e-06	4e-06	9e-06	1.2e-05	0.038717	0.149883
cd200	0	0	0	0	0	0	0	0	0	0.827203	0.447887	0	0	0	0	0	0	0.192457	NaN
cd200r1	3e-06	0	0	0	0	0	0	0	0	1.6e-05	0.000147	4e-06	0	0	0	1e-06	0	0.349953	NaN
cd207	0	0	0	1e-06	1e-06	2e-06	0	0	0	0	0	0	0	2e-06	0	0	0	0.015777	NaN
cd22	0	0	0	3e-06	1e-06	1e-06	1e-06	1e-06	1e-06	0.627627	0.417379	0	0	0	0	0	0	0.09725	NaN
cd226	0	0	0	0	0	0	0	0	0	NaN	NaN	1.6e-05	5e-06	8e-06	5e-06	6e-06	1.3e-05	0.308935	0.500867
cd244	0	0	1e-06	1e-06	1e-06	0	0	0	0	0.373104	0.333976	0	0	0	1e-06	1e-06	1e-06	0.165454	NaN
cd247	0	0	0	0	1e-06	2e-06	1e-06	0	0	0.680242	0.43279	3e-06	1e-06	0	0	5e-06	3e-06	0.120605	NaN
cd248	0	0	0	0	0	0	0	0	0	0.920524	0.45602	0	0	0	0	0	0	NaN	NaN
cd27	1e-06	4e-06	4e-06	5e-06	3e-06	4e-06	3e-06	4e-06	3e-06	0.302405	0.300332	3e-06	0	2e-06	2e-06	0	0	0.85843	NaN
cd274	2e-06	1e-06	0	0	0	0	1e-06	3e-06	3e-06	0	0	2e-06	0	1e-06	1e-06	1e-06	2e-06	0.470278	NaN
cd276	5e-06	1e-06	1e-06	1e-06	1e-06	1e-06	1e-06	1e-06	1e-06	0.154966	0.208028	2.9e-05	3e-05	2.6e-05	2.1e-05	2.7e-05	1.7e-05	0.66391	0.777492
cd28	0	0	0	0	0	0	0	0	0	0.403863	0.342386	1e-06	1e-06	1e-06	1e-06	0	0	0.858563	NaN
cd2ap	1.9e-05	1.3e-05	1.4e-05	1.5e-05	1.4e-05	1.6e-05	1.6e-05	1.3e-05	1.2e-05	0.993443	0.468501	5e-05	4.5e-05	4e-05	3.8e-05	3.8e-05	2.3e-05	0.032993	0.136052
cd2bp2	1.6e-05	2.2e-05	2.4e-05	2.1e-05	2.1e-05	1.9e-05	1.8e-05	1.9e-05	1.7e-05	0.001123	0.006145	9e-06	9e-06	9e-06	8e-06	8e-06	9e-06	0.293903	NaN
cd300a	0	0	0	0	0	0	0	0	0	0.843894	0.447887	0	3e-06	1e-06	0	3e-06	3e-06	0.330426	NaN
cd300c	0	0	0	0	0	0	0	0	0	NaN	NaN	0	0	0	0	0	0	0.456043	NaN
cd300e	0	0	0	0	0	0	0	0	0	0	0	1e-05	1e-05	1e-06	3e-06	1e-06	0	0.025818	0.116914
cd300lb	0	0	0	0	0	0	0	0	0	NaN	NaN	0	0	0	0	0	0	0.596978	NaN
cd300ld	0	0	0	0	0	0	0	0	1e-06	0	0	0	0	0	0	0	0	NaN	NaN
cd300lf	0	0	0	0	0	0	0	0	0	NaN	NaN	0	0	0	0	1e-06	0	0.070154	NaN
cd300lg	5e-06	2e-06	2e-06	1e-06	2e-06	4e-06	1e-06	0	0	0.044515	0.09814	0	0	2e-06	1e-06	2e-06	0	0.032046	NaN
cd302	0.0003	0.000251	0.000231	0.000234	0.000236	0.000257	0.000257	0.00026	0.000259	0.442522	0.358237	8.5e-05	9.7e-05	0.000114	8.4e-05	8e-05	8.4e-05	0.00194	0.021282
cd320	6e-06	9e-06	1.2e-05	1.2e-05	7e-06	6e-06	6e-06	6e-06	5e-06	0.022794	0.062119	4e-06	3e-06	2e-06	2e-06	1e-06	0	0.22102	NaN
cd33	0	0	0	0	0	0	0	0	0	NaN	NaN	3e-06	2e-06	1e-06	2e-06	6e-06	3e-06	0.068337	NaN
cd34	0	0	0	0	0	0	0	0	0	0.920056	0.45602	2e-06	2e-06	3e-06	5e-06	4e-06	2e-06	0.270061	NaN
cd36	3e-06	2e-06	2e-06	2e-06	2e-06	6e-06	1e-06	1e-06	1e-06	0.094582	0.158083	1.6e-05	9e-06	5e-06	5e-06	5e-06	2e-06	0	6e-06
cd37	0	0	0	0	0	0	0	0	0	0.403863	0.342386	9e-06	4e-06	7e-06	7e-06	7e-06	8e-06	0.792575	NaN
cd38	0	0	0	0	0	0	0	0	0	0.723404	0.442364	3e-06	0	1e-06	0	1e-06	0	0.063719	NaN
cd3d	0	0	0	1e-06	1e-06	0	0	0	0	0.783858	0.447887	1e-06	1e-06	2e-06	1e-06	0	0	0.817195	NaN
cd3e	0	0	0	0	0	0	0	0	0	0.934201	0.457007	9e-06	6e-06	3e-06	7e-06	1e-05	1.3e-05	0.337153	0.526034
cd3eap	1e-06	2e-06	2e-06	2e-06	1e-06	2e-06	2e-06	5e-06	6e-06	0.91844	0.45602	3e-06	6e-06	3e-06	2e-06	3e-06	7e-06	0.400673	NaN
cd3g	0	0	0	0	0	0	0	0	0	0.517429	0.380916	5e-06	3e-06	1e-06	1e-06	1e-06	0	0.816459	NaN
cd4	1e-06	1e-06	1e-06	1e-06	1e-06	1e-06	0	0	0	0.361505	0.32983	9.6e-05	7.8e-05	0.000112	9.8e-05	0.000125	0.00011	2.2e-05	0.000646
cd40	0	0	0	0	0	0	0	0	0	0.692272	0.435638	8e-06	1e-05	9e-06	8e-06	8e-06	1.1e-05	0.688358	0.795212
cd40lg	0	0	0	0	0	0	0	0	0	NaN	NaN	0	0	3e-06	0	0	1e-06	0.652644	NaN
cd44	0	1e-06	0	1e-06	1e-06	2e-06	1e-06	1e-06	1e-06	0	1e-06	1.1e-05	2e-06	4e-06	4e-06	7e-06	4e-06	0.537128	0.684526
cd46	0	1e-06	0	0	1e-06	1e-06	0	0	0	0.554201	0.393295	7.2e-05	6.2e-05	6.3e-05	6.5e-05	6.8e-05	5.3e-05	0.203952	0.396412
cd47	2.8e-05	2.8e-05	2.7e-05	2.4e-05	2.5e-05	3.2e-05	2.6e-05	2.4e-05	2.9e-05	0.266994	0.280115	3.1e-05	2.9e-05	3e-05	2.4e-05	3.2e-05	2.9e-05	0.148207	0.331359
cd48	0	0	0	0	0	0	0	0	0	0.760319	0.447887	1e-05	1.1e-05	6e-06	5e-06	7e-06	7e-06	0.609581	0.737128
cd5	0	0	0	0	0	0	0	0	0	NaN	NaN	0	3e-06	0	3e-06	1e-06	3e-06	0.278611	NaN
cd52	4e-06	8e-06	7e-06	1.1e-05	5e-06	7e-06	7e-06	6e-06	6e-06	0.329141	0.313852	1e-06	2e-06	0	3e-06	5e-06	2e-06	0.258885	NaN
cd53	0	0	1e-06	0	0	0	0	1e-06	1e-06	0.650295	0.424666	7e-06	5e-06	1.1e-05	7e-06	1e-05	7e-06	0.897609	0.933905
cd55	0	0	0	0	0	0	0	0	0	0.920056	0.45602	1.5e-05	7e-06	1.7e-05	1.1e-05	6e-06	1.4e-05	0.78356	0.859464
cd5l	1.4e-05	2e-06	2e-06	2e-06	3e-06	5e-06	2e-06	1e-06	3e-06	0.028164	0.071697	0	1e-06	5e-06	0	2e-06	0	0.151907	NaN
cd6	0	0	0	0	0	0	0	0	0	NaN	NaN	4e-06	3e-06	1e-06	1e-06	1e-06	2e-06	0.96305	NaN
cd63	0	0	0	1e-06	1e-06	2e-06	2e-06	2e-06	2e-06	0.531017	0.38638	0.000183	0.000169	0.000182	0.00018	0.000175	0.000169	0.488992	0.646435
cd68	6e-06	1e-06	1e-06	1e-06	1e-06	0	0	0	0	0.298243	0.29784	2e-06	2e-06	0	0	4e-06	0	0.158325	NaN
cd69	0	0	0	0	0	0	0	0	0	0.841376	0.447887	1.8e-05	1.1e-05	1e-05	6e-06	2.1e-05	1.9e-05	0.321579	0.512364
cd7	0	0	0	0	0	0	0	0	0	0.373104	0.333976	1.1e-05	3e-06	0	7e-06	8e-06	2e-06	0.031092	0.131191
cd70	0	0	0	0	0	0	0	0	0	NaN	NaN	0	0	0	0	0	0	NaN	NaN
cd72	0	0	1e-06	1e-06	1e-06	0	0	0	0	0.847222	0.447887	2e-06	0	0	0	0	1e-06	0.38204	NaN
cd74	8e-06	1.6e-05	1.5e-05	1.1e-05	1e-05	7e-06	4e-06	5e-06	6e-06	0.055958	0.114712	0.00036	0.000241	0.000245	0.000212	0.000321	0.000323	0.249651	0.442794
cd79a	0	0	0	0	0	0	0	1e-06	0	0.111509	0.171113	0	0	1e-06	0	2e-06	0	0.598986	NaN
cd79b	2e-06	1e-06	1e-06	2e-06	2e-06	3e-06	3e-06	5e-06	3e-06	0.323898	0.311181	0	0	0	0	0	0	0.456043	NaN
cd80	0	0	0	0	0	0	0	0	0	NaN	NaN	0	0	0	0	0	0	0.595968	NaN
cd81	0.00056	0.000479	0.00044	0.000395	0.000391	0.000385	0.000384	0.000379	0.000415	0	2e-06	0.000551	0.000539	0.00052	0.000583	0.000517	0.000587	0.155153	0.339238
cd82	6.6e-05	6.7e-05	6.3e-05	5.7e-05	5.7e-05	6e-05	4.7e-05	5.3e-05	6.2e-05	0.002207	0.010854	8e-05	7.4e-05	5.7e-05	7.4e-05	7.1e-05	7.2e-05	0.550379	0.694155
cd83	0	1e-06	0	2e-06	0	0	0	0	0	0.986892	0.467162	1e-06	4e-06	2e-06	1e-06	6e-06	3e-06	0.007043	NaN
cd84	0	0	0	0	0	0	0	0	0	0.767376	0.447887	9e-06	1.2e-05	8e-06	8e-06	1.2e-05	1.4e-05	0.505736	0.660793
cd86	3e-06	2e-06	0	0	0	0	0	0	0	0.665755	0.429373	4e-06	1e-06	1e-06	2e-06	2e-06	2e-06	0.65805	NaN
cd8a	0	0	0	0	0	0	0	0	0	0.827203	0.447887	1e-06	3e-06	1e-06	5e-06	1e-06	2e-06	0.847461	NaN
cd9	2.5e-05	2.4e-05	2.3e-05	2.4e-05	2.7e-05	3.2e-05	3.4e-05	3.6e-05	3.6e-05	0.66403	0.428817	2.6e-05	2.6e-05	3.6e-05	3.1e-05	2.6e-05	5.1e-05	0.010957	0.066474
cd93	0	1e-06	1e-06	1e-06	0	0	0	0	0	0.599817	0.407065	2e-06	2e-06	4e-06	1e-06	1e-06	2e-06	0.804768	NaN
cd96	0	0	0	0	0	0	0	0	0	NaN	NaN	2.1e-05	1.7e-05	9e-06	1.7e-05	1e-05	1.5e-05	0.263219	0.45807
cd99l2	3e-05	3.1e-05	3.1e-05	3.1e-05	2.8e-05	2.8e-05	2.7e-05	2.6e-05	3e-05	0.592031	0.404333	1.6e-05	2.2e-05	1e-05	2e-05	2.1e-05	2.6e-05	0.107575	0.276407
cda	4.4e-05	4.8e-05	4.8e-05	4.9e-05	4.8e-05	4.3e-05	3.7e-05	3.7e-05	3.6e-05	0.033455	0.081285	4.6e-05	4.8e-05	5.3e-05	4e-05	4.6e-05	6.1e-05	0.06397	0.202616
cdadc1	5.6e-05	5e-05	4.6e-05	4.8e-05	4.3e-05	4e-05	4.4e-05	4.4e-05	4.5e-05	0.042893	0.095613	2.3e-05	2e-05	1.8e-05	1.6e-05	1.5e-05	1.4e-05	0.130961	0.308835
cdan1	1e-06	3e-06	4e-06	4e-06	4e-06	4e-06	3e-06	2e-06	2e-06	0.834563	0.447887	1e-06	2e-06	2e-06	3e-06	3e-06	0	0.106683	NaN
cdc123	0.000104	9.1e-05	9e-05	9.1e-05	9.2e-05	9.9e-05	0.000101	9.8e-05	9.1e-05	0.428233	0.351457	2.8e-05	2.7e-05	3.3e-05	2.7e-05	2.6e-05	3.6e-05	0.457812	0.622969
cdc14a	1e-06	1e-06	1e-06	1e-06	1e-06	2e-06	1e-06	0	0	0.872244	0.451915	2e-06	4e-06	1e-06	1e-06	1e-06	1e-06	0.215138	NaN
cdc14b	2.1e-05	2.5e-05	2.7e-05	2.6e-05	2.4e-05	2.7e-05	3e-05	3e-05	3.1e-05	0.610313	0.411119	6.1e-05	5.9e-05	7.5e-05	6.5e-05	5e-05	5.2e-05	0.001072	0.01376
cdc16	3e-05	1.9e-05	1.9e-05	1.6e-05	1.6e-05	1.8e-05	2e-05	2.1e-05	1.7e-05	0.757779	0.447887	4.6e-05	3.1e-05	3.3e-05	2.9e-05	3.5e-05	2.6e-05	0.306329	0.498632
cdc20	0	0	0	0	0	0	0	0	0	0.361343	0.329729	0	0	0	0	0	0	0.454287	NaN
cdc23	2e-06	1e-06	1e-06	1e-06	2e-06	2e-06	2e-06	2e-06	3e-06	0.948414	0.457325	9e-06	9e-06	9e-06	1e-05	9e-06	9e-06	0.219997	NaN
cdc25a	2e-06	9e-06	6e-06	5e-06	5e-06	4e-06	4e-06	3e-06	4e-06	0.099399	0.162598	0	0	0	0	0	0	0.260989	NaN
cdc25b	0	1e-06	0	0	1e-06	0	0	0	0	0.923897	0.456836	8e-06	6e-06	6e-06	4e-06	4e-06	3e-06	0.342276	NaN
cdc25c	0	0	0	0	0	0	0	0	0	NaN	NaN	0	0	0	0	0	0	NaN	NaN
cdc26	2.6e-05	1.6e-05	1.4e-05	1.1e-05	1.1e-05	1e-05	1.1e-05	1.2e-05	1.1e-05	0.526748	0.384705	2.2e-05	2.1e-05	2.5e-05	2.1e-05	2.5e-05	2.8e-05	0.087468	0.243518
cdc27	2e-06	3e-06	2e-06	3e-06	3e-06	3e-06	5e-06	6e-06	5e-06	0.217502	0.250912	2.9e-05	3.7e-05	3e-05	2.8e-05	2.7e-05	3.5e-05	0.165054	0.351702
cdc34	0.000272	0.000248	0.000232	0.000212	0.000187	0.000176	0.000163	0.000159	0.000161	0	0	2e-05	1.4e-05	1.3e-05	9e-06	1.4e-05	1.5e-05	0.997878	0.998663
cdc37	8.4e-05	7.7e-05	7.6e-05	7.2e-05	7e-05	6.8e-05	5.7e-05	5.1e-05	4.6e-05	0.018819	0.054264	4e-05	2.8e-05	3.1e-05	3.2e-05	3.9e-05	4.6e-05	0.838774	0.895419
cdc37l1	8.1e-05	7e-05	7e-05	6.6e-05	6.5e-05	6e-05	5.7e-05	6e-05	6.2e-05	0.015314	0.047014	8e-05	8.2e-05	9e-05	0.000101	0.000104	0.000138	0.000124	0.0026
cdc40	1e-05	9e-06	1.2e-05	1.2e-05	1.2e-05	9e-06	8e-06	8e-06	8e-06	0.280324	0.287967	2.6e-05	2.8e-05	3.2e-05	3.2e-05	3.6e-05	3.8e-05	0.609503	0.737128
cdc42	6.9e-05	7.5e-05	7e-05	7.3e-05	7.2e-05	8e-05	8.4e-05	7.8e-05	8.7e-05	0.636687	0.420372	0.000203	0.000146	0.000174	0.000156	0.000173	0.00019	0.700087	0.802355
cdc42bpa	1.1e-05	3e-06	3e-06	5e-06	6e-06	8e-06	6e-06	5e-06	4e-06	0.954682	0.458976	5.4e-05	6.5e-05	6.3e-05	6.2e-05	6e-05	6.6e-05	0.043144	0.159772
cdc42bpb	1.3e-05	1.5e-05	1.7e-05	1.9e-05	2.3e-05	2.2e-05	1.8e-05	1.6e-05	1.6e-05	0.674868	0.431524	1.9e-05	2.5e-05	2.1e-05	2.4e-05	2.6e-05	1.8e-05	0.035446	0.141518
cdc42bpg	0	2e-06	3e-06	4e-06	4e-06	4e-06	3e-06	2e-06	2e-06	0.671179	0.430875	0	0	0	0	0	0	0.456043	NaN
cdc42ep1	0	0	0	0	0	0	0	0	0	0.403471	0.342386	1e-05	1.1e-05	1.4e-05	1.6e-05	2.9e-05	2.7e-05	0.012063	0.070575
cdc42ep2	0	1e-06	2e-06	1e-06	0	0	0	0	0	0.537706	0.387615	1e-06	0	2e-06	1e-06	1e-06	1e-06	0.789985	NaN
cdc42ep3	0	0	0	1e-06	1e-06	0	0	0	0	0.939542	0.457007	3e-06	2e-06	6e-06	4e-06	4e-06	9e-06	0.319526	NaN
cdc42ep4	5.4e-05	5.2e-05	5.3e-05	4.1e-05	3.6e-05	3.5e-05	3.4e-05	3.5e-05	4.6e-05	1.1e-05	0.000113	1.9e-05	2.2e-05	2.2e-05	2.5e-05	2.9e-05	3.9e-05	0.076537	0.225671
cdc42ep5	6e-06	3e-06	3e-06	4e-06	4e-06	5e-06	5e-06	5e-06	5e-06	0.266726	0.280087	0	0	0	0	0	0	0.610145	NaN
cdc42se1	3.2e-05	2.1e-05	2.2e-05	2.2e-05	2.2e-05	2.7e-05	2.4e-05	2.4e-05	2.1e-05	0.31162	0.305062	6e-06	8e-06	3e-06	5e-06	5e-06	5e-06	0.81194	NaN
cdc42se2	6e-06	7e-06	5e-06	6e-06	6e-06	7e-06	8e-06	7e-06	7e-06	0.322084	0.310224	4e-05	2.7e-05	2.6e-05	2.7e-05	4.1e-05	3.5e-05	0.780938	0.857375
cdc45	0	1e-06	1e-06	1e-06	1e-06	0	0	0	1e-06	0.560318	0.395222	0	1e-06	0	0	0	0	0.747994	NaN
cdc5l	2.6e-05	2e-05	2.1e-05	2.1e-05	2e-05	2e-05	2.2e-05	2.2e-05	2e-05	0.498457	0.380916	5.2e-05	6.1e-05	7.1e-05	6.9e-05	5.9e-05	6.6e-05	0.006786	0.049596
cdc6	0	0	0	0	0	0	0	0	0	NaN	NaN	1e-06	0	0	1e-06	0	0	0.134232	NaN
cdc7	0	0	0	0	0	0	0	0	0	NaN	NaN	0	1e-06	0	0	0	0	0.09438	NaN
cdc73	6e-06	6e-06	6e-06	5e-06	4e-06	5e-06	4e-06	3e-06	4e-06	0.472628	0.37102	3.1e-05	2.3e-05	2.4e-05	2.1e-05	2.8e-05	1.8e-05	0.728478	0.819339
cdca2	1e-06	1e-06	0	1e-06	1e-06	3e-06	1e-06	1e-06	1e-06	0.269855	0.282064	0	0	0	1e-06	0	0	0.477292	NaN
cdca3	0	0	2e-06	2e-06	3e-06	3e-06	2e-06	1e-06	0	0.588208	0.40269	0	0	1e-06	2e-06	0	0	0.552483	NaN
cdca4	2e-06	3e-06	3e-06	2e-06	2e-06	3e-06	3e-06	2e-06	2e-06	0.245869	0.268425	3e-06	0	3e-06	2e-06	2e-06	0	0.71614	NaN
cdca5	1e-06	0	0	1e-06	1e-06	3e-06	1e-06	0	1e-06	0.071453	0.132884	0	0	0	0	0	0	0.095332	NaN
cdca7	1e-06	2e-06	1e-06	2e-06	2e-06	1e-06	1e-06	1e-06	1e-06	0.929033	0.457007	1e-06	0	0	0	0	0	0.456043	NaN
cdca7l	0	0	0	0	0	0	0	0	0	0.898695	0.451915	2e-06	2e-06	2e-06	1e-06	0	2e-06	0.265706	NaN
cdca8	0	2e-06	2e-06	2e-06	2e-06	4e-06	3e-06	2e-06	1e-06	0.73917	0.445878	0	0	1e-06	0	0	0	0.709867	NaN
cdcp1	1e-06	2e-06	2e-06	2e-06	2e-06	3e-06	2e-06	2e-06	2e-06	0.72135	0.442364	1e-06	0	1e-06	1e-06	0	0	0.860506	NaN
cdcp2	0	0	0	0	0	0	0	0	0	NaN	NaN	0	0	0	0	0	0	NaN	NaN
cdh1	9e-06	2e-06	4e-06	1e-05	1.9e-05	2.2e-05	3.3e-05	3.6e-05	3.5e-05	0	0	8.3e-05	8.7e-05	8.4e-05	9.7e-05	6.9e-05	5.1e-05	7e-06	0.000247
cdh10	0	0	0	0	0	0	0	0	0	NaN	NaN	0	0	1e-06	0	0	0	0.376098	NaN
cdh11	0	0	0	0	1e-06	0	0	0	0	0.808361	0.447887	2e-06	1e-06	0	0	0	0	0.616204	NaN
cdh12	0	0	0	0	0	0	0	0	0	NaN	NaN	1e-06	0	0	1e-06	1e-06	3e-06	0.505391	NaN
cdh13	0	0	0	0	0	0	0	0	0	0.847222	0.447887	3e-06	2e-06	2e-06	3e-06	3e-06	1.1e-05	0.838465	0.895406
cdh15	0	0	0	0	0	0	0	0	0	0.827203	0.447887	0	0	0	0	0	0	0.096289	NaN
cdh16	0	0	0	0	0	0	0	0	0	NaN	NaN	0	0	0	0	0	0	NaN	NaN
cdh17	0	0	0	0	0	0	0	0	0	NaN	NaN	0	0	1e-06	3e-06	0	0	0.185028	NaN
cdh18	0	0	0	0	0	0	0	0	0	NaN	NaN	1e-06	5e-06	3e-06	5e-06	3e-06	4e-06	0.637527	NaN
cdh19	0	0	0	0	0	0	0	0	0	NaN	NaN	0	0	0	1e-06	0	0	0.595971	NaN
cdh2	6.3e-05	3.7e-05	3.9e-05	3.7e-05	3.6e-05	3.6e-05	3.2e-05	3.3e-05	3.1e-05	0.048225	0.103874	6.2e-05	6.3e-05	6e-05	4.5e-05	4.8e-05	5.7e-05	0.030187	0.12871
cdh20	0	0	0	0	0	0	0	0	0	NaN	NaN	0	0	0	0	0	0	0.409936	NaN
cdh22	0	0	0	0	0	0	0	0	0	NaN	NaN	0	0	0	0	0	0	NaN	NaN
cdh23	0	0	0	0	0	0	0	0	0	NaN	NaN	6e-06	6e-06	1.3e-05	1e-05	1.2e-05	7e-06	0.083068	0.236671
cdh24	0	0	0	0	0	0	0	0	0	NaN	NaN	0	0	0	0	0	0	0.749375	NaN
cdh26	0	0	0	0	0	0	0	0	0	NaN	NaN	1e-06	0	1e-06	1e-06	0	0	0.884817	NaN
cdh3	0	0	0	0	0	0	0	0	0	NaN	NaN	0	3e-06	0	0	0	0	0.183397	NaN
cdh4	0	0	0	0	0	0	0	0	0	NaN	NaN	0	0	0	0	0	0	0.750058	NaN
cdh5	0	1e-06	1e-06	1e-06	1e-06	1e-06	1e-06	0	0	0.486359	0.376467	1e-06	0	2e-06	1e-06	1e-06	0	0.515397	NaN
cdh6	0	0	0	0	0	0	0	0	0	NaN	NaN	1e-06	0	1e-06	0	0	2e-06	0.627049	NaN
cdh7	0	0	0	0	0	0	0	0	0	NaN	NaN	1e-06	0	2e-06	1e-06	1e-06	2e-06	0.849292	NaN
cdh8	0	0	0	0	0	0	0	0	0	NaN	NaN	0	0	0	0	1e-06	0	0.050833	NaN
cdh9	0	0	0	0	0	0	0	0	0	NaN	NaN	0	0	0	0	0	0	NaN	NaN
cdhr1	0	0	0	0	0	0	0	0	0	NaN	NaN	0	2e-06	0	0	0	0	0.797067	NaN
cdhr2	0	0	0	0	0	0	0	0	0	0.111509	0.171113	1e-06	3e-06	5e-06	8e-06	1.2e-05	1.1e-05	0.001479	0.017392
cdhr3	0	0	0	0	0	0	0	0	0	NaN	NaN	5e-06	4e-06	1e-06	4e-06	4e-06	2e-06	0.136277	NaN
cdhr5	8.3e-05	0.000118	0.000115	0.000103	0.000102	0.000115	0.000108	0.00011	0.00012	0.615586	0.413291	0.000119	9.8e-05	7.5e-05	9.2e-05	6.6e-05	5.4e-05	2.4e-05	0.000698
cdipt	3e-05	2.9e-05	3.2e-05	2.8e-05	2.7e-05	2.6e-05	2.8e-05	2.9e-05	2.6e-05	0.157491	0.21016	6.1e-05	5.7e-05	5.5e-05	5.7e-05	5.6e-05	5.7e-05	0.552754	0.69571
cdk1	0	1e-06	1e-06	3e-06	7e-06	3e-06	2e-06	2e-06	2e-06	0.79713	0.447887	0	1e-06	0	2e-06	0	3e-06	0.040359	NaN
cdk10	4.2e-05	3.5e-05	2.8e-05	2.8e-05	2.8e-05	2.9e-05	2.6e-05	2.2e-05	2.1e-05	0.243154	0.267134	2.2e-05	1.5e-05	1.9e-05	2e-05	2.7e-05	2.7e-05	0.778176	0.856104
cdk12	2.3e-05	2.2e-05	2.2e-05	2.2e-05	1.9e-05	1.8e-05	1.7e-05	1.7e-05	1.5e-05	0.085797	0.14837	2.5e-05	2.1e-05	3.2e-05	1.9e-05	3.3e-05	2.4e-05	0.223189	0.415426
cdk13	1.5e-05	2.3e-05	2.2e-05	2.5e-05	2.5e-05	2.4e-05	1.9e-05	1.9e-05	1.7e-05	0.654482	0.42627	2.5e-05	3e-05	2.4e-05	2.4e-05	2.3e-05	2.9e-05	0.824458	0.887905
cdk14	0	1e-06	1e-06	0	0	0	0	0	0	0.541552	0.388828	1.9e-05	2.4e-05	2.2e-05	2.1e-05	1.3e-05	1.2e-05	0.004044	0.035257
cdk15	0	0	1e-06	0	0	0	0	0	0	0.945723	0.457007	0	0	0	0	0	0	0.749371	NaN
cdk16	3.3e-05	1.5e-05	1.7e-05	1.7e-05	1.8e-05	1.9e-05	1.4e-05	1.5e-05	1.3e-05	0.839677	0.447887	7e-06	8e-06	8e-06	1.6e-05	1.7e-05	1.4e-05	0.093444	0.253783
cdk17	4e-06	4e-06	4e-06	5e-06	5e-06	6e-06	6e-06	4e-06	4e-06	0.914562	0.45602	1.1e-05	1.1e-05	1.1e-05	1.2e-05	1.2e-05	7e-06	0.171395	0.360532
cdk18	0.00013	7.8e-05	7.2e-05	7.2e-05	7.3e-05	6.5e-05	6e-05	5.5e-05	5.3e-05	0.016118	0.048558	4e-06	8e-06	3e-06	8e-06	3e-06	5e-06	0.002962	NaN
cdk2	7e-06	2e-06	3e-06	3e-06	4e-06	5e-06	4e-06	3e-06	3e-06	0.372027	0.333976	5e-06	5e-06	5e-06	5e-06	1.1e-05	4e-06	0.416542	0.590338
cdk20	2e-06	6e-06	6e-06	7e-06	5e-06	3e-06	2e-06	2e-06	2e-06	0.019756	0.056264	1e-06	3e-06	1e-06	1e-06	2e-06	1e-06	0.20308	NaN
cdk2ap1	1e-05	1.2e-05	1.4e-05	1.5e-05	1.6e-05	1.7e-05	1.6e-05	1.3e-05	1.4e-05	0.499727	0.380916	0	2e-06	2e-06	0	1e-06	1e-06	0.097043	NaN
cdk2ap2	8.2e-05	8.7e-05	8.1e-05	8.5e-05	8e-05	8.7e-05	8.7e-05	8.2e-05	0.000103	0.731834	0.444306	5.5e-05	4.9e-05	6.9e-05	5.7e-05	6.4e-05	7.7e-05	0.035819	0.142541
cdk3	0	0	0	0	0	0	0	0	0	0.787255	0.447887	1e-05	1.3e-05	1.8e-05	1.8e-05	1.2e-05	1.7e-05	0.011223	0.067416
[truncated: 12,863 more rows]
