# Supplementary material for: A single cell atlas of the human liver tumor microenvironment
Source: Mol Syst Biol. 2020 Dec 17;16(12):e9682. doi: 10.15252/msb.20209682 (PMC7746227; doi:10.15252/msb.20209682)
Supplement: Supplementary file 9 — Dataset EV8 [file MSB-16-e9682-s009.xlsx]

## Sheet: Captions
Datasets EV8 – Genes list of hepatocytes enriched pathways
List of genes of the GSEA enriched pathways in human hepatocytes.

## Sheet: Data
Datasets EV8 - GSEA gene names of enriched pathways
KEGG_RIBOSOME	RPL10L	RPLP0	RPL28	RPL29	RPS21	RPL13	RPS19	RPL36	RPS10	RPS18	RPL30	RPL27A	RPS16	RPL7	RPS3A	RPS5	RPL6	RPS28	RPS3	RPL35	RPL3	RPL10A	RPS2	RPS9	RPLP2	RPSA	RPL21	RPL26L1	RPL7A	RPS4X	RPL12	RPL14	RPL13A	RPL27	RPL41	RPL17	RPL37A	RPL32	RPL22	RPL4	RPL39	RPL35A	RPL18A	RPS11	RPL10	RPL5	RPS8	RPL26	RPL31
KEGG_PARKINSONS_DISEASE	UBE2L6	UBE2G1	NDUFB2	NDUFA10	NDUFS3	NDUFA2	UBA7	NDUFS2	UQCR10	UBE2G2	NDUFV2	NDUFS8	COX5B	UQCR11	NDUFA9	COX6B1	NDUFB3	UQCRHL	NDUFB7	NDUFB1	UQCRFS1	COX7B	NDUFV3	COX7A2	NDUFV1	NDUFB10	COX6A1	NDUFA1	UBE2J2	COX4I1	NDUFA4	UQCRH	NDUFB5	SDHB	CASP3	PARK7	CYCS	COX8A	NDUFS6	CYC1	UQCRQ	NDUFA3	SLC25A5	NDUFB6	NDUFC1	NDUFS5	NDUFA5	UBE2J1	UQCRC2
HALLMARK_OXIDATIVE_PHOSPHORYLATION	MRPS12	ACAA1	SUCLG1	ABCB7	TIMM9	HCCS	MRPS15	ATP6V1D	NDUFB2	LDHA	MGST3	MRPL35	ATP6V1F	NDUFS3	NDUFA2	COX15	NDUFS2	UQCR10	GPI	NDUFV2	ETFA	NDUFS8	SLC25A11	COX5B	PMPCA	IDH2	ETFB	IDH3B	ATP6V0E1	UQCR11	NDUFA9	COX6B1	MRPL34	NDUFB3	TOMM22	ECHS1	FXN	ATP6V0B	NDUFB7	TIMM50	NDUFB1	PHB2	UQCRFS1	COX7B	COX7A2	NDUFV1	COX6A1	NDUFA1	AIFM1
KEGG_HUNTINGTONS_DISEASE	TGM2	POLR2G	AP2A2	DNAL1	NDUFB2	DCTN2	POLR2H	TP53	NDUFA10	NDUFS3	NDUFA2	POLR2I	GPX1	CLTC	POLR2D	NDUFS2	UQCR10	NDUFV2	CLTA	CLTB	AP2S1	NDUFS8	COX5B	PPARGC1A	SOD2	UQCR11	NDUFA9	COX6B1	NDUFB3	CREB1	UQCRHL	HDAC1	NDUFB7	NDUFB1	UQCRFS1	COX7B	NDUFV3	COX7A2	NDUFV1	NDUFB10	COX6A1	NDUFA1	EP300	POLR2E	POLR2C	POLR2L	COX4I1	NDUFA4	CREB3L3
KEGG_OXIDATIVE_PHOSPHORYLATION	LHPP	ATP6V1D	NDUFB2	NDUFA10	ATP6V1F	NDUFS3	NDUFA2	PPA2	COX15	NDUFS2	UQCR10	NDUFV2	NDUFS8	COX5B	ATP6V0E1	UQCR11	NDUFA9	COX6B1	NDUFB3	ATP6V0D1	UQCRHL	ATP6V0B	NDUFB7	NDUFB1	UQCRFS1	COX7B	NDUFV3	COX7A2	NDUFV1	NDUFB10	COX6A1	NDUFA1	COX4I1	NDUFA4	UQCRH	NDUFB5	SDHB	COX8A	NDUFS6	CYC1	UQCRQ	NDUFA3	NDUFB6	NDUFC1	NDUFS5	PPA1	ATP6V1A	NDUFA5	UQCRC2
KEGG_CARDIAC_MUSCLE_CONTRACTION	ATP1B3	TPM1	UQCR10	TPM4	COX5B	UQCR11	COX6B1	UQCRHL	UQCRFS1	COX7B	COX7A2	COX6A1	COX4I1	TPM3	UQCRH	COX8A	CYC1	UQCRQ	ATP1A1	UQCRC2	UQCRB	COX7A2L	COX5A	UQCRC1	COX7C
HALLMARK_MYC_TARGETS_V1	KPNA2	NME1	SSB	NCBP2	MYC	LDHA	CLNS1A	MCM4	TCP1	EIF3B	SNRPD1	MRPS18B	ODC1	CCT4	PHB	TXNL4A	CDK2	PWP1	RPLP0	VBP1	XRCC6	PPM1G	SNRPD2	PABPC4	SET	POLD2	RUVBL2	SF3A1	RPS10	KPNB1	CUL1	RPS5	PSMA7	MCM7	PHB2	RPL6	RPS3	PCNA	RPS2	FBL	HNRNPD	GNL3	GLO1	RPL14	NOP16	SRSF1	SF3B3	YWHAE	RPL22
KEGG_ALZHEIMERS_DISEASE	BACE1	GAPDH	NDUFB2	NDUFA10	NDUFS3	NDUFA2	PSEN1	NDUFS2	UQCR10	NDUFV2	PSENEN	NDUFS8	COX5B	CHP1	UQCR11	NDUFA9	COX6B1	NDUFB3	CAPN1	UQCRHL	NDUFB7	NDUFB1	UQCRFS1	IDE	COX7B	GSK3B	NDUFV3	COX7A2	NDUFV1	NDUFB10	COX6A1	NDUFA1	COX4I1	NDUFA4	PPP3CA	UQCRH	NDUFB5	SDHB	CASP3	CALM2	CYCS	COX8A	NDUFS6	CYC1	UQCRQ	NDUFA3	GNAQ	TNFRSF1A	NDUFB6
KEGG_FRUCTOSE_AND_MANNOSE_METABOLISM	FBP1	ALDOA	ALDOB	GMDS	ALDOC	PFKL	AKR1B10	TSTA3	KHK	TPI1	PMM1	MTMR6
HALLMARK_DNA_REPAIR	RFC2	ZNRD1	CETN2	POLR2G	GUK1	POLD4	NME1	DDB2	APRT	NCBP2	ERCC4	ITPA	AK1	POLR2H	HCLS1	TP53	DGUOK	POLR2I	NME4	POM121	NELFCD	NELFB	POLR2D	PNP	EDF1	TAF10	SMAD5	VPS28	CSTF3	POLR1C	POLB	POLR2E	POLR2C	PCNA	SURF1	POLR3GL	ELL	GPX4	RAE1	DAD1	CDA	NT5C3A	TSG101	RPA2	TAF12	TMED2	USP11	ALYREF	POLR2A
KEGG_PATHOGENIC_ESCHERICHIA_COLI_INFECTION	TUBA1A	ARPC1B	EZR	TUBA1C	TUBA4A	HCLS1	KRT18	ARPC4	TUBB	ARPC2	CTTN	RHOA	ARPC3	NCL	ARPC5L	TUBB2A	ARPC5	TUBB4B	ACTB	ACTG1	WASL	PRKCA	YWHAZ	ROCK1	YWHAQ	ARPC1A
KEGG_SPLICEOSOME	THOC3	PHF5A	PPIH	BUD31	LSM6	BCAS2	USP39	SNRNP40	NCBP2	AQR	SART1	PUF60	DHX8	SNRPD1	PPIL1	ZMAT2	CDC40	ISY1	SNRPE	TXNL4A	SNRNP27	SNRPD2	SNRPB	EIF4A3	SF3B6	SF3A1	MAGOHB	SF3B4	DDX42	PRPF4	RBM25	LSM4	HSPA8	PRPF18	PQBP1	PRPF40A	PRPF19	SRSF5	PRPF38A	TCERG1	SRSF1	CDC5L	SF3B3	LSM3	RBM17	NCBP1	ACIN1	CTNNBL1	SRSF4
HALLMARK_P53_PATHWAY	CDH13	IER5	PLK3	BMP2	NUDT15	PTPN14	EPS8L2	ABHD4	CYFIP2	INHBB	DDB2	HDAC3	S100A10	UPP1	IER3	RXRA	CDKN1A	HBEGF	AK1	VAMP8	KLF4	FAM162A	TP53	TPD52L1	CCNK	SLC7A11	RCHY1	BTG2	TRIAP1	POM121	EPHA2	RAP2B	PMM1	RPL36	IP6K2	RALGDS	HSPA4L	SAT1	NINJ1	TSC22D1	STEAP3	GADD45A	SLC35D1	GPX2	PLK2	PCNA	ABAT	TXNIP	IRAK1
KEGG_GLYCINE_SERINE_AND_THREONINE_METABOLISM	SDS	GLDC	GCAT	AGXT2	AGXT	SHMT2	SARDH	SHMT1	GAMT	DAO	CHDH	DLD	PIPOX	AMT	BHMT	GLYCTK	CTH	GATM	GNMT
KEGG_ARGININE_AND_PROLINE_METABOLISM	PRODH	ASS1	GOT1	SMS	AGMAT	AOC1	AMD1	ODC1	ASL	LAP3	ARG1	SAT1	ALDH4A1	PYCR2	GAMT	DAO	ALDH1B1	ALDH9A1	PRODH2	ALDH7A1	CPS1	GATM	GOT2	SAT2	MAOA	ALDH2	P4HA1	OTC
KEGG_GLUTATHIONE_METABOLISM	GGT1	GPX3	SMS	PGD	MGST3	GSTM1	GSTO1	ODC1	GSS	GPX1	GGCT	LAP3	IDH2	ANPEP	GPX2	GPX4	GSTZ1	TXNDC12	GSTM3	GSTA1	GSTK1	GCLM	IDH1	MGST1	GSR	GCLC	GSTM4	RRM2B	SRM	GGT6	MGST2	RRM1
KEGG_VASOPRESSIN_REGULATED_WATER_REABSORPTION	DCTN2	DYNC1LI1	DYNC1H1	CREB1	DYNC1I2	DCTN6	CREB3L3	DYNC2LI1	DCTN5	PRKACA	RAB5C	DYNC1LI2	RAB11A	DYNLL1	RAB5B	GNAS	AQP3	ARHGDIB	DCTN1	PRKACB	STX4	NSF	DYNLL2
HALLMARK_PI3K_AKT_MTOR_SIGNALING	PPP1CA	PRKCB	RALB	ECSIT	TIAM1	RIT1	MYD88	CDKN1A	DUSP3	CFL1	CLTC	CDK2	AKT1S1	CALR	MKNK1	PFN1	MAP2K3	UBE2N	AKT1	ACTR3	NFKBIB	ARPC3	GSK3B	MAPK9	ATF1	TNFRSF1A	SMAD2	PIN1	THEM4	DDIT3	IL2RG	TRIB3	GRB2	UBE2D3	RAC1	RPS6KA3	AP2M1	EIF4E	PRKAR2A	CSNK2B	PTPN11	YWHAB	ARF1	MKNK2	PPP2R1B	TSC2	EGFR	PRKAG1	SQSTM1
KEGG_PYRIMIDINE_METABOLISM	UPP2	NME2	ZNRD1	POLR2G	NUDT2	POLD4	NME1	UPP1	ITPA	POLR2H	UCK1	POLR2I	POLR3A	NME4	POLR2D	PNP	POLD2	POLR1C	POLR2E	POLR2C	POLR2L	TXNRD2	POLR1E	POLR3GL	CDA	NT5C3A	POLR2B	DHODH	POLR2A	CMPK1	AK3	ENTPD4	DPYS	POLR3H	POLR1D	TK2	CTPS1	UMPS	UPB1	UCKL1	POLR2F	POLR2J	DUT	POLR2J3	POLE	NT5E	RRM2B	POLR3K	TYMP
KEGG_TYPE_II_DIABETES_MELLITUS	IRS2	MAPK8	PKLR	MAPK1	SOCS3	PIK3R1	MTOR	PIK3CA	IKBKB	INSR	IRS1	SLC2A2
KEGG_GLYCOSYLPHOSPHATIDYLINOSITOL_GPI_ANCHOR_BIOSYNTHESIS	GPAA1	GPLD1	PIGT	PIGM	PIGK	PIGO	PIGL	PIGS	PIGC
KEGG_DRUG_METABOLISM_CYTOCHROME_P450	UGT2B17	ADH6	CYP2C9	UGT2B15	ADH4	FMO4	ADH1B	UGT2B7	UGT2A3	GSTA2	UGT2B10	ADH1A	FMO3	CYP3A43	AOX1	UGT2B4	CYP2C8	UGT1A1	CYP2C19	CYP2E1	CYP3A4	CYP1A2
KEGG_STEROID_HORMONE_BIOSYNTHESIS	UGT2B17	SULT1E1	HSD17B6	AKR1C1	UGT2B15	AKR1C2	UGT2B7	UGT2A3	UGT2B10	HSD11B1	HSD17B8	CYP1B1	CYP3A43	UGT2B4	UGT1A1	CYP7B1	CYP3A4	CYP1A1
KEGG_ABC_TRANSPORTERS	ABCG5	ABCA1	ABCC9	ABCB10	ABCC6	ABCA10	ABCA9	ABCA6	ABCA8	ABCG2	ABCB11	ABCD4	ABCA5	ABCC2	ABCB4	ABCD3	ABCB6
KEGG_ADHERENS_JUNCTION	WASF2	CTNND1	CTNNA1	EGFR	YES1	ACP1	ACTN1	CTNNB1	ACTN4	MAPK1	PARD3	SSX2IP	NLK	PTPRM	LMO7	MAP3K7	SMAD3	TGFBR2	TCF7L2	SORBS1	FYN	TJP1	CREBBP	BAIAP2	PTPRF	ERBB2	PTPN1	RAC2	SMAD4	CDH1	WAS	INSR	CSNK2A2	PTPRJ	MET	CTNNA3	VCL
KEGG_PRIMARY_BILE_ACID_BIOSYNTHESIS	AKR1C4	BAAT	HSD3B7	ACOX2	CYP39A1	AKR1D1	SCP2	HSD17B4	CYP27A1	CYP8B1	AMACR	SLC27A5	CYP7B1
KEGG_METABOLISM_OF_XENOBIOTICS_BY_CYTOCHROME_P450	UGT2B17	ADH6	EPHX1	AKR1C1	CYP2C9	UGT2B15	ADH4	AKR1C2	ADH1B	UGT2B7	UGT2A3	GSTA2	UGT2B10	ADH1A	CYP1B1	CYP3A43	UGT2B4	CYP2C8	UGT1A1	CYP2C19	CYP2E1	CYP3A4	CYP1A2	CYP1A1
KEGG_COMPLEMENT_AND_COAGULATION_CASCADES	C9	MASP2	C8B	C5	C4BPB	F11	SERPINF2	PROS1	TFPI	SERPING1	CFH	KNG1	F12	C8A	CPB2	CD46	SERPIND1	C2	CD55	F2	PROC	C5AR1	C4BPA	C3	F8	SERPINA5	C1QB	C1R	CFI	C6	F5	KLKB1	SERPINC1	C1S	F13B	PLG	MASP1	F7	F10	F2R	MBL2	C1QA
KEGG_RETINOL_METABOLISM	RDH11	ALDH1A1	UGT2B17	ADH6	CYP2C9	UGT2B15	ADH4	RDH10	DGAT2	CYP4A11	ADH1B	UGT2B7	UGT2A3	UGT2B10	ADH1A	RDH12	RETSAT	DGAT1	CYP3A43	UGT2B4	CYP2C8	UGT1A1	CYP2C19	CYP3A4	CYP1A2	CYP1A1	CYP26A1
[truncated: 100 more columns]
