# Supplementary material for: A single cell atlas of the human liver tumor microenvironment
Source: Mol Syst Biol. 2020 Dec 17;16(12):e9682. doi: 10.15252/msb.20209682 (PMC7746227; doi:10.15252/msb.20209682)
Supplement: Supplementary file 10 — Dataset EV9 [file MSB-16-e9682-s010.xlsx]

## Sheet: Captions
Datasets EV9 – Spatial distribution of TME cells
Deconvolution of the malignant laser captured zones to determine the spatial distributions of the TME cell types.

## Sheet: Data
Datasets EV9 – Spatial distribution of TME cells
sample name	SAMs	Carcinoma	Kupffer cells	LVEC	CAFs	cDC2	LSEC	Hepatocytes	TM1	LVECt	Stellate cells	vSMC	B cells	Pericytes	Proliferation	cDC1	tumor T cells	non-tumor T cells
h3_mc_1	0	0.729029	0	0.0966346	0.0150492	0.0617264	0	0	0	0.0377735	0	0	9.73027e-05	0	0	0	0.0596898	0
h3_mc_2	0	0.91509	0	0	0	0	0.0017905	0	0	0.0156254	0	0	4.46284e-05	0	0	0	0.0674492	0
h3_mc_3	0	0.728702	0	0	0.0359596	0.0912736	0.00197677	0.000450561	0.0234892	0.0508594	0	0.00152168	0.000217855	0.00428163	0	0.00536039	0.0559068	0
h3_fz_1	0.127744	0.0125214	0	0	0.440806	0.00910965	0	0.0105091	0	0.267539	0	0.0571149	0	0	0	0	0.0746551	0
h3_fz_2	0.0470138	0.00358641	0.0166283	0	0.490997	0	0.0110565	0.00919857	0.00982067	0.240985	0	0.0332663	0	0.0744435	0	0	0.0571254	0.00587848
h3_fz_3	0.0268918	0.0485988	0	0	0.532245	0	0	0.0191677	0.0150984	0.226867	0	0.0398359	0.0021929	0	0	0	0.0679456	0.0211577
h3_ti_1	0	0.657812	0	0.0346923	0.0440884	0.00119443	0	0	0.0262352	0.110042	0	0.0408648	0.000386942	0	0	0.0337124	0.050972	0
h3_ti_2	0	0.732779	0	0.0181978	0.0392313	0.0205967	0	0	0.000742174	0.0779613	0	0.037767	0.000234295	0.0085067	0	0.0130579	0.0509255	0
h3_ti_3	0.00825279	0.83258	0	0	0.0421571	0	0	0	0	0.0879697	0	0.0152175	0	0.00815867	0	0	0.00566458	0
h3_tfb_1	0	0.909463	0	0.0253846	0.0113551	0	0	0	0	0.0307401	0	0.022379	0.000202822	0	0	0.000475234	0	0
h3_tfb_2	0	0.945082	0	0	0.0110462	0	0.000510052	0	0	0.013447	0	0.0141392	0	0	0	0.0157756	0	0
h3_tfb_3	0	0.842124	0.00210253	0	0.0174811	0	0.00309138	0	0	0.0548604	0	0.034536	0.000139286	0	0	0.025459	0.0202062	0
h4_mc_1	0	0.607442	0	0	0.00893405	0	0	0	0.0438516	0.0281534	0	0.0118875	0	0	0.112304	0.0841018	0.103327	0
h4_mc_2	0.00793981	0.603253	0	0	0.00418274	0	0	0	0.0501691	0.0366514	0	0.0119513	0	0	0.0918724	0.080659	0.113321	0
h4_mc_3	0	0.520335	0	0	0.00830636	0	0.00079644	0.000513237	0.0515641	0.0403918	0	0.0156294	0	0.00288882	0.166539	0.0735897	0.119446	0
h4_mc_4	0	0.544486	0	0	0.00400978	0	0	0.000629848	0.0599539	0.0392941	0	0.0161691	0	0	0.133036	0.0806784	0.121743	0
h4_fz_1	0.14248	0.0789828	0	0	0.687645	0	0	0	0	0	0	0	0.086812	0	0	0	0	0.00407982
h4_fz_2	0.0721911	0.0819399	0	0.00812369	0.721179	0	0.00281044	0.00485056	0.00592596	0	0	0.0160494	0.00951307	0	0	0	0.0589977	0.0184193
h4_fz_3	0	0.175597	0.00943801	0	0.560578	0.0434354	0.0141467	0.0114668	0.00593429	0.0308525	0	0.0944431	0	0	0	0	0.0298821	0.0242254
h4_fz_4	0.153702	0.0643998	0	0	0.729853	0	0	0	0.0205639	0	0	0	0.0110102	0	0	0	0	0.0204716
h4_ti_2	0	0.520695	0	0	0.0180327	0	0.00110275	0	0.018135	0.076668	0	0.017684	0	0	0.234242	0.0524198	0.0610199	0
h4_ti_3	0	0.520293	0	0	0.0394557	0	0.00135301	0	0.0401938	0.0630168	0	0.0247263	0	0	0.171576	0.056261	0.0831241	0
h4_ti_4	0	0.558493	0	0	0.0290799	0	0.00246738	0	0.0310395	0.055015	0	0.0237466	0.000147093	0	0.121802	0.0475373	0.130672	0
h4_tfb_1	0	0.419832	0	0	0.0106313	0	0	0.000826942	0.0557698	0.0729496	0	0.0514972	0	0.000942807	0.150153	0.0840805	0.153317	0
h4_tfb_2	0	0.401385	0	0	0.0228914	0	0.000106092	0	0.0172193	0.084388	0	0.0455686	0	0	0.222183	0.0815459	0.124712	0
h4_tfb_3	0	0.516608	0	0.0329223	0.00571234	0	0.00301855	0	0.0084861	0.0357581	0	0.0282115	0	0.0128421	0.102039	0.0511782	0.203224	0
h4_tfb_4	0	0.406666	0	0.0279222	0.0115399	0.0127521	0.00297923	0.000241038	0.0222836	0.062075	0	0.0361704	0	0	0.12485	0.10892	0.183601	0
h4_mb_1	0.122522	0.340522	0	0	0.0254572	0	0.00128487	0.202414	0	0.00731005	0.000245676	0.0203562	0.00197707	0	0.054279	0	0.223633	0
h4_mb_2	0.14192	0.365721	0	0.0330257	0.0388644	0	0.00573519	0.0607635	0	0.0447273	0	0.0546233	0.0187349	0	0.00810782	0	0.227776	0
h4_mb_3	0.186143	0.213083	0	0	0.0634947	0	0.00058554	0.209009	0.0106737	0.0571849	0	0.0532135	0.002107	0	0	0.00366983	0.200835	0
h4_mb_4	0.0294651	0.227948	0.0264761	0	0.00473205	0	0.0028774	0.238593	0.0118207	0.0535289	0.00487657	0.0385327	0.00448378	0	0.0407952	0.0103823	0.305488	0
h5_mc_1	0.0173884	0.531824	0	0	0.0571468	0.096262	0	0.011388	0.0281817	0.0780136	0	0.068319	0	0.000932502	0	0.0710464	0.0394974	0
h5_mc_2	0.00721123	0.473231	0	0	0.0508452	0.144453	0	0.00352597	0.00593168	0.0954234	0	0.0858547	0	0	0	0.0869734	0.0465503	0
h5_mc_3	0.00193788	0.501311	0	0	0.0493373	0.109089	0	0.0104806	0.0309251	0.0973506	0	0.0753696	0	0.0014329	0	0.0848376	0.0379292	0
h5_mc_4	0	0.50444	0	0	0.011372	0.127024	0	0.00835501	0.0237486	0.084247	0	0.0825099	0	0.0106412	0.000378331	0.0929436	0.0543402	0
h5_fz_1	0.578401	0	0	0	0.36857	0	0	0.00278418	0	0.0319861	0	0.0129901	0.00526814	0	0	0	0	0
h5_fz_2	0.142375	0.0530115	0	0.0626617	0.59824	0	0	0.00483195	0.015328	0	0	0.0307397	0.00271987	0	0	0	0.00284495	0.0872474
h5_fz_3	0.0804979	0.0468642	0	0.087061	0.399431	0	0	0	0.150687	0.0753506	0	0.077006	0	0	0	0	0.0831023	0
h5_fz_4	0.0680154	0.19398	0	0	0.161402	0	0.00198224	0	0.0216902	0.190283	0	0.0500306	0.0962142	0.0137778	0	0.077951	0.120353	0.00431913
h5_ti_1	0.00606164	0.522365	0	0.0293788	0.0236655	0.274038	0	0	0.0363205	0.0474299	0	0.0215958	0	0	0	0	0.0391453	0
h5_ti_2	0	0.45986	0	0.0137679	0.0412765	0.319896	0	0.00102189	0.0134377	0.0532943	0	0.0297206	0	0.00215048	0	0.00194519	0.0636294	0
h5_ti_3	0	0.488901	0	0	0.0270919	0.35976	0	0	0.0161202	0.0467191	0	0.0290303	0	0	0	0	0.0323776	0
h5_ti_4	0	0.410844	0	0.0726372	0.026442	0.384934	0	0.00120487	0	0.00227921	0	0.0149847	0	0	0	0	0.0855255	0.00114939
h5_tfb_1	0	0.626053	0	0	0.0070307	0.260378	0	0.00412099	0.0138824	0.0241833	0	0.0130579	0	0	0	0.00509127	0.0462017	0
h5_tfb_2	0	0.564348	0	0	0	0.287261	0	0.00502304	0.0037467	0	0.0190254	0.0358389	0	0	0	0.0229633	0.0617938	0
h5_tfb_3	0	0.598163	0	0	0.00903108	0.282438	0	0.00923416	0	0.0388281	0	0.018926	0	0	0	0.0112787	0.032101	0
h5_tfb_4	0	0.655361	0	0	0.00014497	0.110887	0.00164293	0.0227147	0.0344671	0.0569367	0	0.0220282	0	0.0027342	0	0.0223366	0.0707467	0
h5_mb_1	0.14101	0.0470632	0	0.0125708	0.0733916	0.0539327	0	0.462777	0	0.0483165	0	0.0577655	0.00738835	0	0	0	0	0.0957842
h5_mb_2	0.186355	0.176993	0	0	0.03976	0.0953687	0	0.312732	0	0.0629865	0.0229611	0.0443107	0	0	0	0	0.0585329	0
h5_mb_3	0.24179	0.109375	0	0	0.0320937	0	0	0.336004	0	0.0669752	0.025393	0.026519	0.0468128	0	0	0	0.0799649	0.0350722
h5_mb_4	0.083348	0.124576	0	0	0.0901807	0.0876895	0	0.444807	0	0.0407093	0	0.0338497	0.000681298	0	0	0	0.0941579	0
h7_fz_1	0	0	0	0.0931592	0.476044	0	0	0	0.188264	0	0	0.00690199	0.182951	0	0	0	0.0526809	0
h7_fz_2	0.0485238	0	0.00858105	0.0539719	0.551106	0.0922336	0	0	0.0032023	0.0361479	0	0	0.0380399	0	0	0	0.16373	0.00446366
h7_fz_3	0	0.0671611	0.0039339	0.020614	0.253727	0	0.0138333	0	0.10483	0.0941039	0.0428718	0.085658	0.211712	0	0	0.0166377	0.0811301	0.00378648
h7_fz_4	0.048859	0.0644375	0	0.0716038	0.531403	0.0133879	0	0	0.0785	0	0	0.0623964	0	0	0	0.0921064	0.0314939	0.00581176
h7_ti_1	0.0261148	0.482755	0	0	0	0	0.00279977	0	0.0240203	0.113741	0	0.054493	0.00286164	0.124777	0	0.075819	0.0876293	0.00498815
h7_ti_2	0.0279074	0.529226	0	0.0535943	0.0767152	0	0.0119709	0	0.0110067	0.0329436	0	0.0988808	0	0	0	0.0758866	0.0818679	0
h7_ti_3	0	0.74189	0	0	0	0	0.00207412	0	0.0105551	0.0400774	0	0.0373322	0.000450392	0.0412322	0	0.0529582	0.0734304	0
h7_ti_4	0.00273843	0.726572	0	0	0.00776499	0	0.00216777	0	0	0.0544975	0	0.0117029	0.000622868	0.0376467	0.0180184	0.0102601	0.128008	0
h7_tfb_1	0.00716755	0.820398	0.00159659	0	0.00317548	0	0.0102675	0	0.0129763	0.00918368	0	0.00473697	0.000762931	0.0341653	0	0.0112546	0.0843149	0
h7_tfb_2	0.0126189	0.821732	0	0	0	0	0.0102779	0	0.00317012	0.0124757	0	0.00388791	0.00042473	0.0217838	0	0.00745373	0.106175	0
h7_tfb_3	0	0.954067	0	0	0	0	0.00359448	0	0	0	0	0	0.000332259	0.00755005	0	0	0.0344563	0
h7_tfb_4	0	0.82249	0	0	0	0	0.0139605	0	0.0102025	0.0221893	0	0.00581797	0.000537895	0.0327043	0	0.0100885	0.0820089	0
