# Supplementary material for: A single cell atlas of the human liver tumor microenvironment
Source: Mol Syst Biol. 2020 Dec 17;16(12):e9682. doi: 10.15252/msb.20209682 (PMC7746227; doi:10.15252/msb.20209682)
Supplement: Supplementary file 11 — Dataset EV10 [file MSB-16-e9682-s011.xlsx]

## Sheet: Captions
Datasets EV10 – Sequences of smFISH probe libraries

## Sheet: Data
Datasets EV10 – Sequences of smFISH probe libraries
COL1A1			RGS5			KRT8			PDGFB			PDGFRB			POSTN			MCAM			CYP2E1			EPHA3			SLIT2			ROBO4			NES
1	cgaggagaaactcccgtctg		1	tgatcttaatctccttggcc		1	gaaggggacagggttgagag		1	gggctgcgagctgcgagctg		1	aagttgctcacagagcgatc		1	tacatgtcagagttgtggga		1	agtcgacatggctgaggttg		1	ggagcaaacaacccggaagt		1	gattgctggagaagttacca		1	gggcgcttcccaaataaata		1	ctgagctcacagtgaagagg		1	gcagagcttttaggacggaa
2	ctagaccctagacatgtaga		2	ttctggaggagaattcccaa		2	taagagcagcagctaggcat		2	ctctgggcgtcctctgcggg		2	caagcatccttcgggaggag		2	gctttggagagctcagaatt		2	cttctccttgtggacagaaa		2	acgctggtgcaggaacgaag		2	catatctccatgaagcatgc		2	tagccaaacaaaaacccggc		2	cttgtcccgagcactttgtc		2	cactgaggatggacagacgc
3	gttctgtacgcaggtgattg		3	aaggtcaccaactgagtctg		3	gttgggcatacctggatttc		3	cgagtccgtcggtccgtctg		3	tgagtagaaggacaggcagg		3	gattgttggcgtttataggg		3	ttgagtcagggccagagtag		3	tttctcaagttaactcgccg		3	agtttgttctcagccaattg		3	gttgtcgtaactggagttgt		3	atggctactctcagccctat		3	tcccacatctgaaacgactc
4	acacgtctcggtcatggtac		4	gcttctcattgtacggaatg		4	ctccaattatacactccttt		4	cggccgacaggtggacgcgg		4	gagatctgtggttccagaag		4	tctttttggtgcccaaaatc		4	aagaagatgcgctcgtcttg		4	caacatcggaattcgattcc		4	tagagtgaacttgagctcca		4	cttgtctggaaggaaggtgg		4	cattcagcaaccagcggatg		4	gactgggagcaaagatccaa
5	agatcacgtcatcgcacaac		5	ccagggaatcacgccactgc		5	aggtaaggggtaggagggac		5	taggggggcgggagcgtgtg		5	cattgaggacaagctctggc		5	taccagttcttacaagtgct		5	ttgacctggatgtttggctc		5	cgggagacaatcctgaatca		5	ttgaatgtctccttgcaagt		5	aacaataggacggacgcagc		5	gctgtagcagcagaagggtc		5	cacaggtgtctcaagggtag
6	aggagaaccacgttcaccag		6	tagttgttctgcaggagttt		6	tggagagcaaaatccgggag		6	gcagggagaggtgcaaactc		6	tgaacccgagcaggtcagaa		6	attctcatataaccagggca		6	acagtctgggacgactgaat		6	tgactccgagggcagacatg		6	gacaggacctacttctctaa		6	gaagaaacaagagccgggtt		6	tcacatgtgtagacacccag		6	ctggaggaattcttggttct
7	acctttaggtccagggaatc		7	acttttgaaactggcaagtc		7	ctggagaccgagaaccggag		7	tgcaacggcagctcgagcac		7	gtgaggttggtcagtgtgag		7	tttgaggcgtcagaatagcg		7	aggtgtacaaaccactcgac		7	tgatgggaagcgggaaaggg		7	gttgacacaagaccctctaa		7	cagacacctgatggcaaagg		7	ttccagagtaaactgctcac		7	tctgatctctgcatctacag
8	agcaccaacattaccaatgg		8	cactgaattcagacttcagg		8	gagatcctggacagagtgag		8	cacctcaaggcccaagtctc		8	caaaagtattctcccgtgtc		8	ccaaacctctacggatatca		8	tgtgccttcagaatactctg		8	attccaactggaagaggttc		8	cttctgtactgcagtacatc		8	tactggagaatggctcggtg		8	acacacatgtaggtcccttc		8	cttagcctctaaactggagt
9	agaccgttgagtccatcttt		9	atccagaactcaaggttttc		9	gacaccttgtaggacttctg		9	aaatcggaaagcgcggagct		9	agtccacgggagtcattgtg		9	tggacaacaccatttgttgc		9	ggtagttgagctcacagtaa		9	gggtgaaggacttgggaata		9	cagcattgcaggaacacttg		9	ggggcggacttaaaaaccag		9	tggggctcctggatggaaac		9	ggcatatgctgaacactcta
10	tcagagtggcacatcttgag		10	ccatcttggcaggggacttg		10	agaagctcgaggagctgatg		10	acattttctggaaaggcccc		10	cggcatcattagggaggaag		10	tccaatatgtccgatgtgat		10	tggactccttcatgtggttc		10	cacgtacagcgtgaacaccg		10	aaacctggtcgacaagcttg		10	aagactgagtggggactgac		10	ttcagcagtgtcacattttc		10	tatggctgtttctttctcta
11	gaagactttgatggcatcca		11	taaatttgctttgccttctc		11	tgaccgtaactgcggtgatg		11	ccgccggcttagcttttttg		11	taggggacaggcagtgcaac		11	cctcgtggaagtttctcaaa		11	gatatcatggtgtccaagtc		11	gagaactcgtccttgtagtc		11	acacctgcagttcattgaac		11	ccgaggtcacgcagaaaaga		11	cgtgtaagattgggcaggcg		11	atatttcctgctgcaagctg
12	cgaaccagacatgcctcttg		12	cctccgtttgaatgaattct		12	cgtaccttgtctatgaagga		12	ggctacaggcgttttcctct		12	agaaaagccacgttggtgat		12	ctcaattgtatttccttcca		12	cagtagttcctgtggttcac		12	ccaggtaggtccattattaa		12	ctgcccggaagtaattattc		12	gaagctagaaggcgcggaag		12	ggatggtctcactttgaact		12	ctgtttagatcctcttcttc
13	gccatactcgaactggaatc		13	tcaatattcacctctttagg		13	tcgaacatgttgtccatgtt		13	cgatggttcgtcttcactcg		13	agcttctgtcctcaaagata		13	ttatactgtcaccgtcacat		13	ggacgtcagacacatagttc		13	ggagggtggtcagggaaaac		13	tcttggtgaagatggaggtc		13	tattatggccccgatcaaag		13	gagcagcacgttgctgtcag		13	aaaggaacctgggagtcctg
14	cagtgacgctgtaggtgaag		14	tgtgatgtccttagtgaagt		14	cctaaggttgttgatgtagc		14	gcccaggggactccaacctc		14	tagtaggcatcagaatccac		14	tgaaggtggtttgctgtttt		14	cactggaactcgaggtcctg		14	gaggaaggtggggtcgaaag		14	gattagttgtgatgctgacc		14	gtggcgaaggtacaagacag		14	tggggcactgggcacttttt		14	gagacttcagggtttctttt
15	acgtcgaagccgaattcctg		15	aaggttccaccaggttcttc		15	tacgcttattgatctcatcc		15	gaaccagccgaggcgtctag		15	atgacacctggagtctgtag		15	gcaaagtgtattctccatct		15	aggtcatgcaactgaagcac		15	aggatgtcggctatgacgtt		15	tcttaatcgtcaggacaggt		15	acgcttctgcaaatccgatg		15	gctttagagtcacttcctga		15	tttctagtgtctcatggctc
16	tttttggtcatgttcggttg		16	gccatgtcaaagctgctcag		16	acaaattcgttctccatctc		16	cgagtgagcatccacggccg		16	gcgttcacagagacgttgat		16	tcaatgcagacagctgtacg		16	cgttgacgttccaggagatg		16	gtagtcaaaatgcttgcgga		16	tgccctcagaatggtataac		16	caacggctgctaagatgcag		16	ctcacaaagacagtgccatt		16	ctcggacattcttgattctc
17	catgggtcttcaagcaagtg		17	cagggcatggattcttttct		17	ctaccttgttcatgtaagct		17	ctacctgggcggatcccgag		17	catgagggtgatgttctcac		17	cgcggaatatgtgaatcgca		17	atcttggtcttgttcacttg		17	tcagccttagaaacttctca		17	tgatggtaacatttgtgcct		17	caaggatgaacttggcggta		17	attgtggttttcagcaggtg		17	gtgtttctaagtcttcttct
18	acgggcagaaagggacttac		18	gaggcagagaatccttttcc		18	ttggcaatatcctcgtactg		18	cgcaggacctgggtccgagg		18	cctcattcccgatcacaatg		18	tttcatggagggatttctct		18	tcacgaggacattcagggtg		18	ctgagtaggtggaagttctc		18	agaataattgctactgccgc		18	ctttaggtcctgaggatgaa		18	cctggtagccacggatgatg		18	taggcttaagttggcctaca
19	agcattggggtttcataagc		19	taaaactcagagcgcacaaa		19	ctgatgttccggttcatctc		19	atcaggcgctcaggcctctg		19	gtatgtccactcgaagttga		19	aggctgaggaaggtgctaaa		19	attcaacacctgtctccaac		19	ttattgtaaagctggagcca		19	taagtcctgagacctggaag		19	gaatgctcctctttcaatgg		19	ctggtggcagtgatgtgttg		19	cagggattgcaatgtctgtg
20	atacattgtttcctgtgtct		20	ttactacttgattaactcct		20	tttgaggccctcaatctcag		20	ggacgcgtagatcgagcgcg		20	cggatgtggtaaggcatatc		20	ttgtcccgtatcagaatttc		20	agaggatgctggtgtttttg		20	agtagtgtagaaagctggga		20	gtcttcatatgtatgtgggt		20	cactgagatcaagcctgtat		20	tcaccaactacagtccagtt		20	ttagttcttgattctccttt
21	cttctttggcagtctgagaa		21	atgatttcatagcctggcta		21	gacaacttggcgttggcatc		21	cagcagcgattcatgccgac		21	agtcttctaactcggcactg		21	tttccagcagttgatcattt		21	gttaaattgaccagctccag		21	cttttacttcagccacattt		21	actcatgaacagcttgggta		21	gatctggttgtaatccagtt		21	atatgggtggcgatttccag		21	tgactctaagttctcttgca
22	tgaccccctcaaaaacgaag		22	tatggaggaaataactcaca		22	ctggtggtcttcgtatgaat		22	gcagagagacaggaagagcg		22	cgatgcagctcagcaaattg		22	gaagactgccttcaatcact		22	tgttggagtctggtgtgagg		22	ttcaccctttcagacacata		22	caatggatatgttggtggca		22	cttgccacagaaagtctagt		22	cagacaggtctactgggctc		22	ttgattctccttttccagag
23	acaagggattgacacgcgtt		23	ttaatgggaaatgcagggtt		23	tcgatcttcttcacaaccac		23	caaaggagcggatcgagtgg		23	ctcgaacactacctgcagtg		23	tgacttttgttagtgtgggt		23	tatgaggactggcagtggaa		23	ttggggtccagagattgatg		23	tattggggtggtcaaactgt		23	cctaagtttaggcatatggt		23	catggcctgctctaaaagga		23	ctacttctggagatctcagt
24	ggggcatctcaatttctata		24	ctgctgtgggaagatatgta		24	attgttttgtagctggaggc		24	tgcagcaggcgttggagatc		24	tttgaaccacaggacagtgg		24	ccatggatcacttcagttat		24	aaatagaggacagcgcccag		24	ttctccatttccacgagcag		24	ttttggtaacaactccttcc		24	tacactgagtgtacagacca		24	catgctcactgggttcttgg		24	ttcaagagacctcaggggtt
25	tctcctcccatgttaaatag		25	atgtgggtatcactgagcaa		25	gagctagctgaggttttatt		25	atcttcctctccggggtctc		25	tctgacacataccgggtctc		25	aggcactccatcaatgattt		25	cagcttgcccttcttataga		25	tacaagcgctctgcactgtg		25	gcatcgtgtttacgtaggaa		25	ttttgaacctcggctacatt		25	ttcaaggtagccctcagctg		25	gaggtctcacaatactctgg
26	caggacagactaggagggag		26	aacatcccctgggatttttc		26	cacagagatattcacggctc		26	tcatgttcaggtccaactcg		26	cttcacgcgaaccagtgtca		26	caggacctgtaatgattcgt		26	aagttcgctcttacgagacg		26	cacggtgataccgtccattg		26	gatcaagatgttccgagcag		26	gggcagtgcaaaacactaca		26	ggtggatacacacggcggtg		26	gtgatttgtgattctctgtt
27	aggtacagagtcttttgctt		27	gcagtgtgggcaaaaagagt		27	tactgccaccagtggaattc		27	tcgcctccagagtgggagcg		27	ctcagcatcctcatggaagg		27	ttttgttggcttgcaacttc		27	caggaaaccagctcagagag		27	caaagaacaggtcggccaca		27	accttacacaccaagttact		27	attgttgctacaggtacagg		27	tatatctgtacagacctggg		27	aatgtcatctgatcctgttc
28	gtcatttccacatgctttat		28	ggacagtagataagtatcca		28	gagggtcagcccaatgccac		28	ttcttccacgagccaagctc		28	cactcggacagggacattga		28	tgaagtcaacttggctctca		28	gaggagatggtggtggactg		28	tatctcagagttgtgctggt		28	ggacacgcgaaagtccgaaa		28	tattgctcaggtcaattcgt		28	ttttaggatggcatcctcac		28	ctagatccactttttctggg
29	ggtttgcggtataagaaggg		29	tgagtggggaaagaaggcct		29	ggatggaataagccttcagg		29	ctcagcaatggtcagggaac		29	tcagggtggctctcacttag		29	tcttcaattcctttaccaca		29	ctctgaaagggggtgtgcag		29	tttcatgagaatcaggagcc		29	ctatagcttctggtgatgtc		29	ctggtgcaagttcagagatc		29	agtcactgtgatccatcctg		29	ttcaagaggtctagctatct
30	gatgggcttgaaggggagtg		30	ttaataacagggcaggaaga		30	actcctgcgactggcggatg		30	agatctcgaacacctcggtg		30	acgacagcggactgtctgtt		30	atggattccaaagttagcca		30	caggaggcttctctctagtc		30	gagcttctcttcgatctcag		30	gaagaaggtttgatggcctt		30	agagcgtagtccttggaaag		30	caagtgtctgccaaccactg		30	ctctcttctttgagtgactt
31	cagatgacccttcatgtcag		31	tgtgtctgactacaagctga		31	tcttgtgattgtgggtggtg		31	ttggtgcggtctatgaggcg		31	tcacgtggacaccttttgag		31	catacatacaaggctcggtc		31	gagagaagagtgagcaggga		31	aatcaccctgtcaatttctt		31	gtagtgatatccacattgct		31	gcagtctccacttaattttg		31	ccgagagccagaggtggaac		31	ctaaagattttactgcctct
32	aaaaaggagtaggcgggagg		32	aggcaggatttttctgtgat		32	ctgacatcactttccagact		32	cggccacaccaggaagttgg		32	taaagggcaaggagtgtggc		32	taccagtaaacccactcata		32	gaatggtccaggcagggaag		32	ctgaatctcatgcaccacag		32	gctactgatgatcttcttct		32	tcacagcgacacttttcagg		32	cgacgacagtctagtgggtc		32	cgcagacttcagtgattcta
			33	acccacattcattgatatca		33	ggctgctttattggaagcta		33	agcgctgcacctccacacag		33	atctcgtaacgtggcttctt					33	ctgggagcttatctgactta		33	agggcacgagggtgatgaac		33	tgattgcgtttctagagctt		33	tggcttccaacacggtaaat		33	gcgatgagggagccataaaa		33	gagatttcagtgtttccagg
			34	gtgagatcaattaagctcct		34	gatcactcaggcctcagaat		34	cgttgcggttgttgcagcag		34	cacgtagatgtactcatggc					34	ctgacgcttcacaagacaga		34	aaaatggtgtctcgggttgc		34	tatgctagttcttcaccatt		34	ctcctcaatatctgtgatct		34	ctgtctgagctggaacaggg		34	agtctgaatgtctcttggtt
SOX17			35	taattagaggggtgatctcc					35	acctgggtggggcggcactg		35	cacgtggagtcatagggcag		GPNMB			35	acaccatattctctttcacc		35	cttggggatgaggtatcctc		35	tatggccagatagtttgagg		35	tatgaaactgtcattcccca		35	acaagcggggagaagagagt		35	aatgattcctgattctcctc
1	caccatgaaagcgttcatcg		36	tacagtggctgcttcataaa					36	ctcacctggacaggtcgcag		36	agaatggctcaggccatgag		1	cattccatgctgaattctca		36	ctccttgaatgccatccaag		36	aaacagagtccagagttggc		36	gatagtctctaagcaccaga		36	gcaaacgcacagaactgagt		36	agtggggaactgttggcatg		36	caaattctccaggttccatg
2	cagcatcttgctcaactcgg		37	actaacatgaaggtggtcca		FCN1			37	cttccgcacaatctcgatct		37	tcttgacggccactttcatc		2	aaatcgtttggcggcatcaa		37	gggtagaaaacagggacggt		37	gttctggcttaaacttttct		37	aacacggctccttcactaaa		37	atggagagtatcaaatgccc		37	ggagctccaaggagtggctg		37	ttccagattcctttgacttt
3	tacttgtagttggggtggtc		38	tcattgttgatcttaggtca		1	cacagtttctcaactccctg		38	tggccttcttaaagattggc		38	ctgcgggctgtggatttaag		3	atcagaagaccagccattta		38	gcacacggaagatgagcgtc		38	ggcttgaaatagtcactgta		38	agtggagctattctcggaag		38	gattggccaagaggtttaga		38	ctatttcctaactcacaggc		38	agagacctcagtgactcttg
4	catcggggcggcgaagaaag		39	ccaatggagcaacagtttca		2	gaaaccagctctcgccttgt		39	aggtggtcttccagcgtcac		39	gacataagggcttgcttctc		4	tgggtagagtttttcattcc					39	cactcgttttcctgtggaaa		39	ggctgtgttgtcaattagtg		39	gggagcaactattgtcatca		39	atttgaggagctgaggagtt		39	aggggagtggagtctggaag
5	cgtagtacacgtgaagggcg		40	gccatcttgatatttaggtg		3	ccccagctctaacagggcag		40	cactgtctcacacttgcatg		40	ccaaggtgactcatgatctt		5	atgttatatttgagcccacg					40	agaaacaactccatgcgagc		40	ctcagcaagtttcagcaaca		40	gtacattcagtaggacagcg		40	gggagatgacgagtaaccag		40	ttctgacaggtcagagtcac
6	tactgttcaaattccgtgcg		41	gcatcataggacaattagcc		4	tggcctttgactctgaagag		41	tcgggtcacaggccgtgcag		41	aacaggttgaccacgttcag		6	ggcatctagggaatatcagg		Q1CQ			41	atgctgcaaaatggcacaca		41	acacaccaaaactgcaccat		41	atcggacgactgtatccaag		41	tttcatgaggaaagaggggt		41	agggaccccaggaagaaaag
7	tcaggcttgcacacgaagtg		42	accttaaaagtgtctcacct		5	gcgagcccccgggccatggt		42	acccgagtttggggcgtttt		42	gcaggaaggtgtgtttgttg		7	actgaacatcgtcccaattt		1	aagaggacacggtgtctgag		42	ggtcaacgagaggcttcaaa		42	ggttgctagatgaccaacta		42	ctctgtgacatctcttggaa		42	gacaggcgactggaagctgg		42	tcacagaatcagactccagg
8	agattcacaccggagtcatg		43	gaaggaatactggggttgct		6	caggaacaagactagcagga		43	gactcgcaccgtccgaatgg		43	agagcattgctgtagagctc		8	tgtgcgatgggaacatatgc		2	cctggcacagagatgtcctc		43	atagggctgaggtcgatatc		43	agctcatagttagcctttat		43	gtgtaaattggtttccatcc		43	ttggcatgggagagacgctg		43	taacaccaatgatgtctgcc
9	cggacaccaccgaggaaatg		44	gctgtgaatgagacacgtca		7	tctggacatgtgtccgcagc		44	gtcttgtcatgcgtgtgctt		44	cttgctcatgtccatgtagc		9	atctgatctgttaccacgta		3	gtagcagcctgtgttggctt		44	gatacagccaaacccaatat		44	atcatatccgaaggagcaca		44	tgtagttggagagttccttg		44	tgatgtacccataggtggtg		44	cattcacatgctgtgacttc
10	agtaatataccgcggagctg		45	aagtcctatggcctattatt		8	gaatggtgagcttgtcagag		45	tccaagggtctccttcagtg		45	ttgacgtctcctttcatgtc		10	tcgatcgttcttctggaaca		4	aggccgggcatccctgggat		45	cacagagtttgtaacgtggt		45	tctagtagcctgatttgact		45	gtgcttattctgttgttact		45	cgtgaactctgaggctgttg		45	ctcagagactagcggcattc
11	tgtcacacgtcaggatagtt		46	tggcttagtttgattctgtt		9	ggcagccccgggcagcctcg		46	tctcctgccgatgcccctag		46	ggaggactcgatgtctgcat		11	ggaaggtttcgtcggatgaa		5	agtccgtcgtacccatcctt		46	cacactcatgagcggggaat		46	cgtaagcattctagtacctc		46	aattaaggtgaggagctggg		46	caaccattggctaaggagcc		46	tgaacttcaggaactgaccc
12	tccaggaagtgtgtaacact		47	tcatctcgattaccctcata		10	gctccagggagaccgcgttc		47	ttaaataaccctgcccacac		47	tatcgtaaggggccatgtag		12	caaacaggccagtattatcc		6	aatggctgggattcctggct		47	aacttgtttgaaagcggggg		47	aagtcaatgcagttcctgta		47	aggtgcgaggaggaatacat		47	catcggaggagctgacaagg		47	cagatggtcttttcctagtc
13	actgttcaagtggcagacaa		48	aatccaacaagcgcagtcag		11	cactggtcctgcctttccag		48	gggcaatacagcaaatacca		48	tgatcaaagttgctcggcag		13	gcacatacgtgtgattcaca		7	ctttgggtcctcggatcccg		48	gtttgagaaatcctgacctc		48	taggagttgtggctttatgt		48	acagtaaagagggttggctc		48	gaccgaaaccaaagctatcc		48	ctctcagccagaaaccatat
14	tttaaatgaaacctcacccc		49	acaccactagcaattgttgg		12	ttctctccacgcatcccctt		49	tatcactccaaggaccccat		49	atgtagcttagcactggaga		14	ccatatctgttaatctggca		8	taagccgggttctcccttct								49	cggataaccactgcatgtta		49	tctatgaagacgcagtctgc
15	caggaaatggaggaagctgt		50	ctggactgcttgatgaagga		13	ctgagactgcccagcgtctc		50	cagacggacgagggaaacaa		50	cagaaactccatgccattgg		15	ttaacctctaagattccctc		9	catttttcccaggatggccg								50	tccttatattccgacttcac		50	ggggtcaggaagatctcatc
16	aacacacccaggacaacatt		51	gattgtagcattgatctggc		14	tgcgtgggcctgtcgcacac		51	cgtccgaatcaggcatcgag		51	tgtggacgcagttcttggag		16	gtctattagggagctttcag		10	ctctccagggatgcccatgg		PCK1			EFNA1			51	agcacaacgagcaattccag		51	agagatctgagagtcagggg
17	agtgtgacagaggtactagt		52	atcctacacaattgcatgca		15	cggtctagcaggtccttgca		52	tgatggaagggtggacggac		52	cttcacagatgagcacgttc		17	agacacatctcatccacatc		11	cttgtatctgccctcctcac		1	cagaacctcccagctttaaa		1	ggtgcgaggttgttgacatg		52	aagtttatctgccatttctc		52	catacgacagtggagctgac
18	cccttttcgaggatgagaaa		53	ggggcaatgtagacatatgt		16	ccagccgctcaggaaatacc		53	gttaagggaagaagatggcg		53	taattcgagtcccgcatgat		18	cattgaaggttcgtctcaca		12	tgaacactgactggaatttc		2	gagatccacaggtttctttc		2	caagtgcgagtctgcgaacg		53	atattgacatccacaggacc		53	atctacaggagaagcaccag
19	ctccttaaaggcatttatgt		54	gggttggcactttattaact		17	agtcgggcaggtagatggtg		54	actcttatcccaagttcttg		54	aaaaaggtgctgcctttgga		19	caccaagagggagatcacag		13	tggtgggtctgccgagtgac		3	tgctaaggggcacgaatgtg		3	gtgcgggagaagggaagaac		54	atttgataggcaggggttac		54	aagtctcagggacacggttc
20	acttgaagtaggctcattcc		55	gcaccaagattttggatttc		18	cagagcacagtcaggggccg		55	aaagagcgaccccatcagtc		55	cggagccatccactttaaag		20	tattgggttgtattccttgt		14	gatcaggctgttgggtgcag		4	tggacaactttggccgagag		4	tctgcgtggagctttgtgag		55	ggacaggtgcatcggtaaaa		55	aagtggttctgattcccgtc
21	acatccccttctacttaaag		56	cctctaggtgagatctgtaa		19	ccctccgtccgtgtccatgt		56	ctcctcaggacagtccacag		56	ccacccaaggtgaagatctc		21	agaaagacactcaggccttt		15	tggtgaggaccgcgttgaat		5	ctcagcgttattctcgagaa		5	cagatctgctcagagatgtg		56	ggcatgaattgggacatcac		56	caggtcttgtgggtggacag
22	actgaatgtcgaggagtgta		57	tgtccagtcaatttgtgagt		20	catcctccgctggaaaacgg		57	aggggttcagggatcaggca		57	agaactgctcgttcatgggc		22	cgggaagaacacggcttttg		16	tcgtgtcataatctccctgc		6	cgtcacagatgtggatgtga		6	gggtgcaggaaagagcgaag		57	atgccatcgacacatgtaga		57	tttgttttcacaatcgtgga
23	ccacttcccaaggtgtaaaa		58	gtaggtaaaagcccttctta		21	gatagaagtccacagagcca		58	ctgtggtcttagccatggag		58	taaccccgtttgatggcatt		23	tggtttttgagtagcggatc		17	aaagtagtagaggccgggga		7	cagcagttgtcatacttctt		7	cagaggaactccatagcgcg		58	atgcactttgaatcgtgctg		58	gtcagctttgctctaatttt
24	actcctttatcttaaaccca		59	atatctccacagaactgctc		22	tgcttgtatgcggcccagtc		59	ggttttctccagtctgtgtg		59	atctcatagatctcgtcgga		24	cacatctcacatcaatggca		18	ctgtatgcgacgcgtggtag		8	ataaccgtcttgctttcgat		8	cagcacagacccaagagagg		59	cacatttgaatccctttgga		59	gtggagatgatgttttgctc
			60	ccagacatttactcaaggga		23	ccccagctgactgccgaagc		60	agacgaggtgactggtgttt		60	caacagtctctcgagaagca		25	gacacagtgtttctatccta		19	tacagcagcacgcacaggtt		9	tgggaacctggcattgaacg		9	gaagacggtgtggcgatcag		60	gtcgtcaaaatcgatgtcgc		60	gaaagcagtggctaggagtc
			61	ttgcatcaagcttcatgctt		24	tgggcagtcagggcgtggat		61	aaagaagccactgtgcacag		61	ggtacttctttttgtaacct		26	ctgggttaggctctaatcaa		20	tgaccactttgacgccgctg		10	acatggtgcgacctttcatg		10	acttgggatttgaactgttc		61	atatgcacgtatagccgttc		61	ctcaggccaaaacaacctgg
			62	aaacgccagtacaacagggt		25	tgccctcaaagtccaccagg		62	ggagtccacgtcttcaaaac		62	ctcagaaactcctcatccac		27	gaaagctgaaagtatcccgc		21	ttggacgtgtggccacagaa		11	cccatgctgaatgggatgac		11	tatggtgtagtcctcattcc		62	aacaagccactgtaaccttc		62	caggtaaggctgagaggggg
			63	tagttacgttttcacagggg		26	ttgtacttagcaaactggtg		63	aaactccatctctaacccac		63	gagatcggaggccatggaac		28	gaagtgggattcagttagct		22	cgcccgagttgacctgattg		12	cgatctttgacagaggcgag		12	cgtagtcattcagctgcaca		63	tggctcatttattctgacga		63	agttgagctcttctctagag
			64	cctttctacatcctcaattc		27	ctcgtcagccaccttgaatg		64	catctacagccacctcaaca		64	ggggatgatatagtcgttgt		29	ttccatcaggagttcatgag		23	acctgcaacctcagcagcac		13	acgtagggtgaatccgtcag		13	tagtgcggacagatgatgtc		64	agtgttatgttcgtctgagg		64	ttctttccatggtgaggttg
			65	tgaccacaatttggttccac		28	agtaccagcttgtacttctc		65	agtggagtgtggggaggaag		65	tgttgacttcattcagggtg		30	aagtgtgcacatcataccac		24	gatgcccaccatgtcgtagt		14	ccacagaatggaggcatttg		14	gtctgccacagagtgatctt		65	gatagagttctaccgcgata		65	cctcagtggcattcataatt
			66	aaccatattctcctatttcc		29	actgcccccgacaaaggctc		66	accagaggaagaggtgaatc		66	tcacaggagatggttgagga		31	ttgtcaccaaaatactccca		25	cggagaagacgctgtcagag		15	ttttgtaaaggcagagggca		15	aggtacagtatgtactgctc		66	tcatagctggcacgaacacg		66	ctttgtttggcatgaggtag
			67	cccaaccctaaactatatca		30	ggcccgttagagaattaccc		67	ggtggaggtagagagatgaa		67	ctacaggaagctatcctctg		32	gttgccatgaaaaaccaggg		26	tagtcggggaagagcaggaa		16	gggccagttgttgaccaaag		16	cacagctggtactcctcatg		67	attcagagtggactgctttg		67	ttttgacctacggtctcata
			68	acatggaacatacgtcctta		31	cacatcattgtcttggtctt		68	ccaggacaagaggaaaatgc		68	gaaggggacagctgataagg					27	gtggggctcgagcgcatctg		17	atcctgagagcaaagcactt		17	aacttctcagacagcttctc		68	gagatgccacgttactcttc		68	gacaacagtacgaggatggt
			69	gaaatgcctcagttagttct		32	tctcagcacaattcgaagaa		69	cttggtggagcagactgaag		69	taactccaagaatcttccca					28	agtaaggtgggtccatgcag		18	gttatacccagaatcagcat		18	ccagggtgaaaggtgtgaag		69	gttgatgtaaaggttccgga		69	tgtcaatgaatgcctgatcc
			70	gtagggcacaaaatgtttcc		33	taccaccaggctccttggaa		70	ccttaataaggggttcaaga		70	ttgaggggtagctggctgaa					29	taggcaaggatgcagactgg		19	ttcatccaggcaatgtcatc		19	tagctgtgtccttctttgaa		70	aaaatgcctgtttgcatcgg		70	ttggtggatgaacctcattc
			71	tttgagtacacggggtatgg		34	gtttgaagcatgacagtcgg		71	gagtgactgggatcatctgg		71	gcgaggagagagctatgatt					30	acacaagcagtgactcctaa		20	cttaaatgaccttgtgcgtc		20	ggatgggtttggagatgtag		71	aagcacttacagctgtagga		71	ccttcctatattctgcttaa
			72	tccttggcactgaattctac		35	ccatgaggtagagaccattg		72	tctagtcttctgccctagag		72	tagctcctgggtggataaaa					31	agaatggcagtaccagaagg		21	cggccacattggtaaagatt		21	aagcagcggtcttcatgctg		72	ctcttcatcacagaggacac		72	tataagttgccaggaccagc
			73	tgtgtacagagcacacatca		36	ttggcatagctctcatgggg		73	ggctgggttggaatatgatg		73	caacactgctcaaggctagg					32	ccccttccaatacttgaaaa		22	atcaatgccttcccagtaaa		22	cactgacagtcaccttcaac		73	ggcatgggttaaacagatcc
			74	acagctccatcctattgaaa		37	cgccgcactccagttgatac		74	cacaaccttacatggcagtc		74	agactggctttcttctggat								23	atggtgacacctgaagctag		23	ctgaggactgtgagtgattt		74	gagatttctcgatcacagct
			75	tggataggcagtttggcaaa		38	tgtagctatatttgtacccc		75	tacaatgtccttgtgcagta		75	agggactggcatcataggga								24	actccttattcttccaggac		24	ttctcctgtggattgtcatg		75	tctaatcgggacaccttctt
			76	cctaaacttgctaaactccc		39	cgcaccttcatctctgacac		76	tatgatgtgaacagtgctcc		76	taattaggctgcctaatggc								25	cagaacctcgagttggggtg		25	tctgggtcatctgctgcaag		76	ttcgaaagagtatttccgcc
			77	ttacgttcataggtctgagc		40	gtcctggcccgtctaggcgg		77	ggaaaaggatccttttcctc		77	gacacaggcacttgctatgg								26	ctacggcctccaaagataat		26	tgtgaccgatgctatgtaga		77	cacaaaggaggagccgtcag
			78	actcagtttcaaccaagctg		41	actagcaggtgcatgtggag		78	cacaaggagtctttgtgtga		78	caggactgatgggcctgaag								27	tcatagactagagggacacc		27	gtccaggcaagtgggaagag		78	cagcataggggaagctttag
			79	accttcctgcaaatatggaa		42	agcgcttgtgggtgtggcct		79	catgtggacagcagtgttgc		79	tagactctggtggatggatt								28	caaaggggtcatgcatgatg		28	agcagaagtggaaggagcag		79	catcgctgttctaatgtctc
			80	gctgcattgcaagtcagaaa		43	aatggggtgacttccacgac		80	tggaagggcagttgctggag		80	tgcaaccacctggaatactc								29	ggtatttgccgaagttgtag		29	atacaccttcacggggtttg		80	acaaagatggacccgagttg
			81	atgcaagccagatatggaca		44	tgggagtgtgtctggctggg		81	atggggaagtgtgcaagcag		81	ccttgcttcatctggacaaa								30	aagatcttgggcagtttggc		30	ccaagacaggtttggagtgc		81	caatttcacagcagtgcaca
			82	gtttcgatgcttggatgttg		45	gcggcttgactgagctgggg		82	acgagctggtttcctaggag		82	caggatggaagtttagggta								31	cttccggaaccagttgacat		31	taggtgatagcttatgcctg		82	gtacacaggttttatgctct
			83	ctacatagaattgcctaccc		46	ctggtgaggttgtgggcatg		83	ggggtcttggggatcttttc		83	agctgtgttcttgagacttg								32	agaggaatttgccttccttg		32	atactgacccgttttgaggc		83	atgtcctagtgaacttggtt
			84	gcataaaccaagatgcacca		47	atttagaaacataattctcc		84	aagggggaaagtgcagtagg		84	ctgtcactctaagtcaaggc								33	catcgatccggttgaacatc		33	ctccttccggttgaaaacct		84	cattcacacgcatgtgcttg
			85	agccagagaggtttaatagc		48	ttttctgtcccaaagtaaac		85	gaagcaggttttggaaggcg		85	tgcaggaggtgatctcattt								34	cttggggatgtagcctatgg		34	tgaaggtggggatggcactg		85	tactgtatagggctgtttag
			86	caagtgttcgatacgtgctt					86	tcaccgactttacaaactga		86	gacataactgtcctcactgt								35	gctccatcatgttgatgtgc		35	actgtctccacttctttctc		86	ggaacagtaaaaggatggcc
			87	aactaaagagccttgtgcga					87	aggaaagcccccaaaaatat		87	tcacatccttcttggggtac								36	ttgacttgatcctccagata		36	taaaggcaggaatggtggga		87	aatgaggccagtaggtcatt
			88	tttgcctcagaacctatttg					88	tgtggttatttttttttaca		88	tgaggggcaaacctccaaag								37	gatctctctctcgatttcac		37	ctgtgccttaagggaccatg		88	actttgcatactctctgcag
			89	taagtgatgctgggaaagcc					89	gcggattcatttggttttgt		89	ggcagtgacaaaaccatacc								38	aaaggtaaagcactcaggcc		38	ggcatctttgacaagctttg		89	tctgtacaatgaccatctca
			90	gactctctgctgtaagtttc					90	ggcagaaaggttaattgtca		90	taaggtgccaacctgcaatg								39	ccttatggatgggaaaggga		39	ttttccttcagtcagttcat		90	tgctacacaccatttcgttt
			91	cctcaggtgagagaacaagt					91	caagctgtcggcacatcctg		91	ttggaccaactctggggatc								40	tcaatttgggaacacttgcc		40	ggcttccaagcaagaaactg		91	acatgttaacatgggagcat
			92	tagcctgtgcatttttctag					92	tcccagagtgagaggaacac		92	cgtattgagaacccactctc								41	ggtgatgattattatggtgg		41	cacagatgaggtcttgctgg		92	gcacagttcactataaacca
			93	ctgtgtcttccgaagatgag					93	tgtgtgagatcacgcctgag		93	taggtgattatatctttggt								42	ctttcagatctgctcacggt		42	ctggctacaaacttctctgt		93	acatctgcatctttacaggg
			94	acctttcacttctacttcat					94	ccaggaccaagaccaacaga		94	atgtgagttaacgtgagtcc								43	agtgttctgtggttcttatc		43	aggatgggagagaatgcagt		94	cagcagtgtaaccgatatta
			95	tccagaagcatgagtcacat					95	agagacacgcacaagtccac		95	caaaatagcatttctgctgt								44	tctcaatttcattagctact		44	taagaacaggttggcacagc
			96	gtgtgattgtggttacagat					96	agaaacccatctctcgtcac		96	gtgagaagcaccaggtttaa								45	tggaggcatgctaagatttc		45	aatgtacacatgggcactgc
																					46	actatgcattggatgtgaat		46	ctttaggctacactctaggc
																					47	atcaatgcctgagtaacctt		47	cagatactatacacgtgggc
																					48	tctagctaatccacatagct		48	cagacacacagcaacttata
